# Supplementary material for: Comprehensive transcriptome, miRNA and kinome profiling identifies new treatment options for personalized lung cancer therapy
Source: Clin Transl Med. 2025 Feb 24;15(3):e70177. doi: 10.1002/ctm2.70177 (PMC11850761; doi:10.1002/ctm2.70177)
Supplement: Supplementary file 3 — Supporting Information [file CTM2-15-e70177-s010.xlsx]

## Sheet: Sheet1
Tumor	Sex	Age	Anatomic location	UICC-Klassifikation (8. Auflage 2017)	Tobacco smoking history	Pack years	Neoadjuvant thearpy	Adjuvant therapy	Molecular pathology/Driver mutations	PD-L1	UICC-Klassifikation (8. Auflage 2017):	Clinical stage	Profiling
AD-01	m	72	Inferior lobe right	pT1b(2.0cm), pN0(0/6), L1, V0, Pn0, G3, Rx.	Never	0	no	Radiotherapy	-	PD-L1 (<1%)	pT2a (3,5 cm), pN0 (0/10), L1, V0, Pn0, G2, R0	IB	miRNA, Kinase
AD-02	f	68	Superior lobe left	pT1a, pN0(0/1) - G3, L0, V0, Pn0,R0.	Never	0	no	no	-	PD-L1 (2 %)	pT1a, pN0 (0/1) - G3, L0, V0, Pn0, R0	IA1	Kinase
AD-04	f	77	Inferior lobe right	pT4(10.0cm), pN0(0/11), L1, V0, Pn0, G2, R0	Never	0	no	no	-	PD-L1 (0%)	pT4 (10,0 cm), pN0 (0/11), L1, V0, Pn0, G2, R0	IIIA	gene, miRNA
AD-06	m	69	Superior lobe right	pT2a, pN0 (0/1), L1, V0, G3, R0	Never	0	no	no	-	PD-L1 (35%)	pT2a, pN0(0/1), L1, V0, G3, R0	IIA	Kinase
AD-07	f	91	Superior lobe left	pT2a(3.5cm), pN0(0/3), L1, V0, Pn0, G3, R0	Former	n/a	no	no	-	PD-L1 (20%)	pT2a (3,5 cm), pN0(0/3), L1, V0, Pn0, G3, R0	IB	Kinase
AD-12	m	75	Superior lobe right	pT2a, pN0 (0/2), L1, V0, Pn0, R0	Never	0	no	ICI+chemo	-	PD-L1 (2 %)	pT2a, pN0 (0/2), L1, V0, Pn0, R0	IB	gene, miRNA
AD-13	m	75	Superior lobe left	pT2b, pN0 (0/7) - G3, L0, V0, Pn0, STAS positiv, R0	Former	n/a	no	no	-	PD-L1 (75%)	pT2b, pN0 (0/7) - G3, L0, V0, Pn0, STAS positiv, R0	IIA	gene, miRNA
AD-16	f	68	Superior lobe right	pT1mi / pTis (mult.), pN0 (0/2), L0, V0, Pn0, G2, R0	Current	60	no	no	-	PD-L1 (20%)	pT1a, pN0, L0, V0, G2, R0	IA1	miRNA
AD-19	f	38	n/a	pT2a, pN0 (0/4); G3, L0, V1, Pn0, R0	Never	0	no	no	-	-	-	-	miRNA
AD-26	m	90	Superior lobe left	pT1c, pN0 (0/17); G3, L1, V1, Pn0, R0.	Current	n/a	no	n/a	-	PD-L1 (40%)	pT1c, pN0 (0/17); cM0 G3, L1, V1, Pn0, R0	IA3	miRNA
AD-27	m	28	Superior lobe left	-	Never	0	n/a	no	-	-	-	IV	miRNA
AD-28	m	78	Inferior lobe right	pT2a, pN1 (5/12), L1, V1, Pn0, R0	Current	50	no	ICI+chemo	-	PD-L1 (15%)	pT4, pN0 (0/4) - G3, L1, V1, Pn0, R0	IIIA	miRNA
AD-29	m	60	Superior lobe right	pT1b, pN2 (1/17); G3, L1, V1, Pn0, R0	n/a	0	no	n/a	-	PD-L1 (80%)	pT1b, pN2 (1/17); G3, L1, V1, Pn0, R0	IIIA	gene
AD-30	m	78	Inferior lobe right	pT1a (1.9 cm), pN0 (0/5), L1, V0, Pn0, G3, R0	Never	0	no	no	-	-	pT2a, pN0 (0/11), L0, V0, Pn0, G2, R0	IB	gene, miRNA, Kinase
AD-31	m	83	Inferior lobe right	pT1c, pN1 (2/9), pMx, L1, V0, Pn0, G3, R0	Never	0	no	Chemotherapy	-	PD-L1 (<1%)	pT1c, pN1 (2/9), pMx, L1, V0, Pn0, G3, R0	IIB	gene, miRNA, Kinase
AD-32	m	74	Superior lobe left	pT3 (Infiltration in das parietale Perikard), pN1 (2/13), L1, V1, Pn0, G3, R0	Current	26	no	Chemotherapy	-	PD-L1 (3%)	pT3 pN1 cM0	IIIA	gene, miRNA, Kinase
AD-36	f	83	Middle lobe right	pT1c (2,7 cm), pN0 (0/5), L0, V0, Pn0, G3, R0	Current	40	no	no	-	-	pT3, pN1 (1/7); G3, L1, V1, Pn0, R0	IIIA	miRNA, Kinase
AD-37	m	52	Superior lobe right	pT3 (m), pN0 (0/7) - G3, L0, V0, Pn0, R0	Current	25	no	Chemotherapy	-	PD-L1 (<1%)	pT3 (m), pN0 (0/7) - G3, L0, V0, Pn0, R0	IIB	gene, miRNA, Kinase
AD-39	m	59	Inferior lobe right	pT1b, pN0(0/4), L0, V0, Pn0, G2, R0	Current	2	no	TKI	-	PD-L1 (<1%)	pT3 (5,8 cm), pN2(5/9), pM1a, (unter Berücksichtigung unserer H 1565/22), L1, V1, Pn0, R0	IVA	gene, miRNA, Kinase
AD-41	m	80	Superior lobe left	pT2a (3,5 cm), pN0 (0/10), L1, V0, Pn0, G2, R0	Current	45	no	Radiotherapy	-	PD-L1 (<1%)	pT1c (2,8 cm), pN0 (0/3), L0, V0, Pn0, G3, R0	IA3	miRNA, Kinase
AD-42	m	72	Superior lobe right	pT1c, pN0 (0/7) - G2-3, L0, V0, Pn0, R0	Never	0	no	no	-	-	pT1b, pN1 (1/15) - L0, V0, Pn0, R0	IIB	gene, miRNA, Kinase
AD-45	m	55	Superior lobe right	pT1c (2,6 cm), pN0(0/5), L0, V0, Pn0, G3, R0	Current	60	no	no	-	PD-L1 (<1%)	pT1c (2,6 cm), pN0(0/5), L0, V0, Pn0, G3, R0	IA3	gene, miRNA, Kinase
AD-47	m	84	Inferior lobe left	pT1c (3,0 cm), pNx, L0, V0, Pn0, G2, R0	Never	0	no	no	-	PD-L1 (<1%)	pT1c (3,0 cm), pNx, L0, V0, Pn0, G2, R0	IA3	Kinase
AD-50	m	55	Superior lobe left	pT1b (1.1 cm), pN0 (0/6), G2, L0, V0, Pn0, R0	Current	20	no	no	-	PD-L1 (30%)	pT1b (1,1 cm), pN0 (0/6), pMx, G2, L0, V0, Pn0, R0	IA2	Kinase
AD-52	m	78	Superior lobe right	pT1b, pNx, L0, V0, Pn0, G2, R0	Former	n/a	no	no	-	PD-L1 (1%)	pT2, pN0 (0/9) - G2, L0, V0, Pn0, R0	IIA	Kinase
AD-54	m	71	Superior lobe left	pT1b (1,4 cm), pN0 (0/8), G2, L0, V0, Pn0, R0	Former	33	no	no	-	-	pT2a (Infiltration der viszeralen Pleura), pN2( 1/5), L1, V1, Pn0, G3, R0	IIIA	Kinase
Metastasis-1-Renal	m	57	Inferior lobe right	pM1	Never	0	n/a	TKI+ICI	-	-	pM1 (PUL), L1, V1	IV	gene, miRNA, Kinase
Metastasis-3-Renal	m	72	Inferior lobe left	pM1	n/a	0	n/a	no	-	-	M1	IV	gene, miRNA, Kinase
Metastasis-4-Endometrium	f	81	Superior, middle, inferior right	pM1	Never	0	n/a	no	-	-	M1	IV	gene, miRNA, Kinase
Metastasis-5-Colorectal	m	82	Superior lobe left	pM1	n/a	0	n/a	n/a	-	-	M1	IV	Kinase
Metastasis-6-Cholangiocarcinoma	f	23	Inferior lobe right	pM1	Never	0	n/a	TKI+ICI+Radiotherapy	-	-	M1	IV	gene, miRNA, Kinase
Metastasis-8-Colorectal	f	59	Superior lobe right	pM1	Current	20	n/a	no	-	-	pM1 (PUL)	IV	gene, miRNA, Kinase
Metastasis-9-Renal	m	57	Middle lobe right	pM1	Never	0	n/a	no	-	PD-L1 (<1%)	M1	IV	miRNA, Kinase
NET-1-Carcinoid	f	66	Superior lobe left	pT1b(1.8cm), pN0(0/11), L0, V0, Pn0, G1, R0	Current	18	no	no	-	-	pT1b, pN0 (0/11). L0, V0, Pn0, G1, R0	IA2	Kinase
NET-4-Small cell carcinoma	m	82	Superior lobe left	pT1c (2.6 cm), pN2 (3/11), L1, V1, Pn0, G3, R1	Current	50	no	no	-	PD-L1 (<1%)	pT1c (2,4 cm), pN0 (0/5), L1, V0, Pn0, G3, R0	IA3	gene, miRNA, Kinase
NET-6-Large cell carcinoma	m	77	Inferior lobe right	pT2a (Infiltration of viszeral Pleura), pN2 (1/5), L1, V1, Pn0, G3, R0	Never	0	no	ICI+chemo	-	-	pT2a, pN2 (6/13); cM0, G2, L1, V1,Pn0,R0	IIIA	gene, miRNA, Kinase
NET-7-Large cell carcinoma	m	73	Superior lobe right	pT1c (2,8 cm), pN0 (0/3), L0, V0, Pn0, G3, R0	Current	60	no	Chemotherapy	-	-	pT1a, pN0 (0/2); G2 (vorläufig), L0, V0, Pn0, R0	IA1	Kinase
NET-9-Large cell carcinoma	f	57	Superior lobe left	pT2b, pN2 (2/12) - G3, L1, V0, Pn0, R1	Current	40	no	Chemotherapy	-	PD-L1 (5%)	pT2b, pN2 (2/12) - G3, L1, V0, Pn0, R1	IIIA	Kinase
SQ-02	f	84	Superior lobe right	pT2, pN0 (0/9) - G2, L0, V0, Pn0, R0	Current	60	n/a	no	-	PD-L1 (15%)	pT1b, pN0(0/4), L0, V0, Pn0, G2, R0	IA2	Kinase
SQ-05	f	74	Superior lobe left	pT3 (5.5cm), pN1 (1/14), G2-3, L0, V0, Pn0, R0	Current	60	no	no	-	PD-L1 (2%)	pT3, pN1 (1/14) - G2-3, L0, V0, Pn0, R0	IIIA	gene, miRNA, Kinase
SQ-17	f	66	Superior lobe right	pT2a, pN1 (1/12), L1, V0, Pn0, G3, R0	Current	50	no	no	-	PD-L1 (5%)	pT2a, pN1 (1/12), pMx, L1, V0, Pn0, G3, R0	IIB	Kinase
SQ-18	m	59	Inferior lobe right	pT4, pN0 (0/4) - G3, L1, V1, Pn0, R0	Current	50	no	no	-	-	pT2b, pN0 (0/5). L0, V0, Pn0, G3, R0	IIA	Kinase
SQ-20	m	79	Inferior lobe right	pT4, pN0 (0/12), L0, V1, Pn0, G3, R0	Former	n/a	no	Radiotherapy	-	PD-L1 (95%)	pT4, pN0 (0/12), L0, V1, Pn0, G3, R0	IIIA	Kinase
SQ-22	f	73	Superior lobe left	pT2a (3,3 cm), pN1 (3/11), L1, V1, Pn1, G3, R0	Never	0	no	Chemotherapy	-	PD-L1 (70%)	pT2a (3,3 cm), pN1 (3/11), L1, V1, Pn1, G3, R0	IIB	Kinase
Metastasis-7-Neuroendocrine	f	51	Inferior lobe right	pM1	Never	0	n/a	Chemotherapy	-	-	-	-	gene, miRNA
SQ-23	m	49	Inferior lobe right	pT2a (3,5 cm), N1 (Metastasis of ipsilateraler Hilus lymph node 1/27),L1, V1, Pn1, G3, Rx	Never	0	no	Chemotherapy	-	PD-L1 (2%)	pT2a (3,5 cm durchmessend), N1 (Metastase ipsilateraler Hiluslymphknoten 1/27),L1, V1, Pn1, G3, Rx	IIB	Kinase
NET-2-Small cell carcinoma	f	66	Superior lobe right	cT3 cN2 cM0	Never	0	no	Chemotherapy	-	-	cT1a pN2 cM0	IIIB	gene, miRNA
NET-8-Carcinoid	f	73	Superior lobe right	pT1c, pN0 (0/8), L0, V0, Pn0, G1, R0	Current	25	no	no	-	PD-L1 (2%)	pT1b (2,0 cm), pN0 (0/6), L1, V0, Pn0, G3, Rx	-	gene, miRNA
SQ-03	m	75	Inferior lobe left	pT4(7.2cm), pN1(4/11), L1, V0, Pn0, G3, R1	Never	0	no	n/a	-	-	pT2a (3,1 cm, Infiltration des Hauptbronchus), pN2 (2/13), G2, L0, V0, Pn0, R0	IIIA	gene, miRNA
SQ-04	f	82	Inferior lobe right	pT2a (3.5cm), pNx, L0, V1, G3, R0	Never	0	no	ICI monotherapy	-	PD-L1 (90%)	pT2a (3,5 cm), pNx, L0, V1, G3, R0	IB	gene, miRNA
SQ-06	m	55	Superior lobe left	pT3 (bis 5.3 cm), pN1 (1/17, bis 0.3 cm) G3, L0, V1, Pn0, R0	Current	60	Radiotherapy	ICI+chemo	-	PD-L1 (100 %)	pT3 (bis 5,3 cm), pN1 (1/17,G3, L0, V1, Pn0, R0	IIIA	gene, miRNA
SQ-07	f	87	Inferior lobe left	pT1c, pN0 (0/3); G3, L1, V0, Pn0, R0	Never	0	no	no	-	PD-L1 (35%)	pT1c, pN0 (0/9); G3, L1, V0, Pn0, R0	IA3	gene, miRNA
SQ-08	m	82	Superior lobe right	pT2b, pN0 (0/1); G3, L1, V0, Pn0, R0	Current	30	no	Radiotherapy	-	PD-L1 (40%)	pT2b, pN0 (0/3); G3, L1, V0, Pn0, R0	IIA	gene, miRNA
SQ-09	m	74	Inferior lobe left	pT1b (1.5 cm), pN0 (0/9) - G3, L0, V0, R0	Never	0	no	no	-	-	pT1b (1,5 cm), pN0 (0/9) - G3, L0, V0, R0	IA2	gene
SQ-10	m	65	Superior lobe right	ypT4 (9.5 cm). ypN1(1/14). L0, V1, Pn0, Rx.	Current	30	Chemotherapy	n/a	-	PD-L1 (60%)	ypT4 , ypN1(1/14). L0, V1, Pn0, Rx; cT4 cN1/3 cM0	IIIA/IIIC	gene, miRNA
SQ-11	f	81	Inferior lobe left	pT3, pN1 (1/7); G3, L1, V1, Pn0, R0	Current	20	no	no	-	PD-L1 (5%)	pT3 (6,5 cm), pN0 (0/15), L1, V1, Pn0, G3, R0	IIB	gene, miRNA
SQ-12	m	81	Inferior lobe left	ypT2, pNx; G2, L0, V0, Pn0, R0.	Current	50	Radiotherapy	no	-	-	ypT2, pN0 (0/3); G2, L0, V0, Pn0, R0	-	gene, miRNA
SQ-13	m	58	Hilus right	pT3 (5.9 cm), pN2 (4/17), L1, V0, Pn0, G2-3; R0.	Current	75	no	Radiotherapy	-	PD-L1 (10%)	pT3 , pN2(4/17), L1, V0, Pn0, G2-3; R0	IIIB	gene, miRNA
SQ-14	m	51	Middle lobe right	pT3 (4.5 cm), pN1 (3/28). L1, V1, Pn1, G3, R1	Current	n/a	no	Chemo+Radiotherapy	-	PD-L1 (<1%)	pT1b, pN0(0/3), L0, V0, Pn0, G2, R0	IA2	gene, miRNA
AD-05	m	57	Superior lobe left	pT3(6.5cm), pN0(0/15), L1, V1, Pn0, G3, R0	Current	60	no	no	-	PD-L1 (<1%)	pT1b, pN0 (0/2), L0, V0, Pn0, G2, R0	IA2	gene
AD-14	m	73	Middle lobe right	pT2a, pN0 (0/5); G3, L1, V0, Pn0, R0.	Never	0	Radiotherapy	ICI+chemo	-	PD-L1 (<1%)	pT2a, pN0 (0/5); G3, L1, V0, Pn0, R0, M1	IV	gene, miRNA
AD-22	f	80	Superior lobe left	pT2b, pN0 (0/5). L0, V0, Pn0, G3, R0	Current	40	no	no	-	PD-L1 (<1%)	pT2b, pN0 (0/6) - G2, L1, V0, Pn0, Rx	-	miRNA
AD-23	f	70	Inferior lobe right	pT2a, pN0 (0/11), L0, V0, Pn0, G2, R0	Never	0	no	no	-	PD-L1 (100%)	pT4 (16 cm), pN1 (1/21 mi), L1, V1, Pn0, G3, RX	IIIA	gene, miRNA
AD-40	f	67	Superior lobe left	pT2a (3,1 cm, Infiltration of major bronchus), pN2 (2/13), G2, L0, V0, Pn0, R0	Never	0	no	Chemotherapy	-	PD-L1 (10%)	pT1c, pN1 (2 von 4), L1, V1, Pn0, G3, R0	IIB	gene, miRNA, Kinase
NET-5-Carcinoid	m	70	Inferior lobe left	pT1b, pN1 (1/15) - L0, V0, Pn0, R0	Never	0	no	no	-	-	pT1c, pN0 (0/8), L0, V0, Pn0, G1, R0	IA3	miRNA, Kinase
SQ-15	m	65	Middle lobe right	pT1c (2,4 cm), pN0 (0/5), L1, V0, Pn0, G3, R0	Current	50	no	no	-	PD-L1 (90 %)	pT2, pN0 (0/3) - G3 (solider Typ), L1, V0, R0	IIB	Kinase
AD-18	m	82	Inferior lobe left	pT2a, pN1 (2/9); G3, L1, V0, Pn0, R0	Never	0	no	no	BRAF Mutation (p.V600E), PIK3CA Mutation (p.E545K).	PD-L1 (5%)	pT3 (4,5 cm Durchmesser), pN1 (3/28). L1, V1, Pn1, G3, R1	-	gene, miRNA
AD-48	f	67	Inferior lobe right	pT4 (10,5cm), pN0 (0/9), pM1 (ADR), L1, V1, Pn0, G3, R0	Never	0	no	TKI	BRAF Mutation (V600E)	PD-L1 (95%)	pT4 (10,5cm), pN0 (0/9), pM1 (ADR), L1, V1, Pn0, G3, R0	IVA	Kinase
AD-43	f	65	Inferior lobe left	pT3 (5,8 cm), pN2(5/9), pM1a, L1, V1, Pn0, R0	Never	0	no	no	EGFR Mutation p.E746_A750del, CDK4-Amplification (CI: 4,2-6,1), ESR1 (p.K581N)	PD-L1 (<1%)	pT2b (5,0 cm Durchmesser), pN1 (2/16), M1a (PUL), L1, V0, Pn0, G3. R0	IV	gene, miRNA, Kinase
SQ-01	f	64	Superior lobe right	ypT4(10cm), ypN0(0/15), L0, V0, Pn0, R0	Current	30	Chemo+Radiotherapy	no	FGFR1 amplification	PD-L1 (80%)	ypT4 (10 cm Durchmesser), ypN0 (0/15), L0, V2, Pn0, G3, R0	-	gene
SQ-21	f	75	Superior lobe right	pT1c, pN0 (0/30), L1, V0, Pn0, G3, R0	Never	0	no	no	KRAS Amplification (10.4-fold), TP53 Mutation (p.Y126*), MYC Amplification (6.7-fold)	PD-L1 (<1%)	pT4 (10,5 cm), pN0 (0/7). L0, V0, Pn0, G3, R0	IIIA	Kinase
AD-08	f	82	Inferior lobe right	pT4 (10.5cm), pN0(0/7), L0, V0, Pn0, G3, R0	Current	20	no	no	KRAS Mutation	PD-L1 (40%)	pT1b , pN0 (0/8), G2, L0, V0, Pn0, R0	IA2	gene, miRNA
AD-15	m	74	Superior lobe right	pT2b (5.0 cm), pN1 (2/11), L1, V0, Pn0, G3. R0 (lokoregionär, klinische Residualtumorfreiheit vorausgesetzt)	Never	0	no	no	KRAS Mutation	PD-L1 (2 %)	pT2a, pN1 (2/9); G3, L1, V0, Pn0, R0	IIB	gene, miRNA
AD-25	f	83	Superior lobe right	pT2, pN0 (0/3) - G3, L1, V0, R0	Current	9	Radiotherapy	no	KRAS Mutation (c.34G>T:p.G12C)	PD-L1 (2%)	pT3, pN1 (4/14) - G2, L1, V0, Pn0, R0	IIIA	gene, miRNA
AD-35	f	61	Superior lobe right	pT4 (16 cm), pN1 (1/21 mi), L1, V1, Pn0, G3, RX.	Current	116	no	TKI	KRAS Mutation (Exon 2, c.33_34delinsCT:G12C), Exon 5 of TP53 (c.405C>G:p.C135W).	PD-L1 (0%)	pT1b (1,8 cm), pN0(0/1), pMx, L1, V1, Pn0, G3, R0	IA2	Kinase
AD-11	m	66	Inferior lobe right	pT2a, pN0 (0/8); G2-3, L1, V0, Pn0, R0	n/a	0	no	no	KRAS Mutation (p.G12A Hotspot mutation)	-	pT1c (2.6 cm), pN2 (3/11), L1, V1, Pn0, G3, R1	-	miRNA
AD-44	f	67	Inferior lobe right	pT4 (n=2, right upper- und inferior lobe), pN2 (3/7), L0, V0, Pn0, G2, R0	Former	30	no	ICI+chemo	KRAS Mutation (p.G12A)	PD-L1 (8%)	pT4 (n=2, Ober- und inferior lobe rechts), pN2 (3/7), L0, V0, Pn0, G2, R0	IIIB	gene, miRNA, Kinase
AD-24	m	76	Superior lobe right	pT1b, pNx, G2, L1, V0, Pn0, R0.	Former	15	no	no	KRAS Mutation (p.G12C (Allele frequency 25%))	PD-L1 (<1%)	pT1b, pNx-G2, L1, V0, Pn0, R0	IA2	gene, miRNA
AD-21	f	72	Superior lobe right	pT1b, pN0 (0/7) - G2, L0, V0, Pn0, R0.	Never	0	no	no	KRAS Mutation (p.G12C)	-	pT1b, pN0 (0/7) - G2, L0, V0, Pn0, R0	IA2	gene, miRNA
AD-51	f	60	Superior lobe right	pT1c (2.1 cm), pN1, L0, V0, Pn0, G3, R0	Never	0	no	no	KRAS Mutation (p.G12C)	PD-L1 (<1%)	pT1a (1,9 cm), pN0 (0/5), L1, V0, Pn0, G3, R0	IA1	Kinase
AD-17	m	62	Superior lobe right	pT1a, pN0 (0/2); G2, L0, V0, Pn0, R0	Never	0	no	Chemotherapy	KRAS Mutation (p.G12C), TP53 Mutation (p.G245V).	PD-L1 (80%)	pT1c (2,7 cm), pN0 (0/5), L0, V0, Pn0, G3, R0	IA3	miRNA
AD-46	m	62	Superior lobe left	pT1b (1.8 cm), pN0 (0/3), L1, V0, Pn0, G3, R0	Never	0	no	ICI monotherapy	KRAS Mutation (p.G12V Allele frequency of 24%)	PD-L1 (65%)	pT1b (1,8 cm), pN0 (0/3), L1, V0, Pn0, G3, R0	IA2	gene, miRNA, Kinase
AD-10	m	68	Superior lobe left	pT2b, pN0 (0/6) - G2, L1, V0, Pn0, Rx	n/a	0	no	no	KRAS Mutation (p.G12V)	PD-L1 (60%)	pM1 (PUL), L1, V1	IV	gene, miRNA
AD-38	m	65	Superior lobe right	pT1b, pN0 (0/21), pMx, L0, V, Pn0, G3, R0	Former	n/a	no	no	KRAS Mutation (p.G12V)	PD-L1 (1%)	pT1b, pN0 (0/21), pMx, L0, V, Pn0, G3, R0	IA2	gene, miRNA, Kinase
AD-09	f	74	Superior lobe left	pT2b, pN0 (0/3), L0, V0, Pn0, G2-3. R0.	Current	40	no	n/a	KRAS Mutation (p.G12V), TP53 Mutation (p.V157F)	PD-L1 (10%)	pT2b pN0 (0/3), L0, V0, Pn0, G2-3. R0.	IIA	miRNA
AD-33	f	50	Superior lobe right	pT1b (1.4 cm), pN0 (0/14), L0, V1, Pn0, R0.	Current	30	no	no	KRAS Mutation (p.G13D), TP53 Mutation (p.I253F), Translocation of ALK, ROS1 oder NTRK 1, 2, 3, CDK4-Amplification.	PD-L1 (70%)	pT1b (1,4 cm), pN0 (0/14), L0, V1, Pn0, R0	IA2	Kinase
AD-53	f	71	Inferior lobe right	pT2a, pN0 (0/5 Station 10), pMx, L0, V1, PN0, G3, Rx	Current	30	no	no	KRAS Mutation (p.Q61H); AKT1 Mutation (p.E17K)	PD-L1 (12%)	pT2a, pN0 (0/5 Station 10), pMx, L0, V1, PN0, G3, Rx	-	Kinase
AD-34	f	77	Inferior lobe left	pM1 (intrapulmonary metastasis)	Never	0	no	no	STK11 Mutation (p.D277Rfs*8; frame shift-Deletion), CDK6 Mutation (p.E189_V190del; Deletion of 2AA), RAD51B Mutation (p.K243R), SMARCA4 Mutation (p.R1157W)	PD-L1 (<1%)	pT4 (10 cm), pN0 (0/11), cM0, L1, V0, pN0, G2, R0	IIIA	miRNA, Kinase
AD-03	m	81	Superior lobe left	pT3, pN1(4/14) - G2, L1, V0, Pn0, R0	Current	20	no	Chemotherapy	STK11 Mutation, TP53 Mutation, SETD2 Mutation, FLT3 Mutation	PD-L1 (25%)	pT4 (7,2 cm), pN1 (4/11), L1, V0, Pn0, G3, RX	IIIB	gene, miRNA
Metastasis-2-Melanoma	m	79	Inferior lobe left	pM1	Current	100	n/a	no	TERT Mutation (c.124C>T), TP53-Mutation (p.R213*)	PD-L1 (< 1%)	pT1c, pN0 (0/7) - G2-3, L0, V0, Pn0, R0	IA3	Kinase
AD-20	m	73	Superior, middle right	pT4, pNx (0/0); G2 bis 3, L1, V0, Pn0, Rx	Never	0	no	Chemotherapy	TP53 Mutation	PD-L1 (<1%)	pT4, pNx (0/0); G2 bis 3, L1, V0, Pn0, Rx	IIIA	gene, miRNA
NET-3-Large cell carcinoma	m	76	Superior lobe right	pT1b, pN1 (4/13) - G3, L1, V1, Pn0, R0.	Former	10	no	Chemo+ICI+TKI	TP53 Mutation (p.E366*), RB1-Mutation (Splce-Akzeptor-Deletion), MYCL-Amplifikation (7,6 fach)	PD-L1 (< 1%)	pT1b, pN1 (4/13) - G3, L1, V1, Pn0, R0	IIB	miRNA
AD-49	m	57	Superior lobe left	pT2b(4,8 cm), pN0 (0/5), L1, V1, Pn0, G3, R0	Current	40	no	no	TP53 Mutation (p.R248P)	PD-L1 (95%)	pT2b(4,8 cm), pN0 (0/5), L1, V1, Pn0, G3, R0	IB	Kinase
SQ-16	m	81	Inferior lobe right	pT1b, pN0(0/2), L0, V0, Pn0, G2, R0	Former	n/a	no	no	TP-53 Mutation (p.R249G), FBXW7-Gen (p.R479P)	PD-L1 (10%)	pT1b, pN0(0/2), L0, V0, Pn0, G2, R0	IA2	Kinase
SQ-19	m	58	Inferior lobe left	pT3 (6,5 cm), pN0 (0/4), L1, V1, Pn1, G3, R0	Never	0	no	Chemotherapy	TP53 Mutation (p.V274F Allele frequency of 27,6%)	PD-L1 (<1%)	pT3 (6,5 cm), pN0 (0/4), L1, V1, Pn1, G3, R0	IIB	Kinase
