# Supplementary material for: Comprehensive transcriptome, miRNA and kinome profiling identifies new treatment options for personalized lung cancer therapy
Source: Clin Transl Med. 2025 Feb 24;15(3):e70177. doi: 10.1002/ctm2.70177 (PMC11850761; doi:10.1002/ctm2.70177)
Supplement: Supplementary file 4 — Supporting Information [file CTM2-15-e70177-s011.xlsx]

## Sheet: READ ME
Supplementary Table S3. Differentially expressed genes in AD, SC, NET and MT

## Sheet: AD
Supplementary Table S3. Differentially expressed genes in adenocarcinoma, metastasis (secondary lung tumors), neuroendocrine tumors and squamous cell carcinoma
DEGs of adenocarcinoma
ID	Fold change	adj.P.Val
ABCA3	-2.51444	0.00170722
ABCA6	-2.29213	5.03093e-06
ABCA8	-7.95597	8.14978e-09
ABCB6	2.15493	9.57183e-05
ABCC3	2.92871	0.00697246
ABCG1	-2.37376	0.00270236
ABI3BP	-5.5503	3.57094e-07
ABLIM3	-2.14372	2.55169e-05
ACACB	-2.16952	0.00117197
ACADL	-3.11778	1.92369e-07
ACKR1	-4.07315	9.63799e-05
ACKR3	-2.03828	0.0112852
ACKR4	-3.55121	1.10277e-07
ACOXL	-2.32255	0.000274473
ACP1	2.06662	0.00561743
ACP5	-2.12952	0.0141242
ACP6	2.10695	4.12104e-05
ACSS3	-2.85465	3.10631e-06
ACTA2	-2.11252	0.00482751
ACTG2	-4.4833	7.20801e-06
ACTR3	-2.3202	6.21442e-07
ACVRL1	-4.58583	6.41333e-07
ADAM12	2.11742	0.0100913
ADAMDEC1	2.53645	0.0105405
ADAMTS1	-4.99777	0.000181264
ADAMTS15	-2.09727	2.52559e-05
ADAMTS8	-7.16192	1.1657e-10
ADAMTS9	-3.4736	0.00113698
ADAMTS9-AS2	-2.46129	5.03757e-07
ADAMTSL3	-2.76784	3.60716e-07
ADARB1	-4.34549	3.25355e-09
ADCY4	-2.29092	3.31095e-07
ADCY9	-2.65327	2.02824e-06
ADGRD1	-3.82264	3.31494e-06
ADGRE5	-2.35931	0.000386899
ADGRF1	2.09302	0.0181392
ADGRF5	-2.92696	0.00324549
ADGRG6	-2.66339	0.000804044
ADGRL2	-4.81431	1.64493e-08
ADGRL4	-2.9617	2.64688e-06
ADH1B	-9.67196	7.20375e-06
ADIRF	-5.71879	4.5738e-09
ADRB1	-9.78038	3.25868e-05
ADRB2	-4.54318	1.84645e-09
ADSS1	2.26281	0.0167468
ADTRP	-2.92988	4.6447e-05
AFAP1L1	-2.25573	1.76829e-05
AFF3	-4.7135	6.72589e-08
AGER	-19.548	2.15241e-09
AGR2	3.97008	0.00237889
AGTPBP1	-2.13661	2.048e-06
AGTR1	-2.71871	4.04576e-07
AGTR2	-2.39034	0.0146461
AHNAK	-2.49881	2.93351e-05
AIM2	2.09257	0.00665968
AK4	2.65463	0.0214951
AKAP12	-4.86961	0.000110467
ALDH18A1	2.66406	0.000327994
ALDH1A1	-4.05052	0.00409027
ALDH1A2	-2.88442	2.31288e-06
ALDOA	2.00442	0.000822774
ALKAL2	-7.43807	1.83674e-08
ALOX5	-3.43399	0.000104403
ALOX5AP	-4.15149	1.37891e-05
AMOTL1	-2.9127	3.28681e-08
ANGPT1	-4.77723	8.36993e-06
ANGPTL1	-3.70317	1.94177e-06
ANK2	-3.02301	0.000779965
ANKRD1	-2.05783	0.0114077
ANKRD20A11P	-2.62567	0.000313269
ANKRD20A2P	-2.62567	0.000313269
ANKRD20A4P	-2.62567	0.000313269
ANKRD20A5P	-2.62567	0.000313269
ANKRD20A8P	-2.0617	5.12202e-06
ANKRD20A9P	-2.62567	0.000313269
ANKRD22	3.27654	3.75636e-05
ANKRD29	-7.81777	1.92548e-08
ANKRD36BP2	2.31536	0.0350391
ANKRD46	2.20883	1.99793e-05
ANLN	6.22778	0.000884824
ANO1	-2.16525	0.00634177
ANO9	2.03009	0.000693961
ANOS1	-5.0573	4.57918e-07
ANP32E	2.08529	0.00710135
ANPEP	-2.79541	0.000884342
ANTXR1	-2.1463	0.00858744
ANXA1	-2.50854	0.000619382
ANXA3	-3.53229	2.35605e-05
ANXA8	-3.30251	0.00141069
ANXA8L1	-3.30251	0.00026319
AOC1	2.44308	0.0253101
AOC3	-4.58094	2.76327e-09
AP1S2	-2.34515	0.000102011
APOBEC3B	2.6681	0.0258008
APOL3	-2.0321	0.000976321
APOLD1	-4.0621	3.95824e-05
AQP1	-3.70511	0.00129759
AQP4	-6.22374	4.89491e-05
AQP9	-2.09178	0.000468757
ARAP2	-2.28435	0.000134587
ARAP3	-2.28108	6.80516e-07
AREG	-2.83672	0.0052445
ARGLU1	-2.93548	2.66106e-06
ARHGAP18	-2.56313	4.48737e-08
ARHGAP24	-2.03437	1.80304e-05
ARHGAP29	-2.70498	1.46927e-05
ARHGAP44	-2.19934	1.71321e-06
ARHGAP6	-4.68302	2.2524e-11
ARHGAP8	2.48362	5.34678e-05
ARHGEF15	-2.58042	1.39941e-07
ARHGEF26	-6.6605	7.41403e-10
ARHGEF37	-2.17573	1.28081e-07
ARHGEF40	-2.00956	0.000482277
ARHGEF6	-2.66246	5.54142e-07
ARL13B	-2.41597	9.95003e-05
ARMCX1	-2.06118	7.8051e-05
ARNTL2	2.49138	0.000352314
ARRB1	-2.05325	0.00032353
ARRDC4	-2.18452	5.49311e-05
ASPM	3.31205	0.000122402
ATAD2	2.19432	0.00529295
ATF3	-3.26648	0.00681677
ATIC	2.2052	1.77142e-06
ATP10A	-2.38089	8.23508e-06
ATP10B	2.21728	0.00153226
ATP13A4	-2.15609	0.000157126
ATP1A2	-2.18676	8.35796e-05
AURKA	3.39207	7.5903e-05
AXL	-2.94747	5.54142e-07
B3GALNT1	-2.10576	0.0107155
B3GNT5	-2.01377	0.00172378
BACE2	2.43981	0.0126103
BAIAP2L1	2.78531	4.21154e-05
BASP1	2.04341	0.00434311
BCHE	-5.37301	5.78258e-06
BCL2A1	-2.28891	0.00331039
BCL2L15	2.12163	0.00132906
BDNF	-2.53644	7.95096e-06
BEX5	-2.22069	0.0201888
BIK	3.2347	0.000123696
BIRC3	-2.07535	0.0136208
BIRC5	3.31251	0.000136841
BLNK	2.19755	0.000973131
BMP2	-3.15892	0.0040461
BMP5	-2.01348	0.00579009
BMPR2	-3.18204	5.40402e-05
BOLA2	2.40051	9.60703e-07
BOLA2B	2.40051	9.60703e-07
BRI3BP	2.16603	0.000452831
BRIP1	2.06478	0.000224063
BTG2	-2.67124	0.000167252
BTN3A3	-2.31881	0.00116317
BTNL9	-8.04585	0.00305799
BUB1	2.25897	0.00195786
BUB1B	2.66997	0.000112631
BZW2	2.38083	3.56305e-07
C11orf80	3.94462	1.61679e-05
C14orf132	-3.95905	3.06951e-07
C15orf48	5.48845	4.86074e-05
C16orf54	-2.50125	0.00696241
C1GALT1	2.02269	0.00253916
C1orf116	-2.07694	0.0179252
C1orf162	-2.72683	2.26799e-06
C1orf198	-2.45103	4.14508e-08
C1orf53	2.3432	7.26535e-07
C1QA	-2.41543	0.000796519
C1QC	-2.25764	0.000372287
C1QTNF7	-4.84894	2.58726e-07
C20orf85	-2.66441	0.0222199
C2CD4A	2.52341	0.0329049
C3orf70	-2.32521	2.43963e-06
C4BPA	-2.50028	0.00747074
C4orf48	2.6351	2.58361e-05
C5AR1	-3.88081	1.27677e-07
C7	-3.57099	0.000270634
C8orf88	-2.1572	2.12468e-06
C9orf24	-3.06384	0.00780755
CA2	-3.94153	1.55244e-05
CA3	-2.16436	0.00201589
CA4	-6.53361	1.48069e-07
CAB39L	-2.82578	1.65907e-06
CACHD1	-2.07653	0.00188163
CACNA1D	-2.2701	0.00163775
CACNA2D2	-4.58454	5.0464e-06
CADM1	-4.05736	0.000257193
CALCRL	-6.47569	3.13219e-06
CALD1	-2.00228	0.0155879
CALM1	-2.56557	8.06477e-06
CAMK2N1	-2.9902	0.0127162
CAMTA1	-2.27362	0.0074257
CAPN8	2.32866	0.0498674
CARD16	-2.54969	0.000408453
CASKIN2	-2.50441	2.44841e-05
CASP1	-2.54969	0.000605954
CASP4LP	-2.5975	7.26769e-06
CASQ2	-2.04352	5.38176e-08
CASZ1	-2.74214	0.000401939
CAT	-2.69332	2.66074e-05
CAV1	-7.58434	4.97338e-08
CAV2	-6.55464	1.70373e-05
CAVIN1	-4.36103	2.64806e-06
CAVIN2	-8.4568	7.28757e-08
CBFA2T2	2.11189	8.38972e-05
CBR4	2.15373	5.20049e-07
CBX3	2.04666	8.16618e-06
CBX7	-2.28973	8.91298e-07
CCBE1	-3.14513	2.7715e-07
CCDC102B	-2.61307	0.000132139
CCDC167	2.30689	6.32831e-05
CCDC3	-2.04617	0.000211625
CCDC34	2.61091	0.00011429
CCDC50	-2.76763	0.000194159
CCDC68	-2.19381	0.000132926
CCDC69	-2.3299	0.000158119
CCDC85A	-5.19879	4.47443e-09
CCDC88A	-2.27067	1.45112e-05
CCL2	-5.81029	0.000246441
CCM2L	-3.10705	4.39187e-09
CCN1	-3.84684	0.000130413
CCN2	-5.07801	3.6097e-08
CCN5	-4.93225	4.07021e-10
CCNA2	2.51049	0.000189654
CCNB1	3.28718	0.000384867
CCNB2	3.07797	3.73557e-05
CCND2	-2.56997	3.74934e-05
CCNE1	2.76395	0.0247715
CCNE2	2.11393	0.0131632
CCNL1	-2.04364	0.000426971
CCRL2	-2.40137	1.99844e-07
CCT3	2.0286	7.47612e-08
CD163	-2.33956	0.00477227
CD274	-2.69457	0.00102033
CD300LF	-2.57934	6.2031e-05
CD300LG	-2.43327	3.46131e-06
CD302	-3.02246	2.26799e-06
CD34	-2.14165	2.39099e-06
CD36	-10.6665	2.55221e-07
CD47	-2.08383	5.24865e-07
CD52	-2.63761	0.00082987
CD69	-4.62283	0.000272128
CD74	-2.54145	0.00674141
CD83	-2.77582	1.3633e-05
CD93	-4.49372	1.26386e-07
CDC20	3.55722	5.24139e-05
CDCA5	2.1424	7.86109e-05
CDCA7	3.79081	0.000268627
CDH17	2.36338	0.0319473
CDH19	-2.28226	6.20011e-06
CDH5	-5.70574	1.99911e-08
CDK1	3.08953	0.0073443
CDKN1C	-2.22003	0.000515229
CDKN2B	-2.3036	0.000791877
CDKN3	2.32043	0.000607559
CDO1	-3.87616	5.61523e-06
CEACAM1	2.79231	0.000468946
CEBPD	-5.44155	2.33675e-07
CENPA	2.17145	0.00123694
CENPE	2.1772	0.00100489
CENPF	3.33548	7.20375e-06
CENPK	2.39429	0.00104299
CENPS	2.04482	2.08773e-05
CENPU	4.05253	7.20375e-06
CEP295	2.39358	3.51438e-05
CEP55	2.84368	0.00016394
CES1	-3.31003	0.00027763
CFD	-4.26101	6.52277e-07
CFL2	-3.20571	5.85575e-06
CFLAR	-2.5932	0.000145696
CGNL1	-3.07024	2.55844e-08
CH25H	-3.57304	0.000145556
CHI3L2	-2.28311	0.00879132
CHMP4C	2.1444	0.000611659
CHN1	-2.16777	1.56265e-05
CHRDL1	-6.05214	2.29678e-07
CITED2	-3.30907	0.00155573
CKMT1A	2.72746	0.00470203
CKMT1B	2.72746	0.00470203
CKS1B	2.51871	0.000228244
CKS2	2.23081	0.00116061
CLDN10	3.08048	0.0139226
CLDN11	-2.39894	3.69768e-05
CLDN18	-17.2626	8.28258e-07
CLDN3	2.17576	0.019955
CLDN5	-4.33511	9.29315e-06
CLEC12A	-2.59871	1.95036e-06
CLEC14A	-2.81542	9.73123e-08
CLEC1A	-2.24614	0.00179819
CLEC3B	-11.3619	9.74779e-08
CLEC7A	-2.94591	0.00037054
CLIC3	-3.94776	4.57896e-05
CLIC5	-5.98959	2.31633e-06
CLU	-2.66964	0.000257238
CNN3	-2.57574	3.51346e-05
CNPY2	2.03607	1.62135e-05
CNRIP1	-2.91092	4.39751e-08
COA6	2.13532	0.000885877
COL10A1	5.33513	0.00217818
COL11A1	4.48952	0.00900239
COL12A1	-2.27567	0.0215913
COL13A1	-3.312	8.38058e-06
COL1A1	3.57388	0.00773377
COL1A2	2.55134	0.00358156
COL3A1	3.32926	0.00573379
COL4A3	-2.6532	0.000360536
COL4A5	-2.01997	0.0128504
COL5A2	2.10111	0.01522
COL6A6	-7.25027	1.3869e-07
COLEC12	-2.89353	2.79279e-05
COMP	2.10288	0.0417487
CORO1C	-2.05914	7.95096e-06
COX20	2.11711	2.14201e-05
COX4I2	-2.1271	1.27588e-05
COX7A1	-3.33198	6.57443e-07
CP	7.44947	0.000234583
CPA3	-5.20343	0.000206667
CPED1	-3.99046	2.84193e-08
CR2	2.32268	0.014044
CRABP2	3.27505	0.00256233
CREB3L4	2.19814	5.03093e-06
CREB5	-2.91771	0.000475634
CRIM1	-3.22196	9.49912e-06
CRISPLD2	-2.70075	0.00157224
CRLF1	2.06633	0.02591
CRTAC1	-2.62486	2.67855e-05
CRTAP	-2.13273	0.000416832
CRYAB	-3.2854	1.72839e-06
CSF2RB	-2.09503	0.00437504
CSF3	-3.73868	0.000496766
CSGALNACT1	-2.00169	0.011643
CSRNP1	-3.34584	2.98406e-06
CSRP1	-2.16697	2.12468e-06
CSRP2	-2.07933	0.000851774
CSTA	-2.02825	0.0160313
CTNNAL1	-2.84274	1.34919e-07
CTSV	2.01037	0.00390948
CTTN	3.71785	2.03587e-05
CX3CL1	-3.35983	0.000870582
CX3CR1	-2.16148	0.00052495
CXCL12	-3.36081	0.00024328
CXCL13	8.3818	0.000343478
CXCL14	4.66909	0.00842817
CXCL16	-2.05252	0.000772658
CXCL2	-2.24443	0.00849276
CXCL3	-3.35762	0.000273024
CXCL5	-4.68843	0.00203523
CYBB	-2.49769	0.00201952
CYBRD1	-2.95591	8.32744e-06
CYGB	-2.06051	2.03067e-07
CYP2B7P	-2.37109	0.0101362
CYP4B1	-7.01064	2.3471e-05
CYRIA	-2.61553	4.80075e-05
CYS1	-2.80813	5.05992e-06
CYYR1	-4.05086	7.83813e-09
DAB2	-2.19723	0.000795766
DAB2IP	-2.13272	3.11372e-06
DAPK2	-2.47989	1.88676e-05
DCHS1	-2.0432	0.000840828
DCN	-3.44035	0.0027258
DDIT4L	2.23566	0.0037237
DENND2A	-2.225	2.20454e-05
DENND3	-3.03541	1.35219e-09
DEPDC1	2.38539	0.000910866
DEPP1	-3.14493	0.00038432
DEPTOR	2.3567	0.00427145
DES	-3.36771	5.55333e-07
DHTKD1	2.36739	0.00384306
DIAPH2	-2.00129	2.29678e-07
DIXDC1	-2.85815	1.63312e-07
DKK2	-3.45884	1.11548e-05
DKK3	-3.25016	4.08667e-05
DLC1	-4.62107	0.00989848
DLGAP5	3.02795	6.5803e-05
DLL1	-2.5658	3.9104e-07
DMBT1	-2.48499	0.0317526
DMD	-2.15403	0.000580355
DNAJB1	-2.03321	0.0120355
DNAJB4	-2.72375	2.73371e-05
DNAJC10	2.13034	0.000427327
DNAJC12	3.85761	0.00988036
DNASE1L3	-5.33854	1.55871e-06
DNMT3A	2.27793	4.07157e-07
DOCK11	-2.65048	2.52248e-06
DOCK4	-3.54934	7.95055e-09
DOCK8	-2.14644	0.0139824
DOK6	-2.26082	6.62885e-07
DPEP2	-2.26746	2.36361e-06
DPH3	-2.04086	0.000373155
DPT	-3.42505	0.000661144
DPY19L1	2.39202	0.000617507
DPYSL2	-2.65832	1.43772e-08
DRAM1	-2.03367	7.5333e-06
DSEL	-2.0142	0.00281476
DSG2	2.77261	0.00167588
DSP	2.73719	0.00176015
DST	-3.0364	3.74321e-05
DTL	2.11267	0.00196471
DTYMK	2.32306	5.98508e-06
DUOX1	-3.71147	0.00405979
DUOXA1	-2.20651	0.000465867
DUSP1	-4.53948	2.82217e-06
DUSP4	2.13942	0.0210288
DUSP6	-2.22044	0.00849621
DUSP7	-2.16592	2.03753e-05
DUXAP8	2.74915	0.000252863
E2F8	2.20099	0.0017689
EBF1	-3.06369	1.88575e-05
ECM2	-2.89081	0.000102034
ECRG4	-5.36864	1.64399e-07
ECT2	3.00132	0.000405096
EDIL3	-2.51271	0.000276201
EDN1	-3.91739	7.12271e-06
EDNRA	-2.35821	0.0103994
EDNRB	-7.6637	2.01804e-06
EEF1A1	-2.19473	0.00010635
EFEMP1	-3.06369	2.21867e-05
EFNA4	2.29403	3.71046e-06
EGFL7	-2.09939	0.000679855
EGLN3	3.64383	0.00808957
EGR1	-3.31826	0.00058632
EGR3	-2.53026	0.015657
EIF1	-2.7755	1.08343e-06
EIF4A1	-2.06736	0.000302995
EIF5	-2.68389	2.60565e-05
ELAPOR2	-2.48303	4.06007e-06
ELMO1	-2.16479	1.80804e-05
ELMO3	2.0546	9.342e-06
ELOVL6	2.00954	0.00787481
EMCN	-8.10374	9.93774e-11
EML1	-2.24325	1.97902e-06
EMP1	-6.15517	0.000144471
EMP2	-6.6081	1.49898e-06
EMP3	-2.32765	0.00155557
ENC1	2.30907	0.00136963
ENG	-2.79738	9.44965e-05
ENPP2	-2.81933	0.00578295
ENPP4	-2.25475	0.00399904
ENTPD1	-2.01744	0.00205118
EOGT	-2.61741	8.23846e-07
EPAS1	-3.73108	3.30219e-06
EPB41L2	-2.86368	1.40031e-05
EPB41L3	-2.55264	0.000227209
EPB41L5	-2.10773	0.000132805
EPCAM	2.02646	0.000186089
EPHB2	2.20879	5.35908e-05
EPHX3	2.00559	0.00376609
EPN3	2.49419	0.000150405
EPS8L1	2.13406	0.000320935
ERBB3	2.27746	0.000225526
ERG	-4.74049	1.0202e-09
ERO1A	3.88809	0.000219897
ESAM	-2.98971	4.54275e-07
ESCO1	2.14926	0.00021934
ESRP1	2.02043	0.00014196
ETS1	-2.20152	0.00119206
ETS2	-3.0358	0.000476381
ETV1	-2.07264	0.00112374
ETV5	-2.16553	0.000355471
EVA1A	-2.26508	0.000788551
EXOSC7	-11.3619	9.74779e-08
EYA4	-2.52828	0.00109002
EZH2	2.29764	6.65796e-05
F2RL1	2.97884	0.000951761
F8	-2.32513	4.87813e-05
FA2H	3.10134	0.000484119
FABP4	-13.49	7.17089e-06
FABP5	-3.02971	0.000461716
FADS3	-2.00435	0.006683
FAM107A	-11.9729	1.30118e-08
FAM136A	2.09364	1.54204e-07
FAM162B	-4.61467	2.62872e-10
FAM167A	-2.04421	8.3287e-05
FAM184A	-2.32704	0.000188568
FAM189A2	-4.41024	2.28757e-08
FAM199X	2.23452	0.00176389
FAM20A	-2.27683	0.00347462
FAM241A	-2.48654	1.59844e-06
FAM3C	2.00224	0.0024254
FAM43A	-2.2989	0.000441831
FAM83A	2.35698	0.00855413
FANCD2	2.0608	0.000161356
FANCI	3.14949	1.08994e-05
FARP1	2.32609	0.000287163
FAS	-2.60232	0.00214405
FAT3	-4.64329	6.67489e-08
FAT4	-2.62556	1.14824e-05
FAXDC2	-2.29737	0.00079829
FBLN1	-3.85301	0.00285012
FBLN5	-4.33728	6.74345e-09
FBP1	-2.84692	0.000142667
FBXL7	-2.30134	3.26009e-07
FBXO32	2.32289	0.00321251
FCER1A	-2.06128	0.0177742
FCER1G	-3.44764	0.00156921
FCGR1A	-2.00076	0.00440049
FCGR1B	-2.40655	0.00107988
FCGR2A	-2.19102	0.00474031
FCGR3A	-2.79098	0.0039116
FCGR3B	-2.79098	0.0039116
FCN1	-2.26941	6.43213e-05
FCN3	-5.63579	8.98449e-05
FCRL5	4.85232	0.00349565
FDCSP	4.44367	0.000985916
FEN1	2.37996	6.76522e-05
FER	-2.04515	6.0428e-05
FERMT1	3.90554	1.82052e-06
FERMT2	-3.97898	0.000573042
FEZ1	-3.73041	2.59956e-08
FGD5	-3.11935	4.60674e-09
FGF2	-3.74466	4.9091e-07
FGF7	-2.63811	0.000229491
FGFBP2	-2.00961	0.000174464
FGFR4	-2.85513	5.15294e-05
FGL1	2.22778	0.0124328
FGL2	-2.22623	0.0203174
FGR	-2.75909	6.98537e-06
FHL1	-13.7927	5.22095e-10
FHL5	-2.57296	1.92087e-07
FIBIN	-5.04643	5.19411e-05
FIGNL1	2.49096	0.000229162
FILIP1	-3.21197	0.000132005
FILIP1L	-3.10398	0.000612859
FKBP11	2.23081	0.000876285
FLI1	-2.03168	3.00978e-06
FLNB	2.11772	0.000408559
FLRT3	-2.52575	0.000796303
FLT1	-2.33504	2.77623e-06
FMO2	-6.83101	6.24542e-06
FMO3	-3.33361	0.000194728
FOS	-3.47834	3.64557e-05
FOSB	-8.25341	8.95635e-06
FOXF1	-4.44269	2.18285e-10
FOXM1	2.01281	0.000790081
FOXP1	-3.04091	2.14349e-09
FPR1	-2.74757	5.68659e-05
FRAS1	-3.97451	6.06772e-05
FRMD3	-3.92978	1.26382e-07
FRMD4A	-2.44487	1.10368e-06
FRMD4B	-2.44618	9.54523e-06
FSTL1	-2.03416	0.00382998
FUT2	2.18258	7.31431e-05
FUT8	2.40236	9.60703e-07
FXYD1	-2.69916	2.53956e-08
FXYD6	-2.89268	4.12484e-08
FYN	-2.21652	0.00533675
FZD4	-2.35229	1.00489e-05
GAB1	-2.36134	0.00136534
GADD45B	-4.73143	4.03843e-06
GALE	2.22871	6.24126e-07
GALNT18	-2.94967	5.69912e-08
GALNT3	2.22087	0.00751753
GALNT7	2.81577	0.000272584
GAS1	-2.37349	0.0150939
GAS6	-3.05035	8.65697e-07
GATA2	-2.36754	0.00209292
GATA6	-3.44728	6.01865e-05
GBP4	-3.08288	7.04266e-07
GCAT	2.3818	0.000246462
GCNT3	3.47051	0.000736883
GDF10	-2.90916	8.51433e-08
GFOD1	-2.4761	7.76265e-10
GFPT1	2.77983	8.29569e-05
GFRA1	-2.20549	8.86655e-07
GGCT	2.16172	1.14732e-06
GGT1	-2.24222	0.000700222
GGT2	-2.09994	0.000421182
GGTA1	-2.4682	0.000219897
GGTLC1	-2.54913	7.55622e-06
GHR	-3.5804	2.03224e-07
GIMAP1	-2.82373	0.000405183
GIMAP4	-2.3931	0.000148992
GIMAP5	-3.16548	1.15549e-05
GIMAP6	-4.77426	4.32347e-07
GIMAP7	-3.32976	0.000540891
GIMAP8	-5.49917	4.91312e-08
GINS1	4.49809	2.39099e-06
GINS2	2.08401	0.000123968
GJC1	-2.42237	0.000625582
GLDN	-4.25706	2.57426e-06
GLIPR2	-3.12677	6.09045e-06
GLT8D2	-2.12858	0.0200074
GMDS	2.46783	2.92164e-05
GMFG	-2.5065	7.40625e-05
GMNN	2.16157	0.000927592
GNAQ	-2.28999	6.68422e-08
GNG11	-3.91813	1.35237e-08
GNG2	-2.28474	0.00114879
GNLY	-2.30918	0.00669246
GOLM1	5.37511	4.2959e-07
GPC3	-4.06142	0.000566629
GPD1	-2.30918	1.3633e-05
GPM6A	-13.9586	0.00060608
GPM6B	-5.0517	5.4299e-05
GPR146	-2.63856	0.000474778
GPR4	-2.03278	0.000439849
GPR87	2.22054	0.0186788
GPRASP1	-2.03078	1.75537e-05
GPRC5A	-2.39668	0.00380729
GPT2	2.30658	0.00696241
GPX2	4.012	0.0128841
GPX3	-5.18931	4.26795e-07
GPX8	2.4778	0.00188034
GREM1	3.99413	0.00626353
GRHL1	2.33972	0.00113842
GRIA1	-3.83926	1.66482e-08
GRIP1	2.33069	0.00222098
GRK5	-5.65028	1.87691e-09
GRTP1	2.88463	0.000129811
GSN	-2.16442	0.00846583
GSR	2.02152	0.000918367
GYPC	-2.60094	2.70932e-06
GZMB	-2.0244	0.0104155
H1-2	2.97478	8.38666e-05
H2AC18	3.19905	1.93446e-05
H2AC6	2.44359	0.00860394
H2AZ2	-2.04286	0.0006428
H2BC21	2.36923	0.000277184
H2BC4	2.73313	0.00667488
H2BC5	4.83403	6.19385e-05
H2BC7	2.13714	0.000406885
H3-3B	-2.90731	1.29288e-08
HABP2	2.58215	0.010527
HACD4	-2.1892	4.09762e-05
HAS2	-2.35546	0.0161342
HBA1	-5.78582	4.58256e-05
HBA2	-5.78582	9.37156e-05
HBB	-5.02615	0.000175137
HBEGF	-5.37903	4.648e-09
HBG1	-2.82135	0.00134248
HBG2	-2.82135	0.00134248
HCK	-2.86852	4.52841e-05
HDC	-2.45883	0.000104272
HDGFL3	-2.08533	0.00115983
HECW2	-2.44788	6.95211e-05
HEG1	-4.26065	7.45286e-09
HELLS	2.75133	8.40494e-05
HES6	2.02118	0.00224121
HEYL	-2.06768	3.11372e-06
HGF	-2.77991	3.25953e-05
HHIP	-5.87799	1.84918e-07
HIVEP3	-2.00206	0.00266899
HJURP	2.50445	2.59551e-05
HKDC1	2.01019	0.0150163
HLA-DPA1	-2.3019	0.00359753
HLA-DQA1	-2.60527	0.011395
HLA-DQA2	-2.60527	0.011395
HLA-DQB1	-2.25008	0.0476389
HLA-DRA	-2.23224	0.00500598
HLA-DRB1	-2.33362	0.00470203
HLA-DRB2	-2.33362	0.00233511
HLA-DRB3	-2.33362	0.00233511
HLA-DRB4	-2.33362	0.00233511
HLA-DRB6	-2.04468	0.00322369
HLA-DRB7	-2.33362	0.00233511
HLA-DRB8	-2.33362	0.00233511
HLA-E	-2.33613	9.0143e-06
HLF	-2.95388	0.000544365
HMCN1	-2.18091	0.0100469
HMGA2	2.48473	0.0224903
HMGB3	4.91357	0.00110104
HMMR	3.12737	5.47538e-05
HOOK1	3.16027	0.00148679
HOXA5	-2.8166	3.118e-05
HPCAL1	-2.31614	7.14749e-05
HPGD	-3.11115	0.0171835
HPGDS	-2.70093	9.81152e-06
HPS3	2.20174	0.00015731
HS3ST1	2.35784	0.0174231
HS6ST2	8.28159	7.40395e-05
HSD11B1	-2.11738	0.00208545
HSD17B6	-4.68983	1.99317e-05
HSDL2	-2.04527	0.00247213
HSPA12B	-3.13752	6.10949e-07
HSPB8	-3.48465	2.88501e-06
HYAL1	-2.65342	8.25612e-05
HYAL2	-2.02031	3.18059e-05
ICAM1	-3.96638	0.00134432
ICAM2	-2.92632	5.42987e-07
ICAM4	-2.81227	0.00197539
ID2	-2.16349	0.000884734
ID3	-2.09367	0.000142143
ID4	-2.95522	3.26884e-05
IER5L	2.10767	1.97865e-05
IFI27	-2.34646	0.0172321
IFIT1	-2.09496	0.013454
IFIT3	-2.77625	0.000253
IFIT5	-2.04075	0.000249285
IFNGR1	-2.06668	0.0205937
IFT57	-2.94781	1.58579e-06
IGF2BP3	2.97005	0.0344823
IGFBP7	-2.05296	0.00373837
IGKJ5	2.70189	0.0134323
IGSF10	-4.79495	4.22012e-08
IL18R1	-2.66989	0.000150839
IL1B	-2.31564	0.000322713
IL1RL1	-3.89542	0.000315323
IL33	-4.53325	2.80891e-06
IL6	-9.29075	1.72902e-05
IL6ST	-2.17539	4.32323e-05
IL7R	-2.97369	0.00243992
INAVA	3.59578	2.98367e-06
INHBA	-2.81219	0.000706274
INMT	-7.19935	4.648e-09
INPP1	-2.0355	0.000140226
INPP5A	-2.01473	1.23722e-06
INSIG1	-2.3707	0.000211405
IPO11	-2.5134	8.1807e-05
IQCJ-SCHIP1	-2.52115	0.000104483
IQGAP3	2.33147	0.000115793
IRF1	-2.33668	0.00152207
ITGA1	-2.53183	0.000177103
ITGA5	-2.08923	0.00949297
ITGA8	-4.42025	5.0754e-07
ITGA9	-2.01353	0.00800332
ITGAM	-2.0371	0.00756708
ITM2A	-3.27594	1.60017e-05
ITPR1	-2.14266	0.0025067
ITPRIP	-2.60867	7.00077e-07
JAM2	-5.30196	9.19018e-11
JAM3	-2.08047	0.00154447
JAML	-2.20965	0.00125575
JAZF1	-2.17207	0.00163452
JCAD	-4.49892	1.50921e-07
JDP2	-2.47148	7.81774e-08
JPT1	2.62545	0.000236713
JPT2	2.37899	9.76112e-08
JUN	-3.03507	0.00940718
JUNB	-2.73042	1.03348e-05
JUND	-3.06537	0.000304234
KANK2	-2.58812	4.5738e-09
KANK3	-4.91841	1.1657e-10
KANK4	-2.20723	0.0205164
KAT2B	-2.10633	4.99468e-05
KAZN	-2.38252	0.000145302
KCNAB1	-2.84957	1.83848e-08
KCNJ15	-2.79945	9.38675e-05
KCNK1	2.28887	0.00465632
KCNK3	-5.03725	2.71028e-08
KCNN4	2.88891	4.84796e-06
KCNT2	-4.2783	3.79147e-07
KCTD12	-2.29627	2.70349e-05
KCTD15	-2.06964	0.0163425
KDELR2	2.53796	1.18665e-06
KDELR3	2.91486	0.00111846
KDM5B	2.18795	6.61997e-07
KDM6B	-2.0776	0.0246285
KDR	-2.33708	0.00437536
KHDC4	2.02205	2.63523e-07
KIAA0040	-2.42576	3.89662e-06
KIF11	2.35595	0.000211482
KIF14	2.09981	0.000478903
KIF18B	2.44398	0.000415077
KIF20A	2.48831	1.37891e-05
KIF21A	2.5523	0.000407799
KIF26B	4.2156	5.48695e-06
KIF2C	3.9533	3.78931e-06
KISS1R	2.03166	0.0301721
KL	-3.90061	8.9819e-08
KLF10	-2.3232	0.000137747
KLF11	-2.06488	5.03757e-07
KLF13	-2.27297	2.26814e-05
KLF2	-3.07766	3.44319e-06
KLF4	-6.77568	1.92347e-08
KLF6	-4.4944	1.84791e-06
KLF9	-4.19798	5.24036e-06
KLHL29	-2.25559	2.92164e-05
KLK11	-2.5347	9.21284e-05
KMO	-2.07932	0.00667109
KNL1	2.06639	0.00061944
KNOP1	2.62452	2.6295e-05
KNTC1	2.34422	5.03207e-05
KRT15	2.15896	0.0399273
KRT17	2.81273	0.0407189
KRT4	-2.32148	0.00103624
KRT8	2.35611	0.000479876
KRT80	2.06349	0.00771596
KRTCAP3	2.88876	7.15323e-05
LAD1	2.09327	1.20919e-05
LAMA2	-2.14906	0.000415926
LAMA3	-3.05763	0.000254963
LAMA4	-2.7471	1.66204e-06
LAMC3	-2.43055	0.000133047
LAMP3	-4.32646	3.33169e-06
LAPTM5	-2.13516	0.00334362
LATS2	-2.27831	6.57443e-07
LAYN	-2.00234	6.55584e-05
LBH	-2.06129	1.25828e-05
LCP2	-2.12998	0.00882314
LDB2	-5.88702	4.29807e-10
LDB3	-2.63337	1.71004e-05
LDLR	-4.20379	0.000934332
LEPR	-7.00787	1.70317e-06
LGALSL	-3.56009	1.78316e-08
LGR4	3.98589	6.52129e-06
LHFPL6	-4.02837	1.59167e-08
LIFR	-4.19712	0.00421893
LIMCH1	-3.88923	0.000166957
LIMS2	-2.97935	4.68159e-07
LIN7A	-3.77362	7.75787e-09
LINC00467	2.40095	0.00240822
LINC00511	3.41808	1.91959e-06
LINC00968	-4.13054	1.12222e-07
LINC01140	-2.01658	0.00079829
LINC01355	2.00619	0.000214458
LINC02562	2.49778	0.00334006
LINC02802	2.26998	0.00201568
LITAF	-2.13322	0.000112248
LMCD1	-3.33215	1.69695e-09
LMO2	-3.29532	7.00674e-08
LMO7	-2.65439	3.08748e-07
LMOD1	-2.94228	8.29498e-07
LONRF1	-2.47242	2.98367e-06
LPAR6	-2.10003	0.000792386
LRCH1	-2.13551	1.81297e-05
LRCH2	-2.65716	1.4265e-05
LRRC32	-3.85582	2.04664e-07
LRRC36	-3.56067	4.35611e-08
LRRC70	-2.5134	8.1807e-05
LRRC8C	-2.31874	3.81042e-05
LRRFIP1	-2.63229	3.47548e-05
LRRK2	-4.41894	6.46554e-06
LRRN3	-5.3842	4.68159e-07
LST1	-2.03282	0.00550476
LTB	2.16412	0.044335
LTBP2	-2.83684	0.000287927
LTBP4	-2.94855	3.35802e-05
LY6K	2.55909	0.0486419
LYVE1	-4.78162	6.76618e-06
LYZ	-5.03009	0.00240524
MACF1	-2.70277	5.29046e-06
MACROD2	-2.13506	0.0297646
MAD2L1	4.04518	0.00905627
MAFF	-3.17737	0.00058084
MAGED4	2.52801	0.00218803
MAGED4B	2.52801	0.00218803
MAGI1	-2.04231	3.46131e-06
MAGI2-AS3	-3.46055	1.01548e-07
MAGI3	-2.13018	1.00638e-05
MAL	-2.84492	1.76931e-06
MAMDC2	-6.28602	4.10603e-07
MAOB	-3.06734	4.89839e-06
MAP2	-2.63407	0.00266493
MAP3K20	-2.4094	1.10463e-05
MAP3K8	-2.80291	0.000544524
MARCKSL1	2.14049	0.000219709
MARCO	-5.07003	2.54726e-07
MARVELD3	2.58537	4.93267e-05
MATN2	-2.12423	0.00636974
MB	2.54259	0.0103639
MCAM	-3.37551	0.000313057
MCC	-3.03481	0.000151941
MCEMP1	-9.04323	2.4605e-09
MCL1	-2.12213	0.00275969
MCM2	2.28916	5.74557e-06
MCM4	2.91751	0.000159888
MCOLN3	-2.86003	1.16109e-05
MCRIP2	2.18127	9.10348e-05
MCTP1	-2.21208	0.029753
MDK	2.63034	0.0151907
MDM2	2.0744	0.00203484
MEF2C	-2.07278	0.000378629
MEGF9	-2.08971	0.00757581
MEIS1	-2.37505	6.05752e-05
MELK	3.28255	6.47372e-05
METRNL	-2.02636	0.00375358
METTL7A	-2.79087	3.62605e-05
METTL7B	2.28918	0.00016042
MFAP4	-6.48206	7.81756e-09
MFSD2A	-2.1207	0.000873889
MGME1	2.02076	3.51438e-05
MGP	-2.20166	0.00570275
MID1IP1	-2.16952	4.69617e-05
MIF	2.42171	3.98029e-06
MINDY2	-2.39449	0.000209774
MIR210HG	2.0463	0.000954968
MIR222HG	-2.53483	0.011923
MIR22HG	-3.51373	1.42766e-07
MKI67	3.24448	2.25166e-05
MME	-3.30765	0.0141588
MMP1	8.18396	0.000904704
MMP11	2.32806	0.00209087
MMP12	3.48566	0.00372355
MMP19	-3.74466	0.000104272
MMP7	2.77273	0.0025174
MMP9	4.48612	8.38483e-05
MMRN1	-2.465	0.000238849
MMRN2	-4.96698	8.04274e-10
MNDA	-3.11517	8.83433e-05
MNX1	2.25754	9.18927e-05
MOB3B	-2.42142	0.000595104
MRC1	-4.80266	2.47903e-07
MRPL30	2.02285	2.92349e-05
MRPS33	2.04002	6.34649e-05
MS4A1	3.2833	0.0292165
MS4A15	-2.01538	0.000128965
MS4A4A	-3.18501	0.00215801
MS4A7	-3.97877	6.66723e-06
MSI2	2.31228	0.0027803
MSR1	-4.27286	0.000624434
MSRB3	-4.28408	2.79268e-07
MSTO1	2.05428	1.08008e-06
MT1E	-2.09071	0.0424826
MT1M	-8.92201	7.93445e-05
MT2A	-2.11144	0.0195398
MTA3	2.24039	7.17089e-06
MTARC2	-2.32003	3.22316e-07
MTFP1	2.28153	4.56311e-05
MTURN	-2.79271	2.1853e-06
MUC20	2.68311	0.00891267
MUC5B	4.13111	0.0164491
MVB12B	-2.23332	5.00619e-05
MXRA7	-2.05362	2.07006e-05
MYADM	-3.5613	4.66876e-06
MYC	-2.48898	0.0111824
MYCT1	-6.00706	9.19018e-11
MYH10	-3.455	1.24083e-06
MYH11	-4.37526	0.000363333
MYL9	-4.32366	3.55765e-07
MYLK	-3.11137	1.61679e-05
MYOCD	-2.41966	3.35497e-05
MYRF	-2.12184	0.000556291
MYZAP	-3.54242	2.09351e-08
N4BP2L1	-2.28804	0.000165045
NAP1L5	-2.37343	4.65617e-05
NCALD	-2.36395	2.42309e-05
NCAPG	3.55581	0.000149561
NCF2	-2.46157	0.000452831
NCKAP5	-6.94674	7.60004e-10
NDC80	2.45024	0.000913501
NDNF	-2.66434	3.88741e-05
NEBL	-3.52606	0.000521829
NECTIN4	2.4295	0.000624434
NEDD4L	-3.11106	4.71484e-06
NEDD9	-2.9302	1.20919e-05
NEGR1	-2.11054	3.94113e-06
NEK2	3.08821	0.000281382
NES	-3.00571	1.42798e-05
NEXN	-4.35045	7.47362e-07
NFASC	-2.02987	1.29343e-05
NFATC1	-2.13166	0.0017462
NFIA	-2.33522	0.000267087
NFIB	-2.15708	6.39622e-05
NFIL3	-2.40988	0.000933673
NFKBIZ	-2.64587	0.000220601
NHSL1	-3.45026	5.31034e-06
NID1	-2.04191	0.00842817
NIPSNAP1	2.01774	0.000523724
NKD2	-2.09254	6.06772e-05
NME1	3.14014	1.04806e-06
NOSTRIN	-3.26117	9.23031e-06
NOTCH4	-3.11636	1.05783e-07
NPC1	-2.05922	5.39704e-05
NPNT	-3.90605	1.63178e-06
NPR1	-2.38506	2.0486e-07
NPR3	-2.594	0.000217028
NQO1	3.59194	0.0239381
NR2F1	-2.15876	0.000325054
NR4A1	-2.28318	0.00351693
NR4A2	-2.319	0.0217179
NR4A3	-3.93369	0.00148777
NRN1	-2.51463	0.000218295
NRP1	-2.6268	0.000540891
NSD2	2.12066	0.00104061
NTN4	-3.0118	4.80075e-05
NTRK2	-4.20161	4.11528e-05
NUF2	2.97488	0.00051827
NUP58	-2.07091	5.68496e-07
NUSAP1	4.13305	2.50862e-05
NXF3	-2.11573	0.000221596
OASL	-2.22003	8.13836e-06
OCIAD2	3.5681	3.87179e-06
OGN	-5.54073	0.000663337
OLFML1	-3.11766	3.69034e-07
OLFML2A	-2.31867	6.47756e-06
OLFML3	-2.37303	0.000345234
OLR1	-5.45759	1.04622e-07
OMG	-2.21653	0.00523715
OPTN	-2.05842	0.0001282
OR2A20P	-2.03133	4.93892e-05
OR2A9P	-2.03133	4.93892e-05
OR7E47P	-2.17514	7.28757e-08
OTUD1	-3.08426	8.07325e-09
OTULINL	-2.40738	0.000298062
P2RY14	-2.39733	6.34649e-05
P3H2	-3.52363	2.72024e-07
P3H4	2.25744	7.39378e-05
PABPC1L	3.648	0.00031932
PAFAH1B3	2.37468	2.1017e-06
PAICS	3.10781	1.57072e-05
PAIP1	2.2026	0.000199843
PAK6	2.09549	7.98608e-06
PALD1	-2.38624	1.1852e-05
PALLD	-2.13042	0.00343026
PALM2AKAP2	-5.4402	2.78241e-07
PALMD	-4.2787	4.48737e-08
PAPSS2	-2.78837	2.04304e-05
PAQR5	-2.36497	0.000237982
PAX5	2.10417	0.00436408
PBK	2.71163	0.00108605
PBX1	-2.01458	0.000906727
PCAT19	-5.48002	8.68933e-11
PCDH12	-2.44574	1.15151e-05
PCDH17	-3.57374	0.000665662
PCDH7	2.43777	0.0261485
PCDH9	-2.60152	2.73371e-05
PCDHGA1	-2.20949	0.000127795
PCDHGA10	-2.20949	0.000127795
PCDHGA12	-2.20949	0.000127795
PCDHGA2	-2.20949	0.000127795
PCDHGA3	-2.20949	0.000127795
PCDHGA4	-2.20949	0.000127795
PCDHGA5	-2.20949	0.000127795
PCDHGA6	-2.20949	0.000127795
PCDHGA7	-2.20949	0.000127795
PCDHGA8	-2.20949	0.000127795
PCDHGA9	-2.20949	0.000127795
PCDHGB1	-2.20949	0.000127795
PCDHGB2	-2.20949	0.000127795
PCDHGB3	-2.20949	0.000127795
PCDHGB4	-2.20949	0.000127795
PCDHGB6	-2.20949	0.000127795
PCDHGB7	-2.20949	0.000127795
PCDHGC3	-2.20949	0.000127795
PCDHGC4	-2.20949	0.000127795
PCDHGC5	-2.20949	0.000127795
PCLAF	5.58094	1.99637e-06
PCOLCE2	-3.42759	1.71433e-05
PCSK5	-2.24367	0.00162051
PCYOX1	-2.7291	0.000166259
PDE1C	-2.16658	1.14732e-06
PDE2A	-2.18493	4.05342e-06
PDE4B	-2.8226	0.000262446
PDE5A	-4.6931	7.3986e-09
PDGFRA	-2.11847	0.00905466
PDIA4	2.8525	1.67539e-06
PDK1	3.04773	1.29473e-06
PDK4	-5.01729	0.00924495
PDLIM2	-2.72186	1.49898e-06
PDLIM3	-4.87715	3.09419e-05
PDPN	-2.8893	2.22403e-06
PDZD2	-3.49404	4.32539e-06
PDZRN3	-2.75545	0.000121613
PEAK1	-2.3432	7.16513e-09
PEAR1	-2.8662	7.41435e-09
PEBP4	-7.72601	1.71888e-07
PECAM1	-5.41622	8.51191e-08
PFDN6	2.09646	2.09493e-06
PGAP1	-2.06952	0.00887345
PGC	-4.72552	0.000383574
PGM2L1	2.72444	0.00179094
PGM5	-4.45923	4.84784e-09
PGR	-2.80109	6.33126e-07
PHACTR1	-2.00334	1.15394e-06
PHACTR2	-2.48171	0.00238834
PHLDA2	2.01545	0.0427445
PHLDB2	-3.30506	0.00046499
PID1	-3.11563	7.98608e-06
PIEZO2	-2.13325	0.00683403
PIGM	2.05612	0.000249458
PIGR	-2.35586	0.0407208
PIK3R1	-2.22084	0.0013873
PILRA	-2.05519	1.97433e-05
PIP5K1B	-3.1062	2.11459e-06
PKIG	-2.65666	6.21442e-07
PKNOX2	-2.36921	8.43201e-07
PKP3	2.87858	1.14723e-05
PLA1A	-2.88305	1.16956e-05
PLA2G1B	-3.25316	0.000616062
PLA2G4C	-2.216	0.00150536
PLAC8	-2.5708	0.0040103
PLAC9	-4.20948	1.66221e-08
PLAGL1	-2.12331	0.00232742
PLBD1	-2.04488	0.0132987
PLCB4	-2.27531	0.00281112
PLCE1	-2.29075	2.98367e-06
PLCXD3	-2.08792	0.00126606
PLEK2	2.31231	1.89771e-06
PLEKHH2	-4.39924	0.00178471
PLLP	-2.40319	2.26233e-05
PLN	-3.61567	0.00841735
PLOD2	2.16799	0.0369637
PLPP2	2.74381	4.88554e-05
PLPP3	-3.81252	6.95613e-07
PLPP5	2.75474	0.00201341
PLSCR4	-2.83884	2.12468e-06
PLXNA2	-2.26962	0.00355068
PMP22	-2.96261	1.83607e-06
PNPLA6	-2.35788	0.000451308
PODXL	-3.05446	5.99974e-09
POLR1B	2.07718	5.55345e-06
POU2AF1	2.94096	0.0340426
PPARG	-2.39917	0.000444671
PPAT	2.77856	7.08267e-05
PPBP	-3.78887	0.00132553
PPM1H	2.19842	0.000396864
PPM1K	-2.17367	0.000663337
PPP1R14A	-5.03255	2.76989e-09
PPP1R15A	-2.95289	0.000193456
PRAM1	-2.07967	0.000884342
PRC1	3.87801	4.06204e-05
PRDX4	2.31536	4.51824e-06
PRELP	-3.69301	1.05954e-06
PREX2	-4.73657	1.63274e-07
PRF1	-2.02898	2.5541e-05
PRICKLE1	-2.18315	0.00928065
PRICKLE2	-2.44003	4.63014e-08
PRKCB	-2.16109	0.00249474
PRKCE	-3.60229	1.32194e-09
PRKCH	-2.06209	3.58446e-06
PRKG1	-3.17982	8.53349e-07
PROM2	4.29433	3.26009e-07
PROS1	-2.39937	3.31583e-05
PRR5-ARHGAP8	2.48362	5.34678e-05
PSAT1	3.51849	0.000135113
PSMG3	2.50988	2.29678e-07
PTGDS	-3.82095	0.000515561
PTGER4	-3.56452	8.01424e-06
PTGES	3.12652	0.000314791
PTGIS	-2.31782	0.0019841
PTGR1	2.03642	0.0346885
PTGS2	-3.2642	0.0201342
PTK6	2.00336	0.0396137
PTN	-2.76825	0.0186854
PTPN21	-3.78457	4.648e-09
PTPRB	-5.64638	2.9933e-08
PTPRC	-2.12174	0.0276764
PTPRD	-2.26968	0.0006366
PTPRG	-3.02314	7.65039e-08
PTPRM	-2.11838	2.51998e-06
PTTG1	2.27724	1.6613e-05
PTX3	-3.90475	0.0013873
PVT1	3.20198	2.61684e-07
PYCR1	2.1638	3.10985e-05
QKI	-3.60695	7.99912e-05
QPCT	2.40521	0.0157835
RAB11A	-2.49867	2.64436e-05
RAB11FIP1	-2.44906	7.131e-05
RAB15	2.05719	0.000984732
RAB25	2.17722	0.000180763
RACGAP1	2.33437	0.000220038
RAD51AP1	2.32736	0.00283612
RAI2	-3.30992	1.76105e-07
RALGPS2	2.41766	2.25166e-05
RAMP2	-2.67651	1.40043e-06
RAMP3	-3.84561	9.60703e-07
RAP1A	-2.33063	1.84918e-07
RAPGEF4	-3.87274	2.70664e-09
RAPGEF5	-2.66584	2.44333e-07
RARRES2	-2.65843	0.00033624
RASGRF1	-2.15794	3.60423e-06
RASIP1	-3.51432	2.89747e-07
RASL12	-2.65125	1.42766e-07
RASSF2	-2.48641	6.96789e-05
RASSF8	-3.24236	1.00456e-05
RBIS	2.02753	0.00357368
RBMS3	-2.85774	6.37021e-06
RBP4	-3.49589	0.000247064
RCAN1	-3.05748	0.00010635
RCC1	2.27354	4.11748e-07
RCCD1	2.06791	1.28777e-06
RECK	-3.68935	2.99392e-08
REEP1	-2.08385	0.00339463
REEP6	2.12422	0.00560321
RERG	-2.85285	0.00147685
RETN	-3.22183	6.68422e-08
RFC4	2.88023	4.07565e-05
RFLNB	-2.39114	0.000226385
RFX2	-3.82013	1.55507e-05
RFX3	-2.03148	0.00579009
RGCC	-6.28654	5.98405e-10
RGS13	-3.26721	0.000169141
RGS16	-2.13384	0.00398761
RGS17	3.07598	0.0035494
RGS2	-2.35213	0.0010159
RGS5	-2.6496	0.00237193
RHEX	-2.00623	0.000103025
RHNO1	2.03595	0.000126602
RHOA	-2.09089	0.00357368
RHOB	-2.09483	0.000242897
RHOJ	-4.71272	9.21256e-07
RHOQ	-2.04159	0.000257619
RHOV	2.70973	0.001569
RHPN2	2.44467	0.000901669
RMI2	2.66794	1.91189e-06
RNASE1	-2.41891	0.000283468
RNF125	-2.10128	0.000843934
RNF144B	-2.18536	0.000504409
ROBO2	-3.41788	5.35436e-05
ROBO4	-5.23305	1.62444e-08
ROR1	-3.55595	2.20879e-06
RORA	-2.70568	0.00013922
RPGR	-2.12303	0.0012616
RPP40	2.0823	0.00017713
RRAD	-3.05151	0.00296953
RRAGD	-2.28356	0.000918516
RRAS	-2.222	2.41369e-07
RRM2	4.58593	1.82474e-05
RTKN2	-9.23853	7.87017e-08
RTN1	-2.35398	0.000196915
RUFY2	-2.21736	5.71102e-06
RUNDC3B	-2.30009	0.00292015
RUNX1T1	-2.28382	0.00199431
RUNX2	2.04075	0.0116775
RXFP1	-3.25456	9.74779e-08
S100A10	-3.1467	1.20511e-05
S100A2	3.24061	0.0393264
S100A4	-2.74562	2.34194e-06
S100A8	-3.88962	0.000884734
S100P	6.8457	0.0027621
SALL4	2.21586	0.00589378
SAMD4A	-3.16041	0.000729998
SAMD5	-2.43687	0.000163468
SAMD9L	-2.08678	0.000429254
SAMHD1	-2.89879	0.000522136
SAMSN1	-2.37483	0.0130099
SASH1	-3.29697	1.99637e-06
SBK1	2.25757	0.000175917
SCARA5	-3.74566	0.00281426
SCARF1	-2.08766	3.11372e-06
SCD5	-2.64766	0.000805898
SCEL	-3.77263	0.0126034
SCGB1A1	-8.77184	0.0112943
SCHIP1	-2.52115	0.000104483
SCML1	-2.25605	0.000478483
SCN1A	-2.2869	0.000130366
SCN4B	-3.86456	3.6988e-09
SCN7A	-2.41466	0.000407562
SCNN1G	-3.16625	1.91959e-06
SDC1	2.09329	0.000333026
SDC2	-2.78768	0.00342233
SDF2L1	2.1609	0.000864491
SEC14L1	-2.36635	6.51958e-06
SEC63	-2.40931	3.78281e-05
SECISBP2L	-2.10399	0.000305239
SELE	-5.63156	0.000502727
SELENOP	-2.128	0.00080005
SELP	-3.05312	4.19276e-08
SEMA3B	-2.17445	0.00133197
SEMA3G	-3.60235	7.98896e-06
SEMA4B	2.03548	0.012196
SEMA5A	-3.84653	0.000794091
SEMA6A	-3.67186	0.000243004
SEMA6D	-3.37346	0.00183498
SEPTIN10	-2.31457	0.000123968
SEPTIN11	-2.33323	6.83329e-05
SEPTIN4	-2.14431	1.37065e-08
SEPTIN8	-3.39632	3.61951e-10
SERINC1	-2.02827	9.42748e-05
SERINC2	2.22798	2.25166e-05
SERPINB9	-2.00471	0.0166695
SERPINE1	-2.31527	0.0209216
SERPINE2	2.0267	0.0340293
SERPING1	-2.73508	4.61986e-05
SERTAD1	-2.1786	4.28482e-05
SERTM1	-3.37414	5.1161e-07
SEZ6L2	2.38806	0.00106143
SFTPA1	-7.07697	0.000236713
SFTPA2	-7.07697	0.00380748
SFTPB	-2.41622	0.00416536
SFTPC	-8.24278	0.00342558
SFTPD	-3.77253	1.97433e-05
SFXN1	2.35372	2.41369e-07
SFXN4	2.40974	1.9994e-05
SGCE	-2.67329	0.000510695
SGCG	-2.76333	2.73348e-06
SGK1	-2.01544	0.00286534
SGK3	-2.12518	0.000322876
SGMS1	-2.15173	0.000161644
SGMS2	-2.31466	0.0299091
SGO2	2.83709	4.47655e-05
SH2D3C	-3.65185	4.82849e-08
SH3BP5	-2.22771	0.000219868
SHANK3	-3.58096	1.04354e-08
SHE	-3.03601	6.06612e-05
SHMT2	2.31759	0.00011429
SHROOM4	-2.69435	2.72024e-07
SIK2	-2.3411	5.1161e-07
SINHCAF	2.10681	0.000400067
SIRPA	-2.09428	2.10685e-05
SIX1	3.11181	0.008056
SIX4	2.47128	0.000113161
SKP2	2.36734	0.0212645
SLC11A1	-2.62249	0.000214363
SLC14A1	-2.6252	0.00140231
SLC16A3	2.07317	0.00485012
SLC18A2	-2.12786	0.00787445
SLC1A1	-4.67821	1.20795e-07
SLC22A18	2.06243	0.000188568
SLC24A3	-2.20611	0.000145912
SLC25A25	-2.80229	7.87681e-06
SLC26A2	-2.37546	0.00314468
SLC27A3	-2.02668	0.000104144
SLC2A1	3.27831	0.000476589
SLC2A14	-3.39999	0.00531313
SLC2A3	-3.39999	0.00531313
SLC31A2	-2.66922	3.81254e-05
SLC35E2A	2.01334	0.00888995
SLC35F2	2.13811	7.21305e-05
SLC39A11	2.27464	2.03753e-05
SLC39A4	2.07257	0.00271574
SLC39A8	-4.87815	6.97262e-06
SLC44A1	-2.29694	1.16956e-05
SLC44A5	3.47297	0.00338675
SLC46A2	-2.56144	0.0013177
SLC4A11	2.13751	0.00356109
SLC5A6	2.16484	0.000832637
SLC6A4	-10.1425	7.52928e-05
SLC6A8	2.30793	0.0273875
SLC7A11	3.29832	0.0214152
SLC7A7	-2.13314	0.000654131
SLC8A1	-2.38314	1.16185e-05
SLCO2A1	-3.35259	3.03879e-05
SLFN11	-2.35837	0.000660604
SLIT2	-5.08887	2.72024e-07
SLIT3	-3.45408	2.43934e-06
SLX4IP	2.1085	1.27582e-05
SMAD6	-2.85025	0.000798885
SMAD7	-2.39162	2.00536e-05
SMAD9	-3.27665	5.7634e-06
SMARCA2	-2.12646	0.000156266
SMIM22	3.00173	1.23229e-05
SMIM41	-2.17514	7.28757e-08
SMURF2	-2.26718	0.000121867
SNCA	-2.0561	1.05081e-05
SNHG14	-2.40269	0.000379797
SNRK	-2.54121	2.58043e-09
SNTN	-2.91938	0.0199457
SNX1	-2.27202	4.35611e-08
SNX25	-2.21063	1.81037e-06
SNX30	-2.10899	0.000163331
SOBP	-2.30235	0.00242524
SOCS2	-5.23257	6.56111e-05
SOCS3	-4.12844	0.000176438
SORBS1	-5.74687	5.82298e-07
SORD	4.07583	1.62744e-05
SOSTDC1	-4.93595	1.45906e-07
SOX17	-3.04044	1.72009e-05
SOX4	2.56513	0.000679282
SOX7	-8.19837	5.10719e-05
SPAG4	2.87406	0.000215442
SPAG5	2.10131	0.000118741
SPARC	-2.30031	0.000252534
SPARCL1	-3.7165	7.98035e-07
SPDEF	2.36249	0.000266002
SPINK1	13.6245	0.00162751
SPOCK2	-3.84286	5.99391e-08
SPP1	9.51352	3.18339e-05
SPRY4	-2.2952	0.000187643
SPTAN1	-2.01065	0.000767293
SPTBN1	-4.79872	4.5373e-05
SRD5A1	3.08973	5.0363e-05
SRD5A3	2.86177	0.0249447
SRPK1	2.13536	1.84918e-07
SRPX	-4.04702	4.11455e-07
SRPX2	2.15979	0.0118624
SSR4	2.03296	1.14059e-06
SSTR1	-2.45343	1.07636e-05
ST6GALNAC1	3.18615	0.00143905
ST6GALNAC5	-4.27931	3.66345e-08
STAC	-2.44882	1.1102e-07
STARD10	2.29385	0.000100775
STARD13	-3.84843	1.1657e-10
STARD4	-2.1654	0.000443765
STARD9	-2.00936	1.34067e-05
STEAP1	3.01866	0.00263607
STEAP4	-2.11778	0.01428
STING1	-2.09784	0.00312576
STK26	2.05661	0.00093957
STK31	2.2825	0.000335545
STK39	2.30049	4.70088e-05
STOM	-2.32567	7.71037e-05
STON1	-2.8407	7.55194e-06
STX6	2.04201	5.06577e-05
STXBP6	-11.5179	4.71484e-06
STYK1	2.57773	0.000112687
SULF1	2.43575	0.0297661
SULT1C2	2.22412	0.0462709
SUSD2	-4.69559	2.59551e-05
SVEP1	-3.86971	1.91734e-07
SYNC	-2.86855	8.23228e-08
SYNE1	-3.26071	0.00288565
SYNM	-4.48061	1.0455e-10
SYNPO	-2.56499	3.23302e-05
SYNPO2	-6.57604	3.30565e-06
TACC1	-3.44999	0.000680582
TAGLN	-2.85803	0.000316133
TAL1	-3.3756	2.10194e-08
TBX2	-3.7266	5.31034e-06
TBX3	-3.3344	9.15309e-05
TBX5	-2.63573	1.86323e-07
TBX5-AS1	-3.44586	4.78662e-08
TCEAL2	-2.26869	0.00220232
TCEAL7	-2.16699	0.000274948
TCF21	-9.61439	1.72526e-09
TCF4	-3.15162	0.000951761
TCN1	2.06317	0.0337964
TDRKH	2.29391	0.000155411
TENT5B	-2.22167	2.29142e-06
TFAP2A	2.92816	0.00493736
TFAP2C	2.16675	0.00446779
TFB2M	2.07415	0.000532838
TFEC	-2.17737	0.0018404
TFF1	2.58949	0.0358918
TFRC	-2.05079	0.0024506
TGFB2	-2.72699	0.00120044
TGFBR2	-3.02906	7.81756e-09
TGFBR3	-4.459	0.000123255
THBD	-5.67987	6.02164e-06
THBS1	-5.42884	0.00334325
THEMIS2	-2.34469	0.000214436
TIE1	-3.24273	1.12667e-06
TIGD2	2.07073	0.000730054
TIMM8B	2.02107	0.000248902
TIMP2	-2.42959	0.000235821
TIMP3	-4.84378	0.000215695
TIPARP	-2.53887	5.08349e-05
TK1	2.18998	0.000651523
TLCD1	2.43864	1.80083e-05
TLR8	-2.28557	0.00392452
TM4SF18	-2.55046	0.000945387
TM6SF1	-2.48282	2.37408e-05
TMCC3	-2.01996	0.00223456
TMED3	2.27577	3.19585e-06
TMEM100	-9.8771	2.0141e-05
TMEM106B	2.89194	1.73812e-05
TMEM178A	-2.65957	0.000285115
TMEM204	-3.19695	5.17733e-07
TMEM273	-2.91179	2.97114e-06
TMEM45B	3.05551	0.00141784
TMEM47	-3.59726	5.40323e-08
TMEM74B	-2.08691	0.000343354
TMEM88	-2.40622	1.55244e-05
TMEM99	2.45558	7.6123e-06
TMOD1	-2.03066	2.44875e-08
TMPO	2.06044	0.000783025
TMPRSS4	5.00712	2.8347e-05
TMTC1	-3.6674	0.00122279
TMTC4	2.1602	1.68831e-05
TNFAIP3	-2.07535	0.0278526
TNFRSF17	2.04611	0.0325731
TNFRSF21	2.79456	0.00639441
TNFSF10	-2.0594	0.00729095
TNFSF12-TNFSF13	-2.05914	0.000129569
TNFSF13	-2.05914	0.000129569
TNNC1	-7.15402	2.03067e-07
TNPO1	2.95864	8.01809e-06
TNS1	-3.42307	7.57854e-06
TNS2	-2.02186	6.87515e-05
TNXB	-5.10291	6.32145e-07
TOP2A	10.4085	5.50339e-06
TOX2	-2.40771	1.0492e-06
TOX3	5.69018	0.000284439
TP53	2.01442	2.51689e-06
TPBG	2.06945	0.000176041
TPPP3	-3.32155	2.70261e-05
TPSAB1	-4.06439	0.000548946
TPX2	2.25955	0.000169942
TRGC1	-2.28867	0.00232736
TRGC2	-2.28867	0.00232736
TRHDE	-2.03386	9.75652e-05
TRIM2	2.09963	0.0056314
TRIM59	2.31195	0.000304188
TRIP13	2.39428	0.000674559
TRPV2	-2.25015	0.00160906
TSPAN12	-2.02527	0.00305883
TSPAN18	-2.42468	1.47597e-06
TSPAN4	-2.15447	0.00144661
TSPAN5	2.36479	0.000103165
TSPAN6	2.51446	7.54251e-06
TSPAN7	-3.94273	7.27979e-06
TTC28	-2.51785	1.90911e-06
TTC39C	2.17229	0.00524293
TTC9	2.41622	0.00198177
TTK	3.08244	0.00117664
TTLL7	-2.28671	8.04542e-06
TUBB6	-3.44267	1.04326e-06
TXNDC17	2.5485	1.61081e-05
TXNL1	-2.19462	1.71433e-05
TYMS	2.83272	0.000227209
TYROBP	-2.8939	0.000177212
UACA	-2.81811	4.11237e-06
UBE2C	3.50949	5.00619e-05
UBE2T	3.29596	3.67563e-05
UBFD1	2.27196	2.09694e-06
UCK2	2.20558	0.00104061
UQCC2	2.35815	1.97071e-06
USP53	-2.26397	9.32776e-06
UTP25	2.51731	6.51523e-06
UTRN	-2.06665	6.24513e-08
VAMP3	-2.18267	0.009271
VAPA	-2.82041	4.05342e-06
VEGFD	-8.97703	3.55532e-10
VEPH1	-6.19919	1.88138e-06
VGLL3	-4.50528	0.00165305
VIM	-2.47366	6.0428e-05
VIPR1	-3.54607	0.000324511
VSIG4	-4.3963	6.76387e-06
VSIR	-2.25012	0.000487371
VWF	-4.57163	2.20769e-07
WASF3	-2.80902	7.0629e-05
WDR12	2.31284	5.51977e-06
WFDC1	-4.02772	2.2263e-08
WFDC2	2.57355	0.00387606
WFDC3	2.17578	0.0193515
WFS1	-2.19524	6.19543e-05
WIF1	-9.36083	1.10537e-06
WWC2	-3.13274	3.63686e-08
XAF1	-2.0644	0.00645931
XDH	3.05598	0.00113208
XPO1	2.64064	8.19819e-07
XPR1	2.49782	4.05292e-06
YEATS4	2.00962	0.0368375
ZBED2	-3.32986	1.33714e-05
ZBTB16	-4.26065	8.11612e-05
ZCCHC24	-2.02176	0.0002291
ZDHHC13	2.04112	7.53811e-05
ZEB1	-2.5139	2.20879e-06
ZEB2	-2.87149	1.21545e-06
ZFAS1	2.1274	0.000167915
ZFP36	-3.31502	7.20375e-06
ZFPM2	-2.59044	0.000177611
ZNF106	-2.48187	5.92285e-05
ZNF331	-2.65778	0.000299915
ZNF385B	-3.08605	0.00115886
ZNF423	-2.24592	2.68403e-06
ZNF468	2.28587	0.000225526
ZNF587	2.2143	5.40402e-05
ZNF677	-2.23943	0.000285161
ZNF692	2.22767	2.33544e-05
ZSCAN18	-2.01738	0.000226385
ZSWIM6	-2.12247	0.00172006
ZWINT	3.50792	2.82217e-06

## Sheet: SQ
DEGs of squamous cell carcinoma
ID	Fold change	adj.P.Val
A2M-AS1	-2.24647	0.00271187
AACS	2.19693	0.0041855
AASDHPPT	2.04629	0.00625045
ABCA13	3.65138	0.0315475
ABCA3	-10.5478	0.000714925
ABCA6	-2.69499	0.0045444
ABCA8	-19.6262	0.000477757
ABCC1	3.06734	0.011737
ABCC5	5.03665	0.0140137
ABCC6	-3.42217	0.00336391
ABCC6P2	-3.42217	0.00336391
ABCE1	2.06121	0.00171811
ABHD13	-2.28038	0.03965
ABI2	-2.3759	0.046849
ABI3BP	-21.3588	0.0301363
ABLIM3	-2.66363	0.011327
ACACB	-4.15463	0.00659192
ACKR3	2.77146	0.0241144
ACKR4	-3.17328	0.0351767
ACOT8	2.45925	0.0178531
ACOXL	-3.13833	0.00261078
ACP1	3.91263	0.0159855
ACP5	-3.35018	0.0223701
ACSL3	-3.01711	0.0064558
ACSL4	-3.36135	0.0393534
ACSL5	-6.71282	0.0018864
ACSS3	-4.09887	0.0473841
ACTA2	-2.91559	0.0153586
ACTL6A	3.84021	0.00446422
ACTR3	2.18971	0.0098725
ACVR1C	3.35982	0.000141444
ACVRL1	-4.605	0.0485777
ADA	3.34051	0.0147621
ADA2	-5.9846	0.000203371
ADAM23	6.05819	0.0184328
ADAMTS8	-7.01749	0.0227808
ADAMTS9	-5.03059	0.0436382
ADAMTS9-AS2	-3.56773	0.00584279
ADAMTSL3	-2.89125	0.0274625
ADARB1	-5.34595	0.000906348
ADCY4	-2.21494	0.0176649
ADCY9	-3.38871	0.000586229
ADD1	-2.21765	0.00787747
ADD2	3.9717	0.00456621
ADGRD1	-10.4207	8.8671e-05
ADGRE1	-2.01396	0.0339133
ADGRE5	-3.68976	0.00160927
ADGRF4	2.65003	0.0105678
ADGRF5	-25.1075	1.41871e-06
ADGRG6	-4.93517	0.00805315
ADGRL4	-6.6069	0.00535697
ADH1B	-71.0425	0.00237559
ADH7	3.8608	0.0146288
ADIRF	-6.7887	0.0191353
ADM	5.79778	0.00692147
ADRB1	-7.44274	0.0234884
ADRB2	-3.62384	0.0191013
ADSL	2.08353	0.00360849
AFDN	-2.70533	0.0163901
AFF1	-2.23133	0.000289374
AFF3	-6.71152	9.36757e-05
AGER	-15.5123	0.0122663
AGPAT4	-2.00213	0.046171
AGR3	-12.5192	0.0068669
AGTPBP1	-2.06069	0.0449835
AGTR1	-2.74748	0.041861
AGTR2	-4.69139	0.0316244
AHCY	2.73514	0.0105085
AHCYL2	-5.25462	0.000725124
AHI1	-2.81379	0.00478811
AHNAK2	9.19689	0.00326398
AIF1	-3.36246	0.0205153
AIF1L	-2.06638	0.0303315
AIMP1	-2.04769	0.00252453
AIMP2	2.24222	0.0473067
AJUBA	3.79719	0.0479947
AK2	-2.14774	0.0143525
AK4	5.30651	0.00215084
AK9	-2.06437	0.0315885
AKAP12	-7.95365	0.0444841
AKAP13	-2.41211	0.0248675
AKAP8	2.08722	0.000169489
AKR1B10	27.1112	0.00311726
AKR1C1	11.095	0.0274617
AKR1C2	7.45685	0.0250164
AKR1C3	4.42354	0.0431182
ALAS1	-2.44434	0.00815007
ALDH1A2	-3.16461	0.00764174
ALDH2	-6.11466	3.12912e-05
ALDH3A1	6.56178	0.0334256
ALDH3B2	2.72677	0.000926603
ALDOA	2.82213	0.00973434
ALDOC	3.61971	0.00272966
ALG3	2.38161	0.000341795
ALKAL2	-5.79569	0.0281667
ALKBH2	2.38292	0.00478618
ALOX5	-7.37976	0.0261323
ALOX5AP	-5.49333	0.00653426
ALYREF	2.0267	0.0446897
AMIGO2	-2.29139	0.0335347
AMMECR1	3.2838	0.0395015
AMY1A	-9.92046	0.000180994
AMY1B	-9.92046	0.000180994
AMY1C	-9.92046	0.000180994
AMY2A	-9.92046	0.000180994
ANAPC1	2.06393	0.0152993
ANAPC16	-2.13681	0.00413595
ANG	-2.22871	0.00867924
ANGPT1	-5.37978	0.0122787
ANGPTL1	-2.94432	0.0281079
ANK2	-8.45649	0.0274886
ANKLE2	2.05849	0.0020569
ANKRD10	-2.4307	0.0117392
ANKRD12	-2.06319	0.0098725
ANKRD28	-3.07467	0.0150387
ANKRD29	-9.4627	0.0014096
ANKRD46	2.54077	0.0309896
ANKS1A	-2.1574	0.0378482
ANLN	15.1648	0.00315968
ANOS1	-7.82685	0.00633844
ANP32E	7.99328	5.36923e-05
ANPEP	-3.08766	0.0275389
ANXA11	-2.1231	0.0242715
ANXA3	-5.68671	0.0314521
ANXA5	-2.15692	0.0412759
ANXA6	-3.21649	0.00102679
ANXA8	6.58424	0.00269646
ANXA8L1	6.58424	0.00269646
AOC3	-7.08708	0.00516375
AP1G1	2.1868	0.0371728
AP1S2	-2.80395	0.0311727
APBB1IP	-3.16051	0.011563
APH1B	-2.94251	0.0471255
APOBEC3B	16.0825	1.26879e-06
APOC1	-6.5643	0.00755387
APOC2	-3.67497	0.0194882
APOC4-APOC2	-3.67497	0.0194882
APOE	-5.33092	0.0409928
APOLD1	-6.47433	0.0073203
APPBP2	-2.41808	0.00949448
APTX	2.19708	0.0233928
AQP1	-10.4371	0.00221583
AQP3	-4.14236	0.0382878
AQP4	-58.7561	0.040661
ARAP2	-2.90627	0.0186628
ARAP3	-2.03333	0.0315464
ARFGEF3	-4.15366	0.0264843
ARGLU1	-3.36424	0.00687477
ARHGAP15	-4.30482	0.00991373
ARHGAP18	-4.51621	0.0037647
ARHGAP20	-2.44042	0.011119
ARHGAP24	-3.34668	0.0400467
ARHGAP25	-2.2387	0.0231438
ARHGAP29	-9.72304	9.36757e-05
ARHGAP42	-3.11443	0.00585688
ARHGAP44	-5.30668	0.0443296
ARHGAP45	-2.08401	0.0360161
ARHGAP6	-5.49222	0.00313857
ARHGDIB	-6.42723	0.00210687
ARHGEF10	-2.28518	0.0173854
ARHGEF2	-2.40454	0.00363535
ARHGEF3	-2.21705	0.00082305
ARHGEF4	2.7961	0.000976743
ARHGEF5	2.05583	0.0267381
ARHGEF6	-4.31329	0.00228451
ARID4A	-2.18311	0.047168
ARIH2	-2.3918	0.000474084
ARL4A	2.10677	0.0241879
ARL4D	2.74445	0.00878242
ARL6IP5	-2.61358	0.00217121
ARMCX1	-2.61394	0.0218965
ARNTL2	8.34162	2.286e-06
ARRB1	-8.78337	0.00560977
ARTN	3.08937	0.00691594
ASAH1	-5.75386	0.0282687
ASCC2	2.23934	0.00782529
ASPA	-2.10982	0.0215393
ASPM	6.86983	0.000103835
ASXL1	2.18371	0.0327908
ATAD2	4.78516	0.00612521
ATG12	-2.06818	0.0282821
ATL2	2.07898	0.0177714
ATL3	2.93586	0.00180822
ATOH8	-3.18251	0.0258951
ATP10A	-3.92181	0.00201988
ATP11A	-10.9776	0.0485777
ATP11B	4.01555	0.000989052
ATP13A3	2.15292	0.0346908
ATP13A4	-5.36366	0.00210687
ATP1A2	-2.2098	0.0478023
ATP23	2.76888	0.000640816
ATP2A1-AS1	2.33783	0.00453895
ATP2A2	2.82353	0.0361044
ATP2C2	-2.03619	0.0230159
ATP5MC1	2.24972	0.00650543
ATP8A1	-8.48501	9.36757e-05
ATXN3	-2.27503	0.00308941
ATXN7	-2.6887	0.0333557
AUH	-2.2044	0.0217472
AUNIP	2.4303	0.000398738
AURKA	6.94407	0.000591188
AURKB	3.50301	0.00393095
AVL9	2.5002	1.78724e-05
AVPI1	-2.28998	0.00649918
AXL	-3.53907	0.018622
AZI2	-2.86285	0.0332395
B3GNT5	2.50357	0.0378284
B3GNT7	-3.77753	0.00160973
B4GALT4	3.50371	0.00119611
BAIAP2-DT	-4.92449	0.00147605
BAIAP2L1	3.21734	0.00911213
BBIP1	-2.13021	0.00521421
BBOX1-AS1	5.04311	0.000871099
BCAM	-2.14508	0.00160927
BCHE	-4.00483	0.0315464
BCL11A	6.12264	0.00329548
BCL2L11	2.5123	0.00653426
BDH1	4.30601	0.00652029
BDH2	-2.34152	0.00336168
BEX4	-3.91602	0.0286268
BHLHE40	2.94044	0.011582
BHLHE41	-2.9898	0.0197959
BICD1	3.5757	0.00423365
BICD2	2.03243	0.0305842
BID	2.60479	0.0309515
BIK	5.69256	0.000700674
BIRC3	-3.86102	0.0294783
BIRC5	12.0106	4.73476e-05
BLCAP	2.21797	0.000174564
BLM	3.98193	0.00022439
BMP2	-10.7235	0.0254324
BMP7	3.77337	0.00984415
BMPR2	-4.71632	0.0151428
BNC1	6.68159	0.00656432
BOD1L1	-2.07223	0.0276668
BOLA2	2.93235	0.040661
BOLA2-SMG1P6	2.27825	0.040661
BOLA2B	2.93235	0.00253766
BOLA3	3.17349	0.00633844
BOP1	3.10808	0.0036211
BORCS7	-3.02673	0.000372049
BRCA1	2.85912	0.0104105
BRCA2	2.01545	0.000943272
BRI3	-2.05439	0.0251153
BRI3BP	2.72183	0.0357595
BRIP1	3.0115	0.00224088
BRIX1	2.67459	0.00867468
BROX	2.07639	0.00287245
BTBD11	5.4894	0.000644542
BTBD9	-2.08218	0.00196937
BTC	-2.58377	0.00463992
BTF3L4	2.40629	0.00239505
BTG2	-3.33823	0.00472927
BTK	-2.28533	0.00954227
BTN2A2	-2.01539	0.0015912
BTNL9	-11.4756	0.0250451
BUB1	5.07483	0.00731032
BUB1B	5.54569	0.000638203
BYSL	2.43682	0.0322429
BZW2	2.58759	0.000217286
C10orf99	3.52165	0.0132607
C11orf54	-2.96908	0.00524937
C11orf80	3.61159	0.0137796
C12orf56	8.01408	7.55876e-05
C12orf66	2.06732	0.00584279
C14orf132	-4.70536	0.0191013
C16orf54	-6.52731	0.00487359
C16orf74	2.19883	0.0356782
C16orf89	-20.314	6.66107e-05
C16orf95	2.16858	0.00907665
C19orf48	2.78313	0.000141554
C1orf112	2.253	0.00130296
C1orf116	-13.9501	0.0288678
C1orf162	-6.33754	0.0018424
C1orf198	-2.35451	0.0264132
C1orf21	-2.66708	0.000289334
C1orf54	-2.28626	0.0472429
C1orf74	2.22197	0.046246
C1QA	-4.52326	0.0169211
C1QC	-4.03069	0.0201618
C1QTNF7	-5.28808	0.0303512
C2	-5.06923	0.000108637
C21orf91	2.07125	0.0327908
C2orf49	2.18123	0.00414203
C3	-6.07352	0.00782529
C4A	-6.42737	0.00179154
C4B	-6.42737	0.00179154
C4B_2	-6.42737	0.00179154
C4BPA	-17.9018	2.6657e-05
C5	-4.48626	0.00329548
C5AR1	-5.63164	0.0168124
C5orf24	-2.29221	0.0197032
C6orf132	2.7292	0.00253766
C7	-20.6799	0.00106972
CA12	11.6424	0.0001066
CA13	-2.81736	0.0308794
CA3	-3.94685	0.0107293
CA4	-4.04835	0.048298
CA9	3.77527	0.00464907
CAB39L	-3.64169	0.00342809
CABLES1	-2.74153	0.0320274
CACNA1D	-2.78051	0.00106204
CACNA2D2	-15.0022	2.46558e-07
CACNA2D3	2.01361	0.0265955
CADM1	-9.36951	0.00660538
CADPS2	-2.81006	0.00165415
CALB1	9.52837	0.0340022
CALCRL	-4.71135	0.0328438
CALD1	-2.16682	0.0329658
CALHM2	-2.03367	0.00514661
CALM1	-2.24295	0.0112478
CAMK2D	-2.91274	0.0021631
CAMK2N1	-4.85336	0.0250397
CAMTA1	-4.41355	0.00496158
CAND1	2.30641	0.0208685
CAPN2	-2.00604	0.00728613
CAPN3	-3.19563	0.0268729
CAPN8	-11.5692	2.84567e-05
CAPNS2	6.79562	0.00415356
CAPRIN1	2.16297	0.0168083
CARD8	-2.60328	0.0160152
CARM1	2.47618	0.00103856
CASD1	-2.72643	0.0479947
CASK	3.49488	0.0251523
CASP8	-2.34718	0.040361
CAST	-2.94525	0.00103856
CAT	-4.75315	0.00211054
CAV1	-4.59305	0.0353453
CAV2	-3.93974	0.0338601
CAVIN2	-10.7136	0.0187549
CBFA2T2	2.41961	0.0173608
CBLC	3.31737	0.000793373
CBWD3	2.23688	0.00507522
CBWD5	2.23688	0.00507522
CBX5	2.53129	0.000259015
CBX7	-2.5157	0.0164843
CCDC102B	-4.55775	0.0268729
CCDC137	2.03958	0.0052969
CCDC138	2.03423	0.0233203
CCDC150	2.26013	0.0248923
CCDC34	3.42187	0.0106987
CCDC50	-3.02991	0.0392069
CCDC68	-4.11801	0.0031608
CCDC69	-3.84575	0.000549225
CCDC85A	-2.95114	0.0426235
CCDC86	2.17712	0.0196355
CCDC88A	2.38879	0.0203239
CCDC92	-2.3324	0.00677715
CCDC9B	-2.21813	0.0209407
CCL26	2.26772	0.0444879
CCN2	-4.03453	0.0440266
CCN5	-3.9869	0.00838554
CCNA1	3.84367	0.00628939
CCNA2	4.65527	0.0040343
CCNB1	6.13189	0.00190139
CCNB2	9.89173	1.11682e-06
CCND2	-3.57705	0.0335689
CCND3	-2.60253	7.14929e-05
CCNE1	4.15202	8.28543e-05
CCNE2	3.18201	0.00364944
CCNG1	-2.64096	0.0122025
CCNQ	2.10461	0.000115023
CCPG1	-3.14896	0.00637329
CCR1	-3.09417	0.0230765
CCR2	-2.74291	0.0407099
CCRL2	-2.78466	0.0474151
CCSER2	-2.77815	0.00104898
CCT3	2.33243	0.0164194
CCT4	2.37485	0.00145787
CCT6A	2.35503	0.00407495
CD109	8.26415	0.0236306
CD151	-2.15207	0.0258208
CD163	-6.12514	0.00128669
CD300LF	-4.40021	0.00479091
CD302	-14.8202	3.12912e-05
CD36	-18.188	0.00251594
CD47	-6.00822	0.00743587
CD52	-6.73462	0.00790643
CD53	-3.26595	0.0269948
CD55	-7.74601	0.000103835
CD59	-2.29555	0.0485934
CD69	-7.83693	0.0137484
CD74	-5.90722	0.0146156
CD81	-2.49166	1.50272e-05
CD83	-3.46631	0.0251732
CD84	-4.63057	0.0400555
CD86	-3.49258	0.0258443
CD93	-7.13029	0.00477184
CDC20	11.8424	4.51783e-06
CDC25A	2.75723	8.64035e-05
CDC25C	2.25672	0.00616834
CDC42SE1	2.30466	0.0308196
CDC42SE2	-2.2443	0.000914689
CDC45	3.90964	9.49615e-05
CDC6	3.74075	0.0014905
CDCA2	4.47626	0.000271664
CDCA3	3.66588	0.00310928
CDCA4	3.00226	0.00272943
CDCA5	5.7496	8.8671e-05
CDCA7	5.00944	0.00279184
CDCA8	2.4008	1.4481e-05
CDCP1	2.77922	0.000230111
CDH1	2.70939	0.0190498
CDH11	-4.81209	0.0231988
CDH5	-8.213	0.00538779
CDH6	-2.23278	0.0140435
CDK1	7.55791	0.00243695
CDK16	2.3468	0.0242366
CDK4	2.89674	0.00385432
CDK5R1	3.50438	0.00369361
CDK6	3.80142	0.0134811
CDKN1C	-3.79409	0.0305771
CDKN3	5.77295	0.000267447
CDO1	-3.38953	0.0126112
CDYL	2.12196	0.0345129
CEACAM6	-11.4342	0.00972071
CEBPB	-2.10501	0.00387445
CEBPD	-4.5159	0.0241636
CEBPG	3.58584	0.0428012
CEL	2.06097	0.0146496
CELF2	-5.85133	0.00817555
CELSR2	2.68785	0.000415428
CEMIP2	-2.37679	0.0247065
CENATAC	-2.45597	0.0055211
CENPA	7.92688	0.00709828
CENPE	3.7144	0.000910305
CENPF	7.15176	0.0009283
CENPH	2.67747	0.0211126
CENPI	2.75726	0.00251594
CENPK	3.63842	0.00800652
CENPL	3.6115	0.0302987
CENPM	2.53146	0.000115023
CENPN	4.6007	0.000254996
CENPO	2.11655	0.00162285
CENPU	6.23239	0.000586229
CEP104	-2.19036	0.00427319
CEP112	-2.69515	0.00208035
CEP152	2.01891	0.0432699
CEP55	10.315	0.000281648
CEP76	2.23002	0.0301168
CEP85L	-2.08005	0.0405379
CEP89	2.33381	0.0458693
CERS3	2.57161	0.00612521
CFAP20DC	3.96178	0.00106946
CFAP221	-2.26636	0.0105471
CFAP251	7.31694	0.00831611
CFD	-8.73207	0.000752076
CFI	-3.7948	0.00479155
CFL2	-4.53369	0.00464444
CFLAR	-3.30542	0.0101751
CFTR	-3.78554	0.00159765
CGGBP1	-2.20709	0.0141629
CGN	-3.9829	0.0373334
CGNL1	-10.4105	1.16035e-05
CGRRF1	-2.27031	0.00607814
CHAC2	4.57264	0.000863996
CHAF1A	3.85239	0.000249278
CHEK1	3.89288	0.0021631
CHEK2	3.70966	7.51019e-05
CHI3L2	-4.16614	0.0244731
CHIA	-2.1001	0.0399879
CHKA	-2.89937	0.00173081
CHKB-DT	2.11328	0.0090581
CHMP2B	-2.51403	0.0424757
CHN1	-3.46794	0.0378548
CHP2	2.82443	0.0254543
CHRDL1	-14.5856	0.0003936
CHRM3	2.54346	0.00642685
CHST7	2.46546	0.0431182
CHTF18	2.68087	0.000105811
CIAO1	2.01273	0.0311074
CIART	2.13677	0.00899677
CIBAR1	2.52464	0.00533375
CIP2A	2.16648	0.0144156
CISH	-3.46249	0.000487227
CITED2	-9.62089	0.00225736
CKAP2	3.31608	0.00321354
CKAP4	2.82817	0.00948202
CKAP5	2.12232	0.0113166
CKMT1A	5.49168	0.000587225
CKMT1B	5.49168	0.000587225
CKS1B	4.29655	0.00123054
CKS2	3.36145	0.0043671
CLCA2	72.8681	1.60417e-05
CLDN1	3.63595	0.0104609
CLDN11	-3.1746	0.0185049
CLDN18	-52.9461	0.00666491
CLDN5	-5.60537	0.0309515
CLEC10A	-2.9645	0.00507522
CLEC12A	-3.26994	0.0210488
CLEC14A	-2.71536	0.0141527
CLEC1A	-2.39894	0.0347259
CLEC3B	-21.6891	0.000366569
CLIC2	-3.7146	0.00192131
CLIC3	-7.65261	0.00077075
CLIC5	-8.76032	0.00598174
CLK4	-3.4064	0.00421251
CLN5	-2.29668	0.00898869
CLNS1A	2.37794	0.000219202
CLSTN1	2.34117	0.00564367
CLU	-5.32681	0.04754
CMAS	3.26366	0.0119212
CMSS1	2.79273	0.000631251
CNFN	2.21328	0.000750138
CNOT6L	-2.51674	0.000688521
CNOT8	-2.10627	0.0195738
CNR1	-2.68305	0.00907818
CNRIP1	-4.92891	0.00133883
CNTN4	-2.1995	0.0034827
CNTNAP2	6.38397	0.00637444
COA6	2.94322	0.0136516
COBL	-3.47584	0.0207706
COCH	4.27178	0.0258293
COL11A1	10.2178	0.0419961
COL12A1	3.40365	0.00697415
COL13A1	-3.53511	0.0152088
COL14A1	-7.63479	0.0110494
COL17A1	3.94574	0.0228207
COL27A1	2.50244	0.00590167
COL4A3	-18.5582	0.0027986
COL4A4	-4.975	0.000599297
COL4A6	3.78161	0.0266223
COL6A5	-2.87192	0.0475307
COL6A6	-11.1579	0.0204595
COL7A1	21.4651	6.02056e-06
COL8A1	-4.10674	0.00974167
COLEC12	-9.69974	0.00219158
COMMD2	2.14866	0.0484162
COPB2	2.05207	0.00115109
COQ4	2.54343	0.00509873
COTL1	-2.76644	0.0103676
COX16	-2.30766	0.00427319
COX20	2.32785	0.0320662
COX7A1	-4.84073	0.0042122
CPA3	-4.57203	0.0261672
CPAMD8	-3.1676	0.00412509
CPD	2.16683	0.0121903
CPEB2	-3.24157	0.00380625
CPEB3	-2.07448	0.0331727
CPEB4	-4.4018	0.00213945
CPED1	-4.8193	0.00604696
CPM	-31.8362	5.70516e-06
CPQ	-3.13824	0.0494871
CPSF2	2.07843	0.0071291
CPSF3	2.08746	0.000855105
CPSF6	2.16174	0.00705678
CRABP2	2.34629	0.0487912
CRACDL	-4.02862	0.00261001
CRBN	-2.01516	0.00432745
CREBL2	-4.53675	0.0067148
CREBRF	-3.68283	0.00460664
CRIP1	-6.11381	0.00191088
CRIP2	-4.23112	0.000172024
CRIPT	2.64925	0.00309927
CRISPLD2	-4.74596	0.0378482
CRTAC1	-5.40039	0.000180165
CRYL1	-2.09641	0.0105807
CSE1L	3.18036	0.00363763
CSF1R	-2.197	0.0253592
CSF2RB	-4.77585	0.0200301
CSF3R	-2.373	0.00759248
CSNK1D	-2.04049	0.00211227
CSNK2A1	2.3813	0.0464735
CSRNP1	-4.197	0.0111221
CSRP1	-2.61647	0.00122978
CSRP2	2.8598	0.0377172
CST3	-2.308	0.0134811
CST7	-2.17549	0.0443188
CSTA	6.37818	0.00578755
CSTF2	2.65128	5.25648e-05
CSTF3	2.33884	0.00169646
CTDSPL	-2.82162	0.00801561
CTNNB1	-2.07281	0.0240426
CTPS2	2.07839	0.0157206
CTSC	2.85599	0.0269528
CTSD	-2.77042	0.046702
CTSE	-4.64869	0.0162485
CTSF	-2.15209	0.00256578
CTSH	-4.55722	0.00132164
CTSO	-3.9815	0.000273997
CTSS	-7.07223	0.00246484
CTSV	4.14334	0.00272966
CTSZ	-2.74927	0.00562837
CTTN	6.98541	7.50402e-05
CXCL14	14.7005	0.00891543
CXCL16	-4.36816	0.000620427
CXCL17	-4.99032	0.0153197
CYB5A	-8.77749	0.000444901
CYBB	-7.17598	0.00991848
CYBRD1	-5.26333	0.00024689
CYFIP2	-3.97706	0.00299443
CYLD	-2.95418	0.0132583
CYP27A1	-3.53403	0.00102679
CYP2B7P	-25.1291	0.000157109
CYP2C18	2.0139	0.0228902
CYP2S1	2.28149	0.0238314
CYP2U1	-4.37667	0.000119751
CYP4B1	-61.5881	0.000372523
CYP4F2	3.10232	0.0108931
CYP4F3	6.69016	0.0365896
CYP4V2	-5.44312	6.76453e-05
CYRIA	-4.11208	0.00229776
CYSLTR1	-3.02213	0.0021631
CYSTM1	-2.0972	0.0170335
CYYR1	-5.50289	0.010023
DAAM2	-2.33734	0.00314787
DAB2	-5.00763	0.0127109
DAPK1	-6.18287	0.000770756
DAPK1-IT1	-2.68336	0.0193639
DAPK2	-3.52817	0.00828823
DAPL1	16.1605	0.000943272
DBF4	2.43725	0.0129734
DCAF13	2.06497	0.0481158
DCHS1	-2.58399	0.0382766
DCN	-5.6176	0.0189043
DCSTAMP	-2.01071	0.0328438
DCTN5	2.49297	0.0011441
DCUN1D1	2.95422	0.0144171
DCUN1D5	4.1817	0.00113469
DDAH1	-8.41725	0.000961509
DDIAS	2.72909	0.00890519
DDIT4	3.14159	0.0162338
DDR1	2.59775	0.0151403
DDT	2.13935	0.0181671
DDX10	2.17025	0.00138426
DDX39A	3.03017	0.000590178
DDX55	2.1576	0.000289002
DENND2A	-2.15539	0.0289813
DENND2D	-2.31811	0.00271264
DENND3	-5.20399	0.0158596
DENND4C	-2.07291	0.0314495
DEPDC1	6.12848	0.00189759
DEPDC1B	3.61438	0.00374463
DEPDC7	2.60291	0.0180014
DEPP1	-4.4542	0.00527789
DGKA	2.64019	0.0494651
DHCR7	2.15559	0.0365116
DHX33	2.01075	0.0494255
DIO2	2.62945	0.0134454
DIP2A	2.23453	0.0325358
DIP2B	2.44836	0.0188848
DISP1	-3.67131	0.000644542
DIXDC1	-2.64497	0.00611596
DKC1	3.06278	0.00423631
DKK2	-2.78952	0.023588
DKK3	-2.2848	0.0294352
DLC1	-14.7489	0.0152533
DLG1	4.48599	0.0136068
DLGAP5	8.69036	6.69705e-05
DLX6	3.17557	0.0178684
DMBT1	-6.10701	0.00643407
DMRT2	3.50986	0.0492986
DMRTA2	3.31228	0.00145787
DMXL1	-2.40787	0.0241642
DNA2	2.03204	0.0135234
DNAAF4-CCPG1	-3.14896	0.00637329
DNAJA1	-2.21046	0.0296255
DNAJB11	2.23489	0.0124755
DNAJC15	-3.63164	0.0138144
DNAJC19	2.07416	0.0241642
DNAJC9	2.42842	0.00783159
DNALI1	-5.2196	0.000441572
DNMT3A	2.18994	0.0466466
DNMT3B	2.97982	0.004765
DNPH1	2.10982	0.0286296
DOCK10	-3.8953	0.0156743
DOCK11	-5.56335	0.00306591
DOCK2	-3.94738	0.012092
DOCK4	-5.84338	0.00558873
DOCK5	-2.93581	0.0217336
DOCK8	-8.03028	0.00104898
DPEP2	-3.05204	0.0110043
DPH3	-2.74075	0.0116446
DPP3	2.45556	0.0384059
DPP4	-3.65204	0.0173498
DPP8	-2.05591	0.00341137
DPT	-4.10894	0.0290754
DPY30	2.66228	0.00292756
DPYD	-4.82446	0.034069
DPYSL2	-6.76182	0.000370688
DQX1	3.6009	0.000605275
DRAM1	-5.52146	8.77667e-05
DRAM2	-2.49307	0.0328331
DRG1	2.70198	0.000246625
DROSHA	2.45549	0.00133501
DSC2	4.72924	0.00296775
DSC3	48.7177	3.542e-06
DSCC1	3.67082	0.00196048
DSG2	4.91985	0.00512432
DSG3	62.6412	1.46612e-07
DSN1	2.00972	0.00115109
DSP	20.1385	8.76827e-05
DST	46.9542	0.000154269
DTL	5.14044	0.00145787
DTNA	-2.46171	0.0338506
DTX4	-2.56317	0.00235088
DUOX1	-3.21126	0.00570799
DUSP1	-7.09288	0.0105807
DUSP22	-2.91606	0.00170285
DUSP4	-3.35463	0.0069072
DUSP6	-3.77038	0.0014905
DUSP8	-2.14746	0.010381
DUXAP8	4.77227	0.00750087
DYNLT2B	3.55453	0.00210759
E2F7	5.32524	0.000517923
E2F8	2.13219	0.00377748
EBF1	-4.57827	0.0328438
EBP	2.10529	0.00208944
ECHDC1	-2.74341	8.8671e-05
ECM2	-4.4958	0.00964335
ECRG4	-5.39627	0.0114768
ECT2	6.71737	0.00319694
EDEM1	-2.22941	0.011327
EDNRA	-3.54742	0.0178838
EDNRB	-20.8652	0.000625189
EEF1A1	-2.90554	0.00400191
EEF1AKMT4	3.36969	4.28159e-05
EEF1AKNMT	2.06337	0.018062
EFCAB14	-2.30592	0.00192227
EFEMP1	-7.80038	0.00683375
EFNA4	2.48917	0.0161977
EFNA5	-2.03312	0.0207855
EFS	4.11989	0.00308941
EGFL7	-2.33998	0.0367795
EGLN3	6.63364	0.0222894
EHBP1	2.79426	0.0341251
EHHADH	2.16508	0.0108778
EIF1	-2.57314	0.0485424
EIF1AX	2.52238	0.00523939
EIF2S1	2.01817	0.0158042
EIF3B	2.83889	0.00360213
EIF3F	-2.63721	0.00234611
EIF4E2	-2.19811	0.00048818
EIF4E3	-2.9514	0.0169845
EIF4EBP1	3.7523	0.00161345
EIF4EBP2	-2.36578	0.0363526
EIF5	-2.35363	0.0213307
EIF5A	2.02367	0.0278633
ELAPOR2	-4.15274	0.0124471
ELAVL1	2.19956	0.0126605
ELMO1	-2.74767	0.0460169
ELOA	-2.40844	0.0284252
ELOVL6	3.23489	0.00751331
ELP2	-2.27617	0.0202967
EMB	-3.71456	0.0293457
EMC1	2.18197	0.0301234
EMC8	2.17686	0.00932844
EMC9	2.48624	0.010023
EMCN	-14.7478	0.00648864
EMP2	-6.21806	0.00151061
ENG	-3.95777	0.00162285
ENO1	2.18738	0.0197219
ENPP2	-10.5587	0.0122402
ENPP4	-5.6865	0.00325747
ENSA	2.14195	0.00023798
ENTPD1	-2.65145	0.0130476
EOGT	-2.4634	0.046246
EPAS1	-5.78942	0.000399791
EPB41L2	-2.2483	0.0261672
EPB41L4A	-3.32618	0.000505616
EPB41L5	-4.39006	0.000965365
EPDR1	-2.92341	0.0462381
EPHA4	2.37363	0.0280891
EPHB3	3.58924	0.0104882
EPN3	3.43614	0.0358556
EPOR	-2.50673	0.0399869
EPS15	-2.47664	0.0454551
ERAP2	-2.91783	0.0401212
ERCC6L	2.00924	0.00281545
ERG	-3.17772	0.0393542
ERGIC1	-2.25418	0.0302559
ERMP1	2.52888	0.0394059
ERO1A	8.51367	0.00898869
ESAM	-2.90513	0.00324003
ESPL1	2.97832	0.00048818
ESRP1	4.08973	0.040661
ESYT2	-2.1196	0.0122913
ESYT3	-2.09767	0.00258214
ETS1	-3.39337	0.0257182
ETV1	-4.85235	0.0175328
EVI2A	-3.87165	0.00868346
EVI2B	-6.54488	0.00254007
EVI5	-2.06731	0.00536469
EVL	-2.21325	0.00759667
EXO1	3.35786	2.95006e-05
EXOC6B	2.32471	0.0315464
EXOSC3	2.67805	0.0448141
EXOSC4	2.58029	0.0131253
EXOSC7	-21.6891	0.000366569
EXT1	2.31915	0.038695
EYA2	4.41104	0.000258733
EZH2	5.5253	0.000161363
EZR	-2.50105	0.0430254
F11R	3.05503	0.00114329
F12	3.04025	0.0227155
F2RL1	3.7706	0.0197959
F2RL2	3.10749	0.0194587
F8	-4.54964	0.00347045
FABP4	-19.3826	0.0471265
FADS2	2.2513	0.0214585
FAM107A	-8.16315	0.0197808
FAM107B	-5.08754	0.000927431
FAM114A2	-2.55034	0.0303315
FAM136A	2.1347	0.0061571
FAM13B	-2.91713	0.0020569
FAM149A	-3.12029	0.0465095
FAM162A	3.49079	0.002535
FAM162B	-7.08446	0.00210687
FAM169A	2.68021	0.0133587
FAM184A	-3.07486	0.0197611
FAM189A2	-7.3678	0.000398126
FAM189B	2.0811	0.00262621
FAM199X	3.54058	0.00229651
FAM20A	-5.96169	0.0156003
FAM210A	2.3457	0.0126854
FAM220A	2.68219	0.00162027
FAM241A	-4.20212	0.0022131
FAM72A	6.36823	5.45733e-05
FAM72B	6.36823	5.45733e-05
FAM72C	6.36823	5.45733e-05
FAM76B	2.33749	0.0134025
FAM83A	3.56865	0.0484437
FAM83B	4.85405	7.92555e-05
FAM83C	3.83499	0.00290617
FAM83F	4.75098	2.07311e-08
FAM83G	2.70918	0.00767537
FAM83H	3.54202	0.00536469
FAM98A	2.25752	0.00115108
FANCA	2.62439	0.0226364
FANCD2	4.12256	0.00130296
FANCG	3.55689	0.000238483
FANCI	6.47556	0.0258848
FAR2P2	6.21766	0.0349312
FARSA	2.13911	0.00675502
FAS	-2.46635	0.0401093
FAT2	2.68776	0.022027
FAT3	-5.4179	0.000399669
FAT4	-4.07142	0.00516375
FAXDC2	-3.45949	0.00162285
FBL	2.30171	0.00574583
FBLN1	-3.13335	0.0435073
FBLN5	-4.90649	0.00472026
FBN2	7.09749	0.00869515
FBP1	-10.5721	2.95006e-05
FBRSL1	-2.38517	0.00410334
FBXL3	-2.08199	0.007252
FBXL5	-2.17037	0.00597186
FBXO11	2.22249	0.0183445
FBXO22	2.66175	0.0118462
FBXO32	4.81454	0.0146349
FBXO38	-2.5092	0.00271187
FBXO41	2.06304	0.0483597
FBXO45	4.20599	0.000166429
FBXO9	-2.03857	0.026719
FCER1A	-2.39307	0.014986
FCER1G	-5.57044	0.028264
FCGR2A	-3.58572	0.0497984
FCGRT	-3.71599	0.000414665
FCHO2	-3.90545	0.00289726
FEN1	4.6724	0.00244211
FERMT1	15.9238	0.000141554
FERMT2	-3.47633	0.0113172
FERMT3	-2.42727	0.0111628
FGD2	-2.48627	0.0218807
FGD3	-2.03763	0.013664
FGD4	-3.41069	0.0207419
FGD5	-3.53408	0.00703869
FGF11	4.6386	0.00149264
FGF7	-4.49232	0.00963232
FGFBP1	7.21581	0.000630024
FGFR1OP2	-2.01167	0.0281525
FGFR4	-3.01136	0.026793
FGG	-14.3896	0.00438114
FGL2	-5.20934	0.0380345
FGR	-4.67063	0.00833425
FHL1	-10.8845	0.0065535
FHL5	-2.10657	0.0392945
FHOD1	-2.03004	0.0116751
FIBIN	-3.36479	0.0464368
FIG4	-2.63994	0.000364324
FIGNL1	3.34975	0.00277118
FILIP1	-6.04917	0.00208573
FILIP1L	-4.92169	0.0146763
FKBP14	2.00558	0.00979707
FKBP4	3.00999	0.0177439
FLAD1	3.13088	0.015354
FLNB	3.13825	0.011737
FLRT3	-9.26586	0.00102468
FLVCR2	-2.9086	0.0041855
FMO2	-8.12729	0.0240546
FMO5	-6.76566	0.000973721
FNDC3A	-2.77775	0.0460169
FNIP2	-4.94366	0.000559675
FOLR1	-34.6602	2.30635e-07
FOLR2	-2.7554	0.0232672
FOS	-4.84323	0.0108449
FOSB	-8.54686	0.0461508
FOXA2	-5.71038	0.0113281
FOXE1	7.84312	0.000457626
FOXF1	-4.66512	0.00811981
FOXM1	4.44874	0.00176718
FOXP1	-3.0918	0.00453895
FOXRED2	2.27217	0.014012
FPR3	-3.23715	0.0376039
FRMD3	-4.54543	0.00834649
FRMD4A	-3.29082	0.0468619
FRMD6	3.796	0.0143241
FRYL	-2.10546	0.0480292
FRZB	-4.83443	0.0427671
FSCN1	12.0618	0.00110823
FSTL1	-2.66833	0.00780835
FSTL5	2.04507	0.042599
FTH1	-2.30854	0.00264646
FUCA1	-3.29599	0.00329548
FXR1	3.31998	0.0150984
FXYD3	5.27763	0.00714221
FXYD6	-4.00464	0.00176718
FYCO1	-2.57856	0.000677073
FYN	-3.42764	0.0138144
FZD4	-3.28025	0.00026148
G2E3	2.41255	0.0276668
GAB2	-2.34369	0.0178157
GAB3	-3.04146	0.00208689
GABARAPL1	-2.10516	0.00851683
GABARAPL3	-2.10516	0.000623007
GABRB2	-2.17365	0.0374468
GADD45B	-4.69484	0.0269948
GADD45GIP1	2.30205	0.00933971
GALM	-2.1567	0.0248118
GALNT10	-2.6882	0.019334
GALNT14	7.49308	0.00206256
GALNT2	3.79145	0.0197818
GALNT6	2.72756	0.0328438
GAPDH	3.45355	0.000636092
GAPDHP73	3.2491	0.00164642
GART	3.03381	0.0170436
GAS2L1	2.62607	0.0444541
GAS5	3.02732	0.0188465
GAS6	-3.21055	0.017958
GAS7	-3.16985	0.0353453
GASK1B	-3.67702	0.0108449
GATA2	-2.12279	0.0324552
GATA6	-6.38697	0.00576991
GATA6-AS1	-2.39277	0.00290289
GBP3	-4.04527	0.00694858
GCA	-3.44848	0.0327251
GCAT	2.88313	0.0457699
GCC2	-2.3709	0.0472031
GCLC	4.25525	0.0190835
GCLM	3.33204	0.0484961
GCSH	3.14933	0.0192467
GCSHP5	3.09155	0.0109925
GDA	7.78886	0.00229651
GDAP1	2.49526	0.0211881
GDF10	-2.15869	0.0211972
GEMIN2	2.03024	0.034736
GEMIN6	2.12862	0.0112589
GEN1	2.72692	0.00132164
GET4	2.10665	0.0049861
GGA2	-2.2981	0.00065474
GGCT	2.6497	0.000545093
GGH	3.2299	0.0295549
GGT1	-3.23109	0.0377075
GGTA1	-5.98166	0.00186743
GGTLC1	-3.84496	0.0152614
GID8	2.36874	0.0307274
GIMAP1	-5.14623	0.0487363
GIMAP2	-3.56697	0.0209868
GIMAP4	-4.26201	0.00670436
GIMAP5	-4.66202	0.0353164
GIMAP6	-8.18838	0.00688947
GIMAP7	-8.33442	0.0117656
GIMAP8	-6.16962	0.00724786
GINS1	8.50498	0.000367126
GINS2	4.85823	0.0332752
GINS3	4.27059	4.13113e-05
GJA4	-2.47377	0.0254543
GJB3	4.05845	0.00430713
GJB5	2.67509	0.00660538
GJB6	48.8744	1.01992e-08
GK	-3.17105	0.0369659
GKAP1	-2.24566	0.0310879
GLCCI1	-3.03637	0.00750471
GLDN	-5.43777	0.0121903
GLIPR2	-4.59781	0.0108067
GLIS2	-2.18303	0.0179881
GLRX	-4.9091	0.000847763
GMCL1	2.07426	0.0416832
GMDS	2.12764	0.0207419
GMFG	-4.80103	0.00863618
GMNN	2.81997	0.0485777
GMPS	3.98172	6.835e-06
GNAQ	-4.36327	0.0130034
GNAS	2.28235	0.0461527
GNB1	2.23973	0.0291659
GNG11	-7.1301	0.00294648
GNG2	-4.11012	0.0396133
GNPNAT1	2.22259	0.00869112
GNS	-2.0917	0.000881791
GOLGA8A	2.16497	0.0206111
GOLGA8B	2.16497	0.0206111
GOLT1B	2.95372	0.0106909
GPATCH2	2.14362	0.015672
GPBP1	-2.82053	0.0278818
GPC1	5.11054	0.00847992
GPCPD1	-2.06377	0.0290754
GPD1	-2.40813	0.0204917
GPD1L	-3.87167	0.00217855
GPI	5.22108	0.00292897
GPM6A	-4.38104	0.0441566
GPN1	2.50831	9.36757e-05
GPR183	-5.0692	0.0281739
GPR65	-3.06299	0.0217033
GPR87	9.99616	9.36757e-05
GPR89A	2.03893	0.0406407
GPR89B	2.03893	0.0406407
GPRASP2	-2.08182	0.049174
GPRC5A	-9.83727	0.0312131
GPX2	41.1775	0.0141629
GPX3	-19.8425	1.41871e-06
GPX7	2.21545	0.000917277
GRAMD2A	-3.31477	0.00411819
GRB10	2.42838	0.0381525
GREM1	6.44071	0.0179304
GRHL1	4.44484	0.00339143
GRHL3	2.82364	0.000586229
GRIA1	-2.82102	0.0258888
GRIN2D	2.53573	0.00480052
GRIP1	2.86279	0.00212152
GRK3	-2.48857	0.0108067
GRK5	-5.02155	0.0213259
GRN	-2.08135	0.00567991
GSAP	-4.61683	0.00425045
GSDMC	2.24288	0.0231962
GSE1	-2.45658	0.00452266
GSK3B	2.37214	0.00679231
GSPT1	-3.65239	0.0285276
GSTM5	-2.03768	0.0209222
GSTO2	3.05251	0.00656577
GTPBP8	2.02041	0.00879409
GTSE1	5.59877	0.00322046
GUCY1A1	-2.11752	0.0405379
GUCY1A2	-2.165	0.0172918
GYPC	-3.52592	0.00547808
GYS1	2.79688	0.000750214
H1-2	3.04984	0.0102106
H2AC14	2.45966	0.000748704
H2AC18	6.36882	7.30442e-05
H2AC7	2.00607	0.0093917
H2AC8	2.57462	0.00709559
H2AX	2.41988	0.000858393
H2BC10	2.1131	0.00767677
H2BC21	3.35494	0.0025047
H2BC4	2.37309	0.0233928
H2BC5	5.38084	0.00206256
H2BC7	2.82831	0.0102242
H3-3B	-4.90635	0.000499389
H3C4	2.00607	0.0093917
H4C11	3.58819	1.15652e-06
H4C3	2.08327	0.0148388
HACD4	-4.68501	0.0025297
HAGLR	-2.92226	0.00139386
HAVCR2	-2.69011	0.018311
HBA2	-4.30452	0.0471951
HBB	-10.054	0.0434845
HCCS	2.41146	0.00828118
HDC	-2.00747	0.0227393
HDGFL3	3.11721	0.00381161
HDHD5	2.70043	0.00192227
HELLS	3.99622	0.0145696
HERC1	-2.16536	0.0135803
HERPUD1	-2.14256	0.0394504
HES1	2.02211	0.0479754
HES2	2.9219	0.0118638
HEXB	-2.03001	0.0107293
HGF	-6.55493	0.0104911
HHIP	-7.25361	0.0384681
HILPDA	5.23637	0.0158483
HIPK1	-2.88216	0.0291739
HJURP	4.53625	0.000131233
HLA-DMA	-10.2358	1.81807e-05
HLA-DMB	-5.63386	0.000444187
HLA-DOA	-3.82215	0.0047788
HLA-DPA1	-10.3694	0.00315976
HLA-DQA1	-9.10231	0.00832925
HLA-DQA2	-9.10231	0.00832925
HLA-DQB1	-8.4021	0.0203124
HLA-DQB2	-5.40107	0.0203124
HLA-DRA	-9.13887	0.000238483
HLA-DRB1	-8.65992	0.000259083
HLA-DRB2	-8.65992	5.11231e-05
HLA-DRB3	-8.65992	5.11231e-05
HLA-DRB4	-8.65992	5.11231e-05
HLA-DRB6	-3.48273	1.60417e-05
HLA-DRB7	-8.65992	5.11231e-05
HLA-DRB8	-8.65992	5.11231e-05
HLA-E	-3.1948	0.0112402
HLF	-3.70757	0.0351665
HLX	-2.67769	0.0182043
HMCN1	-7.0654	0.002535
HMGA2	5.38961	0.00194185
HMGB3	4.86001	0.03645
HMGXB4	2.50564	0.0226691
HMMR	4.54255	0.00130296
HNMT	-4.81754	0.0119608
HOMER3	3.89219	0.00535192
HOPX	-13.5112	3.46897e-06
HOXA1	3.23908	0.00015291
HOXA10	5.55163	1.15652e-06
HOXB7	4.08337	0.0075679
HOXC6	3.84459	0.00674251
HOXC9	2.26234	0.0126819
HOXD10	4.20503	0.0437154
HOXD11	2.46121	0.023192
HPCAL1	-2.31797	0.0230023
HPGD	-17.5263	0.00239168
HPGDS	-3.07969	0.00291684
HPRT1	3.55332	0.000674319
HRAS	2.04708	0.00991451
HS3ST3A1	4.48763	0.000858393
HS6ST1	2.33173	0.0322815
HS6ST2	5.03942	0.0222136
HSD17B1	4.30969	7.66384e-05
HSD17B11	-6.66643	0.000404917
HSD17B4	-2.38344	0.000877011
HSD17B6	-16.2048	0.000273426
HSDL2	-2.77998	0.02879
HSPA12B	-2.46913	0.0260911
HSPA4	2.01206	0.0167599
HSPB8	-4.82411	0.00404397
HYAL1	-3.59812	0.00479091
HYLS1	2.02633	0.00584538
ICAM1	-7.0356	0.00317701
ICAM2	-6.25022	0.00065474
ICAM4	-4.22109	0.00295273
ID2	-3.06765	0.034736
ID4	-6.71681	0.0272431
IDH2	3.80282	0.00907818
IDS	-2.09399	0.0040196
IFI30	-3.38539	0.00300895
IFIT1	-3.45318	0.0207146
IFIT2	-2.60227	0.022027
IFIT3	-5.03905	0.0226709
IFIT5	-3.637	0.00367443
IFNAR1	-2.39951	0.00386829
IFNGR1	-2.15172	0.0327699
IFT57	-3.84095	0.0372773
IFT88	-2.03841	0.00863618
IGF2BP2	2.8307	0.00165306
IGF2BP3	23.5	0.0365647
IGFBP2	6.15417	0.0205815
IGFBP3	4.92353	0.0377061
IGFBP5	4.25806	0.0197959
IGFBP7	-3.9694	0.010617
IGHA1	-5.58253	0.0230215
IGIP	-3.42289	8.06341e-05
IGLC2	-3.08198	0.0497198
IGLC3	-3.08198	0.0497198
IGLC7	-3.08198	0.0497198
IGSF10	-3.97578	0.0409987
IGSF6	-3.5647	0.01898
IGSF9	2.60464	0.000701372
IKBKB	-2.09132	0.0212995
IKZF1	-3.85724	0.0174922
IKZF4	-2.19099	0.0276097
IKZF5	-2.19863	0.00695411
IL10RA	-3.45095	0.0281594
IL11RA	-2.07712	0.00293444
IL12RB2	2.09179	0.040982
IL18R1	-2.01791	0.0368257
IL1R1	-2.9879	0.00496158
IL1RL1	-3.22968	0.0142152
IL36G	2.91456	0.0110282
IL6R	-3.16086	0.0325141
IL6ST	-6.02481	0.000378991
IL7R	-4.4335	0.0161217
ILF2	2.68392	0.048298
IMP4	2.41981	0.0421448
INAVA	3.34013	0.0391272
ING3	-2.04523	0.0369461
INMT	-16.2633	0.000146065
INPP4B	-2.97556	0.00458418
INTS13	2.79785	0.000644542
INTS7	2.36268	0.010377
INTS8	2.09817	0.0154501
IP6K2	2.31242	0.0215393
IPO4	2.61268	0.0195156
IQGAP2	-4.6866	0.00156833
IQGAP3	5.24443	0.000276576
IQSEC1	-2.31423	0.0146988
IRAG1	-2.58865	0.0418878
IRAK3	-4.51574	0.0121815
IRF6	12.5493	0.00455668
IRF8	-3.24341	0.00467321
IRS2	-2.52326	0.0378658
IRX4	3.37534	0.0348218
ITCH	2.43318	0.0122913
ITGA1	-6.4817	0.0326925
ITGA6	3.78786	0.0403863
ITGA8	-12.4995	0.000114689
ITGA9	-10.5754	4.52259e-08
ITGAL	-3.56412	0.00481363
ITGAM	-4.55892	0.00309627
ITGB2	-4.49695	0.00558873
ITGB4	6.63652	0.0225876
ITGB8	3.26928	0.0123025
ITGBL1	-6.00922	0.0390999
ITM2A	-9.44673	0.00137437
IVL	3.6928	0.0333955
JADE1	-3.77593	0.00242911
JAG1	5.99355	0.000960779
JAG2	2.52064	0.0256539
JAM2	-4.73534	0.0153
JAM3	-2.84935	0.00425003
JAML	-5.56062	0.00339143
JCAD	-5.18243	0.0153902
JCHAIN	-15.871	0.000644542
JDP2	-2.90316	0.00079767
JMJD1C	-3.20396	0.0188327
JPT1	3.73533	0.0274875
JPT2	2.50002	0.0396993
JUN	-3.20024	0.0470869
JUND	-2.54305	0.00114474
JUP	3.51403	0.00203106
KANK2	-4.54613	8.64317e-05
KANK3	-3.35142	0.0132991
KANSL1L	-2.86941	0.0156942
KAT2B	-6.65605	0.00199545
KCMF1	2.21748	0.0226032
KCNAB1	-2.57648	0.0282086
KCNJ8	-2.55841	0.041707
KCNK1	2.60297	0.0493213
KCNK3	-4.47229	0.0207025
KCNMB3	2.10811	0.0279543
KCNQ1	-2.90053	0.00192131
KCNT2	-6.54299	0.000973721
KCTD1	6.85339	0.000337647
KCTD11	2.4413	0.0121951
KCTD12	-4.78318	0.00294438
KDELR2	3.06384	0.00384464
KDELR3	2.71049	0.0209228
KDM1A	2.2758	0.00477184
KDM5B	3.59181	0.00992052
KDM6B	-2.57224	0.0301168
KDM7A	2.33536	0.0309068
KDR	-3.27422	0.00391367
KEAP1	2.86468	0.000802958
KIAA0040	-3.4627	0.00883763
KIAA0232	-2.11497	0.0205769
KIAA1109	-3.18941	5.45733e-05
KIF11	5.98056	0.000289002
KIF13B	-2.59617	0.000227741
KIF14	5.00167	0.00274005
KIF15	3.45827	0.000219202
KIF18A	2.04864	0.00751264
KIF18B	6.66347	0.00536896
KIF20A	4.56982	0.00142951
KIF21A	4.64537	0.0285036
KIF23	4.05592	0.000676505
KIF2C	6.48987	0.00060567
KIF4A	5.08993	0.000139581
KIF9	-2.85408	0.0346289
KIFC1	2.53561	0.00476748
KL	-3.04861	0.0274625
KLC3	2.41437	0.00730465
KLF2	-7.16454	0.000188712
KLF5	3.59466	0.00231363
KLF6	-4.0374	0.0193904
KLF9	-5.57666	0.0106627
KLHDC1	-2.22599	0.013839
KLHL13	3.06963	0.0149508
KLHL42	3.02255	0.00525876
KLHL6	-3.15418	0.028026
KLHL7	4.42014	0.00205608
KLRK1-AS1	2.3722	0.0173854
KMO	-3.7935	0.0294785
KMT2D	-2.04266	0.0135558
KNL1	4.35185	0.00146213
KNSTRN	2.23566	0.00460542
KNTC1	2.83565	0.00983248
KPNA1	2.22709	0.0264287
KPNA2	2.99862	0.0427777
KPNA4	2.33659	0.0317529
KPNA5	-2.88479	0.0200918
KREMEN1	2.34671	0.0267757
KRI1	2.51475	0.00314662
KRT10	2.13163	0.0104911
KRT13	18.8474	0.000612584
KRT14	169.846	1.90755e-06
KRT15	26.2972	0.000161363
KRT16	53.0255	8.1799e-08
KRT17	58.3652	2.39629e-07
KRT19	7.23323	8.04327e-05
KRT5	52.5184	5.69987e-05
KRT6A	194.615	9.19854e-15
KRT6B	88.5424	5.37266e-13
KRT7	-6.3891	0.0138144
KRTCAP3	3.84485	0.00612869
KRTDAP	2.44886	0.000783367
LAD1	2.82209	0.0460394
LAGE3	2.96791	0.000238483
LAGE3P1	2.12398	0.0326353
LAIR1	-2.4312	0.0059178
LAMA1	2.92432	0.0396832
LAMA2	-4.77042	0.0110423
LAMB2	-2.28349	0.00414688
LAMC2	5.4124	0.0141629
LAMP3	-12.0289	0.000367595
LAMTOR3	-2.22689	0.00223217
LAP3	-2.69154	0.0220056
LAPTM5	-4.00566	0.00687187
LARP6	6.83635	0.000115023
LAT2	-2.43372	0.00831876
LATS2	-4.36843	0.00214829
LCLAT1	2.65337	0.0483738
LCORL	-2.57157	0.000492547
LCP1	-2.45884	0.0432559
LDB2	-11.9388	0.000685852
LDHA	2.023	0.0103403
LDLRAD3	2.73256	0.0378482
LEF1	2.63418	0.00834099
LEPR	-12.9409	0.0313285
LEPROT	-2.8787	0.00412209
LEPROTL1	-2.48173	0.0279946
LGALS7	28.6846	8.83935e-05
LGALS7B	28.6846	8.83935e-05
LGALS8	2.76376	0.0360545
LGMN	-2.18648	0.00110823
LHFPL6	-6.42992	0.0126625
LIFR	-9.17745	0.0123923
LIG1	2.10048	1.09959e-05
LIG4	-2.28876	0.0025047
LIMCH1	-17.3939	0.00735852
LIMD1	-3.2688	0.00164182
LIMK2	2.33118	0.0182043
LIMS2	-2.64552	0.0254543
LIN7C	2.01325	0.0404638
LINC00261	-3.29014	0.00902142
LINC00511	5.67542	8.64317e-05
LINC00968	-2.8056	0.0317529
LINC01116	3.69018	8.60111e-05
LINC01140	-2.41086	0.00461787
LINC01503	3.44145	2.71531e-05
LINC02478	-2.31862	0.0320501
LINC02893	3.05442	0.000249278
LIPA	-4.92738	0.00412509
LIPH	-2.07518	0.0341276
LITAF	-2.76633	0.0172047
LLPH	2.62132	0.0143078
LMBRD1	-3.24217	0.00639821
LMNB1	2.30043	0.0275751
LMNB2	4.94796	1.28843e-05
LMNTD2-AS1	-2.85736	0.00828118
LMO2	-5.32876	0.00189069
LMO3	-24.1106	0.000259413
LMO7	-4.16433	0.00515621
LMOD1	-2.53079	0.00764284
LONP2	-2.1665	0.0269725
LOX	2.30613	0.0348287
LOXL1-AS1	3.12191	0.00821498
LPAR3	3.21676	0.0283525
LPCAT1	-3.54883	0.000144313
LPCAT4	2.68338	0.0308613
LPIN2	-3.48476	0.00456852
LPXN	-3.98237	0.00247375
LRATD1	5.11739	0.0144291
LRCH2	-3.21464	0.00828823
LRP8	3.675	0.00842846
LRPPRC	2.20056	0.0158105
LRRC1	2.84243	0.00637444
LRRC32	-3.01786	0.0301234
LRRC36	-3.83086	0.010906
LRRC8D	2.36973	0.000701862
LRRFIP1	-2.95479	0.0426235
LRRK2	-24.7852	0.000225425
LRRN4	-2.03199	0.00779574
LSG1	2.53605	0.0212589
LSM5	2.43469	0.0117274
LSM7	2.35781	9.93584e-06
LSR	2.29736	0.0275083
LST1	-4.20159	0.0195165
LTA4H	-2.78491	0.00060447
LTB4R	3.16999	0.0455478
LTBP2	-4.71906	0.00838086
LURAP1L	-2.74146	0.0458138
LY6D	11.539	0.0132568
LY6K	20.767	4.18621e-07
LY86	-3.78338	0.00210018
LYPD3	6.65349	1.69984e-05
LYPD6B	3.07408	0.00046218
LYVE1	-3.25522	0.0300061
LYZ	-13.0791	0.00276117
LZIC	2.32255	0.00128222
LZTFL1	-2.64906	0.00403636
MACF1	-2.68278	0.0396832
MACROD2	-9.52933	0.0271065
MACROH2A1	-2.66116	0.00644312
MACROH2A2	2.55965	8.81333e-06
MAD2L1	7.74499	0.0103969
MAGEA1	2.83445	0.0430053
MAGEA2	2.65041	0.0187818
MAGEA2B	2.65041	0.0187818
MAGEA3	6.9019	0.0406899
MAGEA6	8.12597	0.0406899
MAGED4	2.94619	0.000658243
MAGED4B	2.94619	0.000658243
MAGEF1	2.10777	0.0191013
MAGI1	-2.84464	0.0455083
MAGI2-AS3	-3.86121	0.0178157
MAGI3	-3.20364	0.00217121
MAL	-2.42931	0.0182346
MAMDC2	-6.85657	0.00912456
MAML3	-2.00871	0.0336554
MAN1C1	-3.15792	0.0310122
MAN2A2	-2.3589	0.00364944
MANSC1	-3.47754	0.0291495
MAOA	-2.96495	0.0365896
MAP2	-5.37641	0.0179881
MAP2K6	2.6592	0.00738347
MAP3K13	3.2791	0.00661827
MAP3K3	-2.60099	0.000238483
MAP3K7CL	-2.09172	0.00486311
MAP3K8	-5.28814	0.0278691
MAP9	-2.44895	0.0266856
MAPK6	2.65311	0.00199545
MAPKAP1	2.31842	0.00900391
MAPRE2	-2.15881	0.0464866
MARCHF1	-3.39687	0.0433539
MARCO	-10.1426	0.00194275
MARK1	4.06578	0.015672
MARS1	2.03848	0.0202547
MARVELD3	3.8193	0.0215628
MB	2.20087	0.00942894
MBIP	-3.47766	0.0151579
MBNL1	-2.20674	0.0390791
MBNL2	-3.65698	0.00906345
MBOAT2	2.21874	0.000851517
MBP	-2.88791	0.00701962
MCAM	4.76704	0.000163609
MCEMP1	-14.4034	0.00088181
MCM10	3.33951	0.00531311
MCM2	4.26391	7.34945e-05
MCM3	2.74574	0.000279079
MCM4	7.59638	0.0246477
MCM5	2.77404	0.0119048
MCM6	3.02218	0.0185027
MCM7	2.98178	0.00299979
MCM8	4.08179	0.00298038
MCTP1	-3.57332	0.0470592
MEA1	2.02617	0.00262897
MEAK7	2.13825	0.00998175
MECOM	-3.1316	0.0266753
MEF2C	-7.84649	0.0024278
MEF2D	-2.57434	0.00484246
MEG3	-2.91668	0.0293183
MELK	9.45603	3.46897e-06
MELTF	8.8219	0.0289543
MELTF-AS1	3.81203	0.0014458
MEMO1	2.66228	0.00292756
METTL1	2.05482	0.00469669
METTL7A	-6.13702	0.0369588
MFAP4	-6.04166	0.0066237
MFNG	-2.33479	0.0070994
MFSD2A	-4.34351	0.000750155
MGAT4A	-4.34855	0.0104609
MGLL	-5.27409	0.000143417
MGP	-10.485	0.000341795
MIA3	-2.11681	0.00630446
MIB2	2.09886	0.0452436
MICAL2	-2.94653	0.0289003
MICAL3	2.35156	0.0238206
MICALL1	3.5388	0.0065152
MIF	4.24143	0.000238483
MINDY3	-2.10573	0.0134501
MIR205HG	3.84565	9.62836e-05
MIR210HG	4.83505	0.0214643
MIR22HG	-5.71511	0.000600843
MIR99AHG	-2.58748	0.0474564
MIS18A	3.45644	0.00102465
MITF	-3.26353	0.00785912
MKI67	8.74351	0.00661827
MKKS	3.39591	0.00260334
MLKL	-2.02126	0.0376191
MLLT11	4.60892	0.0141311
MLPH	-10.2615	1.00594e-05
MMP1	37.3163	0.00109305
MMP10	14.8052	0.00118176
MMP11	2.64251	0.0294103
MMP12	21.7481	0.000109199
MMP14	2.84288	0.0025466
MMP3	4.06978	0.0152533
MMRN2	-4.78202	0.0127109
MNAT1	2.03537	0.0377172
MND1	2.44499	0.000310541
MNDA	-7.3162	0.0023912
MOB1B	-2.20596	0.029139
MOB3B	-2.77169	0.0373334
MOK	2.30305	0.0043671
MORC2	3.47082	0.000414575
MOXD1	-3.53625	0.0373334
MPC1	-2.72277	0.000276576
MPDZ	-2.40765	0.00266986
MPEG1	-5.24721	0.0080456
MPHOSPH9	2.80793	0.0189199
MPLKIP	2.11689	0.00459895
MPP1	-2.47468	0.0115944
MPP6	2.45942	0.0160222
MPP7	-2.60279	0.0416989
MPZL1	2.75997	0.0207442
MR1	-4.07073	0.00932844
MRAP2	2.38218	0.025528
MRAS	-2.7837	0.00490222
MRC1	-12.7074	0.000327819
MRE11	2.62262	0.00872719
MRGBP	2.18599	0.0267404
MRPL12	2.18575	0.0190034
MRPL17	2.3232	0.0052785
MRPL3	2.37831	0.0198121
MRPL30	2.70362	0.0134767
MRPL36	2.90389	0.00189069
MRPL4	2.56862	0.0376981
MRPL40	2.05141	0.0112987
MRPL42	3.06324	0.00207439
MRPL47	2.5016	0.000847388
MRPL52	2.53313	0.00225102
MRPS10	2.09231	0.0254362
MRPS11	2.44598	0.000636524
MRPS12	3.10986	0.0149251
MRPS16	2.22522	0.0414848
MRPS17	3.68714	0.000375031
MRPS30	2.74586	0.0018385
MRTO4	2.15454	0.0289543
MS4A4A	-10.6976	0.00878738
MS4A6A	-5.52042	0.025849
MS4A7	-10.5473	0.00244211
MSH6	2.27426	0.00834624
MSI2	2.30043	0.0117378
MSLN	-8.13463	0.0124453
MSR1	-11.8659	0.0280072
MSRB3	-6.04377	0.00521694
MSTO1	2.81415	0.00705231
MT1M	-11.0214	0.010459
MTA3	2.49123	0.00854373
MTARC2	-3.55483	0.0338277
MTCH2	2.32672	0.0127762
MTCL1	5.3125	7.60004e-05
MTERF1	2.03133	0.0403863
MTFP1	2.87158	0.00674309
MTFR2	3.4388	0.0327699
MTHFR	-2.90583	0.00142605
MTIF2	2.20126	0.00556814
MTMR6	-2.69107	0.0209677
MTSS1	2.13925	0.0423458
MTURN	-4.55502	3.59057e-05
MUC1	-5.40727	0.0108449
MUC15	-6.08071	0.00145222
MUC20-OT1	2.44744	0.0381525
MUCL1	2.5935	0.00370693
MVB12B	-2.68033	0.00233011
MXD4	-2.53173	0.00246712
MXRA5	2.26417	0.0455033
MYADM	-5.39446	0.0253629
MYBL2	3.83328	0.000590178
MYCBP	2.17808	0.00857088
MYCT1	-10.0759	0.00267855
MYH10	-2.16744	0.0197959
MYNN	2.49035	0.0133587
MYO15B	-2.07609	0.0139339
MYO1B	-2.04037	0.00907818
MYO5C	-4.1037	0.00991928
MYO9A	-3.52918	0.0160803
MYOCD	-2.08295	0.00281403
MYRF	-2.39955	0.0300528
MYZAP	-2.71	0.0193782
MZT2A	2.72543	0.00709617
MZT2B	2.4539	0.00644312
N4BP2L1	-6.09545	0.0395804
N4BP2L2	-3.21042	0.0175328
NAA10	2.03912	0.000405204
NACA	2.42887	0.0225906
NACC1	2.45218	0.000636092
NADK2	2.80698	0.0220073
NAP1L5	-3.141	0.0477469
NAPG	2.45333	0.00295887
NAPSA	-38.1107	1.41787e-06
NAPSB	-11.8286	0.000169113
NAV1	3.85245	0.0173854
NCAPD2	3.22323	0.000916595
NCAPG	6.12229	0.00047799
NCAPG2	2.29897	0.00283221
NCAPH	3.03807	0.00225418
NCBP2	5.68101	0.0373206
NCBP2AS2	3.17959	0.0049692
NCF4	-3.6566	0.00351572
NCKAP1L	-2.83868	0.0236306
NCOA7	-4.10433	0.00625442
NDC1	2.37229	0.0150329
NDC80	6.47759	8.55457e-06
NDFIP1	-2.65522	0.0383491
NDFIP2	2.02345	0.0464368
NDNF	-10.3726	9.36757e-05
NDRG1	3.84834	4.96904e-05
NDUFS6	2.05078	0.00521421
NEB	2.18717	0.00148418
NEBL	-2.72554	0.0376253
NECTIN1	2.5522	0.00859114
NECTIN4	3.95829	0.0216987
NEDD4L	-7.75118	0.00046973
NEDD9	-6.07022	0.0310152
NEK2	8.34518	0.0378482
NELFCD	2.5507	0.0405379
NES	-2.88494	0.0257479
NETO2	2.72727	0.0304426
NEXN	-4.01223	0.0376543
NF2	2.00749	0.0268891
NFASC	-2.33496	0.0278213
NFATC2	-4.59086	0.0317206
NFATC2IP	2.25158	0.000193239
NFIA	-3.29737	0.00805315
NFIB	-4.0048	0.0037038
NFIX	-2.12697	0.0451155
NFKBIZ	-3.80774	0.0216785
NGRN	2.24817	0.00121628
NHLRC2	-2.4588	0.0441067
NHLRC3	-2.47765	0.0124513
NHS	2.81481	0.016261
NIFK	2.60135	0.00252322
NINJ2	-2.86346	0.0135398
NIPSNAP1	3.26785	0.0139339
NIT2	2.12791	0.00435802
NKX2-1	-14.907	8.7327e-06
NLRC4	-2.24559	0.0222196
NMB	5.14642	1.54611e-05
NMD3	2.07281	0.023192
NME1	3.17418	0.0237664
NME1-NME2	2.13781	0.00291684
NME2	2.13781	0.00291684
NMU	2.68177	0.0360672
NNMT	-3.65263	0.0236898
NOB1	2.3821	0.00920084
NOL10	2.0854	0.0133147
NONO	3.28579	0.000174564
NOP2	2.67546	0.00832095
NOP56	2.31199	0.0308889
NOSTRIN	-7.83487	0.000269199
NOTCH4	-3.03278	0.00983248
NOX4	2.46302	0.019321
NPC2	-3.4393	1.41787e-06
NPM1	2.49882	0.00477184
NPM3	3.50056	0.00115109
NPR1	-3.0691	0.00911556
NR1H3	-2.16246	0.00584279
NR2C2AP	2.15522	1.7427e-05
NR2F1	-5.41503	0.00946496
NR3C1	-2.9645	0.00386393
NR3C2	-4.06365	0.000745241
NR4A1	-3.5524	0.0435057
NR4A2	-9.29564	0.031997
NR4A3	-7.64266	0.0484227
NRARP	3.20341	0.00162285
NRG1	4.96752	0.0174241
NRGN	-4.40232	0.00279012
NRIP3	2.15032	0.0127551
NRROS	-2.12698	0.00333285
NSDHL	2.65858	0.0109555
NSUN2	2.31781	0.0144883
NT5C2	-2.33875	0.00997067
NT5DC1	-2.02809	0.0399203
NTN4	-10.9051	0.00086729
NTRK2	4.52805	0.021466
NTS	10.261	0.00262621
NUDT1	4.2485	2.46699e-05
NUDT11	2.20954	0.0229104
NUDT15	2.03339	0.00271654
NUDT19	2.0524	0.00991373
NUDT21	3.12651	0.0257479
NUF2	8.06267	0.000452661
NUP107	2.83564	0.0344886
NUP155	3.28917	0.00110453
NUP205	2.05424	0.0383516
NUP37	2.77384	0.0057906
NUP50	3.52545	0.00298706
NUP58	-2.26803	0.0119673
NUSAP1	11.602	9.07722e-06
OCLN	-6.97534	0.0344886
OGFOD1	2.59685	0.00440141
OGN	-10.0281	0.0133774
OIP5	3.24303	0.000840087
OLA1	2.21977	0.000958449
OLFML3	-2.92607	0.0126112
OLR1	-13.1047	0.000840087
OPA1	2.03132	0.0184907
ORC5	2.08425	0.0485777
ORC6	3.34337	0.000270421
ORMDL1	-2.26122	0.0275646
OSCAR	-2.1455	0.0202716
OSMR	2.78095	0.0323372
OST4	2.04518	0.0132251
OTULIN	2.21923	0.000824118
OTULINL	-4.3362	0.000156087
OVOL1	2.38048	0.000148891
P2RY14	-4.65491	0.00453895
P3H4	4.51357	0.000309462
P4HA1	2.62315	0.0227974
PAFAH1B1	-2.11967	0.00155534
PAFAH1B3	2.64705	0.029023
PAG1	-4.79886	0.00135443
PAICS	4.17367	0.00758993
PAIP1	2.00658	0.0223357
PAK1	3.28494	0.000620926
PAK2	4.6066	0.0223241
PAK6	2.94684	0.0399971
PALM2AKAP2	-8.18626	0.00614909
PAPOLA	-2.13919	0.00471114
PAPSS2	-6.39369	0.0455478
PAQR5	-2.74581	0.011594
PAQR8	-2.19158	0.0454125
PARD3	2.89975	0.0301234
PARD3B	-3.05566	0.000172024
PARD6B	-3.79867	0.029023
PARD6G-AS1	2.05664	0.00911556
PARL	2.0419	0.00193652
PARM1	-11.9835	0.00216117
PARP2	2.35462	0.00631084
PARP8	-2.66412	0.0245928
PART1	2.09408	0.0176977
PARVA	-2.25532	0.0173854
PARVB	2.6078	0.00443214
PARVG	-2.92331	0.00989351
PAWR	3.07122	0.00121388
PAX6	2.30304	0.0137142
PAX9	4.02826	0.0122623
PBK	5.8946	0.0020582
PBX3	-2.49241	0.0121305
PCAT19	-3.31542	0.0192994
PCAT6	3.74594	0.0287931
PCDH17	-6.37112	0.04809
PCDH19	4.45677	0.00215843
PCDH20	-2.57467	0.0307472
PCDH9	-5.33093	0.00154697
PCDHA1	-5.15189	0.00396653
PCDHA10	-5.15189	0.00396653
PCDHA11	-5.15189	0.00396653
PCDHA12	-5.15189	0.00396653
PCDHA13	-5.15189	0.00396653
PCDHA2	-5.15189	0.00396653
PCDHA3	-5.15189	0.00396653
PCDHA4	-5.15189	0.00396653
PCDHA5	-5.15189	0.00396653
PCDHA6	-5.15189	0.00396653
PCDHA7	-5.15189	0.00396653
PCDHA8	-5.15189	0.00396653
PCDHA9	-5.15189	0.00396653
PCDHAC1	-5.15189	0.00396653
PCDHAC2	-5.15189	0.00396653
PCF11	-2.15897	0.0378191
PCGF5	-2.90318	0.00060447
PCLAF	7.91237	0.000320595
PCMTD1	-2.1589	0.00335882
PCNA	2.30216	0.0323282
PCNX1	-2.30754	0.0276214
PCYT1A	2.58541	0.0220586
PCYT1B	2.26773	0.0121951
PDCD5	2.24255	0.0211456
PDCD6	3.08695	0.00130296
PDCD6IP	-2.8297	0.00343716
PDE4A	-2.34929	0.000160312
PDE4B	-6.8088	0.0261926
PDE4D	-4.67049	0.0148697
PDE4DIP	-2.68695	0.0244917
PDE5A	-4.6582	0.0037647
PDE7B	-2.47303	0.0190919
PDGFRA	-3.50644	0.0351424
PDK1	2.98931	0.0260565
PDK3	3.16429	0.0211881
PDK4	-30.7272	0.000196625
PDLIM2	-2.28566	0.040661
PDLIM5	2.62758	0.0415423
PDZD2	-8.16845	0.000696136
PEAK1	-2.82125	0.00674551
PEBP4	-16.755	0.000949655
PECAM1	-9.07976	0.00123333
PEDS1	3.01341	0.000389091
PEDS1-UBE2V1	2.94879	0.00360347
PEG3	-3.15871	0.00385694
PER1	-3.07244	0.0272652
PER2	-2.10686	0.0120793
PERP	10.3316	1.60417e-05
PES1	2.76257	0.000162725
PEX13	2.74396	0.0354437
PFDN2	2.07925	0.0148067
PFDN4	2.41745	0.0146763
PFKFB4	2.00953	0.0273418
PFN2	4.63208	0.0197959
PGAP4	2.1349	0.040361
PGC	-11.119	0.0134811
PGF	3.22141	0.00339612
PGK1	2.81484	0.00833425
PGM2	3.08397	0.00873795
PGM2L1	4.4301	0.0223852
PGM5	-4.25917	0.0105435
PGR	-3.05704	0.0052785
PGRMC2	-2.18107	0.0173072
PHACTR2	-5.50515	0.0132561
PHF19	2.74204	0.0211972
PHF5A	2.06589	0.00138415
PHYKPL	-2.31937	0.00470997
PI3	20.5935	4.7388e-06
PIAS1	-2.84639	0.00873795
PID1	-5.77233	0.00406126
PIEZO2	-4.91591	0.0101986
PIGR	-24.3777	0.0477022
PIGX	6.1295	0.0113951
PIK3C3	-2.32549	0.00440821
PIK3R1	-2.69	0.0251153
PIK3R2	2.24918	0.00288471
PIK3R5	-2.9534	0.019268
PIMREG	2.75623	0.000184457
PIP5K1B	-2.72447	0.0388613
PIR	6.30128	0.00230814
PITPNA-AS1	2.6956	0.0340781
PITX1	2.77603	0.0098725
PJA2	-2.00361	0.0102925
PKDCC	-2.26109	0.0184143
PKM	3.42043	0.00906345
PKNOX2	-2.05627	0.0388846
PKP1	39.1125	2.94501e-05
PKP2	2.27303	0.00769604
PKP3	4.67612	0.00671392
PLA1A	-3.36975	0.00759522
PLA2G10	-2.97744	0.0429073
PLA2G1B	-6.38968	0.00132419
PLA2G4C	-3.22361	0.0170106
PLA2R1	2.8796	0.00193338
PLAAT1	4.65686	0.00403881
PLAAT3	-4.23583	0.0256184
PLAAT4	-4.22633	0.0119212
PLAC8	-4.79316	0.00786513
PLAC9	-4.55444	0.00139245
PLAU	3.24634	0.0412839
PLCE1	-2.56458	0.0068669
PLCL2	-2.84961	0.0360672
PLD1	5.17978	0.0220584
PLEKHB1	-2.59846	0.000439483
PLEKHG3	2.21771	0.00425045
PLEKHG4B	3.06533	0.0234175
PLEKHH1	2.36198	0.00565036
PLEKHH2	-7.66065	0.0202044
PLK4	2.49105	0.00281403
PLN	-4.79399	0.0169648
PLOD2	4.11959	0.0090546
PLP2	2.59616	0.00114008
PLPP1	-2.17395	0.0165427
PLPP3	-3.74308	0.0115949
PLSCR4	-4.64988	0.0433006
PLXNA2	-2.21462	0.00566016
PLXNC1	-3.4977	0.0181343
PLXND1	-2.85632	0.00200308
PMAIP1	4.12706	0.0301168
PMP22	-3.93822	0.006018
PNISR	-3.88122	0.0466466
PNKD	-2.88726	0.0103649
PNMA2	-5.77468	3.28945e-05
PNO1	2.46974	0.026362
PNPLA3	2.00248	0.0137832
PNPLA6	-2.11559	0.0324039
PNPT1	2.66796	0.0363526
PNRC2	-2.26852	0.00160973
PODN	-2.58639	0.00878242
PODXL	-4.11092	0.00839106
POLA2	2.43547	7.51019e-05
POLD2	2.62327	2.48764e-05
POLE2	3.72338	0.000238729
POLK	-2.37963	0.0172289
POLQ	2.61173	0.000114751
POLR2H	2.87316	0.000337647
POLR3G	2.46089	0.00350524
PON2	-2.55312	0.0314171
PON3	-4.79228	0.0077124
POPDC3	3.63907	0.00233192
PPAN	2.18913	0.000279148
PPARGC1A	-2.62149	0.00385153
PPAT	3.18765	0.0108997
PPFIA1	2.20262	0.0351424
PPFIA4	2.16689	0.0146168
PPIF	2.27897	0.0382008
PPIG	-2.03601	0.00288471
PPIL1	2.0902	0.0336471
PPM1A	-3.02826	0.01764
PPM1G	2.45722	0.00434729
PPM1K	-2.60434	0.00678961
PPME1	2.49152	0.00689325
PPP1R12B	-2.61247	0.00536469
PPP1R14A	-4.52118	0.00192983
PPP1R3E	2.38279	0.0348287
PPP2R2C	4.56662	0.015186
PPP2R3A	2.01125	0.0403561
PPP6C	-2.1698	0.0210742
PRAME	4.25334	0.00590167
PRC1	13.3722	2.3571e-05
PRDM16	-3.00244	0.00198212
PRDX2	2.5769	0.000309462
PREB	2.27623	0.00498685
PRELP	-4.65984	0.0433006
PREPL	2.2297	0.016659
PREX2	-10.0321	0.000341795
PRICKLE2	-3.28677	0.00815413
PRIM1	2.01568	0.0284109
PRKAR1A	-2.19965	0.0103676
PRKAR2B	-4.42405	0.00303118
PRKCA	-3.71406	0.0148167
PRKCB	-3.69604	0.0205153
PRKCE	-2.60451	0.0171452
PRKCZ	-2.39845	0.0103402
PRKDC	2.92753	0.00317289
PRKG1	-2.9503	0.0233924
PRKX	3.43346	0.0475575
PRKY	2.16763	0.0475575
PRMT5	2.07303	0.0303535
PRPF19	2.42892	0.00314084
PRPF38B	-2.34989	0.0133939
PRPS2	2.63762	0.0363779
PRR15L	-3.13437	0.0253227
PRR5	2.12371	0.0127299
PRRG4	2.65798	0.0144291
PRTG	-2.78501	0.0236671
PRXL2A	2.95529	0.0257164
PSAT1	8.98737	0.00149883
PSMA5	-2.60439	0.000888593
PSMB5	2.46226	0.017334
PSMC2	-2.81175	0.00211364
PSMC4	2.07348	0.00120769
PSMD14	2.06413	0.020792
PSMD4	2.37557	0.014759
PSME3	2.33606	0.0290113
PSME4	2.78521	0.00148
PSMG1	2.33613	0.0104968
PSMG3	3.20762	0.000103765
PTBP3	3.43746	0.0238408
PTDSS1	2.22943	0.0243335
PTEN	-4.48755	0.00485771
PTER	-3.06123	0.0193472
PTGDS	-9.94711	0.00357602
PTGER4	-5.6687	0.0240029
PTGFRN	6.66651	0.0338532
PTGIS	-3.27726	0.0325322
PTHLH	27.8262	0.00390733
PTK2	2.33321	0.0289586
PTP4A2	-3.44242	0.000738507
PTPN21	-5.15888	0.00256765
PTPRB	-11.8021	0.0261693
PTPRC	-7.06352	0.0430254
PTPRE	-4.63503	7.34945e-05
PTPRG	-3.82344	0.0158703
PTPRM	-6.4617	0.000389984
PTPRN2	-3.24359	0.0162493
PTPRO	-2.36613	0.0328438
PTPRZ1	13.5251	8.51684e-05
PTS	2.25494	0.00130506
PTTG1	5.72913	1.60417e-05
PTTG3P	3.16016	0.000173989
PURA	-2.5077	0.00324178
PVT1	3.51228	0.0121305
PXYLP1	2.18264	0.00507522
PYGL	3.66815	0.00158508
QKI	-6.33303	0.0132251
QSOX1	-2.01519	0.00295213
RAB11A	-3.16799	0.0191241
RAB11FIP1	-7.40965	0.00430264
RAB11FIP2	-2.61881	0.00882301
RAB17	-2.65385	0.00339143
RAB20	-2.43367	0.00321902
RAB27A	-4.82535	0.000787975
RAB30-DT	2.32325	0.00212306
RAB31	-2.09211	0.0420241
RAB38	4.27929	0.00169273
RAB5IF	2.45338	0.0492515
RAB8B	-3.80176	0.00660169
RACGAP1	5.78957	1.43603e-05
RAD51	3.7983	0.000125424
RAD51AP1	5.73417	0.00196953
RAD54B	2.77516	0.0441025
RAE1	2.61309	0.00110453
RAI2	-4.53161	0.00310186
RALA	2.16004	0.0205494
RALGAPA2	-3.93057	0.0087594
RAMP3	-2.34509	0.0402301
RANBP1	3.18438	0.000518475
RANGAP1	2.54767	0.000190918
RAP1A	-2.82457	0.00693324
RAP2B	2.70882	0.0236306
RAPGEF2	-4.90427	0.0223357
RAPGEF6	-2.36899	0.045546
RAPGEFL1	3.06098	0.00024612
RAPH1	-3.18751	0.0049692
RARA	-2.40105	0.00309096
RASA4	-2.60624	0.0068669
RASEF	-3.82804	0.0210488
[truncated: 719 more rows]

## Sheet: NET
DEGs of neuroendocrine tumors
ID	Fold Change	adj.P.Val
AAGAB	2.38	0.0201
ABCC6	-5.12	0.0466
ABLIM1	-4.81	0.0109
ACAP3	2.17	0.0317
ACKR4	-4.16	0.0362
ACOT1; ACOT2	-3.17	0.0457
ACOT9	-2.34	0.0308
ACSL5	-6.66	0.0383
ACTL6B	2.36	0.0372
ACVRL1	-10.46	0.038
ADAM28	7.54	0.0162
ADAMTS8	-8.66	0.027
ADAMTS9-AS2	-2.78	0.0409
ADARB1	-7.18	0.0229
ADCY1	8.27	0.019
ADCY2	13.65	0.013
ADCY7	-7.5	0.011
ADCY9	-4.11	0.0314
ADGRA3	2.2	0.0373
ADGRF5	-8.52	0.0385
ADH1B	-16.2	0.0481
ADRA1A	-6.51	0.0078
ADRB1	-2.77	0.033
AFF3	-8.64	0.0223
AGPAT5	4.82	0.0467
AGTRAP	-3.64	0.0379
AHNAK	-5.46	0.0229
AJUBA	-5.44	0.0055
AK9	2.06	0.0417
AKAP12	-4.59	0.0392
AKAP13	-4.61	0.032
AKAP2; PALM2-AKAP2	-4.3	0.0229
ALOX5	-8.25	0.0292
ALOX5AP	-13.85	0.0497
AMPD2	3.22	0.0126
AMPH	7.72	0.0322
ANG	-3.99	0.0374
ANGPT1	-7.8	0.049
ANK2	2.13	0.0294
ANKRD40	-2.17	0.0328
ANKRD44	-3.62	0.0239
ANKS1A	-2.69	0.0164
ANO6	-3.11	0.0253
ANTXR2	-3.06	0.02
ANXA1	-5.22	0.0318
AOC3	-4.78	0.0352
AP3B2	3.44	0.017
AP3M2	3.35	0.0481
APCDD1	-2.63	0.0129
APITD1	3.14	0.0296
APLP2	-4.85	0.0137
AQP1	-6.13	0.0345
AQP4	-3.13	0.0442
ARAP3	-4.26	0.026
ARHGAP15	-2.71	0.0488
ARHGAP18	-8.67	0.0203
ARHGDIB	-6.85	0.02
ARHGEF26	-5.32	0.0315
ARHGEF6	-3.38	0.0259
ARL2BP	-2.06	0.0418
ARPIN	-3.05	0.0448
ARRB1	-4.45	0.0345
ASCL1	298.48	0.0294
ASNS	3.58	0.0429
ASPA	-2.62	0.0308
ASTN2	8.19	0.0137
ATAT1	2.49	0.0448
ATF3	-2.8	0.0442
ATP13A3	2.11	0.0325
ATPIF1	2.83	0.0228
AXL	-3.88	0.019
B4GALT1	-4.92	0.0297
BEND5	4.84	0.0482
BEX1	39.26	0.025
BEX2	6.33	0.019
BHLHE40	-3.92	0.034
BIK	4.5	0.0356
BLVRA	-3.92	0.0223
BRIX1	2.87	0.0389
C11orf71	2.7	0.02
C12orf73	2.78	0.0394
C17orf100	2.07	0.0385
C17orf89	2.37	0.0191
C1orf198	-3.33	0.0149
C1orf21	-4.18	0.0124
C1RL	-3.75	0.0395
C3AR1	-5.17	0.0309
C3orf14	11.26	0.0377
C7orf55	2.58	0.0308
C7orf76; LOC100506136; SHFM1	2.29	0.0453
CA12	-3.85	0.032
CA4	-5.12	0.0408
CABP7	29.07	0.0137
CACNA1B	5.05	0.0098
CADPS	14.74	0.0497
CAMK1D	2.6	0.0435
CAMK2B	5.09	0.0259
CAND1	3.23	0.0345
CAND2	3.14	0.0362
CAPN3	-4.02	0.0162
CAPRIN1	2.72	0.0363
CARD8-AS1	-2.5	0.0292
CASP1	-6.67	0.0239
CASP10	-2.28	0.0399
CAST	-2.62	0.0422
CBX5	2.5	0.032
CCAR2	3.89	0.0437
CCBE1	-10.81	0.019
CCDC102B	-2.05	0.0451
CCDC24	4.6	0.0417
CCDC58	2.44	0.043
CCDC68	-5.42	0.0464
CCDC69	-4.69	0.044
CCEPR	5.33	0.0239
CCL23	-2.73	0.0266
CD151	-2.8	0.0417
CD24	3.75	0.0249
CD37	-2.86	0.05
CD55	-5.73	0.0417
CD58	-5.07	0.0434
CD74	-6.38	0.0098
CD81	-3.96	0.0431
CD93	-3.72	0.021
CDH1	2.25	0.0452
CDH11	-4.79	0.0453
CDH2	3.78	0.019
CDH5	-9.03	0.0055
CDKL1	-2.2	0.0298
CDKN1C	-4.62	0.0474
CDO1	-4.07	0.02
CEBPA	-5.82	0.028
CEBPD	-10.71	0.0422
CELF2	-5.12	0.0138
CELF4	9.04	0.0308
CELSR1	-6.09	0.0495
CELSR3	5.88	0.0059
CEP41	13.32	0.0308
CEP78	5.52	0.0389
CEP97	4.3	0.0433
CFI	-7.66	0.0295
CFLAR	-8.5	0.0149
CHPT1	-3.34	0.0381
CHRDL1	-7.74	0.0368
CISH	-3.21	0.0436
CITED2	-7.72	0.0352
CKB	3.38	0.0436
CKMT1A; CKMT1B	3.35	0.0317
CLDN18	-9.26	0.0223
CLDND1	-2.48	0.0407
CLEC12A	-4.68	0.0196
CLEC14A	-3.69	0.0194
CLEC1A	-4.21	0.0305
CLEC4A	-3.27	0.0488
CLEC7A	-7.42	0.0308
CLIC2	-2.83	0.0298
CLIC5	-6.75	0.0459
CMTM8	-3	0.0346
CNPY2	2.34	0.0354
CNTN6	-2.2	0.0422
CNTNAP2	5.89	0.0361
COA7	2.21	0.0315
COBLL1	-3.06	0.0145
COCH	5.39	0.0476
COL13A1	-4.5	0.0466
COL4A3	-5.8	0.0364
COL4A4	-5.39	0.017
COL6A6	-2.96	0.0295
COLEC12	-6.76	0.0366
COMT	-3.76	0.0408
COQ3	4.1	0.0267
COQ4	2.78	0.0207
COX20	2.46	0.037
CPM	-6.06	0.0311
CPNE8	-3.23	0.0196
CPT1C	5.51	0.0177
CPVL	-4.73	0.011
CREG1	-2.67	0.026
CRHR1-IT1; MGC57346	2.83	0.0195
CRIM1	-6.76	0.0287
CRMP1	12.45	0.0457
CRTAP	-6.46	0.0217
CSE1L	2.78	0.0223
CSF2RB	-5.15	0.0229
CSTF3	5.74	0.0473
CTDSP2	-2.17	0.044
CTDSPL	-3.04	0.021
CTNNAL1	-2.22	0.0493
CTSB	-3.24	0.0325
CTSLP8	-2.45	0.0498
CTSS	-3.9	0.0408
CTTN	2.44	0.0118
CXXC4	5.75	0.0111
CYB5A	-3.59	0.0462
CYB5R3	-2.77	0.028
CYBRD1	-3.65	0.0287
CYR61	-5.6	0.028
CYS1	-5.45	0.0285
CYSLTR1	-2.73	0.0292
DAB2	-5.97	0.0352
DCAF13	2.9	0.0383
DCX	19.97	0.0474
DDC	29.61	0.039
DDX60L	-3.54	0.0196
DENND3	-3.81	0.0365
DENND5A	-2.15	0.0333
DFNB59	2.03	0.0164
DHCR24	-3.69	0.0408
DHRS3	-5.05	0.0439
DIAPH2	-2.59	0.0183
DICER1-AS1	3.29	0.0451
DIRAS2	11.31	0.0393
DKK2	-5.25	0.0445
DLC1	-6.07	0.0309
DLG1	2.01	0.0433
DLGAP1	4.12	0.0075
DNAJC10	2.37	0.0288
DNAJC12	9.72	0.011
DNASE2	-2.72	0.0408
DNER	61.62	0.0292
DOCK3	2.47	0.0384
DOCK4	-3.32	0.0465
DOCK6	-2.51	0.0308
DOCK8	-6.64	0.0124
DPP10	11.92	0.021
DPY19L2P2	7.7	0.0055
DRAIC	37.95	0.0433
DTNA	2.48	0.0403
DUOX1	-3.22	0.0448
DUSP1	-7.98	0.0366
DUSP6	-6.28	0.0229
DUSP7	-3.4	0.037
DUT	3.75	0.0387
DZANK1	2.03	0.0376
EBPL	-2.38	0.0442
ECSCR	-3.87	0.0308
EDEM1	-2.91	0.0418
EDN1	-9.17	0.0267
EFCAB14	-2.01	0.029
EFEMP1	-6.63	0.0194
EFHC1	3.1	0.0369
EGR1	-2.9	0.0478
EID2B	2.49	0.0239
ELAVL1	2.34	0.0389
ELAVL4	25.17	0.026
ELOVL2	11.93	0.0098
EML1	-3.4	0.0236
ENO2	7.24	0.0312
EP300-AS1	-5.32	0.047
EPAS1	-12.35	0.0125
EPB41L2	-4.96	0.0307
EPB41L4A	-3.8	0.0244
ERBB3	-5.62	0.0456
ERG	-7.23	0.0154
ERGIC1	-2.39	0.0196
ERVK3-1; LOC105372481	2.35	0.0228
ESAM	-3.61	0.0288
ESPL1	9.51	0.0162
ETS1	-2.24	0.0302
ETS2	-3.44	0.029
EVI2A	-3.32	0.0162
EVI2B	-4.84	0.0348
EZR	-2.64	0.0178
F13A1	-4.23	0.0449
FABP4	-3.84	0.0359
FAM107A	-6.15	0.032
FAM107B	-2.34	0.0429
FAM122B	2.17	0.0266
FAM126A	-2.8	0.0307
FAM155A	13.43	0.0211
FAM161A	5.28	0.0433
FAM173B	2.88	0.0427
FAM189A2	-3.83	0.0478
FAM20A	-6.64	0.0325
FAM226A; FAM226B	4.57	0.0362
FAM60A	3.39	0.0177
FAM84A	4.84	0.036
FAM89A	-4.86	0.0217
FAM92A1	3.12	0.039
FANCL	3.72	0.0283
FARP1	4.03	0.0333
FAS	-4.95	0.0331
FBLL1	4.25	0.0098
FBLN1	-8.59	0.041
FBLN5	-10.36	0.011
FBLN7	4.46	0.0183
FBXL16	5.45	0.0308
FCGR2A; FCGR2C	-6.27	0.0176
FCGR2C	-5.99	0.0091
FCGR3A; FCGR3B	-11.03	0.0276
FCGR3B	-4.02	0.0287
FCHO2	-2.57	0.0433
FCN1	-5.59	0.028
FERMT2	-3.39	0.0325
FEZ1	-4.93	0.024
FFAR4	-2.28	0.0416
FGD5	-5.38	0.0085
FGF2	-3.31	0.0325
FGFR2	-7.77	0.032
FGFR4	-5.27	0.019
FHL1	-21.86	0.0288
FIGF; PIR-FIGF	-9.95	0.0418
FKBP3	2.4	0.0403
FLI1	-6.94	0.0062
FMO2	-9.14	0.0474
FN1	-6.95	0.02
FNIP2	-2.61	0.0395
FOXA1	5.18	0.019
FOXF1	-6.97	0.0126
FOXF2	-4.48	0.0229
FOXO1	-2.65	0.0418
FOXO6	5.96	0.032
FOXQ1	-5.14	0.0192
FPR3	-4.1	0.0155
FRMD4A	-4.27	0.0473
FRY	-3.74	0.0239
FSD1L	10.18	0.0183
FXR1	3.76	0.0307
FZD4	-3.5	0.0466
FZD7	-3.53	0.0415
G2E3	2.96	0.0374
GABRB3	18.96	0.0298
GAD1	21.87	0.0499
GALNT4; POC1B-GALNT4	-2.21	0.0277
GALNT5	-3.25	0.0352
GART	2.83	0.032
GDAP1	13.7	0.0348
GDE1	-3.79	0.0409
GEMIN2	2.58	0.0231
GEN1	3.93	0.026
GGA2	-2.63	0.0217
GGT7	3.18	0.0183
GGTA1P	-4.03	0.0059
GIMAP2	-5.84	0.0448
GIMAP4	-4.79	0.0404
GIMAP6	-8.04	0.0442
GINS2	36.45	0.02
GKAP1	3.46	0.0244
GLDN	-11.61	0.0461
GLIPR1	-4.71	0.02
GLIPR2	-7.55	0.0183
GLS	-4.11	0.034
GLS2	2.37	0.041
GNAO1	5.63	0.0118
GNG4	2.94	0.0266
GPA33	-2.48	0.0456
GPER1	-3.95	0.033
GPR146	-7.67	0.0345
GPR157	-3.9	0.0366
GPR19	3.54	0.0293
GPR65	-4.81	0.0262
GRIP1	25.34	0.0223
GRK5	-2.27	0.0456
GS1-124K5.4	6.15	0.0473
GSE1	2.89	0.025
GSN	-5.83	0.0292
H2AFY	-3.87	0.0111
HAUS1	2.89	0.038
HAUS6	2.84	0.047
HAVCR2	-2.01	0.0489
HCAR3	-5.47	0.0459
HDAC2	2.78	0.0366
HECW2	-6.09	0.0408
HEG1	-5.9	0.0162
HFE	-2.89	0.0432
HHIP-AS1	-3.21	0.0317
HIP1	-6.18	0.0195
HIST2H2BE	5.29	0.0164
HIST3H2A	13.71	0.0445
HLA-DPA1	-4.57	0.0407
HLA-DQA1; HLA-DQA2	-6.67	0.0207
HLA-DQB1	-8.65	0.0356
HLA-DRB6	-2.42	0.0426
HLA-E	-4.82	0.0352
HMGN3	2.01	0.032
HNMT	-5.32	0.0261
HOOK1	7.33	0.039
HOXB-AS1	9.63	0.0389
HOXB-AS1; HOXB-AS3	3.06	0.0308
HPCAL1	-5.55	0.0242
HRASLS	17.87	0.027
HS2ST1	4.28	0.0453
HSD11B1	-3.68	0.0098
HSD17B6	-16.07	0.0171
HSF2	3.92	0.0326
HSPA12B	-5.02	0.0314
HSPA2	-2.43	0.0413
HSPD1	2.05	0.0479
HYAL1	-4.63	0.0352
ICA1	3.69	0.0288
ICA1L	6.26	0.0341
ICAM2	-4.46	0.0315
IFI44L	-7.05	0.0228
IFIT3	-4.3	0.0162
IGSF10	-11.67	0.021
IL15RA	-2.76	0.0296
IL17RA	-4.12	0.0259
IL18	-5.99	0.0228
IL1B	-5.07	0.0322
IL1R1	-3.49	0.0354
ILK	-2.23	0.0353
INSM1	43.07	0.0194
IP6K2	2.73	0.0427
IPP	2.64	0.0367
IQGAP1	-3.18	0.0251
IRAK1BP1	2.74	0.0379
IRF8	-4.19	0.0453
IRX3	-4.02	0.0431
ITGA8	-7.67	0.0176
ITGA9	-3.91	0.038
ITGB3BP	3.58	0.0348
ITM2A	-5.48	0.0462
ITPKB	-2.33	0.0456
ITPR1	-2.56	0.0429
JAM2	-8.83	0.0154
JUNB	-3.72	0.0128
KANK2	-3.09	0.0308
KANK3	-5.78	0.0408
KCNE3	-3.58	0.02
KCNH8	8.89	0.0312
KCNJ15	-4.44	0.0308
KCNMB2	24.75	0.0288
KDR	-5.64	0.0467
KHDC1	2.1	0.0372
KIAA0754; MACF1	-5.4	0.0463
KIAA0895L	2.44	0.0408
KIAA1324	7.12	0.0425
KIAA1462	-10.07	0.0085
KIAA2022	17.57	0.0085
KIF1C	-2.57	0.0354
KIF21A	3.87	0.04
KIF5C	7.69	0.0259
KITLG	-2.02	0.0445
KLF2	-7.31	0.0217
KLF4	-8.72	0.0195
KLF5	-3.56	0.0422
KLF6	-8.06	0.0085
KLHDC9	2.73	0.041
KLHL23; PHOSPHO2-KLHL23	4.84	0.0154
KLHL5	-2.68	0.0249
KLHL6	-4.58	0.0372
KLK10	-2.2	0.0277
LAMA3	-7.85	0.0217
LAMC2	-2.67	0.0404
LANCL2	2.21	0.0196
LAP3	-2.94	0.0252
LAT2	-3.37	0.0307
LATS2	-4.36	0.0055
LBH	-2.71	0.0162
LCP1	-6.68	0.0388
LCP2	-3.43	0.0308
LDB2	-6.78	0.0217
LDLR	-7.08	0.0415
LEPROT	-2.1	0.0266
LGI3	-2.92	0.032
LHFPL3-AS2	-3.15	0.0119
LHFPL4	2.5	0.0325
LIMD1	-3.74	0.0278
LIN7B	2.38	0.0339
LINC00094	2.73	0.0222
LINC00467	3.97	0.0192
LINC00526	4.58	0.0179
LINC00667	2.17	0.0389
LINC00888	4.36	0.0229
LINC00938	2.54	0.0192
LINC01116	2.83	0.02
LIPH	-3.33	0.0409
LMCD1	-2.7	0.024
LMOD1	-3.29	0.0423
LOC100272217	5.73	0.0055
LOC100288310	27.11	0.024
LOC100505715	3.35	0.0389
LOC100505938	6.66	0.0385
LOC100506844	7.16	0.0457
LOC101060391	49.21	0.0154
LOC101926959	-13.12	0.0407
LOC101927057; OMG	-3.87	0.0298
LOC101928000	2.48	0.0239
LOC101928143; NUMB	-2.76	0.0348
LOC101928963	3.95	0.027
LOC101930067; LOC105376796; LOC105379524	7.14	0.0154
LOC102724488; SYT15	-2.12	0.0205
LOC105372392	2.7	0.0381
LOC105376790	2.63	0.0308
LOC283683	4.84	0.0433
LOC284454	-2.19	0.0385
LOC284926	2.22	0.0422
LOC728485	4.3	0.05
LOC728715; OVOS; OVOS2	12.57	0.0239
LPGAT1	4.06	0.0339
LRP1	-3.69	0.0182
LRP10	-4.58	0.0451
LRRCC1	2.55	0.02
LSM5	2.29	0.0413
LURAP1L	-4.57	0.014
LUZP1	-2.92	0.0345
LY75	-3.92	0.0275
LYN	-3.76	0.034
LYPD1	3.98	0.0294
LYRM4	2.04	0.0402
LYVE1	-10.01	0.0356
MAATS1	7.22	0.044
MAGI3	-2.84	0.0417
MAGOHB	2.32	0.0407
MANEAL	7.31	0.0287
MAOA	-4.05	0.032
MAP1B	4.79	0.0459
MAP2	4.45	0.0316
MAP4	-2.04	0.0469
MAP6	2.33	0.017
MAP9	4.02	0.0442
MAPK1	-2.34	0.0468
MARCHF1	-3.2	0.0409
MARCHF6	2.68	0.0314
MARK1	6.3	0.0493
MEF2A	-2.04	0.0407
MESDC1	-2.3	0.0317
MFAP4	-18.87	0.0261
MIAT	17.84	0.0481
MIB2	3.55	0.0164
MICA	-4.76	0.027
MICA; MICB	-2.98	0.0118
MKNK1	-2.1	0.0476
MKRN1	2.21	0.0459
MLKL	-4.43	0.024
MMP28	-7.59	0.0344
MMRN2	-2.27	0.0293
MNDA	-7.13	0.0294
MOB3B	-5.2	0.0409
MOK	3.18	0.037
MPHOSPH9	3.87	0.0187
MPZL2	-2.34	0.0456
MPZL3	-2.76	0.0497
MR1	-2.08	0.0499
MRPS30	3.56	0.027
MS4A4A	-9.88	0.02
MS4A6A	-3.78	0.0375
MS4A7	-13.06	0.0389
MSI2	2.22	0.0223
MSN	-2.2	0.0346
MSR1	-3.89	0.0414
MT1F	3	0.019
MTARC2	-5.61	0.0244
MYADM	-5.56	0.0183
MYCT1	-6.49	0.0296
MYD88	-3.23	0.0468
MYEF2	4.21	0.0177
MYH10	-3.22	0.0229
MYL6B	2.76	0.0356
MYL9	-6.35	0.0223
MYO1C	-2.63	0.0267
MYO5C	-3.5	0.0098
MYOF	-5.48	0.0229
MYRF	-5.13	0.017
MYT1	6.67	0.0094
N4BP1	-2.68	0.0104
NAA40	3.02	0.027
NAT14	5.81	0.0436
NAV1	2.51	0.0276
NCAM1	21.22	0.0154
NCKAP5	-7.85	0.0354
NCOA3	-2.21	0.0395
NDRG2	-2.7	0.0308
NEB	7.42	0.0456
NEDD9	-2.39	0.0308
NENF	2.31	0.0426
NFASC	2.72	0.0445
NFAT5	-2.12	0.0388
NFKB1	-3.25	0.0345
NFKBIZ	-17.19	0.0456
NHSL1	-3.63	0.0298
NINJ2	-4.81	0.0447
NKD2	-4.82	0.0308
NLRC4	-2.77	0.0348
NME1	3.76	0.0208
NNT-AS1	4.1	0.0203
NOD2	-2.41	0.0326
NOL4	90	0.0055
NOSTRIN	-7.08	0.0196
NOTCH2	-3.79	0.0365
NOVA1	3.96	0.019
NPR1	-3.33	0.019
NPR3	-3.6	0.0474
NR4A1	-3.23	0.0449
NRCAM	16.88	0.014
NRXN1	30.84	0.0354
NSG1	2.77	0.0413
NUP210	3.21	0.0182
NUP62CL	7.46	0.031
OASL	-3.76	0.0137
OBFC1	-2.48	0.0443
OCLN	-2.47	0.0257
OGDHL	5.24	0.0445
OLFML1	-4.73	0.0251
OLFML3	-3.42	0.0473
ONECUT2	11.04	0.0308
OPA1	2.13	0.0486
OPRK1	6.23	0.0221
OR2A20P; OR2A9P	-4.11	0.0296
ORC4	2	0.0308
ORC5	2.11	0.0182
OSCAR	-4.09	0.0365
OSMR	-6.48	0.0473
OSTF1	-2.48	0.0396
OTUD1	-3.95	0.0322
OTUD6B-AS1	3	0.0206
OVOL2	2.01	0.0196
OXCT1	3.08	0.024
P2RX7	-6.67	0.018
P2RY13	-3.32	0.0255
PABPN1	2.08	0.0408
PACRGL	2.79	0.0359
PAG1	-4.37	0.0412
PAIP1	4.39	0.0155
PALMD	-8.82	0.0208
PAPSS2	-4.66	0.0177
PARD3B	-3.11	0.0315
PARVA	-2.37	0.0275
PCAT19	-7.53	0.0094
PCDH12	-2.79	0.0275
PCGF3	4.25	0.0154
PCLO	13.62	0.0292
PCNXL2	2.6	0.0372
PCSK2	6.05	0.0162
PDCD6IP	-2.38	0.0472
PDE4A	-3.56	0.0296
PDLIM2	-4.78	0.0105
PDLIM3	-5.87	0.0162
PDPN	-4.32	0.0171
PDZD2	-4.08	0.0333
PEAK1	-3	0.019
PECAM1	-10.74	0.0085
PGC	-5.99	0.0404
PHACTR2	-6.96	0.0456
PHC1	2.41	0.0263
PHF11	-2.13	0.0277
PHF20L1	2.59	0.0489
PHF6	2.52	0.0449
PHIP	2.16	0.0164
PIAS2	2.31	0.0409
PIGR	-8.52	0.0252
PKM	3.45	0.0352
PKNOX2	-2.19	0.0481
PLA1A	-3.91	0.0316
PLA2R1	-2.33	0.0134
PLAGL1	-6.66	0.0296
PLBD1	-6.58	0.0316
PLOD2	4.01	0.0322
PLPP3	-8.57	0.0254
PLPP5	3.48	0.0345
PLXDC2	-4.67	0.0126
PM20D2	2.49	0.0365
PMP22	-4.69	0.0155
POLB	2.31	0.0499
POLR2D	2.94	0.032
PON1	4.5	0.0448
PPA1	-2.01	0.0483
PPFIBP1	-3.02	0.0275
PPL	-2.82	0.0208
PPM1E	11.33	0.0358
PPP1R15A	-4.7	0.0456
PPP1R3E	2.37	0.0267
PPP2R2C	11.41	0.0372
PPP4R3B	3.98	0.0343
PRDM16	-3.15	0.043
PREX1	-3.79	0.0422
PRICKLE1	-3.39	0.0308
PRKCA	-2.58	0.0335
PRKCB	-6.31	0.019
PRKCH	-3.2	0.0103
PROS1	-4.17	0.019
PROX1	2.87	0.0492
PSAP	-3.68	0.0196
PTCHD2	3.05	0.0433
PTGER4	-6.58	0.0059
PTPN22	-3.06	0.0359
PTPRB	-10.35	0.0162
PTPRC	-5.87	0.0162
PTPRE	-5.5	0.0126
PTPRN2	4.58	0.0155
PTRF	-11.47	0.0187
PXDC1	-2.66	0.0275
PYGL	-3.86	0.0356
QKI	-4.82	0.024
QSOX1	-2.47	0.0461
QSOX2	2.1	0.041
R3HDM1	2.67	0.019
RAB11FIP1	-4.04	0.0196
RAB26	4.96	0.029
RAB27A	-4.4	0.0156
RAB30-AS1	2.28	0.0426
RAB31	-2.71	0.0293
RAB32	-2.96	0.0459
RAB6B	2.38	0.0346
RAC2	-3.45	0.0308
RAD51C	2.25	0.0368
RALB	-4.8	0.0412
RASGEF1B	-2.77	0.0376
RASGRF1	-3.35	0.0404
RASIP1	-4.93	0.0352
RASSF2	-4.88	0.019
RASSF3	-5.26	0.011
RBM15	5.24	0.0417
RBMS1	-4.97	0.0164
RBMS2	-3.1	0.0266
RBMS3	-3.6	0.0376
RBP4	-9.27	0.0155
RBPMS	-7.41	0.0156
RBPMS-AS1	-2.77	0.0339
RET	10.6	0.0315
RETN	-5.45	0.0419
RETSAT	-2.1	0.0448
REXO2	-2.22	0.0352
RFC3	4.16	0.0292
RFTN1	-2.72	0.0249
RGCC	-17.04	0.0315
RGS17	14.27	0.0223
RGS19	-4.58	0.0343
RGS7	6.25	0.0137
RHOA	-2.68	0.0162
RHOJ	-3.91	0.0252
RILPL2	-3.2	0.0164
RIMS2	8.17	0.019
RIN2	-2.67	0.0433
RIPPLY2	3.73	0.043
RMI1	3.68	0.0317
RMST	4.98	0.027
RNF125	-4.95	0.0246
RNF130	-3.2	0.0325
RNF130	2.17	0.0205
RNF144B	-3.98	0.0202
RNF149	-2.92	0.0333
RNF165	5.62	0.0486
RNF183	12.31	0.0129
RNF41	2.5	0.0474
RNFT2	5.52	0.0381
ROBO4	-5.96	0.0194
ROR1	-5.2	0.0266
ROS1	-4.41	0.026
RPA3	2.89	0.0435
RPL13AP17	-2.88	0.0433
RPRD1A	2.39	0.0328
RPS6KA6	4.81	0.0453
RSAD2	-2.51	0.0423
RTKN2	-16.76	0.0356
RUNDC3A	3.18	0.0223
RXFP1	-4.42	0.0358
RXRA	-2.91	0.0316
S100A8	-4.58	0.0457
S1PR1	-4.63	0.011
SAMD4A	-3.84	0.034
SAMD5	-2.39	0.029
SAMD9L	-5.08	0.0249
SAMHD1	-3.96	0.02
SASH1	-4.2	0.0395
SBSPON	-2.42	0.0312
SCAF11	2.94	0.0208
SCAMP5	2.48	0.0162
SCARF1	-4.31	0.0162
SCD	-8.08	0.02
SCG3	53.86	0.0164
SCGB2A1	17.75	0.0243
SCN2A	7.97	0.0085
SCN3A	42.66	0.0055
SCN8A	5.04	0.0456
SELENBP1	-7.81	0.0183
SELP	-3.12	0.0317
SEMA5A	-3.58	0.0463
SEP10	-4.08	0.0378
SEP6	-2.04	0.0389
SEPP1	-2.16	0.0374
SEPT11; SYT11	4.88	0.0412
SERINC5	-3.11	0.0245
SEZ6L	3.26	0.011
SFXN1	3.78	0.0336
SFXN4	2.13	0.0359
SGCG	-4.12	0.0165
SGK1	-3.56	0.0325
SH2B3	-3.04	0.0259
SH2D3C	-4.35	0.0383
SH2D4A	-2.55	0.0385
SH3BP5	-5.2	0.0231
SH3GL2	13.24	0.0055
SHC2	2.94	0.0296
SHC3	-6.27	0.0111
SHROOM4	-3.92	0.047
SIGLEC17P	-2.54	0.0295
SIRPA	-5.61	0.0373
SIX4	5.28	0.0308
SLC15A2	-6.52	0.0351
SLC16A4	-4.37	0.0363
SLC16A5	-6	0.0292
SLC1A4	4.36	0.0308
SLC22A3	-7.55	0.0468
SLC25A14	2.18	0.0292
SLC25A43	-7.42	0.0322
SLC33A1	2.26	0.0412
SLC38A1	2.16	0.0478
SLC39A6	2.52	0.011
SLC40A1	-2.41	0.0448
SLC43A3	-2.54	0.0414
SLC44A2	-2.95	0.0356
SLC46A2	-4.3	0.028
SLC4A4	-4.88	0.0433
SLCO2A1	-5.83	0.0308
SLCO2B1	-4.25	0.0164
SLCO5A1	13.39	0.0302
SLFN5	-6.54	0.019
SLIT2	-7.42	0.0308
SLIT3	-6.46	0.0145
SLX4IP	2.19	0.0469
SMAD7	-6.24	0.0435
SMAGP	-4.09	0.0283
SNAP23	-3.19	0.0359
SNAP25	10.24	0.0247
SNAPC3	2.23	0.019
SNHG19	4.33	0.02
SNRPE	2.24	0.026
SNTB1	-4.05	0.0414
SNTG2	3.28	0.02
SNX1	-2.17	0.0409
SNX25	-2.51	0.019
SNX33	-3.01	0.025
SOBP	2.13	0.0387
SOWAHC	-2.13	0.0403
SP4	2.39	0.029
SPAG16	4.73	0.0328
SPATA13	-6.46	0.0085
SPNS2	-4.55	0.0497
SPON1	-2.69	0.037
SPRY2	-4.41	0.0456
SPRY4-IT1	-3.56	0.0417
SPTBN1	-4.87	0.0406
SQRDL	-5.03	0.0351
SRD5A1	2.39	0.0322
SRGN	-4.71	0.0486
SRPRB	2.17	0.0182
SRPX	-3.46	0.0456
SRSF1	3.12	0.0228
SRXN1	-2.04	0.0467
SSH2	-2.22	0.0479
ST18	210.13	0.0305
ST3GAL1	-2.29	0.0375
ST3GAL5	-2.03	0.05
ST8SIA3	7.44	0.017
STAT3	-3.47	0.0308
STEAP4	-12.61	0.0238
STK17A	-2.41	0.0346
STOM	-3.98	0.0456
STRBP	2.61	0.0171
SUB1	2.44	0.0409
SULT4A1	2.31	0.0194
SUSD2	-4.93	0.0307
SV2A	12.62	0.0165
SVEP1	-6.22	0.0364
SVIL	-3.92	0.0376
SWAP70	-2.62	0.0236
SYNE1	-5.93	0.0126
SYT11	5.83	0.0101
SYT4	9.94	0.0456
TACC1	-2.85	0.0393
TANC1	-3.75	0.0259
TBC1D4	-3.86	0.0395
TBX5-AS1	-6.33	0.0223
TCF21	-20.6	0.0485
TCTE3	3.95	0.0164
TCTEX1D2	8.19	0.0417
TEK	-8.4	0.0365
TENM1	-2.27	0.0345
TENM4	3.31	0.0229
TEP1	-2.1	0.0361
TET1	3.12	0.0316
TFDP1	3.06	0.0445
TFPI	-9.23	0.0393
TGFBR2	-2.74	0.0381
TGFBR3	-5.26	0.0307
TGM2	-5.68	0.0111
THBD	-6.91	0.0177
THSD4	-2.4	0.0182
TIE1	-5.03	0.037
TIGD7	2.87	0.0356
TIMM8B	2.36	0.0373
TIMP2	-4.16	0.0458
TIMP3	-13.16	0.0295
TIPRL	2.15	0.0333
TJP1	-2.4	0.0433
TLCD2	-4.83	0.0181
TLN1	-2.09	0.0452
TLR1	-2.93	0.0293
TLR2	-4.85	0.027
TLR3	-4.81	0.0111
TLR4	-3.67	0.027
TLR7	-3.13	0.0194
TM4SF1	-5.31	0.0488
TMBIM1	-3.82	0.0296
TMED8	2.76	0.0456
TMEM110; TMEM110-MUSTN1	-2.41	0.0208
TMEM139	-2.95	0.019
TMEM178B	3.4	0.0164
TMEM206	2.43	0.0476
TMEM243	-4.38	0.0196
TMEM63A	-5.47	0.0336
TMEM63C	10.97	0.0239
TMEM67	3.15	0.0467
TMEM74	2.11	0.0447
TMEM98	-4.03	0.0459
TNFRSF25	4.14	0.0164
TNFSF10	-9.92	0.044
TNFSF12	-2.01	0.0484
TNFSF12-TNFSF13; TNFSF13	-4.97	0.0243
TNPO1	6.07	0.0325
TNS1	-6.09	0.0433
TNS3	-4.13	0.0252
TOB2	-2.25	0.0229
TOX3	25.32	0.0249
TP53BP1	2.38	0.0433
TPD52L1	-3.18	0.0379
TPH1	59.72	0.0098
TPM4	-4.1	0.0365
TPP1	-3.18	0.0308
TPSAB1; TPSB2	-4.33	0.0417
TRAF3IP2-AS1	2.6	0.0404
TREM1	-11.43	0.0449
TRHDE	-2.72	0.0343
TRIM16	-2.29	0.0408
TRIM21	-2.3	0.027
TRIM22	-4.81	0.0085
TRIM34; TRIM6-TRIM34	-4.17	0.0098
TRIM5	-2.62	0.0422
TRIM6	-2.09	0.0334
TRIOBP	-4.2	0.0098
TRIT1	2.89	0.0445
TSFM	2.06	0.0359
TSPAN12	-3.36	0.041
TSPAN18	-3.11	0.0451
TSPAN4	-5.59	0.0162
TSPO	-3	0.0306
TSPYL5	3.8	0.0316
TTC28	-3.84	0.0372
TUBB2B	114.15	0.0149
UBE2QL1	10.75	0.0492
UCHL1	5.09	0.0433
UCK2	3.72	0.0388
USP37	2.35	0.047
UTRN	-3.65	0.0094
UXS1	-2.66	0.0306
VEPH1	-5.48	0.0265
VGLL3	-6.62	0.0275
VIM	-3.66	0.0194
VRK1	3.5	0.0275
VSTM4	-2.31	0.0217
WASF1	4.7	0.025
WDR1	-2.22	0.0395
WDR5B	2.38	0.0239
WDYHV1	3.31	0.0374
WFDC1	-6.03	0.0333
WHSC1L1	3.07	0.0493
WWC3	-3.88	0.041
WWTR1	-4	0.011
XAF1	-7.57	0.0488
XPO1	3.23	0.0239
YAP1	-5.72	0.0308
YBX3	-3.87	0.0244
ZAK	-3.24	0.0297
ZC3H8	3.35	0.0445
ZCCHC17	2.18	0.039
ZDHHC13	2.41	0.0386
ZDHHC3	-3.09	0.0406
ZEB2	-4.75	0.0389
ZFP36	-5.17	0.0179
ZFP36L2	-3.65	0.0162
ZKSCAN1	2.02	0.0428
ZNF135	3.36	0.0137
ZNF24	2.15	0.0409
ZNF260	2.41	0.0374
ZNF292	2.46	0.0308
ZNF300	4.61	0.0296
ZNF302	2.25	0.0448
ZNF320	2.39	0.0304
ZNF366	-4.63	0.0229
ZNF385B	-17.56	0.0308
ZNF451	2.06	0.0382
ZNF462	2.04	0.0433
ZNF692	2.02	0.0377
ZNF711	19.12	0.0165
ZNF721	2.05	0.024
ZNF736	2.23	0.0372
ZNF782	2.47	0.0267
ZNF789	2.54	0.0294
ZNF793-AS1	6.97	0.0137
ZNF827	2.33	0.0362
ZRANB3	2.2	0.026
ZSCAN30	2.01	0.037

## Sheet: MT
DEGs of metastatic tumors
ID	Fold Change	adj.P.Val
A2M	-3.19	0.0052
AADAC	-3.73	0.0276
AASS	-3.11	0.0286
ABCA6	-5.63	0.0006
ABCA8	-17.51	0.0052
ABCB6	2.66	0.0308
ABCC3	4.23	0.0063
ABHD12	2.54	0.0435
ABHD13	-2.93	0.0223
ABHD2	-3.39	0.0028
ABHD5	-2.85	0.0389
ABI3BP	-11.12	0.0021
ABLIM1	-2.46	0.0198
ACADL	-6.63	0.0006
ACADSB	-3.4	0.0041
ACER3	-3.27	0.0162
ACKR1	-5.84	0.0357
ACKR4	-4.22	0.0105
ACSL3	-2.31	0.0197
ACSL5	-4.24	0.0337
ACSS3	-4.44	0.0016
ACTR3	-2.34	0.0282
ACVR1	-2.2	0.0089
ACYP2	-2.44	0.0138
ADAM10	-2.93	0.0332
ADAM12	4.14	0.0297
ADAM17	-2.73	0.0252
ADAMTS8	-7.7	0.0012
ADAMTSL3	-4.94	0.0041
ADARB1	-5.85	0.002
ADCY3	-2.22	0.0166
ADCY9	-3.63	0.0314
ADD3	-2.83	0.0456
ADGRD1	-9.74	0.001
ADGRF5	-7.56	0.0087
ADGRG6	-6.6	0.0321
ADGRL2	-6.36	0.0484
ADH1B	-19.87	0.0241
ADIRF	-6.77	0.0253
ADRA1A	-8.94	0.001
ADRB1	-16.58	0.0034
ADRB2	-6.6	0.002
ADTRP	-3.48	0.0096
AFF3	-7.44	0.0112
AGBL1	-2.21	0.0165
AGER	-11.15	0.0238
AGO4	-3.71	0.0218
AGR3	-9.22	0.0086
AGTPBP1	-2.36	0.0028
AGTR1	-4.32	0.0132
AHCYL2	-4.13	0.0113
AHNAK	-3.01	0.0055
AIG1	4.38	0.0335
AKAP13	-3.16	0.0044
AKAP2; PALM2-AKAP2	-5.54	0.006
AKIRIN1	-2.53	0.021
AKR1C1	-3.03	0.0153
AKR1C2	-2.72	0.0187
AKTIP	-2.87	0.0095
ALCAM	-3.21	0.0124
ALDH18A1	3.07	0.0139
ALDH1A1	-7.95	0.0166
ALDH2	-3	0.0066
ALDH3A2	-2.85	0.0091
ALDH6A1	-2.41	0.0039
ALOX5	-3.85	0.0092
ALOX5AP	-5.91	0.0037
AMICA1	-2.96	0.021
AMOTL1	-2.73	0.0032
ANGPT1	-7.09	0.0065
ANGPTL1	-9.26	0.0019
ANKRD20A1; ANKRD20A12P; ANKRD20A2; ANKRD20A3; ANKRD20A4; ANKRD20A8P	-3.04	0.0222
ANKRD29	-18.95	0.003
ANKRD44	-4.4	0.0159
ANKRD46; GAPDHP62	4.31	0.0161
ANKS1A	-2.67	0.0304
ANOS1	-10.27	0.0009
ANTXR2	-4.37	0.0252
ANXA3	-5.82	0.0265
AOC3	-5.56	0.0037
APIP	-2.03	0.0087
APLP2	-3.37	0.0232
APOBEC3A; APOBEC3A_B	-3.7	0.046
APOOL	2.09	0.0384
APPL1	-2.04	0.0423
AQP1	-7.89	0.0043
AQP4	-14.68	0.031
ARAP2	-2.81	0.034
ARAP3	-3.17	0.0248
ARFGAP1	2.62	0.0449
ARFGEF3	-3.02	0.0208
ARGLU1	-4.8	0.0099
ARHGAP18	-2.33	0.008
ARHGAP20	-3.31	0.0027
ARHGAP24	-3.18	0.0252
ARHGAP28	-3.97	0.0173
ARHGAP44	-3.8	0.0047
ARHGAP5	-3.37	0.0308
ARHGEF26	-9.92	0.0074
ARHGEF6	-2.96	0.0296
ARID5B	-2.1	0.0413
ARIH1	-2.25	0.0331
ARIH2	-2.68	0.0227
ARL11	-2.03	0.0225
ARL13B	-4.09	0.0024
ARMCX1	-2.79	0.0276
ARMCX4	-2.14	0.0437
ARRB1	-3.12	0.0144
ARSB	-2.2	0.0473
ASAH1	-6.39	0.0305
ASF1A	-2.49	0.0256
ASPM	10.21	0.047
ATAD2	3.9	0.008
ATOH8	-2.34	0.0423
ATP10A	-2.75	0.0042
ATP11A	-2.59	0.0212
ATP13A4	-9.5	0.0084
ATP5F1	-2	0.0203
ATP5L	-2.1	0.0357
ATP6V1A	-4.64	0.0163
ATP8B2	-2.4	0.0134
ATXN3	-2.53	0.0318
AUNIP	2.21	0.0248
AURKA	5.77	0.0168
AURKAIP1	2.82	0.038
AZI2	-2.23	0.0171
B3GALNT1	-5.1	0.0226
B3GALT5	3.11	0.0432
B3GNT2	-4.31	0.0075
B3GNT7	-3.9	0.0093
B3GNTL1	2.01	0.0251
B4GALT1	-2.75	0.0152
B4GALT7	2.25	0.0277
BAG2	-4.18	0.0032
BBIP1	-2.09	0.0422
BCAP29	-2.46	0.0311
BCOR	-2.29	0.0124
BCRP3	2.04	0.0076
BDNF	-2.78	0.0038
BEX4	-3.58	0.0144
BICD2	-2.46	0.0267
BIRC5	9.21	0.0138
BLOC1S6	-2.14	0.0197
BLVRA	-2.45	0.0126
BMP2	-4.98	0.0117
BMP5	-5.92	0.0007
BMPR2	-5.06	0.0032
BOLA2; BOLA2B	3.24	0.0032
BORCS7	-2.29	0.0082
BRI3BP; THRIL	2.26	0.004
BTC	-3.01	0.0103
BTG2	-2.97	0.0271
BTG3	-2.14	0.0183
BTNL9	-6.72	0.0358
BUB1	4.24	0.0451
BUB1B	4.44	0.0322
C10orf128	-2.95	0.0225
C11orf80	3.06	0.0136
C11orf98; LBHD1	2.08	0.0287
C12orf49	-2.98	0.0249
C14orf1	-3.29	0.0138
C14orf132	-4.87	0.0075
C15orf48	7.14	0.0428
C16orf89	-7.55	0.0286
C17orf58	2.13	0.0314
C17orf89	2.41	0.0325
C19orf48	2.85	0.0249
C1orf116	-2.75	0.0267
C1orf198	-3.37	0.0021
C1QTNF2	-2.13	0.0156
C1QTNF7	-11.77	0.0019
C1S	-6.21	0.0251
C20orf194	-2.32	0.0403
C4BPA	-7.13	0.0178
C4orf3	-4.24	0.0083
C5	-4.13	0.0304
C5AR1	-3.49	0.0333
C6orf120	-2.36	0.0163
C7	-8.74	0.0193
C8orf44-SGK3; SGK3	-2.87	0.0191
C9orf72	-3.35	0.0182
CA13	-2.5	0.0344
CA3	-5.07	0.0359
CA4	-7.23	0.0167
CAB39	-2.64	0.0457
CAB39L	-6.66	0.0032
CACNA2D2	-5.52	0.0032
CADM1	-3.96	0.036
CADPS2	-2.76	0.0066
CALCRL	-12.28	0.0183
CALM1; CALM2	-3.2	0.0193
CAMK2D	-2.5	0.0153
CAPN3	-2.69	0.0108
CAPN7	-2.49	0.0134
CAPZA2	-2.51	0.0427
CARD6	-3.03	0.0057
CASC5	3.4	0.0245
CASKIN2	-2.4	0.0202
CASP1	-3.83	0.0094
CASZ1	-4.52	0.0287
CAT	-6.74	0.0029
CAV1	-9.49	0.0222
CAV2	-11.86	0.0433
CBX3	2.82	0.029
CBX5	3.26	0.0262
CCBE1	-13.86	0.0014
CCDC126	-2.24	0.0085
CCDC137	2.96	0.0347
CCDC50	-3.16	0.0194
CCDC58	2.62	0.0095
CCDC68	-4.76	0.0319
CCDC69	-3.43	0.0244
CCDC85A	-7.62	0.0038
CCDC86	2.21	0.0053
CCHCR1	2.78	0.0331
CCNB1	5.61	0.0432
CCNB2	6.04	0.0292
CCNI	-2.31	0.0279
CCPG1	-2.28	0.0302
CCPG1; DYX1C1-CCPG1	-4.09	0.0055
CCRL2	-2.96	0.0125
CCSER2	-2.32	0.0032
CCT3	2.13	0.0164
CD24	9.44	0.0245
CD300LF	-2.8	0.0348
CD300LG	-3.69	0.0053
CD302; LY75-CD302	-9.13	0.0026
CD36	-14.02	0.0098
CD44	-3.88	0.0106
CD47	-2.98	0.0084
CD52	-4.32	0.0144
CD55	-5.7	0.0269
CD58	-3.76	0.0366
CD59	-2.55	0.0043
CD69	-9.39	0.0231
CD74	-4.12	0.0496
CD83	-4.26	0.0173
CD93	-5	0.013
CDC14B	-2.96	0.0454
CDC20	12.91	0.0135
CDC25C	2.11	0.0419
CDC37L1	-3	0.0055
CDC42EP3	-2.11	0.0281
CDCA2	5.49	0.0389
CDCA3	2.2	0.0417
CDCA5	3.26	0.0202
CDH13	-3.3	0.0116
CDH19	-2.57	0.0114
CDK16	2.64	0.0443
CDKN1C	-3.69	0.0041
CDKN2B	-4.95	0.0039
CDO1	-9.93	0.0137
CDT1	2.52	0.0279
CECR2	-4.98	0.0125
CELF2	-4.63	0.0002
CENPF	7.5	0.0285
CENPN	3.24	0.0034
CEP295	3.41	0.0085
CFD	-3.18	0.0417
CFL2	-3.89	0.0061
CFLAR	-4.31	0.0192
CGNL1	-3.54	0.0419
CHAF1A	3.65	0.0329
CHKB-CPT1B; CPT1B	3.74	0.0135
CHMP1B	-2.53	0.0056
CHMP3; RNF103-CHMP3	-2.77	0.0187
CHN2; LOC101928168	-2.78	0.0125
CHP1	-3.81	0.0164
CHPT1	-3.95	0.012
CHRDL1	-10.12	0.0024
CHTF18	2.75	0.0435
CITED2	-3.93	0.0422
CLDN11	-7.66	0.0083
CLDN18	-27.82	0.0075
CLDND1	-2.2	0.0035
CLEC12A	-2.47	0.0183
CLEC14A	-2.45	0.0232
CLEC4A	-2.35	0.041
CLEC7A	-8.75	0.0137
CLIC2	-4	0.0032
CLIC5	-9.26	0.0183
CLIC6	-3.09	0.0235
CLIP4	-4.04	0.0049
CMAHP	-4.77	0.046
CNKSR2	-3.17	0.0064
CNOT4	-2.09	0.0318
CNOT6L	-2.56	0.0173
CNOT8	-3.15	0.028
CNPY2	2.44	0.0103
CNR1	-3.15	0.0045
CNRIP1	-3.93	0.0218
CNTN1	-2.18	0.0028
COA1	-2.75	0.0128
COL11A1	7.11	0.034
COL13A1	-4.61	0.002
COL14A1	-6.56	0.0203
COL18A1	3	0.0451
COL4A3	-6.53	0.0327
COL4A3BP	-2.23	0.0248
COL4A4	-6.38	0.0305
COL5A2	2.66	0.0477
COL6A5	-2.43	0.0039
COL6A6	-10.43	0.0041
COLEC12	-6.7	0.0163
COLGALT2	-2.28	0.0272
COX20	2.1	0.0094
COX7A1	-2.39	0.0302
COX7B	-2	0.0092
CP	39.57	0.046
CPA3	-10.06	0.005
CPB2	-12.86	0.0102
CPEB3	-2.05	0.0222
CPED1	-6.43	0.0038
CPM	-8.03	0.0257
CPQ	-2.11	0.0077
CPSF3	2.45	0.0105
CRBN	-2.82	0.0232
CREB1	-2.77	0.0229
CREB3L4	2.18	0.038
CREBL2	-2.48	0.0323
CREBRF	-2.83	0.0438
CRIM1	-5.33	0.0057
CRK	-3.15	0.0249
CRTAC1	-4.1	0.0072
CSRNP1	-3.11	0.0315
CST6	-2.57	0.0378
CTGF	-3.9	0.0368
CTHRC1	8.5	0.0165
CTNNA1	-2.05	0.0307
CTNNAL1; TMEM245	-2.38	0.0349
CTNNB1	-3.01	0.0238
CTSH	-3.42	0.0144
CTSO	-2.88	0.034
CTTNBP2NL	-2.25	0.042
CUL3	-3.75	0.024
CXCL12	-6.58	0.0059
CXCL17	-6.33	0.0073
CXXC5	2.54	0.0335
CYBRD1	-6.27	0.002
CYP2B6; CYP2B7P	-7.7	0.0092
CYP2B7P	-4.88	0.0058
CYP2U1	-6.79	0.0088
CYP4B1	-19.28	0.0361
CYP4X1	-4.28	0.0422
CYP51A1; LRRD1	-3.73	0.0193
CYS1	-6.69	0.0175
CYSLTR1	-2.27	0.0435
CYYR1	-4.61	0.0197
DACH1	-5.29	0.0481
DAPK1	-2.38	0.0175
DAPK2	-2.41	0.0173
DAZAP2	-3.52	0.0083
DCN	-7.56	0.0021
DCP1A	-2.09	0.0498
DCTN4	-2.09	0.0385
DDAH1	-2.31	0.0348
DDR2	-3.39	0.0032
DDX11	2.43	0.0117
DDX11; DDX12P; LOC642846	2.29	0.045
DDX27	2.15	0.034
DDX39A	2.16	0.0332
DECR2	2.77	0.0445
DENND3	-3.81	0.0144
DENND4A	-2.33	0.0388
DENR	2.31	0.0149
DEPDC1	2.11	0.0359
DGCR8	2.01	0.0486
DHCR24	-2.82	0.0358
DHFR	2.67	0.0437
DHX32	2.7	0.0369
DHX37	2.01	0.0102
DICER1	-2.29	0.046
DIS3	-2.7	0.0234
DKC1	3.82	0.0054
DKK3	-5.76	0.0108
DLC1	-9.89	0.0052
DLG1	-2.3	0.038
DLG5	2.53	0.0372
DMD	-4.38	0.0153
DNAJA1	-2.56	0.0068
DNAJB1	-3.57	0.0222
DNAJB4	-4.31	0.0153
DNASE1L3	-5.02	0.008
DNM3	-2.78	0.0424
DNPH1	2.07	0.0145
DOCK11	-3.25	0.0162
DOCK4	-6.25	0.0035
DOCK9	-3.11	0.0286
DOK6	-2.44	0.0067
DPEP2	-3.42	0.0058
DPH3	-2.8	0.0025
DPP3	2.07	0.0482
DPT	-6.32	0.0389
DPYD	-3.01	0.0088
DST	-4.89	0.0125
DSTN	-2.57	0.002
DTYMK	2.45	0.0272
DUOX1	-9.56	0.0061
DUOXA1	-4.47	0.0037
DUSP1	-15.42	0.0295
DUSP6	-5.27	0.0374
DUXAP8; LINC01296	4.72	0.0263
DYNC1LI1	-2.05	0.0139
ECHDC3	-2.76	0.0344
ECM2	-6.33	0.0194
ECSCR	-4.69	0.006
EDN1	-3.68	0.031
EDNRA	-4.54	0.0433
EDNRB	-18.09	0.015
EEF1A1	-2.94	0.0282
EFCAB14	-2.23	0.008
EFCAB2	2.05	0.0271
EFCC1	-2.29	0.017
EFEMP1	-5.42	0.0144
EGLN3	13.8	0.0287
EID1	-3.3	0.0032
EIF1	-4.8	0.0293
EIF3F	-2.78	0.0065
EIF4E3	-4.59	0.0176
EIF4EBP1	2.95	0.0365
EIF4EBP2	-2.78	0.0058
EIF5B	2.32	0.034
EIF6	2.02	0.0146
ELMSAN1	-2.09	0.0367
ELOVL5	-3.11	0.0175
EMCN	-13.4	0.0116
EML1	-3.76	0.0027
EML4	-2.18	0.0149
EMP1	-11.4	0.0308
EMP2	-13.62	0.0033
ENPP2	-4.49	0.0299
ENPP4	-5.52	0.0058
EOGT	-3.12	0.008
EP300-AS1	-4.44	0.0024
EP400	2.1	0.0105
EPAS1	-5.71	0.0097
EPB41L2	-5.02	0.0033
EPB41L3	-5.26	0.0257
EPB41L5	-5.89	0.0027
EPHA4	-3.04	0.0498
EPRS	2.69	0.0045
EPS15	-2.62	0.0124
ERAP1	-3.81	0.0487
ERG	-6.57	0.0074
ESF1	2.08	0.0193
ESPL1	3	0.0173
ESYT3	-2.33	0.0049
ETF1	-2.13	0.0411
ETV1	-6.31	0.002
ETV5	-3.93	0.024
EVI5	-2.1	0.0148
EXOC5	-2.53	0.0394
EXOC6	-2.11	0.0135
EXT1	-2.36	0.0332
EYA4	-3.27	0.0496
EZH2	7.46	0.0407
FABP4	-13.27	0.0049
FAM105A	-4.12	0.0171
FAM107A	-3.77	0.0464
FAM122A	-3.67	0.011
FAM126A	-2.67	0.0165
FAM129A	-2.75	0.0344
FAM134A	-2.42	0.0371
FAM136A	2.44	0.0062
FAM13B	-3.11	0.016
FAM13C	-8.64	0.0188
FAM162B	-4.79	0.0344
FAM177A1	-2.63	0.0323
FAM184A	-2.7	0.0398
FAM189A2	-4.68	0.0044
FAM195A; LOC100287175	2.95	0.0098
FAM20B	-2.31	0.0272
FAM46B	-2.69	0.0429
FAM49A	-2.33	0.0183
FAM65B	-4.67	0.0045
FAM73A	-2.31	0.0369
FAM76A	-2.24	0.0498
FANCA	2.03	0.0084
FANCG	2.15	0.0276
FANCI	3.8	0.0225
FAR1	-2.95	0.0367
FAS	-6.63	0.0111
FAT3	-6.26	0.0014
FAT4	-6.65	0.0226
FBLN1	-12.57	0.0153
FBLN5	-7.65	0.0031
FBP1	-6.07	0.0064
FBXO3	-6.22	0.0455
FBXW11	-2.28	0.0129
FCGR2C	-3.34	0.0422
FCGR3A; FCGR3B	-7.52	0.0211
FCN1	-3.11	0.0352
FEN1	3.5	0.0381
FER	-2.16	0.0276
FER1L4	4.2	0.0344
FEZ1	-5.05	0.002
FGD5-AS1	-3.4	0.0337
FGF11	2.45	0.0109
FGF2	-6.79	0.0006
FGF7	-5.46	0.0054
FGF7; KGFLP1; KGFLP2	-3.4	0.0078
FGR	-3.21	0.0342
FHL1	-22.76	0.003
FHL5	-4.29	0.0013
FIBIN	-10.67	0.0173
FIGF; PIR-FIGF	-13.78	0.0025
FILIP1	-10.99	0.002
FILIP1L	-5.9	0.0201
FIP1L1	2.1	0.0273
FKBP11	2.57	0.0245
FKBP3	2.06	0.0401
FKBP7	-4.56	0.0485
FLAD1	2.46	0.0497
FLI1	-5.46	0.004
FLJ35700	-7.14	0.0018
FLJ45482	4.72	0.0091
FLRT3	-7.17	0.0024
FMO2	-10.52	0.0058
FMO3	-8.69	0.009
FMO5	-5.09	0.047
FNIP2	-4.92	0.0016
FOS	-6.75	0.0495
FOXF1	-5.41	0.0178
FOXF2	-3.55	0.0037
FOXN3	-2.28	0.0202
FOXO3; FOXO3B	-3.81	0.0153
FOXP1	-4.73	0.0024
FPR2	-3.16	0.0327
FREM2	-3.06	0.0111
FRMD3	-3.33	0.0107
FRMD4A	-3.31	0.0338
FRY	-5.85	0.0155
FST	-2.35	0.0171
FXYD6	-3.52	0.0029
FYCO1	-2.09	0.0228
FYN	-4.89	0.0201
FYTTD1	-2.47	0.0125
FZD5	-5.33	0.0271
FZD7	-3.65	0.005
GAB1	-6.02	0.0059
GABARAPL2	-2.31	0.0052
GABRB2	-3.05	0.0021
GADD45B	-5.49	0.0485
GADD45GIP1	2.69	0.0351
GALC	-2.32	0.0036
GALNT14	6.81	0.0197
GALNT15	-2.33	0.0274
GALNT2	2.45	0.0227
GAMT	2.16	0.0491
GANC	-2.09	0.0372
GAPDH	3.05	0.0263
GART	2.05	0.0236
GAS1	-5.27	0.0342
GATA6	-4.29	0.0374
GCA	-2.16	0.0467
GCAT	2.57	0.049
GDA	8.53	0.0359
GDF10	-2.7	0.0055
GEN1	2.65	0.0043
GFER	2.58	0.0032
GFRA1	-3.02	0.0309
GGA2	-2.62	0.0031
GGTA1P	-3.61	0.0259
GIMAP1	-3.41	0.0245
GIMAP2	-4.97	0.0433
GIMAP6	-8.44	0.0391
GIMAP8	-8.35	0.0327
GINS1	10.46	0.0406
GINS2	2.45	0.0065
GJA1	-2.41	0.0353
GJA4	-2.28	0.0342
GK	-2.06	0.0477
GKN2	-11.08	0.0027
GLIPR2	-4.98	0.0032
GLRB	-2.33	0.0062
GLT8D2	-4	0.024
GMFG	-2.35	0.0197
GMNN	2.44	0.0477
GNA14	-2.34	0.0059
GNAQ	-2.57	0.0118
GNG11	-3.62	0.0269
GNG2	-4.24	0.029
GNL1	-2.02	0.0314
GPA33	-2.57	0.0316
GPC3	-10.45	0.0107
GPC4	-3.94	0.0222
GPD1L	-4.46	0.0007
GPM6A	-35.37	0.0363
GPM6B	-6.9	0.0305
GPR34	-2.93	0.0382
GPRC5A	-6.94	0.0105
GRB10	2.3	0.0481
GRIA1	-10.46	0.0021
GRK5	-2.58	0.0351
GSAP	-2.75	0.0347
GSN	-5.55	0.0201
GSPT1	-2.82	0.0071
GSS	2.25	0.0147
GSTM5	-2.18	0.0317
GTF2IRD1	2.06	0.0244
GTF3A	2.14	0.029
GUCY1A2	-12.05	0.0408
GUCY1A3	-4.43	0.0408
H2AFV	-4.16	0.0154
H2AFY	-2.65	0.0127
H3F3B	-2.24	0.0401
HACD1	-3.24	0.038
HACE1	-2.35	0.0412
HAGLR	-4.82	0.0025
HAS3	-6.54	0.0238
HBEGF	-6.6	0.0179
HDGFRP3	-3.59	0.0049
HDLBP	2.03	0.0357
HEG1	-3.08	0.0318
HELLS	4.82	0.0483
HERPUD2	-2.74	0.0287
HGS	2.41	0.0398
HHIP	-11.59	0.0047
HHIP-AS1	-2.14	0.0039
HIF3A	-3.14	0.049
HIGD1B	-3.58	0.0498
HIP1	-3.36	0.0321
HIPK1	-3.67	0.0025
HIPK3	-2.02	0.0402
HIST2H2AA3; HIST2H2AA4	3.25	0.0162
HJURP	3.91	0.0134
HLA-DPA1	-2.65	0.0485
HLA-DQA1; HLA-DQA2	-4.61	0.0234
HLA-DQB1	-2.61	0.0489
HLA-DRB1	-2.64	0.0498
HLA-DRB1; HLA-DRB4; LOC105369230	-2.58	0.0357
HLA-E	-2.62	0.0206
HLF	-6.92	0.0032
HM13	2.05	0.0305
HMCN1	-8.53	0.017
HMGXB4	2.49	0.003
HMMR	6.88	0.0209
HNMT	-2.48	0.0358
HNRNPA0	-2.37	0.0077
HNRNPA1	2.62	0.0429
HNRNPD	-2.12	0.0479
HNRNPLL	-2.05	0.0078
HNRNPU	-3.04	0.0024
HOOK1	5.79	0.0096
HOPX	-4.62	0.0329
HPGD	-20.49	0.0062
HPGDS	-4.51	0.0039
HSD11B1	-3.92	0.023
HSD17B11	-2.39	0.0052
HSD17B4	-2	0.0419
HSD17B6	-16.35	0.0043
HSDL2	-4.53	0.0115
HSP90B1	3.64	0.0036
ICAM2	-4	0.0065
ID4	-8.37	0.0281
IDS	-3.02	0.016
IFIT3	-2.72	0.0417
IFNAR1	-2.17	0.0144
IFT57	-4.89	0.0013
IGF1	-2.95	0.0318
IGSF10	-10.15	0.001
IL18R1	-4.9	0.0082
IL18RAP	-2.06	0.0222
IL1B	-2.85	0.0479
IL1R1	-2.33	0.0086
IL33	-7.76	0.0133
IL6R	-3.55	0.0265
IL6ST	-3.63	0.0144
IL7R	-3.79	0.0218
INAFM2	-3.01	0.0105
INMT	-11.93	0.0105
INPP1	-2.77	0.0399
INPP5A	-2.21	0.0179
IP6K2	3.55	0.0148
IQGAP3	3.52	0.0267
IRAK3	-5.66	0.0054
IRX2	-5.45	0.0464
ITGA1	-6.26	0.0058
ITGA4	-2.09	0.0395
ITGA8	-8.47	0.0021
ITGA9	-3.97	0.0321
ITGBL1	-4.3	0.0491
ITK	-3.32	0.0494
ITM2A	-6.96	0.0302
ITM2B	-2.38	0.0429
ITPA	2.23	0.0135
ITPR1	-3.85	0.0024
ITPRIP	-2.42	0.0188
ITSN2	-2.11	0.0332
JAK2	-3.29	0.0053
JAM2	-10.18	0.0021
JPH1	-3.53	0.002
JUNB	-3.18	0.0438
KANK2	-3.07	0.0092
KANK3	-6.58	0.0164
KAT2A	2.74	0.0369
KAT2B	-3.66	0.0097
KBTBD2	-2.23	0.0418
KCNAB1	-3.1	0.0094
KCNJ15	-6.02	0.0116
KCNT2	-4.9	0.0124
KDM4B	2.65	0.0321
KDR	-4.87	0.0246
KDSR	-2.4	0.0332
KIAA0101	11.64	0.017
KIAA0754; MACF1	-4.48	0.0047
KIAA1109	-2.4	0.026
KIAA1324L	-3.87	0.0055
KIAA2026	-2.25	0.0066
KIDINS220	-3.13	0.0062
KIF14	2.46	0.047
KIF18B	4.45	0.0399
KIF20A	3.76	0.0419
KIF21A	9.5	0.0085
KIF23	2.31	0.038
KIF2C	9.79	0.0072
KIF4A	2.79	0.0085
KIT	-6.63	0.0034
KITLG	-6.3	0.0169
KLF11	-2.48	0.0218
KLF2	-7.45	0.0021
KLF3	-3.31	0.0493
KLF4	-7.04	0.0263
KLF9	-9.44	0.0059
KLHDC1	-2.55	0.0069
KLHL20	-4.45	0.0359
KLK11	-2.84	0.0051
KLRF1	-3.33	0.0479
KNOP1	3.95	0.0027
KPNA3	-2.06	0.0454
KPNA5	-2.2	0.0297
KRT4	-3.94	0.0028
LAGE3	2.48	0.0382
LAMA2	-4.9	0.0048
LAMP3	-10.72	0.0049
LANCL2	2.52	0.0238
LAT2	-2.21	0.0149
LBH	-3.31	0.0115
LCP1	-2.38	0.0272
LDB2	-7.28	0.0138
LDLR	-5.33	0.0195
LEPR	-13.34	0.0099
LGALSL	-5.46	0.0014
LGR4	8.33	0.0051
LHFP	-6.08	0.0166
LHFPL3-AS2	-2.25	0.0089
LIFR	-6.79	0.0437
LILRA2	-2.74	0.0021
LIMCH1	-7.48	0.0028
LIMD1	-3.33	0.0021
LIN7A	-3.2	0.0164
LINC00312	-3.88	0.0014
LINC00341; SYNE3	-2.53	0.0266
LINC00467	3.26	0.0106
LINC00597	-2.34	0.0148
LINC00667	-2.5	0.0087
LINC00968	-6.65	0.0021
LINC01003	-2.39	0.0351
LINC01296	15.05	0.0252
LMBR1	-2.07	0.0291
LMBRD1	-3.09	0.0401
LMCD1	-2.92	0.0059
LMO2	-3.86	0.0263
LMO3	-5.62	0.011
LMO7	-6.23	0.0028
LMOD1	-3.23	0.0251
LNX2	-2.88	0.0042
LOC100049716	-3.31	0.0194
LOC100507516	-2.5	0.038
LOC101060389; TBC1D3; TBC1D3B; TBC1D3C; TBC1D3E; TBC1D3F; TBC1D3G; TBC1D3H; TBC1D3K; TBC1D3L	3.39	0.0059
LOC101926959	-15.45	0.0132
LOC101927027	-2.95	0.0234
LOC101927057; OMG	-2.3	0.0423
LOC101927151	2.27	0.0429
LOC101929398	-2.36	0.0354
LOC102724488; SYT15	-2.11	0.0227
LOC105372255; RFX2	2.44	0.0114
LOC105373341	-2.19	0.0189
LOC105375172	-6.19	0.0098
LOC105376896	3.96	0.0424
LOC202025	-2.84	0.0027
LOC285147	-2.86	0.0084
LOC285812	-5.4	0.0353
LOC643733	-2.46	0.0463
LOC645166	10.28	0.0215
LOC728613; PDCD6	2.26	0.0268
LPAR1	-3.82	0.0116
LPIN2	-2.65	0.0173
LPL	-13.28	0.0021
LRCH1	-2.56	0.0402
LRCH2	-5.71	0.0019
LRP6	-2.41	0.0356
LRRC36	-7.54	0.005
LRRFIP1	-3.75	0.0198
LRRK2	-18.49	0.0122
LRRN3	-7.12	0.0022
LSAMP	-4.98	0.0019
LTA4H	-2.53	0.005
LTBP2	-5.85	0.0045
LURAP1L	-5.51	0.0049
LYST	-3.32	0.024
LYVE1	-6.89	0.0015
LZTFL1	-2.36	0.0374
MAGI2	-2.74	0.0084
MAGI2-AS3	-6.05	0.0024
MAGI3	-6.24	0.0024
MALL	-6.07	0.0147
MAMDC2	-25.9	0.0015
MAN1A1	-3.96	0.0083
MAOA	-5.93	0.0331
MAP1LC3B	-2.29	0.0432
MAP1LC3C	-2.01	0.0402
MAPRE2	-2.44	0.0222
MARCO	-6.54	0.0032
MARS	2.12	0.0474
MAT2A	-2.9	0.0491
MAX	-2.94	0.0165
MAZ	2.08	0.0265
MBD4	2.13	0.0332
MBIP	-4.68	0.0027
MBNL1	-11.74	0.0115
MBNL1-AS1	-2.54	0.0032
MBOAT1	-2.47	0.0407
MCC	-5.72	0.0281
MCEMP1	-13.82	0.0018
MCL1	-4.14	0.0451
MCM7	2.27	0.0197
MDFIC	-2.17	0.0477
ME1	-3.62	0.006
MED21	-2.43	0.0093
MEF2A	-2.39	0.0183
MEF2C	-3.27	0.042
MEGF9	-5.86	0.0032
MEIS1	-3.36	0.017
MEIS3P1	-3.49	0.0382
MELK	5.66	0.0391
METTL1	2.26	0.0269
METTL7A	-3.58	0.0031
MFAP4	-13.43	0.0021
MFSD14A	-2.58	0.0318
MFSD2A	-4.08	0.0286
MGP	-3.89	0.026
MID1IP1	-3.27	0.002
MID2	-2.04	0.0107
MIF	3.8	0.0032
MIF-AS1	2.31	0.0074
MIR22HG	-3.91	0.0297
MKI67	10.29	0.0069
MKLN1	-2.12	0.0349
MLLT3	-2.04	0.0369
MMP11	2.43	0.0362
MMP12	18.38	0.0493
MMP28	-6.13	0.0105
MMRN1	-5.52	0.0007
MMRN2	-3.04	0.0448
MNDA	-3.89	0.0353
MOXD1	-2.12	0.0175
MPP5	-2.85	0.0232
MR1	-3.4	0.0067
MRC1	-8.59	0.0148
MRPL12	3.13	0.0391
MRPL55	2.36	0.0225
MRPS16	2.02	0.0481
MRTO4	2.66	0.021
MS4A2	-6.27	0.0052
MS4A4A	-4.99	0.0462
MS4A7	-6.35	0.0045
MSH5-SAPCD1; SAPCD1	2.8	0.0237
MSH5; MSH5-SAPCD1	3.01	0.0052
MSI2	3.06	0.0256
MSR1	-5.44	0.0145
MSRB3	-5.36	0.0028
MT1M	-5.79	0.049
MTARC2	-7.5	0.0095
MTFP1	4.79	0.0138
MTG2	2.02	0.0477
MTIF2	2.09	0.0065
MTM1	-2.58	0.0084
MTMR12	-2.91	0.0152
MTRR	-2.12	0.04
MTURN	-5.73	0.0226
MVB12B	-2.27	0.0184
MXD1	-2.62	0.0164
MYADM	-4.14	0.012
MYBL2	2.62	0.0356
MYCT1	-6.37	0.0206
MYH10	-4.99	0.0039
MYH11	-3.07	0.0294
MYL6B	3.47	0.0144
MYL9	-3.22	0.0471
MYLIP	-3.04	0.0093
MYLK	-3.21	0.0173
MYO19	2.34	0.0136
MYO1B	-2.44	0.0138
MYO5C	-2.86	0.0187
MYO6	-2.06	0.0454
MYOCD	-2.06	0.0112
MYZAP	-4.42	0.0093
MZT2A	3.61	0.0253
MZT2B; PHGDH	3.05	0.0235
N4BP1	-2.32	0.0282
N4BP2L1	-2.24	0.0032
N4BP2L2	-2.42	0.0232
NACA	2.56	0.0237
NACC1	2.73	0.0445
NAPSB	-4.44	0.0173
NAT14	4.76	0.0313
NAT9	2.33	0.0192
NAV3	-2.26	0.0121
NCAPG	13.99	0.0009
NCF2	-3.83	0.0152
NCKAP5	-8.65	0.0042
NCOA1	-2.37	0.0159
NDC80	5.92	0.0297
NDN	-3.21	0.0077
NDNF	-9.66	0.0033
NDRG2	-2.56	0.0103
NEBL	-4.63	0.0111
NEDD4L	-6.99	0.0041
NEDD9	-3.71	0.0315
NEGR1	-3.9	0.0159
NEK7	-3.7	0.0352
NELFCD	2.37	0.0027
NEXN	-7.84	0.0054
NFATC3	-2.83	0.0072
NFIA	-5.87	0.0114
NFIB	-2.73	0.0105
NHS	4.33	0.0229
NHSL1	-3.32	0.0101
NHSL2	-2.48	0.0043
NIFK	2.66	0.0225
NINJ2	-3.7	0.0028
NIPSNAP1	2.18	0.0256
NIPSNAP3A	-3.44	0.0155
NKD1	-4.49	0.0016
NKX2-1	-9.72	0.0084
NLRP1	-2.1	0.0051
NNT	-2.83	0.0173
NOC2L	2.06	0.0312
NOL7	-2	0.003
NOP2	2.3	0.0265
NOP56	3.07	0.016
NOSTRIN	-4.45	0.0084
NOTCH2	-2.81	0.0088
NPC2	-2.41	0.0055
NPNT	-15.33	0.0041
NPR2	-2.03	0.038
NPR3	-3.34	0.0267
NR2F1	-6.54	0.0061
NR2F1-AS1	-2.34	0.0175
NR2F6	2.97	0.0212
NR3C2	-4.59	0.0044
NR4A1	-2.16	0.0385
NR4A3	-2.57	0.0346
NRAV	2.22	0.0046
NRROS	-2.2	0.0261
NSUN5	2.36	0.024
NSUN5P1	2.4	0.0311
NSUN5P1; NSUN5P2	2.17	0.0396
NT5C	2.03	0.0234
NT5DC1	-2.22	0.0111
NTN4	-8.94	0.0057
NTPCR	2.47	0.0384
NTRK2	-12.22	0.0349
NUDT3; RPS10-NUDT3	-2.06	0.0256
NUF2	6.21	0.0352
NUSAP1	15.17	0.0027
NXF3	-4.77	0.0195
NXPE3	-2	0.0171
OAS2	-2.4	0.0192
OASL	-2.18	0.0459
OAT	-2.61	0.017
OCLN	-4.24	0.0083
ODF2L	-2.15	0.0443
OGFOD2	2.39	0.0206
OGN	-11.43	0.0121
OLA1	2.16	0.0087
OLFM1	-5.22	0.0006
OLFML1	-3.17	0.0028
OLR1	-10.86	0.0076
OMD	-3.41	0.0101
OPTN	-2.85	0.0437
ORC6	2.57	0.0374
OSBPL1A	-2.97	0.0498
OSTM1	-2.15	0.0382
OTUD1	-4.2	0.0043
OXLD1	2.43	0.0111
PA2G4	2.54	0.0282
PABPC1L	3.46	0.0164
PAFAH1B1	-2.22	0.0026
PAFAH1B3	2.77	0.0311
PAK1IP1	2.92	0.0217
PALLD	-3.11	0.0315
PALMD	-6.15	0.0083
PAPSS1	-2.23	0.0248
PAPSS2	-5.21	0.0049
PARD3B	-3.52	0.0074
PARP1	2.09	0.0108
PARVA	-2.25	0.0041
PBRM1	-2.18	0.0041
PBX3	-2.28	0.0043
PCAT19	-5.75	0.0115
PCBP2	2.46	0.0105
PCDH9	-5.01	0.009
PCDHB16	-2.37	0.0429
PCDHGA1; PCDHGA10; PCDHGA11; PCDHGA12; PCDHGA2; PCDHGA3; PCDHGA4; PCDHGA5; PCDHGA6; PCDHGA7; PCDHGA8; PCDHGA9; PCDHGB1; PCDHGB2; PCDHGB3; PCDHGB4; PCDHGB5; PCDHGB6; PCDHGB7; PCDHGC3; PCDHGC4; PCDHGC5	-2.84	0.0426
PCED1A	2.05	0.0382
PCGF5	-2.72	0.0425
PCP4	3.85	0.0493
PCYOX1	-4.09	0.0082
PDCD11	2.05	0.0268
PDCD6	4.06	0.0294
PDCD6IP	-2.35	0.0111
PDE1C	-2.39	0.0159
PDE3A	-2.18	0.0389
PDE3B	-2.88	0.0029
PDE5A	-8.18	0.0073
PDIA4	3.82	0.0078
PDK4	-8.3	0.0025
PDLIM3	-6.17	0.0038
PDPN	-3.78	0.0151
PEA15	-2.52	0.0253
PEAK1	-2.71	0.0025
PEAR1	-3.42	0.0104
PEBP4	-13.53	0.0192
PECAM1	-5.58	0.0094
PELI1	-3.3	0.0358
PELI2	-3.85	0.0208
PENK	-2.77	0.0032
PER1	-3.88	0.0407
PER3	-2.81	0.0398
PFDN6	2.33	0.0162
PFKFB2	-3.64	0.0087
PFKP	6.58	0.0032
PGAP1	-3.46	0.0268
PGC	-10.2	0.0111
PGM5	-5.97	0.003
PHACTR1	-3.13	0.0274
PHACTR2	-4.07	0.0225
PHF19	2.2	0.0269
PHF2	-2.44	0.0155
PHPT1	2.11	0.0465
PIAS1	-2.49	0.0014
PID1	-7.61	0.005
PIEZO2	-2.26	0.0187
PIGR	-2.92	0.0043
PIGU	2.08	0.007
PIGY; PYURF	-2.72	0.049
PIK3C2A	-2.36	0.0481
PIK3R1	-2.43	0.0206
PIK3R5	-2.3	0.0186
PIP4K2A	-3.18	0.0024
PIP5K1B	-5.39	0.0003
PJA2	-2.5	0.0135
PKHD1L1	-2.3	0.0166
PKIA	-2.27	0.011
PKIG	-2.33	0.0032
PKM	6.47	0.0096
PLA2G1B	-6.78	0.0074
PLAC9	-4.62	0.0339
PLAT	-3.98	0.0268
PLCB4	-3.09	0.0194
PLCE1	-3.21	0.0038
PLEKHF2	-3.78	0.0057
PLEKHG1	-2.33	0.0126
PLEKHH2	-20.58	0.0032
PLEKHM3	-3.67	0.0007
PLIN3	2.1	0.0102
PLN	-6.19	0.0339
PLPP1	-2.73	0.0428
PLPP3	-3.59	0.0274
PLS3	-2.7	0.039
PLSCR4	-4.69	0.0118
PLXDC2	-3.19	0.0122
PLXNA2	-2.33	0.0306
PMP22	-3.83	0.0323
PNISR	-2.37	0.0369
PNRC2	-2.16	0.0382
PPAT	4.07	0.0474
PPM1A	-2.86	0.023
PPM1D	-2.82	0.0225
PPM1K	-3.63	0.0095
PPP1R12B	-2.01	0.0113
PPP1R14A	-2.78	0.0183
PPP1R16A	4.27	0.0168
PPP1R2	-2.82	0.0435
PPP2R5A	-2.39	0.0086
PPP2R5C	-2.12	0.0098
PPP3R1	-2.43	0.0451
PPP6C	-3.52	0.0084
PRC1	9.73	0.0168
PRCC	2.07	0.0113
PRDM15	2.12	0.0213
PRDM16	-3.08	0.0054
PRDM6	-2.95	0.002
PRELP	-5.89	0.025
PRICKLE1	-4.32	0.0096
PRICKLE2	-3.35	0.0441
PRKAR1A	-4.02	0.0323
PRKAR2B	-5.56	0.0249
PRKCB	-3.57	0.0059
PRKCE	-3.3	0.01
PRKCH	-2.77	0.0144
PRKG1	-4.42	0.0177
PRMT2	-2.23	0.0498
PRNP	-4.94	0.0011
PROK2	-2.3	0.0097
PROSC	-2.72	0.012
PRPF19	2.77	0.0411
PRRC2C	2.35	0.0197
PSEN1	-2.3	0.0211
PSIP1	-3.46	0.026
PSMA3-AS1	-3.25	0.038
PSMD11	-2.59	0.0144
PSMD13	2.16	0.0239
PSMD4	2.51	0.008
PSMG3	2.45	0.0391
PSPH	2.93	0.0087
PTGDS	-4.76	0.0093
PTGER2	-2.08	0.0075
PTGER4	-3.88	0.0097
PTGIS	-3.76	0.0054
PTPN13	-4.43	0.0021
PTPN21	-5.09	0.0149
PTPRB	-9.67	0.0091
PTPRC	-3.6	0.0492
PTPRD	-2.73	0.0491
PTPRE	-2.59	0.017
PTPRF	2.76	0.0136
PTPRG	-4.57	0.0378
PTPRO	-3.37	0.0098
PTRF	-4.86	0.0407
PTTG1	4.84	0.0321
PURA	-2.33	0.0386
PUS1	2.98	0.0398
PXK	-2.31	0.0014
PXMP4	-2.07	0.0366
PYCRL	3.18	0.0328
QKI	-3.5	0.0279
QPRT	2.11	0.0466
QTRT1	2.27	0.0234
RAB11A	-2.77	0.0367
RAB11FIP1	-6.79	0.0097
RAB11FIP2	-2.25	0.0372
RAB14	-4.2	0.0322
RAB23	-3.28	0.0074
RAB27A	-2.78	0.0257
RAB28	-3.73	0.026
RAB8B	-4.81	0.0083
RAD9A	2.13	0.0268
RAE1	2.03	0.0206
RALA	-2.16	0.0359
RALB	-2.65	0.0084
RALGAPA2	-2.82	0.0389
RAMP2	-3.76	0.0394
RAPGEF2	-3.28	0.0086
RAPGEF5	-4.74	0.0149
RAPH1	-4.19	0.0454
RASAL2	-2.29	0.0265
RASGEF1B	-2.14	0.0126
RASL12	-2.46	0.0305
RASSF2	-3.23	0.0063
RASSF3	-2.17	0.0084
RASSF9	-3.43	0.0338
RBL2	-3.07	0.0435
RBM18	-2.05	0.045
RBMS2	-3.44	0.0166
RBMS3	-8.39	0.007
RBP4	-4.9	0.0082
RCAN1	-3.16	0.0481
RCCD1	2.33	0.0173
RDX	-3.7	0.0241
RECK	-7.05	0.0011
RECQL5	2.33	0.016
RERG	-6.73	0.0034
RETN	-2.95	0.0097
REV3L	-2.58	0.0097
RFTN1	-2.41	0.0133
RGCC	-11.78	0.0037
RGMB	-2.32	0.0304
RGS13	-7.22	0.0092
RGS18	-2.45	0.0103
RGS2	-3.25	0.0169
RHOA	-4.78	0.0391
RHOB	-2.74	0.0252
RHOJ	-5.28	0.0045
RMDN2	-4.42	0.0004
RMI2	2.93	0.0259
RNASE1	-6.25	0.0082
RNASE4	-5.36	0.0207
RNASEH2A	2.53	0.0451
RNF11	-2.54	0.0039
RNF125	-4.81	0.0095
RNF146	-4.02	0.0018
RNF182	-2.8	0.0222
RNF207	2.67	0.014
RNF38	-3.06	0.0388
RNFT1	-3.24	0.0263
ROBO2	-7.35	0.0025
ROBO4	-4	0.023
ROCK1	-2.3	0.0155
ROR1	-5.05	0.0039
ROS1	-3.24	0.0016
RPL32P3	2.16	0.0342
RPS6KA2	-3.86	0.0171
RPS6KA3	-5.22	0.0083
RRAGD	-4.51	0.0095
RRM1	2.17	0.0277
RRM2	9.09	0.0188
RRN3; RRN3P1; RRN3P2	-2.07	0.0222
RSRC1	2.24	0.0218
RTKN	3.2	0.0037
RTKN2	-7.53	0.0032
RUVBL2	3.03	0.017
RXFP1	-4.38	0.0155
S100A3	-3.52	0.0253
S100A4	-2.85	0.008
S1PR1	-7.01	0.003
SAC3D1	3.22	0.0456
SAMD5	-3.29	0.0098
SAMD9L	-2.78	0.0209
SAMHD1	-5.52	0.0069
SAP30L	-4.55	0.0102
SAPCD2	2.84	0.0115
SATB1	-3.05	0.0083
SBDS; SBDSP1	-2.87	0.0191
SCARA5	-8.9	0.0031
SCARB2	-3.04	0.0201
SCARF1	-2.83	0.0078
SCD5	-5.16	0.0123
SCEL	-15.33	0.0082
SCML1	-3.22	0.0118
SCN1A	-5.77	0.0011
SCN4B	-4.32	0.0075
SCN7A	-18.19	0.0087
SCNN1G	-3.51	0.0173
SCOC	-3.4	0.0358
SCPEP1	-2.66	0.0193
SDC2	-3.62	0.0234
SDCBPP2	-2.92	0.0103
SDHAP1	2.09	0.0427
SDPR	-13.17	0.0024
SDR16C5	-9.57	0.0157
SEC14L1	-2.46	0.0085
SEC22C	-3.32	0.0049
SEC62	-5.63	0.005
SEC63	-5.45	0.005
SECISBP2L	-2.85	0.027
SELENBP1	-4.98	0.0252
SELL	-4.13	0.0061
SELP	-2.92	0.0176
SEMA3E	-3.48	0.0284
SEMA5A	-7.21	0.0099
SENP6	-2.68	0.0097
SEP10	-4.61	0.0318
SEP11	-2.9	0.0141
SEPP1	-5.22	0.0034
SERINC1	-3.58	0.0091
SERINC2	4.97	0.0171
SERINC3	-2.28	0.0092
SERTM1	-5.15	0.0064
SESTD1	-2.45	0.0276
SFTA2	-9.96	0.021
SFTA3	-22.25	0.0092
SFTPA1; SFTPA2	-40.38	0.0202
SFTPB	-6.87	0.0493
SFTPC	-13.48	0.0484
SFXN1	3.97	0.0054
SFXN4	3.08	0.0032
SGCB	-2.61	0.0249
SGCE	-4.05	0.0407
SGCG	-3.61	0.0007
SGIP1	-2.52	0.0233
SGK1	-2.76	0.0397
SGMS1	-4.67	0.0119
SGMS2	-9.57	0.0171
SGOL2	7.23	0.006
SH2B3	-3.15	0.0398
SH3BGRL	-3.39	0.0032
SH3BGRL2	-3.73	0.0096
SH3D19	-6.2	0.0062
SH3RF2	-2.14	0.0364
SHANK3	-3.14	0.0309
SHC3	-7.53	0.034
SHE	-9.73	0.0054
SHISA2	-4.78	0.0075
SHISA3	-2.59	0.0085
SHMT2	5.08	0.0225
SHROOM4	-4.37	0.0102
SKAP2	-4.81	0.0188
SKP1	-2.03	0.025
SLAIN1	-2.8	0.0086
SLAIN2	-2.42	0.0289
SLC15A2	-6.12	0.004
SLC17A5	-2.77	0.0108
SLC1A1	-11.87	0.0092
SLC22A15	-2.56	0.0109
SLC22A3	-6.86	0.0029
SLC24A3	-3.24	0.0211
SLC25A13	2.41	0.0095
SLC26A9	-5.36	0.0076
SLC2A1	14.35	0.0331
SLC2A5	4.16	0.0131
SLC30A4	-2.64	0.0164
SLC31A2	-2.12	0.0362
SLC33A1	2.4	0.022
SLC34A2	-6.86	0.0135
SLC35A1	-2.96	0.0166
SLC37A4	3.73	0.0436
SLC39A4	3.41	0.0095
SLC39A8	-9.58	0.0175
SLC40A1	-2.68	0.0193
SLC44A1	-3.01	0.0187
SLC46A2	-5.53	0.0019
SLC5A3	3.93	0.0206
SLC6A4	-24.05	0.0389
SLC6A8	12.65	0.0124
SLC7A1	4.08	0.0045
SLC9A3R1	3.33	0.0365
SLCO2A1	-3.87	0.0334
SLCO3A1	-2.77	0.0098
SLCO4C1	-3.9	0.0451
SLFN11	-4	0.0331
SLIT2	-20.31	0.0009
SLIT3	-5.92	0.0093
SLK	-2.51	0.038
SLX4IP	2.58	0.0201
SMARCA2	-4.95	0.0034
SMARCA5	-2.01	0.0167
SMC3	2.38	0.0465
SMG5	2.12	0.0356
SMIM11A; SMIM11B	-2.19	0.0456
SMIM14	-2.53	0.0422
SMURF2	-4.14	0.0051
SNAP23	-3.56	0.0059
SNCA	-3.94	0.0192
SNHG12	2.56	0.0144
SNHG17	2.54	0.0183
SNHG25; SNORD104	2.46	0.0322
SNHG3	2.52	0.0229
SNRK	-3.14	0.0271
SNRNP48	2.51	0.034
SNTB2	-3.83	0.0437
SNX1	-3.61	0.0041
SNX12	-2.03	0.0345
SNX2	-2.03	0.002
SNX25	-4.25	0.0084
SNX3	-2.16	0.0429
SNX30	-4.99	0.0077
SOCS2	-7.06	0.0034
SORD	3.58	0.0275
SORT1	-2	0.006
SOS2	-2.01	0.0095
SOSTDC1	-14.49	0.0206
SOWAHC	-2.74	0.0094
SOX12	2.42	0.0422
SOX7	-18.33	0.0039
SPAG4	6.59	0.0359
SPAG5	3.52	0.0429
SPARCL1	-8.06	0.0152
SPATA13	-2.05	0.0279
SPATS2L	-2.36	0.0152
SPOCK2	-3.31	0.0079
SPRED2	-4.34	0.0039
SPRY1	-4.38	0.0153
SPRY2	-2.68	0.0395
SPTBN1	-6.44	0.0043
SRD5A1	4.59	0.0311
SRP72	2.64	0.0067
SRPX	-5.04	0.0135
SRSF1	2.85	0.0297
SSBP2	-2.86	0.024
SSH1	-2.03	0.0395
ST3GAL5	-3.23	0.0114
ST6GALNAC3	-2.72	0.0367
ST7; ST7-OT3	-2.27	0.0349
STAC	-2.73	0.0178
STAM2	-2.78	0.0222
STARD13	-2.25	0.0155
STARD9	-2.4	0.02
STAT3	-2.61	0.0274
STEAP4	-11.66	0.0099
STIM2	-2.45	0.0238
STK17A	-2.12	0.024
STK17B	-2.22	0.0238
STOM	-4.34	0.0208
STON1	-3.1	0.0178
STX11	-7.37	0.0019
STX12	-2.49	0.0074
STX7	-2.07	0.049
STXBP6	-14.36	0.0374
STYXL1	2.2	0.0094
SUSD2	-5.73	0.0262
SUSD6	-2.66	0.0113
SVEP1	-6.06	0.0006
SVIL	-2.49	0.0357
SYCE1L	2.29	0.0111
SYMPK	2.96	0.0479
SYNC	-5.34	0.0007
SYNE1	-4.63	0.0091
SYNJ2BP	-4.51	0.0126
SYNM	-4.88	0.0294
SYNPO2	-11.05	0.0116
SYPL1	-2.35	0.0498
TAB2	-2.73	0.0066
TACC1	-5.6	0.0057
TACO1	2.03	0.0292
TAF1D	2.26	0.0299
TAF9B	-2.5	0.0045
TAGAP	-3.41	0.046
TAL1	-4.63	0.0059
TANC1	-2.73	0.0368
TAPT1	-2.54	0.0129
TARP; TRGC1; TRGC2; TRGV9	-2.88	0.0304
TARP; TRGC1; TRGV9	-3.76	0.0183
TARP; TRGC2	-4.45	0.0177
TBC1D4	-3.13	0.0137
TBC1D7	2.05	0.0095
TBCEL	-3.68	0.0224
TBX2-AS1	-3.49	0.017
TBX5	-3.02	0.0135
TBX5-AS1	-8.49	0.0014
TCEAL1	-3.34	0.0092
TCEAL7	-2.84	0.0065
TCF21	-23.57	0.0032
TCF4	-4.03	0.0171
TDG	2.17	0.0279
TDRD10	-2.5	0.0089
TDRD7	-3.03	0.015
TEK	-10.12	0.0053
TGFB2	-2.31	0.0032
TGFB2; TGFB2-OT1	-2.99	0.0129
TGFBR2	-5.12	0.012
TGOLN2	-2.01	0.0353
THBD	-14.17	0.0134
THRB	-3.56	0.0271
THY1	5.36	0.0093
TIMP2	-4.47	0.0285
TIMP3	-4.71	0.0366
TJP1	-3.55	0.005
TJP2	-2.64	0.0363
TLCD2	-2.76	0.0223
TLDC1	2.76	0.0202
TLE4	-3.41	0.007
TLR4	-3.5	0.0054
TLR8	-2.25	0.0358
TM4SF1	-6.07	0.0042
TM6SF1	-4.93	0.0017
TM9SF3	-2.05	0.0168
TMEM108	-3.15	0.0017
TMEM125	-4.82	0.0323
TMEM163	-7.78	0.0059
TMEM170B	-4.54	0.0038
TMEM173	-3.57	0.0203
TMEM19	-2.31	0.0486
TMEM204	-3.82	0.0269
TMEM223	2.13	0.0166
TMEM230	-3.49	0.0256
TMEM237	-2.67	0.0114
TMEM243	-3.49	0.0198
TMEM245	-2.99	0.0177
TMEM255A	-3.08	0.0039
TMEM256	2.03	0.039
TMEM30B	-5.78	0.0086
TMEM39A	-2.75	0.0052
TMEM41B	-2.43	0.0353
TMEM43	-2.04	0.0148
TMEM47	-3.48	0.0312
TMEM50B	-2.1	0.0304
TMEM56	-2.18	0.0118
TMEM9B	-2.66	0.0285
TMOD2	-2.36	0.0436
TMOD3	-2.55	0.0343
TMPRSS2	-5.71	0.0113
TNFSF12-TNFSF13; TNFSF13	-3.05	0.0381
TNFSF13	-2.84	0.0498
TNNC1	-5.8	0.0095
TNPO1	3.66	0.013
TNRC6B	-2.03	0.0445
TNS1	-4.89	0.0358
TNXA; TNXB	-14.06	0.0252
TNXB	-11.78	0.0257
TOMM40	2.31	0.0306
TOP2A	46.75	0.0035
TOR1AIP1	-2.96	0.0215
TOX2	-2.93	0.0141
TPI1	2.35	0.0229
TPSAB1	-13.81	0.0149
TPSAB1; TPSB2	-13.41	0.0152
TPX2	3.56	0.0237
TRAP1	2.79	0.0064
TREM1	-3.91	0.0163
TRHDE	-2.39	0.0175
TRIL	-2.99	0.0398
TRIM36	-2.29	0.0071
TROAP	2.16	0.0422
TRPC6	-5.75	0.0337
TSC22D3	-4.04	0.0236
TSPAN13	-2.79	0.0124
TSPAN2	-2.34	0.0451
TSPAN3	-4.32	0.0047
TSPAN31	-2.72	0.0154
TSPAN7	-6.73	0.0251
TSPAN8	-6.48	0.0173
TSPYL1	-2.28	0.007
TTC28	-2.85	0.0179
TTC39B	-3.44	0.0042
TTI1	2.27	0.0109
TTLL7	-3.15	0.0028
TTN	-3.08	0.0427
TWIST2	-2.01	0.0256
TXNDC16	-2.51	0.0343
TXNIP	-2.49	0.0481
TXNL1	-3.65	0.0055
TYRP1	-2.93	0.003
UBE2B	-3	0.0161
UBE2C	6.41	0.0213
UBE2T	4.49	0.0261
UBL3	-3.64	0.0164
UBR2	-2.54	0.0316
UBR3	-3.52	0.013
UHRF1	3.77	0.0222
UNC13B	-3.67	0.0042
UNC5C	-2.34	0.0007
UQCC2	2.5	0.0357
UQCC3	3.48	0.0208
USP25	-3.36	0.0492
USP38	-2.97	0.0175
USP44	-2.13	0.0033
USP53	-5.72	0.0379
UST	-4.63	0.0025
UTP14C	-2.42	0.04
UTRN	-2.94	0.0069
VAMP3	-6.2	0.012
VAMP4	-2.29	0.038
VAPA	-3.89	0.0276
VEPH1	-6.96	0.0038
VGLL3	-10.34	0.0478
VIPR1	-5.6	0.0418
VKORC1L1	-2.23	0.0258
VLDLR	-3.82	0.0124
VNN2	-3.04	0.0206
VSIG2	-3.09	0.0298
VSTM4	-2.13	0.0059
VTI1B	-2.35	0.0222
WASF3	-5.02	0.0026
WBP4	-2.3	0.0455
WDR34	2.73	0.0282
WDR47	-2.9	0.0095
WFDC1	-2.99	0.0205
WIF1	-20.92	0.012
WISP2	-5	0.0286
WLS	-3.3	0.0139
WNT2B	-2.29	0.0279
WWC2	-5.59	0.0462
WWTR1	-3.1	0.0432
XDH	12.21	0.0245
XPO1	2.97	0.0459
ZADH2	-2.33	0.0373
ZAK	-2.37	0.0279
ZBTB21	-2.7	0.0208
ZBTB47	-2.35	0.0279
ZC3H14	-2.23	0.0313
ZCCHC24	-2.77	0.0032
ZDHHC2	-4.48	0.0032
ZDHHC3	-2.34	0.0473
ZEB1	-3	0.0069
ZEB2	-3.01	0.0249
ZFP36	-5.23	0.0288
ZFP36L2	-2.45	0.0277
ZFPM2	-5.58	0.0044
ZFYVE21	-2.94	0.0197
ZHX1	-2.4	0.0111
ZMIZ1	-2.09	0.0047
ZMYM6	-2.52	0.0137
ZMYND11	-2.53	0.024
ZMYND8	2.55	0.0206
ZNF106	-3.25	0.0049
ZNF204P	-5.26	0.0277
ZNF330	-2.19	0.0363
ZNF331	-4.27	0.008
ZNF385B	-12.47	0.0002
ZNF581	2.06	0.0024
ZNF692	3.19	0.0041
ZNF704	-3.73	0.0127
ZWINT	6.32	0.0187

## Sheet: Venn diagram-Up
Venn diagram of the upregulated genes (Figure 2a)
176 DEGs included exclusively in "AD":	895 DEGs included exclusively in "SQ":	296 DEGs included exclusively in "NET":	141 DEGs included exclusively in "MT":	151 common DEGs in "AD" and "SQ":	42 common DEGs in "SQ" and "NET":	9 common DEGs in "NET" and "MT":	7 common DEGs in "AD" and "NET":	68 common DEGs in "SQ" and "MT":	20 common DEGs in "AD" and "MT":	9 common DEGs in "AD", "SQ" and "NET":	6 common DEGs in "SQ", "NET" and "MT":	7 common DEGs in "AD", "NET" and "MT":	62 common DEGs in "AD", "SQ" and "MT":	7 common DEGs in "AD", "SQ", "NET" and "MT":
FAM3C	AACS	AAGAB	ABHD12	ALDOA	ATP13A3	C17orf89	ZDHHC13	AUNIP	CBX3	TIMM8B	CBX5	CNPY2	NIPSNAP1	GINS2
PTK6	AASDHPPT	ACAP3	AIG1	ELOVL6	BRIX1	CCDC58	DNAJC10	C19orf48	PFDN6	PLOD2	ESPL1	SLX4IP	CCT3	COX20
EPHX3	ABCA13	ACTL6B	ANKRD46; GAPDHP62	YEATS4	CAND1	CD24	FARP1	CCDC137	COL5A2	PAIP1	GART	ZNF692	RCCD1	MSI2
LINC01355	ABCC1	ADAM28	APOOL	CTSV	CAPRIN1	FKBP3	PLPP5	CCDC86	ADAM12	UCK2	GEN1	LINC00467	SLC39A4	SFXN1
HKDC1	ABCC5	ADCY1	ARFGAP1	FOXM1	CDH1	LANCL2	RGS17	CDC25C	ABCB6	GRIP1	IP6K2	SFXN4	FAM136A	KIF21A
SLC35E2A	ABCE1	ADCY2	AURKAIP1	TP53	CNTNAP2	MYL6B	DNAJC12	CDCA2	CREB3L4	SIX4	PKM	XPO1	KIF14	TNPO1
PHLDA2	ACKR3	ADGRA3	B3GALT5	ESRP1	COCH	NAT14	TOX3	CDCA3	SERINC2	NME1		HOOK1	SPAG5	SRD5A1
MGME1	ACOT8	AGPAT5	B3GNTL1	MRPL30	COQ4	SLC33A1		CDK16	FKBP11	BIK			CDCA5
HES6	ACTL6A	AK9	B4GALT7	SERPINE2	CSE1L	SRSF1		CENPN	DTYMK	CTTN			GMNN
GSR	ACTR3	AMPD2	BCRP3	SEMA4B	CSTF3			CHAF1A	CEP295				ATAD2
KHDC4	ACVR1C	AMPH	BOLA2; BOLA2B	RHNO1	DCAF13			CHTF18	KNOP1				BUB1
C1GALT1	ADA	ANK2	BRI3BP; THRIL	STX6	DLG1			CPSF3	ALDH18A1				TPX2
EPCAM	ADAM23	AP3B2	C11orf98; LBHD1	MIR210HG	ELAVL1			DDX39A	PDIA4				PTTG1
RBIS	ADD2	AP3M2	C17orf58	MSTO1	FXR1			DKC1	SPAG4				MTFP1
ANO9	ADGRF4	APITD1	CASC5	TMPO	G2E3			DNPH1	ABCC3				EZH2
KISS1R	ADH7	ASCL1	CCHCR1	FANCD2	GDAP1			DPP3	XDH				SLC6A8
SSR4	ADM	ASNS	CDT1	BRIP1	GEMIN2			EIF4EBP1	PABPC1L				SHMT2
PTGR1	ADSL	ASTN2	CHKB-CPT1B; CPT1B	KNL1	LINC01116			FANCA	LGR4				MMP11
MRPS33	AHCY	ATAT1	COL18A1	ACP1	LSM5			FANCG	C15orf48				IQGAP3
RUNX2	AHNAK2	ATPIF1	CTHRC1	TPBG	MARK1			FGF11	CP				UQCC2
BASP1	AIMP2	BEND5	CXXC5	RPP40	MIB2			FLAD1					PAFAH1B3
CENPS	AJUBA	BEX1	DDX11	ANP32E	MOK			GADD45GIP1					FEN1
TNFRSF17	AKAP8	BEX2	DDX11; DDX12P; LOC642846	LAD1	MPHOSPH9			GALNT14					GCAT
ELMO3	AKR1B10	C11orf71	DDX27	SDC1	MRPS30			GALNT2					DEPDC1
PIGM	AKR1C1	C12orf73	DECR2	PAK6	NAV1			GAPDH					MIF
STK26	AKR1C2	C17orf100	DENR	SINHCAF	NEB			GDA					KIF18B
RAB15	AKR1C3	C3orf14	DGCR8	CBFA2T2	OPA1			GRB10					NDC80
SLC22A18	ALDH3A1	C7orf55	DHFR	DTL	ORC5			HMGXB4					KIF20A
TCN1	ALDH3B2	C7orf76; LOC100506136; SHFM1	DHX32	CCNE2	PPP1R3E			KIF23					HJURP
KRT80	ALDOC	CABP7	DHX37	FLNB	PPP2R2C			KIF4A					PSMG3
CRLF1	ALG3	CACNA1B	DLG5	COA6	RPA3			LAGE3					RMI2
TIGD2	ALKBH2	CADPS	DUXAP8; LINC01296	H2BC7	SLC1A4			MCM7					BUB1B
SLC16A3	ALYREF	CAMK1D	EFCAB2	SLC4A11	SLC38A1			METTL1					HELLS
TFB2M	AMMECR1	CAMK2B	EIF5B	KRT15	SNHG19			MRPL12					PPAT
MDM2	ANAPC1	CAND2	EIF6	SRPX2	STRBP			MRPS16					NUF2
POLR1B	ANKLE2	CCAR2	EP400	GGCT	TENM4			MRTO4					CCNB2
AIM2	ANXA8	CCDC24	EPRS	BRI3BP	TET1			MTIF2					HMMR
ADGRF1	ANXA8L1	CCEPR	ESF1	TFAP2C	TIPRL			MYBL2					FANCI
TRIM2	AP1G1	CDH2	FAM195A; LOC100287175	CENPA	UCHL1			MZT2A					MKI67
COMP	APTX	CELF4	FER1L4	CENPE	VRK1			NACA					SLC2A1
PAX5	ARHGEF4	CELSR3	FIP1L1	KDM5B	WASF1			NACC1					MELK
ACP6	ARHGEF5	CEP41	FLJ45482	TK1	ZC3H8			NELFCD					CCNB1
IER5L	ARL4A	CEP78	GAMT	E2F8				NHS					UBE2T
NSD2	ARL4D	CEP97	GFER	ANKRD46				NIFK					ASPM
BCL2L15	ARTN	CKB	GSS	GPR87				NOP2					BIRC5
REEP6	ASCC2	CKMT1A; CKMT1B	GTF2IRD1	CKS2				NOP56					CENPF
ZFAS1	ASXL1	COA7	GTF3A	FAM199X				OLA1					AURKA
EPS8L1	ATL2	COQ3	HDLBP	MTA3				ORC6					MMP12
SRPK1	ATL3	CPT1C	HGS	P3H4				PDCD6					ZWINT
SLC35F2	ATP11B	CRHR1-IT1; MGC57346	HIST2H2AA3; HIST2H2AA4	TMED3				PHF19					UBE2C
DUSP4	ATP23	CRMP1	HM13	DNMT3A				PRPF19					NCAPG
MARCKSL1	ATP2A1-AS1	CXXC4	HNRNPA1	KCNK1				PSMD4					CDC20
CHMP4C	ATP2A2	DCX	HSP90B1	MCM2				RAE1					EGLN3
ESCO1	ATP5MC1	DDC	ITPA	EFNA4				RNASEH2A					PRC1
CBR4	AURKB	DFNB59	KAT2A	TRIM59				RSRC1					C11orf80
TMTC4	AVL9	DICER1-AS1	KDM4B	WDR12				RTKN					KIF2C
SDF2L1	B3GNT5	DIRAS2	KIAA0101	CDKN3				RUVBL2					SORD
PYCR1	B4GALT4	DLGAP1	LINC01296	FBXO32				SAC3D1					NUSAP1
LTB	BBOX1-AS1	DNER	LOC101060389; TBC1D3; TBC1D3B; TBC1D3C; TBC1D3E; TBC1D3F; TBC1D3G; TBC1D3H; TBC1D3K; TBC1D3L	RAD51AP1				SAPCD2					COL11A1
SLC5A6	BCL11A	DOCK3	LOC101927151	RACGAP1				SDHAP1					GINS1
TTC39C	BCL2L11	DPP10	LOC105372255; RFX2	GRHL1				SLC7A1					RRM2
CLDN3	BDH1	DPY19L2P2	LOC105376896	KNTC1				SLC9A3R1					TOP2A
WFDC3	BHLHE40	DRAIC	LOC645166	KIF11				TBC1D7
RAB25	BICD1	DTNA	LOC728613; PDCD6	FAM83A				TDG
MCRIP2	BICD2	DUT	MARS	SKP2				TMEM256
FUT2	BID	DZANK1	MAZ	H2BC21				TPI1
BLNK	BLCAP	EFHC1	MBD4	JPT2				TROAP
PPM1H	BLM	EID2B	MIF-AS1	BZW2				UQCC3
HPS3	BMP7	ELAVL4	MRPL55	TRIP13
ATIC	BNC1	ELOVL2	MSH5; MSH5-SAPCD1	CENPK
EPHB2	BOLA2-SMG1P6	ENO2	MSH5-SAPCD1; SAPCD1	BOLA2
ZNF587	BOLA3	ERVK3-1; LOC105372481	MTG2	BOLA2B
SALL4	BOP1	FAM122B	MYO19	NECTIN4
ATP10B	BRCA1	FAM155A	MZT2B; PHGDH	SULF1
GALNT3	BRCA2	FAM161A	NAT9	TMEM99
SULT1C2	BROX	FAM173B	NOC2L	GMDS
FGL1	BTBD11	FAM226A; FAM226B	NR2F6	HMGA2
GALE	BTF3L4	FAM60A	NRAV	FIGNL1
DDIT4L	BYSL	FAM84A	NSUN5	ARNTL2
MNX1	C10orf99	FAM92A1	NSUN5P1	EPN3
SBK1	C12orf56	FANCL	NSUN5P1; NSUN5P2	XPR1
ADSS1	C12orf66	FBLL1	NT5C	CCNA2
LINC02802	C16orf74	FBLN7	NTPCR	UTP25
UBFD1	C16orf95	FBXL16	OGFOD2	CKS1B
RCC1	C1orf112	FOXA1	OXLD1	MAGED4
SLC39A11	C1orf74	FOXO6	PA2G4	MAGED4B
ERBB3	C21orf91	FSD1L	PAK1IP1	KDELR2
STK31	C2orf49	GABRB3	PARP1	MB
ZNF468	C6orf132	GAD1	PCBP2	TXNDC17
METTL7B	CA12	GGT7	PCED1A	LY6K
STARD10	CA9	GKAP1	PCP4	STYK1
TDRKH	CACNA2D3	GLS2	PDCD11	MARVELD3
STK39	CALB1	GNAO1	PFKP	CCDC34
GPT2	CAPNS2	GNG4	PHPT1	JPT1
CCDC167	CARM1	GPR19	PIGU	AK4
ENC1	CASK	GS1-124K5.4	PLIN3	APOBEC3B
PLEK2	CBLC	GSE1	PPP1R16A	RHOV
ANKRD36BP2	CBWD3	HAUS1	PRCC	PBK
PRDX4	CBWD5	HAUS6	PRDM15	PGM2L1
CR2	CCDC138	HDAC2	PRRC2C	CKMT1A
CAPN8	CCDC150	HIST2H2BE	PSMD13	CKMT1B
C1orf53	CCDC88A	HIST3H2A	PSPH	H2BC4
KRT8	CCL26	HMGN3	PTPRF	DSP
DEPTOR	CCNA1	HOXB-AS1	PUS1	DUXAP8
HS3ST1	CCNQ	HOXB-AS1; HOXB-AS3	PYCRL	CCNE1
SPDEF	CCT4	HRASLS	QPRT	DSG2
CDH17	CCT6A	HS2ST1	QTRT1	BAIAP2L1
TSPAN5	CD109	HSF2	RAD9A	KRT17
DHTKD1	CDC25A	HSPD1	RECQL5	TYMS
SEZ6L2	CDC42SE1	ICA1	RNF207	SGO2
DPY19L1	CDC45	ICA1L	RPL32P3	CEP55
FUT8	CDC6	INSM1	RRM1	PKP3
QPCT	CDCA4	IPP	SGOL2	RFC4
TTC9	CDCA8	IRAK1BP1	SLC25A13	KRTCAP3
RALGPS2	CDCP1	ITGB3BP	SLC2A5	KDELR3
PCDH7	CDK4	KCNH8	SLC37A4	MCM4
TLCD1	CDK5R1	KCNMB2	SLC5A3	TFAP2A
BACE2	CDK6	KHDC1	SMC3	IGF2BP3
AOC1	CDYL	KIAA0895L	SMG5	H1-2
H2AC6	CEBPG	KIAA1324	SNHG12	F2RL1
RHPN2	CEL	KIAA2022	SNHG17	ECT2
GPX8	CELSR2	KIF5C	SNHG25; SNORD104	DLGAP5
ARHGAP8	CENPH	KLHDC9	SNHG3	PDK1
PRR5-ARHGAP8	CENPI	KLHL23; PHOSPHO2-KLHL23	SNRNP48	TTK
LINC02562	CENPL	LHFPL4	SOX12	NEK2
TSPAN6	CENPM	LIN7B	SRP72	CDK1
C2CD4A	CENPO	LINC00094	STYXL1	PAICS
ADAMDEC1	CEP152	LINC00526	SYCE1L	SIX1
COL1A2	CEP76	LINC00667	SYMPK	H2AC18
SOX4	CEP89	LINC00888	TACO1	PVT1
WFDC2	CERS3	LINC00938	TAF1D	S100A2
HABP2	CFAP20DC	LOC100272217	THY1	CRABP2
TFF1	CFAP251	LOC100288310	TLDC1	LINC00511
MDK	CHAC2	LOC100505715	TMEM223	PSAT1
C4orf48	CHEK1	LOC100505938	TOMM40	INAVA
MUC20	CHEK2	LOC100506844	TRAP1	CDCA7
IGKJ5	CHKB-DT	LOC101060391	TTI1	ERO1A
PLPP2	CHP2	LOC101928000	UHRF1	FERMT1
MMP7	CHRM3	LOC101928963	WDR34	GREM1
GFPT1	CHST7	LOC101930067; LOC105376796; LOC105379524	ZMYND8	GPX2
CEACAM1	CIAO1	LOC105372392	ZNF581	MAD2L1
TNFRSF21	CIART	LOC105376790		CENPU
GALNT7	CIBAR1	LOC283683		CXCL14
SRD5A3	CIP2A	LOC284926		H2BC5
GRTP1	CKAP2	LOC728485		HMGB3
KCNN4	CKAP4	LOC728715; OVOS; OVOS2		TMPRSS4
TMEM106B	CKAP5	LPGAT1		PCLAF
POU2AF1	CLCA2	LRRCC1		ANLN
SMIM22	CLDN1	LYPD1		MMP1
STEAP1	CLNS1A	LYRM4		HS6ST2
TMEM45B	CLSTN1	MAATS1		SPP1
CLDN10	CMAS	MAGOHB
FA2H	CMSS1	MANEAL
PTGES	CNFN	MAP1B
ST6GALNAC1	COL12A1	MAP2
ANKRD22	COL17A1	MAP6
MS4A1	COL27A1	MAP9
SLC7A11	COL4A6	MARCHF6
COL3A1	COL7A1	MIAT
GCNT3	COMMD2	MKRN1
SLC44A5	COPB2	MT1F
OCIAD2	CPD	MYEF2
COL1A1	CPSF2	MYT1
NQO1	CPSF6	NAA40
AGR2	CRIPT	NCAM1
MUC5B	CSNK2A1	NENF
KIF26B	CSRP2	NFASC
PROM2	CSTA	NNT-AS1
FDCSP	CSTF2	NOL4
MMP9	CTPS2	NOVA1
FCRL5	CTSC	NRCAM
COL10A1	CYP2C18	NRXN1
GOLM1	CYP2S1	NSG1
S100P	CYP4F2	NUP210
CXCL13	CYP4F3	NUP62CL
SPINK1	DAPL1	OGDHL
	DBF4	ONECUT2
	DCTN5	OPRK1
	DCUN1D1	ORC4
	DCUN1D5	OTUD6B-AS1
	DDIAS	OVOL2
	DDIT4	OXCT1
	DDR1	PABPN1
	DDT	PACRGL
	DDX10	PCGF3
	DDX55	PCLO
	DEPDC1B	PCNXL2
	DEPDC7	PCSK2
	DGKA	PHC1
	DHCR7	PHF20L1
	DHX33	PHF6
	DIO2	PHIP
	DIP2A	PIAS2
	DIP2B	PM20D2
	DLX6	POLB
	DMRT2	POLR2D
	DMRTA2	PON1
	DNA2	PPM1E
	DNAJB11	PPP4R3B
	DNAJC19	PROX1
	DNAJC9	PTCHD2
	DNMT3B	PTPRN2
	DPY30	QSOX2
	DQX1	R3HDM1
	DRG1	RAB26
	DROSHA	RAB30-AS1
	DSC2	RAB6B
	DSC3	RAD51C
	DSCC1	RBM15
	DSG3	RET
	DSN1	RFC3
	DST	RGS7
	DYNLT2B	RIMS2
	E2F7	RIPPLY2
	EBP	RMI1
	EEF1AKMT4	RMST
	EEF1AKNMT	RNF130
	EFS	RNF165
	EHBP1	RNF183
	EHHADH	RNF41
	EIF1AX	RNFT2
	EIF2S1	RPRD1A
	EIF3B	RPS6KA6
	EIF5A	RUNDC3A
	EMC1	SCAF11
	EMC8	SCAMP5
	EMC9	SCG3
	ENO1	SCGB2A1
	ENSA	SCN2A
	EPHA4	SCN3A
	EPHB3	SCN8A
	ERCC6L	SEPT11; SYT11
	ERMP1	SEZ6L
	EXO1	SH3GL2
	EXOC6B	SHC2
	EXOSC3	SLC25A14
	EXOSC4	SLC39A6
	EXT1	SLCO5A1
	EYA2	SNAP25
	F11R	SNAPC3
	F12	SNRPE
	F2RL2	SNTG2
	FADS2	SOBP
	FAM162A	SP4
	FAM169A	SPAG16
	FAM189B	SRPRB
	FAM210A	ST18
	FAM220A	ST8SIA3
	FAM72A	SUB1
	FAM72B	SULT4A1
	FAM72C	SV2A
	FAM76B	SYT11
	FAM83B	SYT4
	FAM83C	TCTE3
	FAM83F	TCTEX1D2
	FAM83G	TFDP1
	FAM83H	TIGD7
	FAM98A	TMED8
	FAR2P2	TMEM178B
	FARSA	TMEM206
	FAT2	TMEM63C
	FBL	TMEM67
	FBN2	TMEM74
	FBXO11	TNFRSF25
	FBXO22	TP53BP1
	FBXO41	TPH1
	FBXO45	TRAF3IP2-AS1
	FGFBP1	TRIT1
	FKBP14	TSFM
	FKBP4	TSPYL5
	FOXE1	TUBB2B
	FOXRED2	UBE2QL1
	FRMD6	USP37
	FSCN1	WDR5B
	FSTL5	WDYHV1
	FXYD3	WHSC1L1
	GALNT6	ZCCHC17
	GAPDHP73	ZKSCAN1
	GAS2L1	ZNF135
	GAS5	ZNF24
	GCLC	ZNF260
	GCLM	ZNF292
	GCSH	ZNF300
	GCSHP5	ZNF302
	GEMIN6	ZNF320
	GET4	ZNF451
	GGH	ZNF462
	GID8	ZNF711
	GINS3	ZNF721
	GJB3	ZNF736
	GJB5	ZNF782
	GJB6	ZNF789
	GMCL1	ZNF793-AS1
	GMPS	ZNF827
	GNAS	ZRANB3
	GNB1	ZSCAN30
	GNPNAT1
	GOLGA8A
	GOLGA8B
	GOLT1B
	GPATCH2
	GPC1
	GPI
	GPN1
	GPR89A
	GPR89B
	GPX7
	GRHL3
	GRIN2D
	GSDMC
	GSK3B
	GSTO2
	GTPBP8
	GTSE1
	GYS1
	H2AC14
	H2AC7
	H2AC8
	H2AX
	H2BC10
	H3C4
	H4C11
	H4C3
	HCCS
	HDGFL3
	HDHD5
	HES1
	HES2
	HILPDA
	HOMER3
	HOXA1
	HOXA10
	HOXB7
	HOXC6
	HOXC9
	HOXD10
	HOXD11
	HPRT1
	HRAS
	HS3ST3A1
	HS6ST1
	HSD17B1
	HSPA4
	HYLS1
	IDH2
	IGF2BP2
	IGFBP2
	IGFBP3
	IGFBP5
	IGSF9
	IL12RB2
	IL36G
	ILF2
	IMP4
	INTS13
	INTS7
	INTS8
	IPO4
	IRF6
	IRX4
	ITCH
	ITGA6
	ITGB4
	ITGB8
	IVL
	JAG1
	JAG2
	JUP
	KCMF1
	KCNMB3
	KCTD1
	KCTD11
	KDM1A
	KDM7A
	KEAP1
	KIF15
	KIF18A
	KIFC1
	KLC3
	KLF5
	KLHL13
	KLHL42
	KLHL7
	KLRK1-AS1
	KNSTRN
	KPNA1
	KPNA2
	KPNA4
	KREMEN1
	KRI1
	KRT10
	KRT13
	KRT14
	KRT16
	KRT19
	KRT5
	KRT6A
	KRT6B
	KRTDAP
	LAGE3P1
	LAMA1
	LAMC2
	LARP6
	LCLAT1
	LDHA
	LDLRAD3
	LEF1
	LGALS7
	LGALS7B
	LGALS8
	LIG1
	LIMK2
	LIN7C
	LINC01503
	LINC02893
	LLPH
	LMNB1
	LMNB2
	LOX
	LOXL1-AS1
	LPAR3
	LPCAT4
	LRATD1
	LRP8
	LRPPRC
	LRRC1
	LRRC8D
	LSG1
	LSM7
	LSR
	LTB4R
	LY6D
	LYPD3
	LYPD6B
	LZIC
	MACROH2A2
	MAGEA1
	MAGEA2
	MAGEA2B
	MAGEA3
	MAGEA6
	MAGEF1
	MAP2K6
	MAP3K13
	MAPK6
	MAPKAP1
	MARS1
	MBOAT2
	MCAM
	MCM10
	MCM3
	MCM5
	MCM6
	MCM8
	MEA1
	MEAK7
	MELTF
	MELTF-AS1
	MEMO1
	MICAL3
	MICALL1
	MIR205HG
	MIS18A
	MKKS
	MLLT11
	MMP10
	MMP14
	MMP3
	MNAT1
	MND1
	MORC2
	MPLKIP
	MPP6
	MPZL1
	MRAP2
	MRE11
	MRGBP
	MRPL17
	MRPL3
	MRPL36
	MRPL4
	MRPL40
	MRPL42
	MRPL47
	MRPL52
	MRPS10
	MRPS11
	MRPS12
	MRPS17
	MSH6
	MTCH2
	MTCL1
	MTERF1
	MTFR2
	MTSS1
	MUC20-OT1
	MUCL1
	MXRA5
	MYCBP
	MYNN
	MZT2B
	NAA10
	NADK2
	NAPG
	NCAPD2
	NCAPG2
	NCAPH
	NCBP2
	NCBP2AS2
	NDC1
	NDFIP2
	NDRG1
	NDUFS6
	NECTIN1
	NETO2
	NF2
	NFATC2IP
	NGRN
	NIT2
	NMB
	NMD3
	NME1-NME2
	NME2
	NMU
	NOB1
	NOL10
	NONO
	NOX4
	NPM1
	NPM3
	NR2C2AP
	NRARP
	NRG1
	NRIP3
	NSDHL
	NSUN2
	NTRK2
	NTS
	NUDT1
	NUDT11
	NUDT15
	NUDT19
	NUDT21
	NUP107
	NUP155
	NUP205
	NUP37
	NUP50
	OGFOD1
	OIP5
	OSMR
	OST4
	OTULIN
	OVOL1
	P4HA1
	PAK1
	PAK2
	PARD3
	PARD6G-AS1
	PARL
	PARP2
	PART1
	PARVB
	PAWR
	PAX6
	PAX9
	PCAT6
	PCDH19
	PCNA
	PCYT1A
	PCYT1B
	PDCD5
	PDK3
	PDLIM5
	PEDS1
	PEDS1-UBE2V1
	PERP
	PES1
	PEX13
	PFDN2
	PFDN4
	PFKFB4
	PFN2
	PGAP4
	PGF
	PGK1
	PGM2
	PHF5A
	PI3
	PIGX
	PIK3R2
	PIMREG
	PIR
	PITPNA-AS1
	PITX1
	PKP1
	PKP2
	PLA2R1
	PLAAT1
	PLAU
	PLD1
	PLEKHG3
	PLEKHG4B
	PLEKHH1
	PLK4
	PLP2
	PMAIP1
	PNO1
	PNPLA3
	PNPT1
	POLA2
	POLD2
	POLE2
	POLQ
	POLR2H
	POLR3G
	POPDC3
	PPAN
	PPFIA1
	PPFIA4
	PPIF
	PPIL1
	PPM1G
	PPME1
	PPP2R3A
	PRAME
	PRDX2
	PREB
	PREPL
	PRIM1
	PRKDC
	PRKX
	PRKY
	PRMT5
	PRPS2
	PRR5
	PRRG4
	PRXL2A
	PSMB5
	PSMC4
	PSMD14
	PSME3
	PSME4
	PSMG1
	PTBP3
	PTDSS1
	PTGFRN
	PTHLH
	PTK2
	PTPRZ1
	PTS
	PTTG3P
	PXYLP1
	PYGL
	RAB30-DT
	RAB38
	RAB5IF
	RAD51
	RAD54B
	RALA
	RANBP1
	RANGAP1
	RAP2B
	RAPGEFL1
	RASSF9
	RBBP8
	RBL1
	RBM8A
	RCC2
	RECQL
	RFC5
	RFWD3
	RHBDD3
	RHCG
	RIOK1
	RIOK3
	RIPK4
	RMND5A
	RNASEH1
	RNF126
	RNF141
	RNF168
	RNF217
	RNF7
	RPAP3
	RPL17
	RPL17-C18orf32
	RPL17P36
	RPL39L
	RPP25
	RPP25L
	RPS17P5
	RPS19
	RPS21
	RTCB
	RUSC1
	RUVBL1
	S100A11
	S100A11P1
	S100A16
	S100A8
	S1PR5
	SAMM50
	SASS6
	SDHA
	SDHAF3
	SDHAP2
	SDK2
	SDR42E1
	SELENOI
	SENP5
	SEPHS1
	SERBP1
	SERPINB13
	SERPINB3
	SERPINB4
	SESN3
	SETD6
	SF3B3
	SFN
	SGPL1
	SHCBP1
	SHOX2
	SIAH2
	SIGMAR1
	SIX2
	SLC13A5
	SLC16A1
	SLC16A9
	SLC25A39
	SLC27A5
	SLC35G1
	SLC3A2
	SLC4A1AP
	SLC6A10P
	SLC7A5
	SMARCA4
	SMC4
	SMC6
	SMG1P5
	SMS
	SNAI2
	SNAPC1
	SNORA72
	SNRPA1
	SNRPD1
	SNRPD2
	SNRPF
	SNRPG
	SOX15
	SOX2
	SPAST
	SPC25
	SPDL1
	SPHK1
	SPOCK1
	SPRR2B
	SPRR3
	SQLE
	SREBF2
	SRRD
	SSR1
	SSRP1
	SSX2IP
	STAP2
	STARD5
	STMP1
	STON2
	SULF2
	SUN1
	SUSD4
	SUV39H2
	SWI5
	SYNCRIP
	SYT1
	TARS1
	TBCCD1
	TBL1XR1
	TBRG4
	TBX1
	TCF3
	TCOF1
	TDP1
	TENM2
	TFDP2
	TGFA
	TGIF2-RAB5IF
	THNSL1
	THOC3
	THOC5
	THUMPD3
	TICRR
	TIMELESS
	TIMM10
	TIMM13
	TIMM50
	TIMM8A
	TIPIN
	TLCD3A
	TLL2
	TMEM117
	TMEM132A
	TMEM14A
	TMEM158
	TMEM177
	TMEM183A
	TMEM19
	TMEM237
	TMEM40
	TMEM41A
	TMTC3
	TNFRSF18
	TNNT1
	TNPO2
	TNS4
	TOMM22
	TOMM5
	TOP1MT
	TOPBP1
	TP63
	TPD52
	TPD52L1
	TPRKB
	TRABD
	TRIM29
	TRIM7
	TRMT1
	TRMT5
	TSKU
	TSR1
	TTC22
	TTLL12
	TUBB
	TUBG1
	TUBGCP4
	TUFT1
	TUG1
	TUSC3
	TWF1
	TXNL4B
	U2SURP
	UBA6
	UBAP2
	UBE2S
	UBE2V1
	UBXN7
	UCHL3
	UFD1
	UGT1A1
	UGT1A10
	UGT1A3
	UGT1A4
	UGT1A5
	UGT1A6
	UGT1A7
	UGT1A8
	UGT1A9
	UGT8
	UMPS
	UNG
	UNK
	UPK1B
	URI1
	USP31
	USP39
	VANGL2
	VPS72
	VPS8
	VSNL1
	VWDE
	WDHD1
	WDR18
	WDR4
	WDR43
	WDR5
	WDR72
	WDR75
	WNT5A
	WRNIP1
	XPO5
	XPOT
	XXYLT1
	YDJC
	YEATS2
	YKT6
	ZIC2
	ZMYND19
	ZNF273
	ZNF367
	ZNF507
	ZNF558
	ZNF567
	ZNF750
	ZNRF1
	ZWILCH

## Sheet: Venn diagram-Down
Venn diagram of the downregulated genes (Figure 2a)
255 DEGs included exclusively in "AD":	550 DEGs included exclusively in "SQ":	172 DEGs included exclusively in "NET":	433 DEGs included exclusively in "MT":	213 common DEGs in "AD" and "SQ":	58 common DEGs in "SQ" and "NET":	68 common DEGs in "NET" and "MT":	29 common DEGs in "AD" and "NET":	171 common DEGs in "SQ" and "MT":	107 common DEGs in "AD" and "MT":	44 common DEGs in "AD", "SQ" and "NET":	43 common DEGs in "SQ", "NET" and "MT":	46 common DEGs in "AD", "NET" and "MT":	249 common DEGs in "AD", "SQ" and "MT":	149 common DEGs in "AD", "SQ", "NET" and "MT":
IL6	NAPSA	ABCC6; LOC105369239	A2M	CLEC3B	TFPI	ABLIM1	S100A8	SFTA3	STXBP6	CDH5	CPM	NCKAP5	AGER	CLDN18
SCGB1A1	FOLR1	ACOT1; ACOT2	AADAC	EXOSC7	CYB5A	ADRA1A	RASIP1	SFTA2	SLC6A4	CEBPD	SELENBP1	KLF4	GPM6A	FHL1
CCL2	SERPINA1	ACOT9	AASS	TMEM100	CTSS	AKAP2; PALM2-AKAP2	EGR1	SLC34A2	SOX7	AKAP12	ST3GAL5	ARHGEF26	CD36	FABP4
HBA1	JCHAIN	ADCY7	ABHD2	VEGFD	EVI2B	ANKRD44	ATF3	LMO3	EMP1	ACVRL1	CD55	THBD	WIF1	FAM107A
FCN3	FGG	AGTRAP	ABHD5	CAVIN2	ARHGDIB	ANTXR2	SAMD4A	C16orf89	LRRN3	KLF6	OCLN	PDLIM3	MCEMP1	ADRB1
SELE	SCGB3A2	AJUBA	ACADSB	FOSB	MS4A6A	APLP2	LAMA3	NKX2-1	HBEGF	TGFBR3	ACSL5	MYL9	MT1M	ADH1B
ADAMTS1	PARM1	ANKRD40	ACER3	ALKAL2	TRIM22	B4GALT1	ETS2	HOPX	DNASE1L3	GLDN	CELF2	PALMD	SFTPC	TCF21
CXCL5	CAPN8	ANO6	ACVR1	SFTPA1	FAM107B	BLVRA	PPP1R15A	AGR3	SOCS2	FERMT2	SLC22A3	HEG1	EMCN	RTKN2
ACTG2	CEACAM6	APCDD1	ACYP2	SFTPA2	SLC16A4	CD58	CTNNAL1	RPS6KA2	GPM6B	SH2D3C	TREM1	LDLR	BTNL9	COL6A6
CAVIN1	SCGB3A1	ARL2BP	ADAM10	HBA2	CDH11	CHPT1	FCGR3B	NAPSB	SOSTDC1	PDZD2	SPATA13	SRPX	ABCA8	ADAMTS8
ST6GALNAC5	MLPH	ARPIN	ADAM17	SORBS1	PAG1	CLDND1	GPR146	ATP11A	ADGRL2	DKK2	RFTN1	EDN1	ANKRD29	FMO2
SOCS3	HLA-DMA	BHLHE40	ADCY3	PALM2AKAP2	SLC4A4	CLEC4A	ANXA1	TMEM125	IL33	SASH1	COL4A4	SEMA5A	PEBP4	CA4
FRAS1	TMC5	C1RL	ADD3	THBS1	SNTB1	DHCR24	HECW2	SLC26A9	SYNM	TIE1	FNIP2	FGF2	EDNRB	MFAP4
CA2	AMY1A	C3AR1	AGBL1	BCHE	RBPMS	ECSCR	PCDH12	DDAH1	MYH11	HSPA12B	RAB27A	FEZ1	CAV1	RGCC
PTX3	AMY1B	CA12	AGO4	ECRG4	ARHGAP15	EP300-AS1	TSPAN18	TMPRSS2	NTRK2	FGD5	HNMT	RBP4	INMT	AQP4
RAPGEF4	AMY1C	CARD8-AS1	AKIRIN1	GPX3	TNS3	FAM126A	PROS1	COL14A1	ACKR1	ESAM	PTPRE	NHSL1	TNNC1	VEPH1
CCN1	AMY2A	CASP10	AKR1C1	CCN2	FCHO2	FCGR2C	SMAD7	TMEM163	TPSAB1	AXL	TMEM243	LMCD1	CYP4B1	CHRDL1
RFX2	SORBS2	CCL23	AKR1C2	KCNK3	EVI2A	FCGR3A; FCGR3B	RNF144B	FMO5	GPC3	PLA1A	MYO5C	ZFP36	LEPR	MYCT1
PPBP	TCIM	CD37	AKTIP	LYZ	SLCO2B1	FIGF; PIR-FIGF	DUSP7	HSD17B11	ALDH1A1	FGFR4	MR1	CRIM1	EMP2	CLIC5
MMP19	ATP8A1	CDKL1	ALCAM	HBB	CFI	FOXF2	RASGRF1	DAPK1	TSPAN7	PDLIM2	CLIC2	CCBE1	SYNPO2	LDB2
CSF3	MSLN	CEBPA	ALDH3A2	CCN5	PRKCA	FRY	CRTAP	ALDH2	NPNT	HYAL1	SLC40A1	OLFML1	CAV2	GRK5
SEMA6A	TENT5C	CELSR1	ALDH6A1	PREX2	CISH	FZD7	LCP2	UBL3	LIN7A	NFKBIZ	GIMAP2	OTUD1	CALCRL	PTPRB
TMTC1	APOC1	CMTM8	AMICA1	ARHGAP6	MARCHF1	GGTA1P	PLAGL1	ITGBL1	LGALSL	CCDC102B	RASSF3	CLEC7A	MAMDC2	PCAT19
GHR	C4A	CNTN6	ANKRD20A1; ANKRD20A12P; ANKRD20A2; ANKRD20A3; ANKRD20A4; ANKRD20A8P	VWF	EPB41L4A	GPA33	SIRPA	ASAH1	TAL1	VIM	LIMD1	PDPN	HHIP	PECAM1
CH25H	C4B	COBLL1	APIP	JCAD	IRF8	H2AFY	NKD2	RNASE4	SERTM1	ADAMTS9-AS2	CAPN3	CYS1	ADIRF	JAM2
P3H2	C4B_2	COMT	APOBEC3A; APOBEC3A_B	VSIG4	FPR3	HHIP-AS1	XAF1	AHCYL2	CXCL12	MOB3B	PARD3B	KCNJ15	ABI3BP	ROBO4
TUBB6	KRT7	CPNE8	APPL1	CLDN5	SRGN	HIP1	TNFSF10	CXCL17	FMO3	GIMAP4	CYSLTR1	SGCG	OGN	SLIT2
PCOLCE2	CRIP1	CPVL	ARHGAP28	ZBTB16	KLHL6	HLA-DQA1; HLA-DQA2	PLBD1	RAPGEF2	RGS13	NPR1	PRDM16	JUNB	GIMAP8	MMRN2
SLC2A14	ZBTB20	CREG1	ARHGAP5	APOLD1	GPR65	KIAA0754; MACF1	DIAPH2	DPYD	SCNN1G	OLFML3	IL1R1	NPR3	OLR1	KANK3
SLC2A3	MUC15	CTDSP2	ARID5B	LHFPL6	CAST	KITLG		TSPAN8	TCF4	PKNOX2	MAOA	CASP1	CPA3	TIMP3
MCAM	C3	CTSB	ARIH1	ICAM1	LEPROT	LHFPL3-AS2		GSAP	ACADL	FZD4	NINJ2	AHNAK	CCDC85A	SPTBN1
SEMA6D	ADA2	CTSLP8	ARL11	CLIC3	SPON1	LOC101926959		SDR16C5	MYLK	HPCAL1	PDCD6IP	SAMD5	TNXB	IGSF10
DES	PNMA2	CYB5R3	ARMCX4	KL	CTDSPL	LOC101927057; OMG		CTSH	RCAN1	LATS2	TJP1	IL1B	MARCO	LYVE1
CX3CL1	FOXA2	CYR61	ARSB	IL1RL1	SWAP70	LOC102724488; SYT15		CREBL2	DST	FAM20A	LURAP1L	FCN1	ANOS1	ANGPT1
CXCL3	HLA-DMB	DDX60L	ASF1A	LRRC32	LAP3	MEF2A		IRAK3	MCC	CLEC1A	ROS1	EML1	FIBIN	GIMAP6
TBX3	ZMAT1	DENND5A	ATP5F1	RAMP3	HAVCR2	MMP28		C5	ADTRP	SH3BP5	LCP1	OASL	PPP1R14A	ERG
ZBED2	IGHA1	DHRS3	ATP5L	SFTPD	C1orf21	N4BP1		PRKAR2B	AMOTL1	ETS1	LAT2	PRICKLE1	PDK4	PGC
CES1	RHOU	DNASE2	ATP6V1A	TBX2	RILPL2	NDRG2		CYP2U1	PEAR1	DAB2	AKAP13	GSN	SLC39A8	AFF3
MME	CYP4V2	DOCK6	ATP8B2	SEMA3G	EZR	NOTCH2		ARFGEF3	STON1	TSPAN4	EFCAB14	ITPR1	C1QTNF7	RHOJ
PHLDB2	SPATA18	EBPL	B3GNT2	PCDH17	CD81	PLXDC2		NR3C2	WASF3	DOCK8	GGA2	HSD11B1	MRC1	SUSD2
ANXA8	MUC1	ERBB3	BAG2	HSPB8	THSD4	PTRF		SLC35A1	CASZ1	MYRF	PARVA	RHOA	GADD45B	HSD17B6
ANXA8L1	HLA-DQB2	F13A1	BCAP29	ADAMTS9	RNF130	RALB		CTSO	PCYOX1	CSF2RB	ANKS1A	PRKCH	PDE5A	DLC1
CRYAB	APOE	FAM89A	BCOR	FCER1G	PDE4A	RASGEF1B		RALGAPA2	TGFB2	HLA-DRB6	TLR4	LBH	SLC1A1	AOC3
PTGS2	MGLL	FCGR2A; FCGR2C	BICD2	SEPTIN8	ERGIC1	RBMS2		BEX4	DNAJB4	TSPAN12		TRHDE	FAT3	DUSP1
RASSF8	MPEG1	FFAR4	BLOC1S6	GIMAP7	TMEM98	S1PR1		PNISR	RAMP2			FLI1	CD69	VGLL3
MAFF	DNALI1	FGFR2	BTG3	TPPP3	NLRC4	2023-09-10		GPD1L	SGCE			SGK1	FAM162B	CD93
S100A10	PCDHA1	FN1	C10orf128	RAI2	EDEM1	SEPP1		SPRY1	SLC31A2				CACNA2D2	FOXF1
CCM2L	PCDHA10	FOXO1	C12orf49	SMAD9	ANG	SH2B3		RAB8B	RAPGEF5				ADRB2	ITGA8
GBP4	PCDHA11	FOXQ1	C14orf1	GIMAP5	TPP1	SHC3		B3GNT7	PKIG				PGM5	FAM189A2
MAOB	PCDHA12	GALNT4; POC1B-GALNT4	C1QTNF2	DEPP1	SLC16A5	SLC15A2		CREBRF	SCD5				LRRK2	ADARB1
C9orf24	PCDHA13	GALNT5	C1S	NOTCH4	SSH2	SNAP23		GSPT1	ITPRIP				PLEKHH2	FBLN5
SOX17	PCDHA2	GDE1	C20orf194	JUND	CD151	SOWAHC		TSC22D3	EPB41L3				NEXN	MSR1
FABP5	PCDHA3	GLIPR1	C4orf3	EBF1	OSCAR	SPRY2		TAGAP	BDNF				LAMP3	ALOX5AP
GALNT18	PCDHA4	GLS	C6orf120	PODXL	ASPA	STAT3		MOXD1	KLK11				MSRB3	WFDC1
LTBP4	PCDHA5	GPER1	C8orf44-SGK3; SGK3	RRAD	RAB31	STK17A		REV3L	EYA4				KCNT2	MS4A7
SNTN	PCDHA6	GPR157	C9orf72	GAS6	LIPH	SVIL		ZNF704	ZEB1				CFD	CDO1
CREB5	PCDHA7	HCAR3	CAB39	JUN	MLKL	TANC1		LPIN2	CASKIN2				PLAC9	SVEP1
HCK	PCDHA8	HFE	CALM1; CALM2	ANK2	QSOX1	TBC1D4		MBIP	MMRN1				KLF9	FBLN1
MCOLN3	PCDHA9	HSPA2	CAPN7	CD302		TEK		GCA	NCF2				LIFR	PLPP3
AREG	PCDHAC1	IFI44L	CAPZA2	NES		TLCD2		NPC2	CD300LG				LINC00968	EPAS1
HBG1	PCDHAC2	IL15RA	CARD6	CAMK2N1		TM4SF1		WLS	ARL13B				CADM1	DUOX1
HBG2	C2	IL17RA	CCDC126	LIMS2		TNFSF12-TNFSF13; TNFSF13		SH3D19	SCN7A				CYYR1	AQP1
HOXA5	GPR183	IL18	CCNI	ADGRL4		TPSAB1; TPSB2		SH3BGRL2	TOX2				CPED1	QKI
INHBA	LIPA	ILK	CCPG1; DYX1C1-CCPG1	TMEM273		VSTM4		STX7	MEIS1				C14orf132	PTGER4
SLC25A25	BAIAP2-DT	IQGAP1	CD302; LY75-CD302	H3-3B		WWTR1		LMBRD1	GAS1				NR4A3	MYADM
FCGR3A	GLRX	IRX3	CD44	TYROBP		ZAK		SORT1	SEC14L1				FRMD3	ROR1
PTN	SHROOM3	ITPKB	CDC14B	ALDH1A2		ZDHHC3		N4BP2L2	GAB1				GNG11	ACKR4
PDZRN3	FRZB	KCNE3	CDC37L1	DIXDC1		ZFP36L2		SESTD1	SLFN11				LIMCH1	DOCK4
FPR1	PON3	KIAA1462	CDC42EP3	TAGLN				UNC13B	RGS2				C5AR1	MYH10
LAMA4	TNFRSF19	KIF1C	CDH13	SMAD6				KIAA1109	KRT4				SCN4B	SLIT3
RORA	IQGAP2	KLF5	CECR2	MAL				RAPH1	ACTR3				STARD13	TACC1
FXYD1	PDE4D	KLHL5	CHMP1B	PDE4B				ATOH8	CDKN2B				SPOCK2	TBX5-AS1
CD274	CTSE	KLK10	CHMP3; RNF103-CHMP3	UACA				GK	TTLL7				GRIA1	ALOX5
C20orf85	SIGLEC1	LAMC2	CHN2; LOC101928168	ICAM4				IL6R	RRAGD				ADGRD1	TNS1
RARRES2	CD84	LGI3	CHP1	MAP3K8				CCPG1	CDH19				PTGDS	SLCO2A1
LDB3	SHANK2	LOC101928143; NUMB	CLIC6	PGR				CPQ	PLCB4				PTPN21	COL13A1
NRP1	NFATC2	LOC284454	CLIP4	ENG				TM9SF3	PTPRD				SCEL	CITED2
ANKRD20A11P	ITGB2	LRP1	CMAHP	ANPEP				TRPC6	DOK6				SCARA5	ITM2A
ANKRD20A2P	PTEN	LRP10	CNKSR2	HGF				PER1	SCML1				SPARCL1	NOSTRIN
ANKRD20A4P	RGL1	LUZP1	CNOT4	SERPING1				TXNIP	DUOXA1				ANGPTL1	SYNE1
ANKRD20A5P	NRGN	LY75	CNTN1	C1orf162				PPM1A	GFRA1				PRELP	RXFP1
ANKRD20A9P	CPEB4	LYN	COA1	ARHGAP29				BORCS7	TXNL1				RECK	RETN
SLC14A1	UBE2I	MAP4	COL4A3BP	MACF1				RNF146	VAMP3				PLN	MS4A4A
CASP4LP	MGAT4A	MAPK1	COLGALT2	CRISPLD2				ACSL3	MID1IP1				PRKCE	GLIPR2
ARHGEF15	PLAAT3	MESDC1	COX7B	EIF5				SH3BGRL	PDE1C				TMEM47	MNDA
CNN3	CRIP2	MICA	CPB2	CLU				VSIG2	ETV5				SHANK3	ZNF385B
DLL1	PLAAT4	MICA; MICB	CREB1	TMEM178A				PIK3R5	DMD				C7	KLF2
CARD16	TRAK2	MKNK1	CRK	DPYSL2				EIF4E3	SGMS1				LRRC36	EFEMP1
TIPARP	AQP3	MPZL2	CST6	RGS5				HAGLR	LRCH1				VIPR1	SELP
MIR222HG	COL8A1	MPZL3	CTGF	MAP2				FAM13B	PALLD				MYZAP	DENND3
EGR3	NCOA7	MSN	CTNNA1	SLC11A1				CAMK2D	GLT8D2				ANXA3	TGFBR2
IQCJ-SCHIP1	GBP3	MYD88	CTNNAL1; TMEM245	CYRIA				PCGF5	SMARCA2				NEBL	PMP22
SCHIP1	CRACDL	MYO1C	CTTNBP2NL	HLA-DQA1				SEC22C	MCL1				MIR22HG	CYBRD1
NRN1	CGN	MYOF	CUL3	HLA-DQA2				KPNA5	NXF3				FOS	LMOD1
IPO11	LPXN	NCOA3	CYP2B6; CYP2B7P	GYPC				HIPK1	NEGR1				MAGI2-AS3	NEDD9
LRRC70	CYFIP2	NFAT5	CYP4X1	PLAC8				COL6A5	B3GALNT1				GATA6	ADGRF5
EDIL3	TNFSF13B	NFKB1	CYP51A1; LRRD1	CCND2				AZI2	MEGF9				DCN	ICAM2
MYC	DOCK2	NOD2	DACH1	CALM1				PIAS1	PGAP1				DPT	SAMHD1
GFOD1	TMED5	OBFC1	DAZAP2	SYNPO				TAPT1	KLF11				ROBO2	COLEC12
LONRF1	DOCK10	OR2A20P; OR2A9P	DCP1A	TM4SF18				CA13	OPTN				CSRNP1	ZEB2
SSTR1	IKZF1	OSMR	DCTN4	GGTLC1				CADPS2	SNCA				COX7A1	EPB41L2
FRMD4B	RASEF	OSTF1	DDR2	ABCA3				STAM2	FER				LMO2	RBMS3
LAMC3	HLA-DOA	P2RX7	DENND4A	C16orf54				TDRD10	INPP1				PLA2G1B	CLEC14A
GJC1	PARD6B	P2RY13	DICER1	CYBB				LTA4H	DNAJB1				DKK3	PAPSS2
NFIL3	SRSF11	PHF11	DIS3	FAM241A				CCSER2	INPP5A				FILIP1	IFIT3
MAP3K20	CFTR	PLA2R1	DLG1	DMBT1				STK17B	BMP5				CFL2	SHROOM4
FCGR1B	LY86	PPA1	DNM3	ELAPOR2				TBCEL	PHACTR1				TMEM204	ARHGEF6
TMEM88	STXBP1	PPFIBP1	DOCK9	JDP2				TMEM170B					BMPR2	ADCY9
PLLP	JADE1	PPL	DSTN	GGTA1				SEC62					PRKG1	COL4A3
PPARG	FCGRT	PREX1	DYNC1LI1	HDC				VNN2					BMP2	FAS
MINDY2	EMB	PSAP	ECHDC3	KIAA0040				TMEM245					WWC2	CLEC12A
RFLNB	GASK1B	PTPN22	EFCC1	C1QA				CNR1					PID1	CFLAR
PALD1	APOC2	PXDC1	EID1	OTULINL				LZTFL1					HPGD	KANK2
KAZN	APOC4-APOC2	PYGL	ELMSAN1	SNHG14				EIF3F					NEDD4L	ARHGAP18
SLC26A2	DISP1	RAB32	ELOVL5	P2RY14				STX12					PIP5K1B	SLC46A2
SAMSN1	MBNL2	RAC2	EML4	AGTR2				RAB11FIP2					FILIP1L	CD74
ABCG1	NCF4	RBMS1	EPHA4	SLC8A1				PPP1R12B					CGNL1	TTC28
INSIG1	NNMT	RBPMS-AS1	ERAP1	NAP1L5				BTC					FOXP1	RASSF2
NCALD	DPP4	RETSAT	ETF1	GATA2				FYCO1					SHE	PHACTR2
HAS2	DNAJC15	REXO2	EXOC5	PAQR5				CNOT6L					PTPRG	C1orf198
RTN1	SLA	RGS19	EXOC6	ADGRE5				PURA					NTN4	RAB11FIP1
IFI27	IGSF6	RIN2	EXT1	PNPLA6				PBX3					IL7R	FRMD4A
IRF1	ITGAL	RNF149	FAM105A	AP1S2				EPS15					ID4	TIMP2
FLT1	LPCAT1	RPL13AP17	FAM122A	THEMIS2				GJA4					HLF	PIGR
EMP3	CYP27A1	RSAD2	FAM129A	SIK2				ARHGAP20					IFT57	PEAK1
C3orf70	MYO9A	RXRA	FAM134A	CD163				IFNAR1					ARGLU1	KDR
KLF10	TENT5A	SBSPON	FAM13C	HLA-DRB2				ARIH2					CNRIP1	HLA-E
BTN3A3	PLXNC1	SCD	FAM177A1	HLA-DRB3				HSD17B4					GDF10	CCDC69
LRRC8C	SLC46A3	2023-09-06	FAM20B	HLA-DRB4				RPS6KA3					FXYD6	STOM
OLFML2A	CD86	SERINC5	FAM46B	HLA-DRB7				TTN					ECM2	MTARC2
SERPINE1	TMX4	SH2D4A	FAM49A	HLA-DRB8				PTPRO					SYNC	HLA-DPA1
SEPTIN10	MANSC1	SIGLEC17P	FAM65B	SEPTIN11				EIF4EBP2					ACSS3	NR4A1
GNLY	SLC7A2	SLC25A43	FAM73A	RAP1A				TMEM108					RERG	ARAP3
FBXL7	COBL	SLC43A3	FAM76A	F8				RMDN2					KCNAB1	SNX1
FAM43A	IL10RA	SLC44A2	FAR1	ACOXL				CD59					FBP1	HLA-DQB1
BCL2A1	PTP4A2	SLFN5	FBXO3	NR4A2				ABHD13					PLSCR4	DUSP6
TRGC1	SYBU	SMAGP	FBXW11	GPD1				TGOLN2					LTBP2	CDKN1C
COL12A1	SRI	SNX33	FGD5-AS1	SOBP				ATXN3					CAB39L	SNX25
KLF13	IGIP	SPNS2	FGF7; KGFLP1; KGFLP2	SPARC				PNRC2					GIMAP1	CCDC68
CCDC88A	ABCC6	SPRY4-IT1	FKBP7	RUNDC3B				SMARCA5					VAPA	PRKCB
EVA1A	ABCC6P2	SQRDL	FLJ35700	FAXDC2				SLAIN1					ENPP2	MAGI3
AFAP1L1	FGD4	SRXN1	FOXN3	KCTD12				TSPYL1					MTURN	PTPRC
KLHL29	CLK4	ST3GAL1	FOXO3; FOXO3B	SPRY4				KLHDC1					METTL7A	STEAP4
ZNF423	IFI30	TENM1	FPR2	ADCY4				SLK					SDC2	RNF125
CXCL2	AIF1	TEP1	FREM2	CBX7				DNAJA1					CD83	SCARF1
PCSK5	ACSL4	TGM2	FST	TRGC2				MBNL1					EIF1	SAMD9L
RRAS	DUSP4	TLN1	FYTTD1	RUNX1T1				PRKAR1A					ADAMTSL3	UTRN
TENT5B	SYTL2	TLR1	FZD5	CHI3L2				PLPP1					CCDC50	ARRB1
BEX5	TUBA1A	TLR2	GABARAPL2	CAMTA1				GABRB2					FGR	ITGA9
OMG	RORC	TLR3	GALC	CACNA1D				SATB1					S100A4
PCDHGA1	GRAMD2A	TLR7	GALNT15	TCEAL2				PPP6C					AGTR1
PCDHGA10	TPK1	TMBIM1	GANC	C1QC				GUCY1A2					HPGDS
PCDHGA12	FUCA1	TMEM110; TMEM110-MUSTN1	GJA1	TRPV2				MAPRE2					CAT
PCDHGA2	LINC00261	TMEM139	GKN2	VSIR				SCARB2					BTG2
PCDHGA3	CD53	TMEM63A	GLRB	GGT1				VTI1B					IL18R1
PCDHGA4	MITF	TNFSF12	GNA14	ZNF677				BBIP1					NDNF
PCDHGA5	RGL3	TOB2	GNL1	HLA-DRA				NRROS					ADGRG6
PCDHGA6	RHOBTB2	TPD52L1	GPC4	FGL2				PAFAH1B1					ZNF331
PCDHGA7	PTPRN2	TPM4	GPR34	DENND2A				USP25					LRCH2
PCDHGA8	CPEB2	TRIM16	GUCY1A3	RUFY2				CNOT8					LMO7
PCDHGA9	ANXA6	TRIM21	H2AFV	PLA2G4C				ESYT3					RASL12
PCDHGB1	JMJD1C	TRIM34; TRIM6-TRIM34	H3F3B	MCTP1				IDS					DOCK11
PCDHGB2	TNFRSF1B	TRIM5	HACD1	JAML				CPEB3					FGF7
PCDHGB3	GAS7	TRIM6	HACE1	WFS1				CTNNB1					CD52
PCDHGB4	CPAMD8	TRIOBP	HAS3	FCGR2A				EVI5					TBX5
PCDHGB6	APBB1IP	TSPO	HDGFRP3	HACD4				MYO1B					LRRFIP1
PCDHGB7	PEG3	UXS1	HERPUD2	ATP1A2				GSTM5					FAT4
PCDHGC3	MAN1C1	WDR1	HIF3A	TFEC				NT5DC1					CRTAC1
PCDHGC4	DNAAF4-CCPG1	WWC3	HIGD1B	SEMA3B				CRBN					EOGT
PCDHGC5	PRR15L	YAP1	HIPK3	ACACB				PJA2					PCDH9
KANK4	MECOM	YBX3	HLA-DRB1; HLA-DRB4; LOC105369230	CHN1				ST6GALNAC3					ZFPM2
PDE2A	WDR19	ZNF366	HNRNPA0	CSRP1
ARRDC4	FAM149A		HNRNPD	ELMO1
SERTAD1	ARHGAP42		HNRNPLL	ID2
ARHGEF37	ST6GAL1		HNRNPU	SEPTIN4
OR7E47P	RCSD1		IGF1	ABLIM3
SMIM41	CCR1		IL18RAP	LAPTM5
JAZF1	IGLC2		INAFM2	MACROD2
STARD4	IGLC3		IRX2	LITAF
ANO1	IGLC7		ITGA4	SLC7A7
CX3CR1	VAMP5		ITK	ACP5
C8orf88	TREM2		ITM2B	SELENOP
ANTXR1	ANKRD28		ITSN2	PDGFRA
CD34	PTER		JAK2	PTPRM
RGS16	TRIB1		JPH1	ACTA2
DAB2IP	GAB3		KBTBD2	EGFL7
NFATC1	UBR1		KDSR	IFIT1
SLC18A2	SPAG9		KIAA1324L	REEP1
COX4I2	GLCCI1		KIAA2026	JAM3
SGK3	SLC25A16		KIDINS220	KMO
MATN2	SOAT1		KIT	KDM6B
RPGR	BHLHE41		KLF3	BIRC3
ZSWIM6	RSU1		KLHL20	NUP58
MT2A	PLA2G10		KLRF1	IFNGR1
LPAR6	INPP4B		KPNA3	FCER1A
GGT2	C11orf54		LHFP	TNFSF12-TNFSF13
STING1	NR3C1		LILRA2	IGFBP7
ADAMTS15	CLEC10A		LINC00312	CXCL16
ID3	CYLD		LINC00341; SYNE3	DCHS1
AQP9	TSC22D1		LINC00597	MAGI1
MT1E	MICAL2		LINC00667	IFIT5
ITGA5	APH1B		LINC01003	ITGAM
PLCXD3	DOCK5		LMBR1	FSTL1
TMEM74B	RBM17		LNX2	DRAM1
HDGFL3	EPDR1		LOC100049716	LST1
PRAM1	PARVG		LOC100507516	RFX3
CSRP2	TRIM8		LOC101927027	NFASC
CACHD1	ERAP2		LOC101929398	SLC27A3
TNFAIP3	MEG3		LOC105373341	TNS2
KCTD15	DUSP22		LOC105375172	ENTPD1
HEYL	FLVCR2		LOC202025	LINC01140
EIF4A1	MTHFR		LOC285147	RHEX
ANKRD20A8P	SH3GLB1		LOC285812	CALD1
CYGB	KCNQ1		LOC643733
NPC1	CHKA		LPAR1
CORO1C	MBP		LPL
ANKRD1	PNKD		LRP6
PILRA	ST7		LSAMP
MXRA7	KANSL1L		LYST
TFRC	LMNTD2-AS1		MAGI2
CCDC3	PLXND1		MALL
FAM167A	KIF9		MAN1A1
CCNL1	PLCL2		MAP1LC3B
CASQ2	RBM47		MAP1LC3C
H2AZ2	NCKAP1L		MAT2A
NID1	RUFY3		MAX
RHOQ	SSPN		MBNL1-AS1
ACKR3	GPBP1		MBOAT1
GPR4	SPRED1		MDFIC
APOL3	REPS2		ME1
OR2A20P	ZNF83		MED21
OR2A9P	AHI1		MEIS3P1
GPRASP1	PSMC2		MFSD14A
TMOD1	SH3KBP1		MID2
PRF1	ST3GAL6		MKLN1
CSTA	SESN1		MLLT3
METRNL	PRTG		MPP5
GZMB	MRAS		MS4A2
HYAL2	FNDC3A		MTM1
COL4A5	TXNDC11		MTMR12
TMCC3	CTSD		MTRR
ZSCAN18	COTL1		MXD1
MS4A15	FOLR2		MYLIP
PBX1	SCNN1B		MYO6
DSEL	CTSZ		NAV3
B3GNT5	ECHDC1		NCOA1
SPTAN1	CCR2		NDN
FGFBP2	CABLES1		NEK7
ARHGEF40	TMEM35B		NFATC3
SERPINB9	CASD1		NHSL2
FADS3	TLE2		NIPSNAP3A
LAYN	TASOR		NKD1
HIVEP3	MPC1		NLRP1
CSGALNACT1	AFDN		NNT
FCGR1A	SAP18		NOL7
	REEP5		NPR2
	TMF1		NR2F1-AS1
	CEP112		NUDT3; RPS10-NUDT3
	MTMR6		NXPE3
	ATXN7		OAS2
	GALNT10		OAT
	PDE4DIP		ODF2L
	UBE2D3		OLFM1
	DAPK1-IT1		OMD
	HLX		OSBPL1A
	WSB1		OSTM1
	SGCD		PAPSS1
	PARP8		PBRM1
	MACROH2A1		PCDHB16
	NDFIP1		PCDHGA1; PCDHGA10; PCDHGA11; PCDHGA12; PCDHGA2; PCDHGA3; PCDHGA4; PCDHGA5; PCDHGA6; PCDHGA7; PCDHGA8; PCDHGA9; PCDHGB1; PCDHGB2; PCDHGB3; PCDHGB4; PCDHGB5; PCDHGB6; PCDHGB7; PCDHGC3; PCDHGC4; PCDHGC5
	RAB17		PDE3A
	ZBTB46		PDE3B
	CCNG1		PEA15
	FIG4		PELI1
	RNASE6		PELI2
	PPARGC1A		PENK
	ARL6IP5		PER3
	SMARCD3		PFKFB2
	RASA4		PHF2
	PSMA5		PIGY; PYURF
	CARD8		PIK3C2A
	RPL23AP32		PIP4K2A
	MPP7		PKHD1L1
	CCND3		PKIA
	IFIT2		PLAT
	MAP3K3		PLEKHF2
	PLEKHB1		PLEKHG1
	KIF13B		PLEKHM3
	SFPQ		PLS3
	IRAG1		PPM1D
	MIR99AHG		PPP1R2
	PODN		PPP2R5A
	TBC1D9		PPP2R5C
	PCDH20		PPP3R1
	MEF2D		PRDM6
	LCORL		PRMT2
	SLC47A1		PRNP
	DTX4		PROK2
	KCNJ8		PROSC
	SEPTIN6		PSEN1
	PON2		PSIP1
	FAM114A2		PSMA3-AS1
	MXD4		PSMD11
	YPEL3		PTGER2
	IRS2		PTPN13
	SIDT2		PXK
	SREK1		PXMP4
	CHMP2B		RAB14
	FBXO38		RAB23
	EPOR		RAB28
	DRAM2		RALA
	RNF10		RASAL2
	GRK3		RASSF9
	FGD2		RBL2
	LEPROTL1		RBM18
	NHLRC3		RDX
	THSD7A		RGMB
	MPP1		RGS18
	PDE7B		RNF11
	SAR1B		RNF182
	VWA5A		RNF38
	TBXAS1		RNFT1
	RSBN1		ROCK1
	DTNA		RRN3; RRN3P1; RRN3P2
	RASGRF2		S100A3
	NHLRC2		SAP30L
	GSE1		SBDS; SBDSP1
	CENATAC		SCOC
	TRIQK		SCPEP1
	SLC41A2		SDCBPP2
	MAP9		SDPR
	SFXN3		SELL
	VPS13C		SEMA3E
	ALAS1		SENP6
	RAB20		2023-09-11
	LAIR1		SERINC3
	ANKRD10		SFTPA1; SFTPA2
	FERMT3		SGCB
	TMEM30A		SGIP1
	WWC1		SH3RF2
	APPBP2		SHISA2
	ELOA		SHISA3
	DMXL1		SKAP2
	MPDZ		SKP1
	ARHGEF2		SLAIN2
	SP100		SLC17A5
	RARA		SLC22A15
	PRKCZ		SLC30A4
	SDCBP		SLCO3A1
	GATA6-AS1		SLCO4C1
	FBRSL1		SMIM11A; SMIM11B
	ZNF542P		SMIM14
	POLK		SNTB2
	CEMIP2		SNX12
	TUSC1		SNX2
	ABI2		SNX3
	CSF3R		SOS2
	GCC2		SPATS2L
	RAPGEF6		SPRED2
	ZNF25		SSBP2
	SPATA6		SSH1
	MAN2A2		ST7; ST7-OT3
	RGS3		STIM2
	PRPF38B		STX11
	CASP8		SUSD6
	GAB2		SYNJ2BP
	SELPLG		SYPL1
	BDH2		TAB2
	NT5C2		TAF9B
	SULT1A1		TARP; TRGC1; TRGC2; TRGV9
	DAAM2		TARP; TRGC1; TRGV9
	TANK		TARP; TRGC2
	RNF145		TBX2-AS1
	MFNG		TCEAL1
	CCDC92		TDRD7
	TECPR1		TGFB2; TGFB2-OT1
	PIK3C3		THRB
	RPL15		TJP2
	PHYKPL		TLE4
	LINC02478		TMEM173
	DENND2D		TMEM19
	IQSEC1		TMEM230
	FTH1		TMEM237
	CST3		TMEM255A
	TBC1D24		TMEM30B
	COX16		TMEM39A
	PCNX1		TMEM41B
	UBA7		TMEM43
	CLN5		TMEM50B
	C5orf24		TMEM56
	AMIGO2		TMEM9B
	AVPI1		TMOD2
	LIG4		TMOD3
	C1orf54		TNRC6B
	BTK		TNXA; TNXB
	ARHGEF10		TOR1AIP1
	LAMB2		TRIL
	ELP2		TRIM36
	TMEM128		TSPAN13
	CGRRF1		TSPAN2
	CFAP221		TSPAN3
	ORMDL1		TSPAN31
	PKDCC		TTC39B
	SLC15A3		TWIST2
	ZNF682		TXNDC16
	TMEM119		TYRP1
	A2M-AS1		UBE2B
	GKAP1		UBR2
	CDC42SE2		UBR3
	ARHGAP25		UNC5C
	STX2		USP38
	CDH6		USP44
	SACM1L		UST
	AFF1		UTP14C
	VPS13A		VAMP4
	LAMTOR3		VKORC1L1
	TP53INP1		VLDLR
	CCDC9B		WBP4
	ADD1		WDR47
	ARHGEF3		WISP2
	EVL		WNT2B
	CGGBP1		ZADH2
	MOB1B		ZBTB21
	AUH		ZBTB47
	CNTN4		ZC3H14
	SDC4		ZDHHC2
	IKZF5		ZFYVE21
	EIF4E2		ZHX1
	CSF1R		ZMIZ1
	PAQR8		ZMYM6
	IKZF4		ZMYND11
	CEP104		ZNF204P
	RTN3		ZNF330
	LGMN
	TBRG1
	ARID4A
	GLIS2
	PGRMC2
	CST7
	VASN
	SIPA1L1
	FBXL5
	SECISBP2
	LONP2
	SMAP2
	HERC1
	TCF12
	NR1H3
	SERF2
	YIPF6
	PCF11
	PCMTD1
	ANXA5
	TPP2
	GALM
	CTSF
	TBC1D1
	AK2
	DUSP8
	BCAM
	HERPUD1
	PAPOLA
	ANAPC16
	NFIX
	SYNJ1
	SPIRE1
	ANXA11
	TRAM1
	ESYT2
	GUCY1A1
	MIA3
	SULT1A2
	KIAA0232
	YPEL2
	ZC3H7A
	SOD3
	TNRC6C
	SLC26A11
	PER2
	MINDY3
	FRYL
	SLC25A27
	GABARAPL1
	GABARAPL3
	CEBPB
	TRIM34
	TRIM6-TRIM34
	CHIA
	CYSTM1
	CRYL1
	MAP3K7CL
	GNS
	IKBKB
	ZBED3
	WDFY3
	SIRT1
	ARHGAP45
	RETREG2
	ZDHHC17
	BTBD9
	FBXL3
	GPRASP2
	GRN
	CEP85L
	IL11RA
	MYO15B
	DENND4C
	BOD1L1
	ATG12
	USP3
	TRIM14
	AIF1L
	AK9
	GPCPD1
	ANKRD12
	ZFYVE16
	DPP8
	BRI3
	RPS15A
	ZBTB18
	TACC2
	SAR1A
	AIMP1
	ING3
	KMT2D
	CSNK1D
	FBXO9
	IFT88
	FGD3
	ATP2C2
	PPIG
	TMEM192
	CALHM2
	EFNA5
	LRRN4
	FHOD1
	HEXB
	BTN2A2
	UVSSA
	ADGRE1
	SNED1
	TCF7L2
	TMEM219
	FGFR1OP2
	DCSTAMP
	MAML3
	SH3BP5-AS1
	CAPN2
	AGPAT4
	VPS41

## Sheet: Metascape-AD-up
DEGs specifically upregulated in AD
GroupID	Category	Term	Description	LogP	Log(q-value)	Genes	Symbols	InTerm_InList
1_Member	GO Biological Processes	GO:0006486	protein glycosylation	-7.14397	-3.33724	2524,2530,2591,2673,9245,23333,51809,55808,56913,79644,84899	FUT2,FUT8,GALNT3,GFPT1,GCNT3,DPY19L1,GALNT7,ST6GALNAC1,C1GALT1,SRD5A3,TMTC4	11/219
1_Member	GO Biological Processes	GO:0043413	macromolecule glycosylation	-7.14397	-3.33724	2524,2530,2591,2673,9245,23333,51809,55808,56913,79644,84899	FUT2,FUT8,GALNT3,GFPT1,GCNT3,DPY19L1,GALNT7,ST6GALNAC1,C1GALT1,SRD5A3,TMTC4	11/219
1_Member	GO Biological Processes	GO:0009101	glycoprotein biosynthetic process	-7.05732	-3.33724	2524,2530,2591,2673,9245,9957,23333,51809,55808,56913,79644,84899	FUT2,FUT8,GALNT3,GFPT1,GCNT3,HS3ST1,DPY19L1,GALNT7,ST6GALNAC1,C1GALT1,SRD5A3,TMTC4	12/276
1_Member	GO Biological Processes	GO:0070085	glycosylation	-6.83424	-3.2391	2524,2530,2591,2673,9245,23333,51809,55808,56913,79644,84899	FUT2,FUT8,GALNT3,GFPT1,GCNT3,DPY19L1,GALNT7,ST6GALNAC1,C1GALT1,SRD5A3,TMTC4	11/235
1_Member	GO Biological Processes	GO:1901137	carbohydrate derivative biosynthetic process	-6.35195	-2.85373	471,2524,2530,2591,2673,9245,9957,23333,51809,55808,56913,79152,79644,84899,93183,122622	ATIC,FUT2,FUT8,GALNT3,GFPT1,GCNT3,HS3ST1,DPY19L1,GALNT7,ST6GALNAC1,C1GALT1,FA2H,SRD5A3,TMTC4,PIGM,ADSS1	16/594
1_Member	GO Biological Processes	GO:0009100	glycoprotein metabolic process	-5.99714	-2.57809	2524,2530,2591,2673,9245,9957,23333,51809,55808,56913,79644,84899	FUT2,FUT8,GALNT3,GFPT1,GCNT3,HS3ST1,DPY19L1,GALNT7,ST6GALNAC1,C1GALT1,SRD5A3,TMTC4	12/347
1_Member	KEGG Pathway	hsa00512	Mucin type O-glycan biosynthesis	-5.68754	-2.33544	2591,9245,51809,55808,56913	GALNT3,GCNT3,GALNT7,ST6GALNAC1,C1GALT1	5/36
1_Member	GO Biological Processes	GO:0016266	O-glycan processing	-3.94098	-0.93829	2591,9245,51809,56913	GALNT3,GCNT3,GALNT7,C1GALT1	4/43
1_Member	GO Biological Processes	GO:0006493	protein O-linked glycosylation	-3.55824	-0.725829	2591,9245,51809,56913,84899	GALNT3,GCNT3,GALNT7,C1GALT1,TMTC4	5/98
1_Member	GO Biological Processes	GO:0005975	carbohydrate metabolic process	-3.55693	-0.725829	2524,2530,2582,2591,7031,9245,51809,55526,55808,80201	FUT2,FUT8,GALE,GALNT3,TFF1,GCNT3,GALNT7,DHTKD1,ST6GALNAC1,HKDC1	10/441
1_Member	KEGG Pathway	hsa00514	Other types of O-glycan biosynthesis	-2.58455	-0.344098	2591,51809,56913	GALNT3,GALNT7,C1GALT1	3/47
1_Summary	GO Biological Processes	GO:0006486	protein glycosylation	-7.14397	-3.33724	2524,2530,2591,2673,9245,23333,51809,55808,56913,79644,84899,9957,471,79152,93183,122622,2582,7031,55526,80201	FUT2,FUT8,GALNT3,GFPT1,GCNT3,DPY19L1,GALNT7,ST6GALNAC1,C1GALT1,SRD5A3,TMTC4,HS3ST1,ATIC,FA2H,PIGM,ADSS1,GALE,TFF1,DHTKD1,HKDC1	20/-
10_Member	GO Biological Processes	GO:0002065	columnar/cuboidal epithelial cell differentiation	-3.41958	-0.716151	5753,6659,10551,25803,56913	PTK6,SOX4,AGR2,SPDEF,C1GALT1	5/105
10_Member	GO Biological Processes	GO:0060575	intestinal epithelial cell differentiation	-3.39202	-0.716151	5753,25803,56913	PTK6,SPDEF,C1GALT1	3/25
10_Member	GO Biological Processes	GO:0030855	epithelial cell differentiation	-2.96972	-0.508897	1365,5753,6659,10409,10551,23657,25803,56913,57111,79152,144501	CLDN3,PTK6,SOX4,BASP1,AGR2,SLC7A11,SPDEF,C1GALT1,RAB25,FA2H,KRT80	11/620
10_Member	GO Biological Processes	GO:0048565	digestive tract development	-2.96864	-0.508897	1281,5753,10551,25803,56913	COL3A1,PTK6,AGR2,SPDEF,C1GALT1	5/132
10_Member	GO Biological Processes	GO:0055123	digestive system development	-2.80113	-0.467254	1281,5753,10551,25803,56913	COL3A1,PTK6,AGR2,SPDEF,C1GALT1	5/144
10_Member	GO Biological Processes	GO:0060541	respiratory system development	-2.13034	-0.0437312	1281,10409,10551,23657,25803	COL3A1,BASP1,AGR2,SLC7A11,SPDEF	5/207
10_Member	GO Biological Processes	GO:0030324	lung development	-1.65672	0	1281,10551,23657,25803	COL3A1,AGR2,SLC7A11,SPDEF	4/182
10_Member	GO Biological Processes	GO:0002064	epithelial cell development	-1.63383	0	1365,25803,56913,57111	CLDN3,SPDEF,C1GALT1,RAB25	4/185
10_Member	GO Biological Processes	GO:0030323	respiratory tube development	-1.62631	0	1281,10551,23657,25803	COL3A1,AGR2,SLC7A11,SPDEF	4/186
10_Summary	GO Biological Processes	GO:0002065	columnar/cuboidal epithelial cell differentiation	-3.41958	-0.716151	5753,6659,10551,25803,56913,1365,10409,23657,57111,79152,144501,1281	PTK6,SOX4,AGR2,SPDEF,C1GALT1,CLDN3,BASP1,SLC7A11,RAB25,FA2H,KRT80,COL3A1	12/-
11_Member	GO Biological Processes	GO:0071709	membrane assembly	-3.40564	-0.716151	1104,2048,92421,116238	RCC1,EPHB2,CHMP4C,TLCD1	4/59
11_Member	GO Biological Processes	GO:0044091	membrane biogenesis	-3.29661	-0.690481	1104,2048,92421,116238	RCC1,EPHB2,CHMP4C,TLCD1	4/63
11_Member	GO Biological Processes	GO:0006997	nucleus organization	-2.85511	-0.496759	1104,6732,51280,84172,92421	RCC1,SRPK1,GOLM1,POLR1B,CHMP4C	5/140
11_Member	GO Biological Processes	GO:0007009	plasma membrane organization	-1.92448	0	79152,92421,116238,338440	FA2H,CHMP4C,TLCD1,ANO9	4/151
11_Member	GO Biological Processes	GO:0010256	endomembrane system organization	-1.35649	0	1104,79152,84343,92421,92840,116238,338440	RCC1,FA2H,HPS3,CHMP4C,REEP6,TLCD1,ANO9	7/554
11_Summary	GO Biological Processes	GO:0071709	membrane assembly	-3.40564	-0.716151	1104,2048,92421,116238,6732,51280,84172,79152,338440,84343,92840	RCC1,EPHB2,CHMP4C,TLCD1,SRPK1,GOLM1,POLR1B,FA2H,ANO9,HPS3,REEP6	11/-
12_Member	GO Biological Processes	GO:0016052	carbohydrate catabolic process	-3.32677	-0.694146	2524,2530,2582,55526,80201	FUT2,FUT8,GALE,DHTKD1,HKDC1	5/110
12_Member	GO Biological Processes	GO:0009312	oligosaccharide biosynthetic process	-3.1984	-0.624449	2524,2530,55808	FUT2,FUT8,ST6GALNAC1	3/29
12_Member	GO Biological Processes	GO:0019320	hexose catabolic process	-2.75563	-0.439245	2524,2530,2582	FUT2,FUT8,GALE	3/41
12_Member	GO Biological Processes	GO:0046365	monosaccharide catabolic process	-2.53278	-0.317849	2524,2530,2582	FUT2,FUT8,GALE	3/49
12_Member	GO Biological Processes	GO:0009311	oligosaccharide metabolic process	-2.09848	-0.0283829	2524,2530,55808	FUT2,FUT8,ST6GALNAC1	3/70
12_Member	GO Biological Processes	GO:0019318	hexose metabolic process	-1.84934	0	2524,2530,2582,80201	FUT2,FUT8,GALE,HKDC1	4/159
12_Member	GO Biological Processes	GO:0044282	small molecule catabolic process	-1.75442	0	2524,2530,2582,9123,79644,84706	FUT2,FUT8,GALE,SLC16A3,SRD5A3,GPT2	6/353
12_Member	GO Biological Processes	GO:0005996	monosaccharide metabolic process	-1.61141	0	2524,2530,2582,80201	FUT2,FUT8,GALE,HKDC1	4/188
12_Member	GO Biological Processes	GO:0016051	carbohydrate biosynthetic process	-1.40058	0	2524,2530,55808	FUT2,FUT8,ST6GALNAC1	3/129
12_Summary	GO Biological Processes	GO:0016052	carbohydrate catabolic process	-3.32677	-0.694146	2524,2530,2582,55526,80201,55808,9123,79644,84706	FUT2,FUT8,GALE,DHTKD1,HKDC1,ST6GALNAC1,SLC16A3,SRD5A3,GPT2	9/-
13_Member	GO Biological Processes	GO:0097035	regulation of membrane lipid distribution	-3.32314	-0.694146	3783,23120,116238,338440	KCNN4,ATP10B,TLCD1,ANO9	4/62
13_Member	GO Biological Processes	GO:0045332	phospholipid translocation	-2.50775	-0.301776	3783,23120,338440	KCNN4,ATP10B,ANO9	3/50
13_Member	GO Biological Processes	GO:0034204	lipid translocation	-2.39034	-0.203621	3783,23120,338440	KCNN4,ATP10B,ANO9	3/55
13_Member	GO Biological Processes	GO:0015914	phospholipid transport	-1.69425	0	3783,23120,338440	KCNN4,ATP10B,ANO9	3/99
13_Member	GO Biological Processes	GO:0010876	lipid localization	-1.60606	0	634,3783,10809,23120,338440,440335	CEACAM1,KCNN4,STARD10,ATP10B,ANO9,SMIM22	6/382
13_Summary	GO Biological Processes	GO:0097035	regulation of membrane lipid distribution	-3.32314	-0.694146	3783,23120,116238,338440,634,10809,440335	KCNN4,ATP10B,TLCD1,ANO9,CEACAM1,STARD10,SMIM22	7/-
14_Member	GO Biological Processes	GO:0042058	regulation of epidermal growth factor receptor signaling pathway	-2.98886	-0.508897	634,4318,5753,10551	CEACAM1,MMP9,PTK6,AGR2	4/76
14_Member	GO Biological Processes	GO:1901184	regulation of ERBB signaling pathway	-2.84651	-0.494411	634,4318,5753,10551	CEACAM1,MMP9,PTK6,AGR2	4/83
14_Member	GO Biological Processes	GO:0045742	positive regulation of epidermal growth factor receptor signaling pathway	-2.81879	-0.478924	4318,5753,10551	MMP9,PTK6,AGR2	3/39
14_Member	GO Biological Processes	GO:1901186	positive regulation of ERBB signaling pathway	-2.75563	-0.439245	4318,5753,10551	MMP9,PTK6,AGR2	3/41
14_Summary	GO Biological Processes	GO:0042058	regulation of epidermal growth factor receptor signaling pathway	-2.98886	-0.508897	634,4318,5753,10551	CEACAM1,MMP9,PTK6,AGR2	4/-
15_Member	Hallmark Gene Sets	M5937	HALLMARK GLYCOLYSIS	-2.93586	-0.508897	1365,2530,2582,2673,9123,79644	CLDN3,FUT8,GALE,GFPT1,SLC16A3,SRD5A3	6/200
15_Member	KEGG Pathway	hsa01250	Biosynthesis of nucleotide sugars	-2.88557	-0.508897	2582,2673,80201	GALE,GFPT1,HKDC1	3/37
15_Member	KEGG Pathway	hsa00520	Amino sugar and nucleotide sugar metabolism	-2.53278	-0.317849	2582,2673,80201	GALE,GFPT1,HKDC1	3/49
15_Member	GO Biological Processes	GO:0006487	protein N-linked glycosylation	-2.06491	-0.0199998	2530,2673,79644	FUT8,GFPT1,SRD5A3	3/72
15_Summary	Hallmark Gene Sets	M5937	HALLMARK GLYCOLYSIS	-2.93586	-0.508897	1365,2530,2582,2673,9123,79644,80201	CLDN3,FUT8,GALE,GFPT1,SLC16A3,SRD5A3,HKDC1	7/-
16_Member	GO Biological Processes	GO:0031346	positive regulation of cell projection organization	-2.92993	-0.508897	2048,4192,5753,8507,26499,54664,54869,150696	EPHB2,MDK,PTK6,ENC1,PLEK2,TMEM106B,EPS8L1,PROM2	8/355
16_Member	GO Biological Processes	GO:0010976	positive regulation of neuron projection development	-2.63711	-0.369327	2048,4192,5753,8507,54664	EPHB2,MDK,PTK6,ENC1,TMEM106B	5/157
16_Member	GO Biological Processes	GO:0031344	regulation of cell projection organization	-1.39241	0	2048,4192,5753,8507,26499,54664,54869,150696	EPHB2,MDK,PTK6,ENC1,PLEK2,TMEM106B,EPS8L1,PROM2	8/662
16_Summary	GO Biological Processes	GO:0031346	positive regulation of cell projection organization	-2.92993	-0.508897	2048,4192,5753,8507,26499,54664,54869,150696	EPHB2,MDK,PTK6,ENC1,PLEK2,TMEM106B,EPS8L1,PROM2	8/-
17_Member	GO Biological Processes	GO:0018193	peptidyl-amino acid modification	-2.92951	-0.508897	2048,2591,4193,5753,6690,6732,10549,23333,25797,27347,114799,388228	EPHB2,GALNT3,MDM2,PTK6,SPINK1,SRPK1,PRDX4,DPY19L1,QPCT,STK39,ESCO1,SBK1	12/726
17_Member	GO Biological Processes	GO:0006468	protein phosphorylation	-2.12238	-0.0424505	2048,2065,5753,6690,6732,10549,27347,51765,56164,388228	EPHB2,ERBB3,PTK6,SPINK1,SRPK1,PRDX4,STK39,STK26,STK31,SBK1	10/692
17_Member	GO Biological Processes	GO:0018210	peptidyl-threonine modification	-1.98539	0	2591,27347,388228	GALNT3,STK39,SBK1	3/77
17_Member	GO Biological Processes	GO:0018209	peptidyl-serine modification	-1.51241	0	2591,6732,27347,388228	GALNT3,SRPK1,STK39,SBK1	4/202
17_Summary	GO Biological Processes	GO:0018193	peptidyl-amino acid modification	-2.92951	-0.508897	2048,2591,4193,5753,6690,6732,10549,23333,25797,27347,114799,388228,2065,51765,56164	EPHB2,GALNT3,MDM2,PTK6,SPINK1,SRPK1,PRDX4,DPY19L1,QPCT,STK39,ESCO1,SBK1,ERBB3,STK26,STK31	15/-
18_Member	GO Biological Processes	GO:0022600	digestive system process	-2.92613	-0.508897	3783,4192,7031,9245	KCNN4,MDK,TFF1,GCNT3	4/79
18_Member	GO Biological Processes	GO:0007586	digestion	-2.37413	-0.196503	3783,4192,7031,9245	KCNN4,MDK,TFF1,GCNT3	4/112
18_Member	Hallmark Gene Sets	M5907	HALLMARK ESTROGEN RESPONSE LATE	-2.19177	-0.0773624	2582,4192,7031,9536,10551	GALE,MDK,TFF1,PTGES,AGR2	5/200
18_Member	Hallmark Gene Sets	M5906	HALLMARK ESTROGEN RESPONSE EARLY	-1.52601	0	3856,7031,9536,64798	KRT8,TFF1,PTGES,DEPTOR	4/200
18_Summary	GO Biological Processes	GO:0022600	digestive system process	-2.92613	-0.508897	3783,4192,7031,9245,2582,9536,10551,3856,64798	KCNN4,MDK,TFF1,GCNT3,GALE,PTGES,AGR2,KRT8,DEPTOR	9/-
19_Member	GO Biological Processes	GO:0010035	response to inorganic substance	-2.88807	-0.508897	26,471,860,1277,1728,3856,4318,7031,27347,51765	AOC1,ATIC,RUNX2,COL1A1,NQO1,KRT8,MMP9,TFF1,STK39,STK26	10/539
19_Member	GO Biological Processes	GO:0000302	response to reactive oxygen species	-1.68799	0	1277,1728,4318,51765	COL1A1,NQO1,MMP9,STK26	4/178
19_Member	GO Biological Processes	GO:0031667	response to nutrient levels	-1.68253	0	26,860,1277,1728,6690,27347,51765	AOC1,RUNX2,COL1A1,NQO1,SPINK1,STK39,STK26	7/471
19_Member	GO Biological Processes	GO:0042542	response to hydrogen peroxide	-1.6385	0	1277,1728,51765	COL1A1,NQO1,STK26	3/104
19_Member	GO Biological Processes	GO:0009991	response to extracellular stimulus	-1.55536	0	26,860,1277,1728,6690,27347,51765	AOC1,RUNX2,COL1A1,NQO1,SPINK1,STK39,STK26	7/501
19_Member	GO Biological Processes	GO:0071248	cellular response to metal ion	-1.51241	0	26,1728,4318,27347	AOC1,NQO1,MMP9,STK39	4/202
19_Member	GO Biological Processes	GO:0071241	cellular response to inorganic substance	-1.31602	0	26,1728,4318,27347	AOC1,NQO1,MMP9,STK39	4/234
19_Summary	GO Biological Processes	GO:0010035	response to inorganic substance	-2.88807	-0.508897	26,471,860,1277,1728,3856,4318,7031,27347,51765,6690	AOC1,ATIC,RUNX2,COL1A1,NQO1,KRT8,MMP9,TFF1,STK39,STK26,SPINK1	11/-
2_Member	GO Biological Processes	GO:0001775	cell activation	-4.67014	-1.37803	860,931,1015,1281,1311,1380,2048,2267,4192,5079,5450,6659,23657,27347,29760	RUNX2,MS4A1,CDH17,COL3A1,COMP,CR2,EPHB2,FGL1,MDK,PAX5,POU2AF1,SOX4,SLC7A11,STK39,BLNK	15/717
2_Member	GO Biological Processes	GO:0006959	humoral immune response	-4.28543	-1.12963	931,1380,5450,10406,10563,27242,29760,140686	MS4A1,CR2,POU2AF1,WFDC2,CXCL13,TNFRSF21,BLNK,WFDC3	8/223
2_Member	GO Biological Processes	GO:0030183	B cell differentiation	-3.93137	-0.93829	931,1015,1380,5079,5450,29760	MS4A1,CDH17,CR2,PAX5,POU2AF1,BLNK	6/130
2_Member	GO Biological Processes	GO:0042113	B cell activation	-3.89969	-0.932946	931,1015,1380,2048,5079,5450,29760	MS4A1,CDH17,CR2,EPHB2,PAX5,POU2AF1,BLNK	7/189
2_Member	GO Biological Processes	GO:0030098	lymphocyte differentiation	-3.54282	-0.725829	860,931,1015,1380,5079,5450,6659,29760	RUNX2,MS4A1,CDH17,CR2,PAX5,POU2AF1,SOX4,BLNK	8/286
2_Member	GO Biological Processes	GO:0046649	lymphocyte activation	-3.33285	-0.694146	860,931,1015,1380,2048,4192,5079,5450,6659,29760	RUNX2,MS4A1,CDH17,CR2,EPHB2,MDK,PAX5,POU2AF1,SOX4,BLNK	10/471
2_Member	GO Biological Processes	GO:1903131	mononuclear cell differentiation	-3.13329	-0.569564	860,931,1015,1380,5079,5450,6659,29760	RUNX2,MS4A1,CDH17,CR2,PAX5,POU2AF1,SOX4,BLNK	8/330
2_Member	GO Biological Processes	GO:0045321	leukocyte activation	-3.11995	-0.5662	860,931,1015,1380,2048,4192,5079,5450,6659,27347,29760	RUNX2,MS4A1,CDH17,CR2,EPHB2,MDK,PAX5,POU2AF1,SOX4,STK39,BLNK	11/594
2_Member	GO Biological Processes	GO:0002521	leukocyte differentiation	-3.09306	-0.558617	860,931,1015,1380,4318,5079,5450,6659,29760	RUNX2,MS4A1,CDH17,CR2,MMP9,PAX5,POU2AF1,SOX4,BLNK	9/418
2_Member	GO Biological Processes	GO:0030097	hemopoiesis	-2.69412	-0.405404	860,931,1015,1380,4318,5079,5450,6659,29760,51205,55526	RUNX2,MS4A1,CDH17,CR2,MMP9,PAX5,POU2AF1,SOX4,BLNK,ACP6,DHTKD1	11/672
2_Member	GO Biological Processes	GO:0002757	immune response-activating signaling pathway	-1.49747	0	931,1380,9447,27242,29760	MS4A1,CR2,AIM2,TNFRSF21,BLNK	5/301
2_Member	GO Biological Processes	GO:0002764	immune response-regulating signaling pathway	-1.34424	0	931,1380,9447,27242,29760	MS4A1,CR2,AIM2,TNFRSF21,BLNK	5/332
2_Member	GO Biological Processes	GO:0002429	immune response-activating cell surface receptor signaling pathway	-1.32162	0	931,1380,27242,29760	MS4A1,CR2,TNFRSF21,BLNK	4/233
2_Summary	GO Biological Processes	GO:0001775	cell activation	-4.67014	-1.37803	860,931,1015,1281,1311,1380,2048,2267,4192,5079,5450,6659,23657,27347,29760,10406,10563,27242,140686,4318,51205,55526,9447	RUNX2,MS4A1,CDH17,COL3A1,COMP,CR2,EPHB2,FGL1,MDK,PAX5,POU2AF1,SOX4,SLC7A11,STK39,BLNK,WFDC2,CXCL13,TNFRSF21,WFDC3,MMP9,ACP6,DHTKD1,AIM2	23/-
20_Member	KEGG Pathway	hsa00250	Alanine, aspartate and glutamate metabolism	-2.88557	-0.508897	2673,84706,122622	GFPT1,GPT2,ADSS1	3/37
20_Summary	KEGG Pathway	hsa00250	Alanine, aspartate and glutamate metabolism	-2.88557	-0.508897	2673,84706,122622	GFPT1,GPT2,ADSS1	3/-
3_Member	Hallmark Gene Sets	M5953	HALLMARK KRAS SIGNALING UP	-4.62099	-1.37803	2048,2591,3783,4318,26499,27299,80201,84869	EPHB2,GALNT3,KCNN4,MMP9,PLEK2,ADAMDEC1,HKDC1,CBR4	8/200
3_Summary	Hallmark Gene Sets	M5953	HALLMARK KRAS SIGNALING UP	-4.62099	-1.37803	2048,2591,3783,4318,26499,27299,80201,84869	EPHB2,GALNT3,KCNN4,MMP9,PLEK2,ADAMDEC1,HKDC1,CBR4	8/-
4_Member	GO Biological Processes	GO:0050878	regulation of body fluid levels	-4.38648	-1.18928	634,1281,1311,2048,2267,3783,6690,10551,23657,27347	CEACAM1,COL3A1,COMP,EPHB2,FGL1,KCNN4,SPINK1,AGR2,SLC7A11,STK39	10/349
4_Member	GO Biological Processes	GO:0042060	wound healing	-3.09947	-0.558617	634,1277,1281,1311,2065,2267,23657,92421	CEACAM1,COL1A1,COL3A1,COMP,ERBB3,FGL1,SLC7A11,CHMP4C	8/334
4_Member	GO Biological Processes	GO:0008283	cell population proliferation	-3.0329	-0.520091	634,860,931,1281,1311,1380,2267,6659,7031,9536,57167,65108	CEACAM1,RUNX2,MS4A1,COL3A1,COMP,CR2,FGL1,SOX4,TFF1,PTGES,SALL4,MARCKSL1	12/706
4_Member	GO Biological Processes	GO:0009611	response to wounding	-2.85715	-0.496759	634,1277,1281,1311,2065,2267,4192,23657,92421	CEACAM1,COL1A1,COL3A1,COMP,ERBB3,FGL1,MDK,SLC7A11,CHMP4C	9/452
4_Member	GO Biological Processes	GO:0048871	multicellular organismal-level homeostasis	-2.61756	-0.359883	608,1281,1311,1365,6659,7031,9447,27347,55808,132299	TNFRSF17,COL3A1,COMP,CLDN3,SOX4,TFF1,AIM2,STK39,ST6GALNAC1,OCIAD2	10/587
4_Member	GO Biological Processes	GO:0070527	platelet aggregation	-2.58455	-0.344098	1311,2267,23657	COMP,FGL1,SLC7A11	3/47
4_Member	GO Biological Processes	GO:0030168	platelet activation	-2.56629	-0.332881	1281,1311,2267,23657	COL3A1,COMP,FGL1,SLC7A11	4/99
4_Member	GO Biological Processes	GO:0001568	blood vessel development	-2.46607	-0.268874	634,1277,1278,1281,1311,2048,4193,6659,56913	CEACAM1,COL1A1,COL1A2,COL3A1,COMP,EPHB2,MDM2,SOX4,C1GALT1	9/517
4_Member	GO Biological Processes	GO:0001944	vasculature development	-2.36432	-0.196503	634,1277,1278,1281,1311,2048,4193,6659,56913	CEACAM1,COL1A1,COL1A2,COL3A1,COMP,EPHB2,MDM2,SOX4,C1GALT1	9/536
4_Member	GO Biological Processes	GO:0034109	homotypic cell-cell adhesion	-2.20601	-0.0773624	1311,2267,23657	COMP,FGL1,SLC7A11	3/64
4_Member	GO Biological Processes	GO:0048844	artery morphogenesis	-2.08156	-0.0210826	1281,1311,6659	COL3A1,COMP,SOX4	3/71
4_Member	GO Biological Processes	GO:0001894	tissue homeostasis	-1.90822	0	1281,1311,1365,7031,27347	COL3A1,COMP,CLDN3,TFF1,STK39	5/235
4_Member	GO Biological Processes	GO:0060249	anatomical structure homeostasis	-1.90822	0	1281,1311,1365,7031,27347	COL3A1,COMP,CLDN3,TFF1,STK39	5/235
4_Member	GO Biological Processes	GO:0035239	tube morphogenesis	-1.73646	0	634,1281,1311,2048,6659,10551,55083,56913,57167	CEACAM1,COL3A1,COMP,EPHB2,SOX4,AGR2,KIF26B,C1GALT1,SALL4	9/679
4_Member	GO Biological Processes	GO:0007596	blood coagulation	-1.72013	0	1281,1311,2267,23657	COL3A1,COMP,FGL1,SLC7A11	4/174
4_Member	GO Biological Processes	GO:0050817	coagulation	-1.70395	0	1281,1311,2267,23657	COL3A1,COMP,FGL1,SLC7A11	4/176
4_Member	GO Biological Processes	GO:0007599	hemostasis	-1.67225	0	1281,1311,2267,23657	COL3A1,COMP,FGL1,SLC7A11	4/180
4_Member	GO Biological Processes	GO:0060840	artery development	-1.67156	0	1281,1311,6659	COL3A1,COMP,SOX4	3/101
4_Member	GO Biological Processes	GO:0048514	blood vessel morphogenesis	-1.39255	0	634,1281,1311,2048,6659,56913	CEACAM1,COL3A1,COMP,EPHB2,SOX4,C1GALT1	6/430
4_Summary	GO Biological Processes	GO:0050878	regulation of body fluid levels	-4.38648	-1.18928	634,1281,1311,2048,2267,3783,6690,10551,23657,27347,1277,2065,92421,860,931,1380,6659,7031,9536,57167,65108,4192,608,1365,9447,55808,132299,1278,4193,56913,55083	CEACAM1,COL3A1,COMP,EPHB2,FGL1,KCNN4,SPINK1,AGR2,SLC7A11,STK39,COL1A1,ERBB3,CHMP4C,RUNX2,MS4A1,CR2,SOX4,TFF1,PTGES,SALL4,MARCKSL1,MDK,TNFRSF17,CLDN3,AIM2,ST6GALNAC1,OCIAD2,COL1A2,MDM2,C1GALT1,KIF26B	31/-
5_Member	GO Biological Processes	GO:0007167	enzyme-linked receptor protein signaling pathway	-4.0688	-0.980734	860,1277,1278,1281,1311,2048,2065,2530,2591,4318,5753,29760,200958	RUNX2,COL1A1,COL1A2,COL3A1,COMP,EPHB2,ERBB3,FUT8,GALNT3,MMP9,PTK6,BLNK,MUC20	13/628
5_Member	GO Biological Processes	GO:0007169	transmembrane receptor protein tyrosine kinase signaling pathway	-2.49029	-0.288724	1277,2048,2065,2591,4318,5753,29760,200958	COL1A1,EPHB2,ERBB3,GALNT3,MMP9,PTK6,BLNK,MUC20	8/418
5_Summary	GO Biological Processes	GO:0007167	enzyme-linked receptor protein signaling pathway	-4.0688	-0.980734	860,1277,1278,1281,1311,2048,2065,2530,2591,4318,5753,29760,200958	RUNX2,COL1A1,COL1A2,COL3A1,COMP,EPHB2,ERBB3,FUT8,GALNT3,MMP9,PTK6,BLNK,MUC20	13/-
6_Member	GO Biological Processes	GO:0006979	response to oxidative stress	-3.42974	-0.716151	1277,1728,2936,4318,5831,10549,23657,51765,493869	COL1A1,NQO1,GSR,MMP9,PYCR1,PRDX4,SLC7A11,STK26,GPX8	9/375
6_Member	GO Biological Processes	GO:0019725	cellular homeostasis	-2.72435	-0.426734	1728,2936,3783,6659,9447,10549,23657,27347,54664,80201,84899	NQO1,GSR,KCNN4,SOX4,AIM2,PRDX4,SLC7A11,STK39,TMEM106B,HKDC1,TMTC4	11/666
6_Member	GO Biological Processes	GO:0098754	detoxification	-4.06399	-0.980734	1728,2936,5002,9536,10549,493869	NQO1,GSR,SLC22A18,PTGES,PRDX4,GPX8	6/123
6_Member	GO Biological Processes	GO:0098869	cellular oxidant detoxification	-3.80023	-0.8583	1728,2936,9536,10549,493869	NQO1,GSR,PTGES,PRDX4,GPX8	5/87
6_Member	GO Biological Processes	GO:0009636	response to toxic substance	-3.49629	-0.716151	1728,2936,5002,9536,10549,23657,493869	NQO1,GSR,SLC22A18,PTGES,PRDX4,SLC7A11,GPX8	7/220
6_Member	GO Biological Processes	GO:1990748	cellular detoxification	-3.38187	-0.716151	1728,2936,9536,10549,493869	NQO1,GSR,PTGES,PRDX4,GPX8	5/107
6_Member	GO Biological Processes	GO:0097237	cellular response to toxic substance	-3.2215	-0.626362	1728,2936,9536,10549,493869	NQO1,GSR,PTGES,PRDX4,GPX8	5/116
6_Member	Hallmark Gene Sets	M5934	HALLMARK XENOBIOTIC METABOLISM	-2.93586	-0.508897	1728,2936,5831,9536,22949,55502	NQO1,GSR,PYCR1,PTGES,PTGR1,HES6	6/200
6_Member	GO Biological Processes	GO:0062197	cellular response to chemical stress	-2.88002	-0.508897	1728,2936,4318,5831,23657,27347,493869	NQO1,GSR,MMP9,PYCR1,SLC7A11,STK39,GPX8	7/280
6_Member	GO Biological Processes	GO:0045454	cell redox homeostasis	-2.78678	-0.458814	1728,2936,10549	NQO1,GSR,PRDX4	3/40
6_Member	GO Biological Processes	GO:0034599	cellular response to oxidative stress	-2.62919	-0.366486	1728,2936,4318,5831,23657,493869	NQO1,GSR,MMP9,PYCR1,SLC7A11,GPX8	6/230
6_Member	Hallmark Gene Sets	M5938	HALLMARK REACTIVE OXYGEN SPECIES PATHWAY	-2.53278	-0.317849	1728,2936,10549	NQO1,GSR,PRDX4	3/49
6_Summary	GO Biological Processes	GO:0098754	detoxification	-4.06399	-0.980734	1728,2936,5002,9536,10549,493869,23657,1277,4318,5831,51765,22949,55502,27347,3783,6659,9447,54664,80201,84899	NQO1,GSR,SLC22A18,PTGES,PRDX4,GPX8,SLC7A11,COL1A1,MMP9,PYCR1,STK26,PTGR1,HES6,STK39,KCNN4,SOX4,AIM2,TMEM106B,HKDC1,TMTC4	20/-
7_Member	GO Biological Processes	GO:0007162	negative regulation of cell adhesion	-4.02215	-0.971075	634,1277,2048,2065,2267,4072,4192,27242,27299	CEACAM1,COL1A1,EPHB2,ERBB3,FGL1,EPCAM,MDK,TNFRSF21,ADAMDEC1	9/312
7_Member	GO Biological Processes	GO:0022408	negative regulation of cell-cell adhesion	-2.13896	-0.0489696	634,2267,4072,4192,27242	CEACAM1,FGL1,EPCAM,MDK,TNFRSF21	5/206
7_Member	GO Biological Processes	GO:0050868	negative regulation of T cell activation	-2.12391	-0.0424505	634,2267,4192,27242	CEACAM1,FGL1,MDK,TNFRSF21	4/132
7_Member	GO Biological Processes	GO:0022407	regulation of cell-cell adhesion	-2.07531	-0.0199998	634,2267,4072,4192,6659,10563,27242,55083	CEACAM1,FGL1,EPCAM,MDK,SOX4,CXCL13,TNFRSF21,KIF26B	8/492
7_Member	GO Biological Processes	GO:1903038	negative regulation of leukocyte cell-cell adhesion	-1.92448	0	634,2267,4192,27242	CEACAM1,FGL1,MDK,TNFRSF21	4/151
7_Member	GO Biological Processes	GO:0051250	negative regulation of lymphocyte activation	-1.76163	0	634,2267,4192,27242	CEACAM1,FGL1,MDK,TNFRSF21	4/169
7_Member	GO Biological Processes	GO:0002683	negative regulation of immune system process	-1.55942	0	634,1281,1380,2267,4192,7105,27242	CEACAM1,COL3A1,CR2,FGL1,MDK,TSPAN6,TNFRSF21	7/500
7_Member	GO Biological Processes	GO:0051249	regulation of lymphocyte activation	-1.54327	0	634,2048,2267,4192,6659,7468,27242	CEACAM1,EPHB2,FGL1,MDK,SOX4,NSD2,TNFRSF21	7/504
7_Member	GO Biological Processes	GO:0002695	negative regulation of leukocyte activation	-1.50568	0	634,2267,4192,27242	CEACAM1,FGL1,MDK,TNFRSF21	4/203
7_Member	GO Biological Processes	GO:0050866	negative regulation of cell activation	-1.36168	0	634,2267,4192,27242	CEACAM1,FGL1,MDK,TNFRSF21	4/226
7_Summary	GO Biological Processes	GO:0007162	negative regulation of cell adhesion	-4.02215	-0.971075	634,1277,2048,2065,2267,4072,4192,27242,27299,6659,10563,55083,1281,1380,7105,7468	CEACAM1,COL1A1,EPHB2,ERBB3,FGL1,EPCAM,MDK,TNFRSF21,ADAMDEC1,SOX4,CXCL13,KIF26B,COL3A1,CR2,TSPAN6,NSD2	16/-
8_Member	GO Biological Processes	GO:0030198	extracellular matrix organization	-3.68965	-0.782693	1277,1278,1281,1300,1311,4316,4318,10549	COL1A1,COL1A2,COL3A1,COL10A1,COMP,MMP7,MMP9,PRDX4	8/272
8_Member	GO Biological Processes	GO:0043062	extracellular structure organization	-3.67886	-0.782693	1277,1278,1281,1300,1311,4316,4318,10549	COL1A1,COL1A2,COL3A1,COL10A1,COMP,MMP7,MMP9,PRDX4	8/273
8_Member	GO Biological Processes	GO:0045229	external encapsulating structure organization	-3.65742	-0.782446	1277,1278,1281,1300,1311,4316,4318,10549	COL1A1,COL1A2,COL3A1,COL10A1,COMP,MMP7,MMP9,PRDX4	8/275
8_Member	KEGG Pathway	hsa04974	Protein digestion and absorption	-3.45811	-0.716151	1277,1278,1281,1300,3783	COL1A1,COL1A2,COL3A1,COL10A1,KCNN4	5/103
8_Member	GO Biological Processes	GO:0030199	collagen fibril organization	-3.43416	-0.716151	1277,1278,1281,1311	COL1A1,COL1A2,COL3A1,COMP	4/58
8_Member	GO Biological Processes	GO:0060350	endochondral bone morphogenesis	-3.40564	-0.716151	860,1277,1281,1311	RUNX2,COL1A1,COL3A1,COMP	4/59
8_Member	GO Biological Processes	GO:0032963	collagen metabolic process	-3.29661	-0.690481	1277,1278,4316,4318	COL1A1,COL1A2,MMP7,MMP9	4/63
8_Member	GO Biological Processes	GO:0001501	skeletal system development	-3.20035	-0.624449	860,1277,1278,1281,1300,1311,4318,5079,7468,23508	RUNX2,COL1A1,COL1A2,COL3A1,COL10A1,COMP,MMP9,PAX5,NSD2,TTC9	10/490
8_Member	GO Biological Processes	GO:0060348	bone development	-3.02709	-0.520091	860,1277,1281,1311,7468,23508	RUNX2,COL1A1,COL3A1,COMP,NSD2,TTC9	6/192
8_Member	Hallmark Gene Sets	M5930	HALLMARK EPITHELIAL MESENCHYMAL TRANSITION	-2.93586	-0.508897	1277,1278,1281,1311,9244,10409	COL1A1,COL1A2,COL3A1,COMP,CRLF1,BASP1	6/200
8_Member	GO Biological Processes	GO:0043588	skin development	-2.92493	-0.508897	1277,1278,1281,1311,4050,79152,144501	COL1A1,COL1A2,COL3A1,COMP,LTB,FA2H,KRT80	7/275
8_Member	KEGG Pathway	hsa05415	Diabetic cardiomyopathy	-2.90276	-0.508897	1277,1278,1281,2673,2936,4318	COL1A1,COL1A2,COL3A1,GFPT1,GSR,MMP9	6/203
8_Member	GO Biological Processes	GO:0001101	response to acid chemical	-2.88277	-0.508897	1277,1278,1281,1728,3856	COL1A1,COL1A2,COL3A1,NQO1,KRT8	5/138
8_Member	GO Biological Processes	GO:0060349	bone morphogenesis	-2.58225	-0.344098	860,1277,1281,1311	RUNX2,COL1A1,COL3A1,COMP	4/98
8_Member	GO Biological Processes	GO:0048736	appendage development	-2.35263	-0.192862	860,1281,1311,23657,57167	RUNX2,COL3A1,COMP,SLC7A11,SALL4	5/183
8_Member	GO Biological Processes	GO:0060173	limb development	-2.35263	-0.192862	860,1281,1311,23657,57167	RUNX2,COL3A1,COMP,SLC7A11,SALL4	5/183
8_Member	GO Biological Processes	GO:1901652	response to peptide	-2.24896	-0.110294	634,1277,1281,2048,4193,4318,6690,7031	CEACAM1,COL1A1,COL3A1,EPHB2,MDM2,MMP9,SPINK1,TFF1	8/459
8_Member	GO Biological Processes	GO:0043200	response to amino acid	-2.24303	-0.110294	1277,1278,1281,1728	COL1A1,COL1A2,COL3A1,NQO1	4/122
8_Member	GO Biological Processes	GO:0097435	supramolecular fiber organization	-2.19915	-0.0773624	1277,1278,1281,1311,3856,4193,65108,79767,144501	COL1A1,COL1A2,COL3A1,COMP,KRT8,MDM2,MARCKSL1,ELMO3,KRT80	9/569
8_Member	Hallmark Gene Sets	M5909	HALLMARK MYOGENESIS	-2.19177	-0.0773624	1277,1281,1728,2065,25803	COL1A1,COL3A1,NQO1,ERBB3,SPDEF	5/200
8_Member	KEGG Pathway	hsa04926	Relaxin signaling pathway	-2.1585	-0.058214	1277,1278,1281,4318	COL1A1,COL1A2,COL3A1,MMP9	4/129
8_Member	GO Biological Processes	GO:0007178	transmembrane receptor protein serine/threonine kinase signaling pathway	-2.14763	-0.0542335	860,1278,1281,1311,2530	RUNX2,COL1A2,COL3A1,COMP,FUT8	5/205
8_Member	KEGG Pathway	hsa05205	Proteoglycans in cancer	-2.14763	-0.0542335	1277,1278,2065,4193,4318	COL1A1,COL1A2,ERBB3,MDM2,MMP9	5/205
8_Member	GO Biological Processes	GO:0071363	cellular response to growth factor stimulus	-2.09041	-0.0235462	860,1277,1278,1281,1311,2530,2591,10563	RUNX2,COL1A1,COL1A2,COL3A1,COMP,FUT8,GALNT3,CXCL13	8/489
8_Member	Hallmark Gene Sets	M5942	HALLMARK UV RESPONSE DN	-1.99428	0	1277,1278,1281,5002	COL1A1,COL1A2,COL3A1,SLC22A18	4/144
8_Member	GO Biological Processes	GO:0048705	skeletal system morphogenesis	-1.96814	0	860,1277,1281,1311,5079	RUNX2,COL1A1,COL3A1,COMP,PAX5	5/227
8_Member	GO Biological Processes	GO:0070848	response to growth factor	-1.93576	0	860,1277,1278,1281,1311,2530,2591,10563	RUNX2,COL1A1,COL1A2,COL3A1,COMP,FUT8,GALNT3,CXCL13	8/521
8_Member	GO Biological Processes	GO:0002062	chondrocyte differentiation	-1.91151	0	860,1281,1311	RUNX2,COL3A1,COMP	3/82
8_Member	GO Biological Processes	GO:0071230	cellular response to amino acid stimulus	-1.91151	0	1277,1278,1281	COL1A1,COL1A2,COL3A1	3/82
8_Member	KEGG Pathway	hsa04512	ECM-receptor interaction	-1.82935	0	1277,1278,1311	COL1A1,COL1A2,COMP	3/88
8_Member	GO Biological Processes	GO:0071560	cellular response to transforming growth factor beta stimulus	-1.82233	0	1277,1278,1281,2530	COL1A1,COL1A2,COL3A1,FUT8	4/162
8_Member	GO Biological Processes	GO:0071229	cellular response to acid chemical	-1.79065	0	1277,1278,1281	COL1A1,COL1A2,COL3A1	3/91
8_Member	GO Biological Processes	GO:0071559	response to transforming growth factor beta	-1.76163	0	1277,1278,1281,2530	COL1A1,COL1A2,COL3A1,FUT8	4/169
8_Member	GO Biological Processes	GO:0051216	cartilage development	-1.74485	0	860,1277,1281,1311	RUNX2,COL1A1,COL3A1,COMP	4/171
8_Member	GO Biological Processes	GO:0031214	biomineral tissue development	-1.68284	0	1277,1278,1311	COL1A1,COL1A2,COMP	3/100
8_Member	KEGG Pathway	hsa04933	AGE-RAGE signaling pathway in diabetic complications	-1.68284	0	1277,1278,1281	COL1A1,COL1A2,COL3A1	3/100
8_Member	GO Biological Processes	GO:0007179	transforming growth factor beta receptor signaling pathway	-1.67156	0	1278,1281,2530	COL1A2,COL3A1,FUT8	3/101
8_Member	KEGG Pathway	hsa05146	Amoebiasis	-1.66041	0	1277,1278,1281	COL1A1,COL1A2,COL3A1	3/102
8_Member	GO Biological Processes	GO:0071417	cellular response to organonitrogen compound	-1.62223	0	26,634,1277,1278,1281,2048,4193,6690	AOC1,CEACAM1,COL1A1,COL1A2,COL3A1,EPHB2,MDM2,SPINK1	8/596
8_Member	GO Biological Processes	GO:1901699	cellular response to nitrogen compound	-1.48187	0	26,634,1277,1278,1281,2048,4193,6690	AOC1,CEACAM1,COL1A1,COL1A2,COL3A1,EPHB2,MDM2,SPINK1	8/635
8_Member	GO Biological Processes	GO:0030278	regulation of ossification	-1.47933	0	860,1311,4192	RUNX2,COMP,MDK	3/120
8_Member	KEGG Pathway	hsa04611	Platelet activation	-1.44348	0	1277,1278,1281	COL1A1,COL1A2,COL3A1	3/124
8_Member	GO Biological Processes	GO:0043009	chordate embryonic development	-1.43805	0	860,1277,1281,2530,3856,5079,57167,84172	RUNX2,COL1A1,COL3A1,FUT8,KRT8,PAX5,SALL4,POLR1B	8/648
8_Member	GO Biological Processes	GO:0042476	odontogenesis	-1.42607	0	860,1277,1278	RUNX2,COL1A1,COL1A2	3/126
8_Member	GO Biological Processes	GO:0048706	embryonic skeletal system development	-1.40058	0	860,1277,5079	RUNX2,COL1A1,PAX5	3/129
8_Member	GO Biological Processes	GO:0009792	embryo development ending in birth or egg hatching	-1.36702	0	860,1277,1281,2530,3856,5079,57167,84172	RUNX2,COL1A1,COL3A1,FUT8,KRT8,PAX5,SALL4,POLR1B	8/670
8_Member	GO Biological Processes	GO:0061448	connective tissue development	-1.35586	0	860,1277,1281,1311	RUNX2,COL1A1,COL3A1,COMP	4/227
8_Member	KEGG Pathway	hsa05165	Human papillomavirus infection	-1.34886	0	1277,1278,1311,4193,55502	COL1A1,COL1A2,COMP,MDM2,HES6	5/331
8_Summary	GO Biological Processes	GO:0030198	extracellular matrix organization	-3.68965	-0.782693	1277,1278,1281,1300,1311,4316,4318,10549,3783,860,5079,7468,23508,9244,10409,4050,79152,144501,2673,2936,1728,3856,23657,57167,634,2048,4193,6690,7031,65108,79767,2065,25803,2530,2591,10563,5002,26,4192,84172,55502	COL1A1,COL1A2,COL3A1,COL10A1,COMP,MMP7,MMP9,PRDX4,KCNN4,RUNX2,PAX5,NSD2,TTC9,CRLF1,BASP1,LTB,FA2H,KRT80,GFPT1,GSR,NQO1,KRT8,SLC7A11,SALL4,CEACAM1,EPHB2,MDM2,SPINK1,TFF1,MARCKSL1,ELMO3,ERBB3,SPDEF,FUT8,GALNT3,CXCL13,SLC22A18,AOC1,MDK,POLR1B,HES6	41/-
9_Member	GO Biological Processes	GO:0003283	atrial septum development	-3.50181	-0.716151	4193,6659,7468	MDM2,SOX4,NSD2	3/23
9_Member	GO Biological Processes	GO:0003281	ventricular septum development	-3.03223	-0.520091	4193,6659,7468,57167	MDM2,SOX4,NSD2,SALL4	4/74
9_Member	KEGG Pathway	hsa05202	Transcriptional misregulation in cancer	-3.01544	-0.517215	860,2530,4193,4318,5079,7468	RUNX2,FUT8,MDM2,MMP9,PAX5,NSD2	6/193
9_Member	GO Biological Processes	GO:0003230	cardiac atrium development	-2.88557	-0.508897	4193,6659,7468	MDM2,SOX4,NSD2	3/37
9_Member	GO Biological Processes	GO:0003279	cardiac septum development	-2.44486	-0.251981	4193,6659,7468,57167	MDM2,SOX4,NSD2,SALL4	4/107
9_Member	GO Biological Processes	GO:0003231	cardiac ventricle development	-2.18209	-0.0748022	4193,6659,7468,57167	MDM2,SOX4,NSD2,SALL4	4/127
9_Member	GO Biological Processes	GO:0060411	cardiac septum morphogenesis	-2.06491	-0.0199998	4193,6659,7468	MDM2,SOX4,NSD2	3/72
9_Member	GO Biological Processes	GO:0060485	mesenchyme development	-1.85788	0	2065,4193,6659,10409,84172	ERBB3,MDM2,SOX4,BASP1,POLR1B	5/242
9_Member	GO Biological Processes	GO:0003205	cardiac chamber development	-1.77866	0	4193,6659,7468,57167	MDM2,SOX4,NSD2,SALL4	4/167
9_Member	GO Biological Processes	GO:0003206	cardiac chamber morphogenesis	-1.41749	0	4193,6659,7468	MDM2,SOX4,NSD2	3/127
9_Summary	GO Biological Processes	GO:0003283	atrial septum development	-3.50181	-0.716151	4193,6659,7468,57167,860,2530,4318,5079,2065,10409,84172	MDM2,SOX4,NSD2,SALL4,RUNX2,FUT8,MMP9,PAX5,ERBB3,BASP1,POLR1B	11/-

## Sheet: Metascape-AD-down
DEGs specifically downregulated in AD
GroupID	Category	Term	Description	LogP	Log(q-value)	Genes	Symbols	InTerm_InList
1_Summary	Hallmark Gene Sets	M5890	HALLMARK TNFA SIGNALING VIA NFKB	-18.8507	-14.6535	374,597,1960,2920,2921,3491,3569,3624,3659,4609,4783,5054,5743,5806,6347,6515,7071,7128,9021,23764,25976,57007,57018,1466,4493,4502,6095,284119	AREG,BCL2A1,EGR3,CXCL2,CXCL3,CCN1,IL6,INHBA,IRF1,MYC,NFIL3,SERPINE1,PTGS2,PTX3,CCL2,SLC2A3,KLF10,TNFAIP3,SOCS3,MAFF,TIPARP,ACKR3,CCNL1,CSRP2,MT1E,MT2A,RORA,CAVIN1	28/-
3_Summary	GO Biological Processes	GO:0071345	cellular response to cytokine stimulus	-13.6327	-10.1344	1440,1524,2690,2920,2921,3037,3055,3429,3569,3659,4311,4502,4772,4783,5138,5473,5990,6095,6347,6374,6376,6751,7037,8692,9021,26577,27063,57007,64321,115361,153090,340061,5743,6401,7128,9586,4129,5054,7356,29126,114769,1066,3399,3624,3638,4864,2209,2214,2357,5764,5806,5919,6571,80833,1960,2321,3491,8829,9023,55701,57556,80031,947,10578,1287,3910,5272,10319,84168,8547,4609,597	CSF3,CX3CR1,GHR,CXCL2,CXCL3,HAS2,HCK,IFI27,IL6,IRF1,MME,MT2A,NFATC1,NFIL3,PDE2A,PPBP,RFX2,RORA,CCL2,CXCL5,CX3CL1,SSTR1,TFRC,HYAL2,SOCS3,PCOLCE2,ANKRD1,ACKR3,SOX17,GBP4,DAB2IP,STING1,PTGS2,SELE,TNFAIP3,CREB5,MAOB,SERPINE1,SCGB1A1,CD274,CARD16,CES1,ID3,INHBA,INSIG1,NPC1,FCGR1A,FCGR3A,FPR1,PTN,PTX3,RARRES2,SLC18A2,APOL3,EGR3,FLT1,CCN1,NRP1,CH25H,ARHGEF40,SEMA6A,SEMA6D,CD34,GNLY,COL4A5,LAMA4,SERPINB9…	72/-
4_Summary	GO Biological Processes	GO:0001944	vasculature development	-12.1201	-8.70102	947,1960,2321,2828,3037,3491,3678,4162,4327,5054,5138,5743,6095,6347,6376,6926,8829,9021,10052,22899,25976,28514,57007,64321,84168,153090,374,3202,4609,5087,1524,3569,5764,5919,6237,6401,9510,29126,57556,80031,284119,5468,7128	CD34,EGR3,FLT1,GPR4,HAS2,CCN1,ITGA5,MCAM,MMP19,SERPINE1,PDE2A,PTGS2,RORA,CCL2,CX3CL1,TBX3,NRP1,SOCS3,GJC1,ARHGEF15,TIPARP,DLL1,ACKR3,SOX17,ANTXR1,DAB2IP,AREG,HOXA5,MYC,PBX1,CX3CR1,IL6,PTN,RARRES2,RRAS,SELE,ADAMTS1,CD274,SEMA6A,SEMA6D,CAVIN1,PPARG,TNFAIP3	43/-
10_Summary	GO Biological Processes	GO:0045596	negative regulation of cell differentiation	-6.66669	-4.06056	374,3202,3399,3569,3624,3638,3659,4609,4772,5087,5468,5764,6095,6926,8829,9619,28514,51621,57556,80031,153090,359845,2321,5743,6347,6751,7071,7128,7356,9510,29126,55214,57007,115572,597,3039,3047,3048,3491,5551,8692,27063,51776	AREG,HOXA5,ID3,IL6,INHBA,INSIG1,IRF1,MYC,NFATC1,PBX1,PPARG,PTN,RORA,TBX3,NRP1,ABCG1,DLL1,KLF13,SEMA6A,SEMA6D,DAB2IP,RFLNB,FLT1,PTGS2,CCL2,SSTR1,KLF10,TNFAIP3,SCGB1A1,ADAMTS1,CD274,P3H2,ACKR3,TENT5B,BCL2A1,HBA1,HBG1,HBG2,CCN1,PRF1,HYAL2,ANKRD1,MAP3K20	43/-
11_Summary	GO Biological Processes	GO:0010810	regulation of cell-substrate adhesion	-6.37223	-3.78782	3037,3491,3678,4811,5054,6237,6281,6376,8829,10085,23603,90102,1960,3569,6347,6401,7037,29126,1440,3055,6709,7111,22899,55704,163782,1410,50810,23433,100505385,153090	HAS2,CCN1,ITGA5,NID1,SERPINE1,RRAS,S100A10,CX3CL1,NRP1,EDIL3,CORO1C,PHLDB2,EGR3,IL6,CCL2,SELE,TFRC,CD274,CSF3,HCK,SPTAN1,TMOD1,ARHGEF15,CCDC88A,KANK4,CRYAB,HDGFL3,RHOQ,IQCJ-SCHIP1,DAB2IP	30/-
12_Summary	GO Biological Processes	GO:0070848	response to growth factor	-6.31244	-3.73849	1524,1960,2321,3037,3624,4609,4772,5138,5468,6347,7356,8425,8692,8829,26508,27063,57556,153090,2690,6095,6376,6401,5743	CX3CR1,EGR3,FLT1,HAS2,INHBA,MYC,NFATC1,PDE2A,PPARG,CCL2,SCGB1A1,LTBP4,HYAL2,NRP1,HEYL,ANKRD1,SEMA6A,DAB2IP,GHR,RORA,CX3CL1,SELE,PTGS2	23/-
20_Summary	GO Biological Processes	GO:0048729	tissue morphogenesis	-5.16991	-2.7789	72,374,760,3202,3491,3624,3678,4609,5087,6926,8829,9021,26508,27063,28514,64321,80144,1303,2321,3638,51776,3399,5125,5919,3569,947,10161,23764	ACTG2,AREG,CA2,HOXA5,CCN1,INHBA,ITGA5,MYC,PBX1,TBX3,NRP1,SOCS3,HEYL,ANKRD1,DLL1,SOX17,FRAS1,COL12A1,FLT1,INSIG1,MAP3K20,ID3,PCSK5,RARRES2,IL6,CD34,LPAR6,MAFF	28/-
2_Summary	GO Biological Processes	GO:0007156	homophilic cell adhesion via plasma membrane adhesion molecules	-16.7998	-12.9036	5098,8641,9708,26025,56097,56098,56099,56100,56102,56103,56104,56106,56107,56108,56109,56110,56111,56112,56113,56114,3678,6401,947,1266,1475,1524,3491,6376	PCDHGC3,PCDHGB4,PCDHGA8,PCDHGA12,PCDHGC5,PCDHGC4,PCDHGB7,PCDHGB6,PCDHGB3,PCDHGB2,PCDHGB1,PCDHGA10,PCDHGA9,PCDHGA7,PCDHGA6,PCDHGA5,PCDHGA4,PCDHGA3,PCDHGA2,PCDHGA1,ITGA5,SELE,CD34,CNN3,CSTA,CX3CR1,CCN1,CX3CL1	28/-
5_Summary	Hallmark Gene Sets	M5932	HALLMARK INFLAMMATORY RESPONSE	-9.77508	-6.65707	366,1440,2014,2357,3037,3569,3624,3659,3678,4609,5054,6004,6347,6376,6401	AQP9,CSF3,EMP3,FPR1,HAS2,IL6,INHBA,IRF1,ITGA5,MYC,SERPINE1,RGS16,CCL2,CX3CL1,SELE	15/-
6_Summary	GO Biological Processes	GO:0001822	kidney development	-9.14996	-6.15688	947,2828,3037,3399,4311,4609,4811,5087,5125,8692,8829,9510,25976,26508,28514,64321,80144	CD34,GPR4,HAS2,ID3,MME,MYC,NID1,PBX1,PCSK5,HYAL2,NRP1,ADAMTS1,TIPARP,HEYL,DLL1,SOX17,FRAS1	17/-
7_Summary	GO Biological Processes	GO:0050727	regulation of inflammatory response	-8.33281	-5.49734	2209,2828,3055,3569,5054,5138,5468,5743,6095,6376,6401,7128,7356,8692,9021,114769,284207,340061,728441,3659,5272,8547,153090,1524,5764,5919,8829,947,2214,29126,91947	FCGR1A,GPR4,HCK,IL6,SERPINE1,PDE2A,PPARG,PTGS2,RORA,CX3CL1,SELE,TNFAIP3,SCGB1A1,HYAL2,SOCS3,CARD16,METRNL,STING1,GGT2P,IRF1,SERPINB9,FCN3,DAB2IP,CX3CR1,PTN,RARRES2,NRP1,CD34,FCGR3A,CD274,ARRDC4	31/-
8_Summary	Hallmark Gene Sets	M5930	HALLMARK EPITHELIAL MESENCHYMAL TRANSITION	-7.79705	-5.05114	374,1303,2014,3491,3569,3624,3678,4147,5054,5806,7128,10085,26577,64321	AREG,COL12A1,EMP3,CCN1,IL6,INHBA,ITGA5,MATN2,SERPINE1,PTX3,TNFAIP3,EDIL3,PCOLCE2,SOX17	14/-
9_Summary	Hallmark Gene Sets	M5913	HALLMARK INTERFERON GAMMA RESPONSE	-6.86054	-4.23155	2209,2357,3429,3569,3659,4502,5743,6347,7128,9021,29126,115361,1524,2214,3002,3055,5468,5806,5919,6376,8547,9023,153090,340061,10161	FCGR1A,FPR1,IFI27,IL6,IRF1,MT2A,PTGS2,CCL2,TNFAIP3,SOCS3,CD274,GBP4,CX3CR1,FCGR3A,GZMB,HCK,PPARG,PTX3,RARRES2,CX3CL1,FCN3,CH25H,DAB2IP,STING1,LPAR6	25/-
13_Summary	GO Biological Processes	GO:0048511	rhythmic process	-6.12101	-3.56726	1960,3037,3399,3624,4327,4783,5468,5764,5806,6095,7071,9510,285382,5054	EGR3,HAS2,ID3,INHBA,MMP19,NFIL3,PPARG,PTN,PTX3,RORA,KLF10,ADAMTS1,C3orf70,SERPINE1	14/-
14_Summary	GO Biological Processes	GO:0019755	one-carbon compound transport	-6.05715	-3.51316	366,760,1836,3039,3047,3048,6563,114757,4129,1066,5743,6571,3491	AQP9,CA2,SLC26A2,HBA1,HBG1,HBG2,SLC14A1,CYGB,MAOB,CES1,PTGS2,SLC18A2,CCN1	13/-
15_Summary	GO Biological Processes	GO:0002252	immune effector process	-5.83818	-3.36526	1524,2209,2214,3002,3055,3569,5272,5551,5806,6095,6571,8547,9021,10384,28514,2210,4772,5468,6966,11069,29126,3678,7037,84617,366,2357,94239,5743	CX3CR1,FCGR1A,FCGR3A,GZMB,HCK,IL6,SERPINB9,PRF1,PTX3,RORA,SLC18A2,FCN3,SOCS3,BTN3A3,DLL1,FCGR1BP,NFATC1,PPARG,TRGC1,RAPGEF4,CD274,ITGA5,TFRC,TUBB6,AQP9,FPR1,H2AZ2,PTGS2	28/-
16_Summary	GO Biological Processes	GO:0019216	regulation of lipid metabolic process	-5.6462	-3.18936	1066,2171,2321,3491,3638,5468,5743,5919,6095,9023,9619,83643,134429,153090,3569,4864,3624,366,80833,6571,3995,5087,9021,81849,84002,728441,25976	CES1,FABP5,FLT1,CCN1,INSIG1,PPARG,PTGS2,RARRES2,RORA,CH25H,ABCG1,CCDC3,STARD4,DAB2IP,IL6,NPC1,INHBA,AQP9,APOL3,SLC18A2,FADS3,PBX1,SOCS3,ST6GALNAC5,B3GNT5,GGT2P,TIPARP	27/-
17_Summary	GO Biological Processes	GO:0030198	extracellular matrix organization	-5.44878	-3.00459	1287,1303,3037,3491,4147,4327,4811,5806,9510,55790,169611,170689,3624,5764,5743,6926,25976,5087	COL4A5,COL12A1,HAS2,CCN1,MATN2,MMP19,NID1,PTX3,ADAMTS1,CSGALNACT1,OLFML2A,ADAMTS15,INHBA,PTN,PTGS2,TBX3,TIPARP,PBX1	18/-
18_Summary	Hallmark Gene Sets	M5942	HALLMARK UV RESPONSE DN	-5.43093	-3.00459	3037,3491,3638,4493,4609,5054,5468,8829,29970	HAS2,CCN1,INSIG1,MT1E,MYC,SERPINE1,PPARG,NRP1,SCHIP1	9/-
19_Summary	GO Biological Processes	GO:0007507	heart development	-5.22016	-2.81888	3037,3399,3491,3624,4772,5125,5138,6926,8829,9510,10052,11155,26508,27063,28514,64321,140706,359845,72	HAS2,ID3,CCN1,INHBA,NFATC1,PCSK5,PDE2A,TBX3,NRP1,ADAMTS1,GJC1,LDB3,HEYL,ANKRD1,DLL1,SOX17,CCM2L,RFLNB,ACTG2	19/-
1_Member	Hallmark Gene Sets	M5890	HALLMARK TNFA SIGNALING VIA NFKB	-18.8507	-14.6535	374,597,1960,2920,2921,3491,3569,3624,3659,4609,4783,5054,5743,5806,6347,6515,7071,7128,9021,23764,25976,57007,57018	AREG,BCL2A1,EGR3,CXCL2,CXCL3,CCN1,IL6,INHBA,IRF1,MYC,NFIL3,SERPINE1,PTGS2,PTX3,CCL2,SLC2A3,KLF10,TNFAIP3,SOCS3,MAFF,TIPARP,ACKR3,CCNL1	23/200
1_Member	Hallmark Gene Sets	M5891	HALLMARK HYPOXIA	-8.76926	-5.87309	1466,3491,3569,4493,4502,4783,5054,6095,6515,7128,23764,25976,57007,284119	CSRP2,CCN1,IL6,MT1E,MT2A,NFIL3,SERPINE1,RORA,SLC2A3,TNFAIP3,MAFF,TIPARP,ACKR3,CAVIN1	14/200
2_Member	GO Biological Processes	GO:0098609	cell-cell adhesion	-13.8191	-10.224	947,1266,1475,1524,3491,3678,5098,6376,6401,8641,9708,26025,56097,56098,56099,56100,56102,56103,56104,56106,56107,56108,56109,56110,56111,56112,56113,56114	CD34,CNN3,CSTA,CX3CR1,CCN1,ITGA5,PCDHGC3,CX3CL1,SELE,PCDHGB4,PCDHGA8,PCDHGA12,PCDHGC5,PCDHGC4,PCDHGB7,PCDHGB6,PCDHGB3,PCDHGB2,PCDHGB1,PCDHGA10,PCDHGA9,PCDHGA7,PCDHGA6,PCDHGA5,PCDHGA4,PCDHGA3,PCDHGA2,PCDHGA1	28/536
3_Member	KEGG Pathway	hsa04668	TNF signaling pathway	-10.8304	-7.53625	2920,2921,3569,3659,5743,6347,6374,6376,6401,7128,9021,9586,153090	CXCL2,CXCL3,IL6,IRF1,PTGS2,CCL2,CXCL5,CX3CL1,SELE,TNFAIP3,SOCS3,CREB5,DAB2IP	13/114
4_Member	GO Biological Processes	GO:2000147	positive regulation of cell motility	-8.15313	-5.33615	1524,2321,3037,3491,3569,3678,4162,5054,5743,5764,5919,6237,6376,6401,8829,9510,29126,57007,57556,80031,153090,284119	CX3CR1,FLT1,HAS2,CCN1,IL6,ITGA5,MCAM,SERPINE1,PTGS2,PTN,RARRES2,RRAS,CX3CL1,SELE,NRP1,ADAMTS1,CD274,ACKR3,SEMA6A,SEMA6D,DAB2IP,CAVIN1	22/593
10_Member	GO Biological Processes	GO:0008285	negative regulation of cell population proliferation	-6.03037	-3.49593	2321,3569,3624,3659,4609,5468,5743,5764,6347,6751,6926,7071,7128,7356,9510,28514,29126,51621,55214,57007,115572,153090	FLT1,IL6,INHBA,IRF1,MYC,PPARG,PTGS2,PTN,CCL2,SSTR1,TBX3,KLF10,TNFAIP3,SCGB1A1,ADAMTS1,DLL1,CD274,KLF13,P3H2,ACKR3,TENT5B,DAB2IP	22/787
2_Member	GO Biological Processes	GO:0007156	homophilic cell adhesion via plasma membrane adhesion molecules	-16.7998	-12.9036	5098,8641,9708,26025,56097,56098,56099,56100,56102,56103,56104,56106,56107,56108,56109,56110,56111,56112,56113,56114	PCDHGC3,PCDHGB4,PCDHGA8,PCDHGA12,PCDHGC5,PCDHGC4,PCDHGB7,PCDHGB6,PCDHGB3,PCDHGB2,PCDHGB1,PCDHGA10,PCDHGA9,PCDHGA7,PCDHGA6,PCDHGA5,PCDHGA4,PCDHGA3,PCDHGA2,PCDHGA1	20/167
2_Member	GO Biological Processes	GO:0098742	cell-cell adhesion via plasma-membrane adhesion molecules	-15.1536	-11.4336	3678,5098,6401,8641,9708,26025,56097,56098,56099,56100,56102,56103,56104,56106,56107,56108,56109,56110,56111,56112,56113,56114	ITGA5,PCDHGC3,SELE,PCDHGB4,PCDHGA8,PCDHGA12,PCDHGC5,PCDHGC4,PCDHGB7,PCDHGB6,PCDHGB3,PCDHGB2,PCDHGB1,PCDHGA10,PCDHGA9,PCDHGA7,PCDHGA6,PCDHGA5,PCDHGA4,PCDHGA3,PCDHGA2,PCDHGA1	22/261
3_Member	GO Biological Processes	GO:0071345	cellular response to cytokine stimulus	-13.6327	-10.1344	1440,1524,2690,2920,2921,3037,3055,3429,3569,3659,4311,4502,4772,4783,5138,5473,5990,6095,6347,6374,6376,6751,7037,8692,9021,26577,27063,57007,64321,115361,153090,340061	CSF3,CX3CR1,GHR,CXCL2,CXCL3,HAS2,HCK,IFI27,IL6,IRF1,MME,MT2A,NFATC1,NFIL3,PDE2A,PPBP,RFX2,RORA,CCL2,CXCL5,CX3CL1,SSTR1,TFRC,HYAL2,SOCS3,PCOLCE2,ANKRD1,ACKR3,SOX17,GBP4,DAB2IP,STING1	32/730
3_Member	GO Biological Processes	GO:0032496	response to lipopolysaccharide	-10.0993	-6.85638	1440,1524,2920,2921,3055,3569,4129,5054,5473,5743,6347,6374,6401,7128,7356,27063,29126,114769,153090	CSF3,CX3CR1,CXCL2,CXCL3,HCK,IL6,MAOB,SERPINE1,PPBP,PTGS2,CCL2,CXCL5,SELE,TNFAIP3,SCGB1A1,ANKRD1,CD274,CARD16,DAB2IP	19/336
3_Member	GO Biological Processes	GO:0002237	response to molecule of bacterial origin	-9.65316	-6.56991	1440,1524,2920,2921,3055,3569,4129,5054,5473,5743,6347,6374,6401,7128,7356,27063,29126,114769,153090	CSF3,CX3CR1,CXCL2,CXCL3,HCK,IL6,MAOB,SERPINE1,PPBP,PTGS2,CCL2,CXCL5,SELE,TNFAIP3,SCGB1A1,ANKRD1,CD274,CARD16,DAB2IP	19/357
3_Member	GO Biological Processes	GO:0071222	cellular response to lipopolysaccharide	-9.42055	-6.36948	1440,1524,2920,2921,3055,3569,5054,5473,6347,6374,7128,27063,29126,114769,153090	CSF3,CX3CR1,CXCL2,CXCL3,HCK,IL6,SERPINE1,PPBP,CCL2,CXCL5,TNFAIP3,ANKRD1,CD274,CARD16,DAB2IP	15/212
3_Member	GO Biological Processes	GO:0071219	cellular response to molecule of bacterial origin	-9.06167	-6.09492	1440,1524,2920,2921,3055,3569,5054,5473,6347,6374,7128,27063,29126,114769,153090	CSF3,CX3CR1,CXCL2,CXCL3,HCK,IL6,SERPINE1,PPBP,CCL2,CXCL5,TNFAIP3,ANKRD1,CD274,CARD16,DAB2IP	15/225
3_Member	GO Biological Processes	GO:0071396	cellular response to lipid	-8.93909	-6.01334	1066,1440,1524,2920,2921,3055,3399,3569,3624,3638,4864,5054,5473,6095,6347,6374,6751,7128,27063,29126,114769,153090	CES1,CSF3,CX3CR1,CXCL2,CXCL3,HCK,ID3,IL6,INHBA,INSIG1,NPC1,SERPINE1,PPBP,RORA,CCL2,CXCL5,SSTR1,TNFAIP3,ANKRD1,CD274,CARD16,DAB2IP	22/537
3_Member	GO Biological Processes	GO:0006954	inflammatory response	-8.60439	-5.72941	1524,2209,2214,2357,2920,2921,3055,3569,5473,5743,5764,5806,5919,6347,6374,6376,6401,6571,7037,7128,80833,153090	CX3CR1,FCGR1A,FCGR3A,FPR1,CXCL2,CXCL3,HCK,IL6,PPBP,PTGS2,PTN,PTX3,RARRES2,CCL2,CXCL5,CX3CL1,SELE,SLC18A2,TFRC,TNFAIP3,APOL3,DAB2IP	22/560
3_Member	GO Biological Processes	GO:0071216	cellular response to biotic stimulus	-8.38761	-5.53283	1440,1524,2920,2921,3055,3569,5054,5473,6347,6374,7128,27063,29126,114769,153090	CSF3,CX3CR1,CXCL2,CXCL3,HCK,IL6,SERPINE1,PPBP,CCL2,CXCL5,TNFAIP3,ANKRD1,CD274,CARD16,DAB2IP	15/252
3_Member	GO Biological Processes	GO:0006935	chemotaxis	-7.85417	-5.07195	1524,1960,2321,2357,2920,2921,3491,3569,5473,5764,5919,6347,6374,6376,8829,9023,55701,57007,57556,80031	CX3CR1,EGR3,FLT1,FPR1,CXCL2,CXCL3,CCN1,IL6,PPBP,PTN,RARRES2,CCL2,CXCL5,CX3CL1,NRP1,CH25H,ARHGEF40,ACKR3,SEMA6A,SEMA6D	20/510
3_Member	GO Biological Processes	GO:0042330	taxis	-7.82596	-5.06013	1524,1960,2321,2357,2920,2921,3491,3569,5473,5764,5919,6347,6374,6376,8829,9023,55701,57007,57556,80031	CX3CR1,EGR3,FLT1,FPR1,CXCL2,CXCL3,CCN1,IL6,PPBP,PTN,RARRES2,CCL2,CXCL5,CX3CL1,NRP1,CH25H,ARHGEF40,ACKR3,SEMA6A,SEMA6D	20/512
3_Member	GO Biological Processes	GO:0060326	cell chemotaxis	-7.77122	-5.05114	1524,1960,2321,2920,2921,3569,5473,5764,6347,6374,6376,8829,9023	CX3CR1,EGR3,FLT1,CXCL2,CXCL3,IL6,PPBP,PTN,CCL2,CXCL5,CX3CL1,NRP1,CH25H	13/201
3_Member	GO Biological Processes	GO:0050900	leukocyte migration	-7.68686	-4.98103	947,1524,2321,2920,2921,3055,3569,5473,5764,6347,6374,6376,6401,9023	CD34,CX3CR1,FLT1,CXCL2,CXCL3,HCK,IL6,PPBP,PTN,CCL2,CXCL5,CX3CL1,SELE,CH25H	14/243
3_Member	GO Biological Processes	GO:0040011	locomotion	-7.57817	-4.88612	1524,1960,2321,2357,2920,2921,3491,3569,5473,5764,5919,6347,6374,6376,8829,9023,55701,57007,57556,80031	CX3CR1,EGR3,FLT1,FPR1,CXCL2,CXCL3,CCN1,IL6,PPBP,PTN,RARRES2,CCL2,CXCL5,CX3CL1,NRP1,CH25H,ARHGEF40,ACKR3,SEMA6A,SEMA6D	20/530
3_Member	GO Biological Processes	GO:0009617	response to bacterium	-7.49191	-4.81323	1440,1524,2209,2920,2921,3055,3569,4129,5054,5473,5743,5919,6347,6374,6401,7128,7356,10578,27063,29126,114769,115361,153090	CSF3,CX3CR1,FCGR1A,CXCL2,CXCL3,HCK,IL6,MAOB,SERPINE1,PPBP,PTGS2,RARRES2,CCL2,CXCL5,SELE,TNFAIP3,SCGB1A1,GNLY,ANKRD1,CD274,CARD16,GBP4,DAB2IP	23/703
3_Member	GO Biological Processes	GO:0030595	leukocyte chemotaxis	-7.27875	-4.62562	1524,2321,2920,2921,3569,5473,5764,6347,6374,6376,9023	CX3CR1,FLT1,CXCL2,CXCL3,IL6,PPBP,PTN,CCL2,CXCL5,CX3CL1,CH25H	11/148
3_Member	KEGG Pathway	hsa04061	Viral protein interaction with cytokine and cytokine receptor	-6.76787	-4.15046	1524,2920,2921,3569,5473,6347,6374,6376,57007	CX3CR1,CXCL2,CXCL3,IL6,PPBP,CCL2,CXCL5,CX3CL1,ACKR3	9/100
3_Member	GO Biological Processes	GO:0070098	chemokine-mediated signaling pathway	-6.26687	-3.70314	1524,2920,2921,5473,6347,6374,6376,57007	CX3CR1,CXCL2,CXCL3,PPBP,CCL2,CXCL5,CX3CL1,ACKR3	8/84
3_Member	GO Biological Processes	GO:1990868	response to chemokine	-5.96243	-3.45543	1524,2920,2921,5473,6347,6374,6376,57007	CX3CR1,CXCL2,CXCL3,PPBP,CCL2,CXCL5,CX3CL1,ACKR3	8/92
3_Member	GO Biological Processes	GO:1990869	cellular response to chemokine	-5.96243	-3.45543	1524,2920,2921,5473,6347,6374,6376,57007	CX3CR1,CXCL2,CXCL3,PPBP,CCL2,CXCL5,CX3CL1,ACKR3	8/92
3_Member	KEGG Pathway	hsa04657	IL-17 signaling pathway	-5.89098	-3.40979	1440,2920,2921,3569,5743,6347,6374,7128	CSF3,CXCL2,CXCL3,IL6,PTGS2,CCL2,CXCL5,TNFAIP3	8/94
3_Member	GO Biological Processes	GO:0019221	cytokine-mediated signaling pathway	-5.44019	-3.00459	1440,1524,2690,2920,2921,3055,3429,3569,3659,5473,6347,6374,6376,57007	CSF3,CX3CR1,GHR,CXCL2,CXCL3,HCK,IFI27,IL6,IRF1,PPBP,CCL2,CXCL5,CX3CL1,ACKR3	14/373
3_Member	KEGG Pathway	hsa04060	Cytokine-cytokine receptor interaction	-5.09066	-2.71954	1440,1524,2690,2920,2921,3569,3624,5473,6347,6374,6376,57007	CSF3,CX3CR1,GHR,CXCL2,CXCL3,IL6,INHBA,PPBP,CCL2,CXCL5,CX3CL1,ACKR3	12/295
3_Member	GO Biological Processes	GO:0097529	myeloid leukocyte migration	-4.62828	-2.33417	2321,2920,2921,3569,5473,6347,6374,6376	FLT1,CXCL2,CXCL3,IL6,PPBP,CCL2,CXCL5,CX3CL1	8/139
3_Member	KEGG Pathway	hsa05146	Amoebiasis	-4.60581	-2.31709	1287,2920,2921,3569,3910,5272,10319	COL4A5,CXCL2,CXCL3,IL6,LAMA4,SERPINB9,LAMC3	7/102
3_Member	KEGG Pathway	hsa04621	NOD-like receptor signaling pathway	-4.53707	-2.26929	2920,2921,3569,6347,7128,84168,114769,115361,340061	CXCL2,CXCL3,IL6,CCL2,TNFAIP3,ANTXR1,CARD16,GBP4,STING1	9/186
3_Member	GO Biological Processes	GO:0030593	neutrophil chemotaxis	-4.20738	-2.01878	2920,2921,5473,6347,6374,6376	CXCL2,CXCL3,PPBP,CCL2,CXCL5,CX3CL1	6/81
3_Member	GO Biological Processes	GO:0071621	granulocyte chemotaxis	-4.06151	-1.90174	2920,2921,5473,6347,6374,6376	CXCL2,CXCL3,PPBP,CCL2,CXCL5,CX3CL1	6/86
3_Member	GO Biological Processes	GO:0006959	humoral immune response	-3.9295	-1.80049	2920,2921,3569,5473,5919,6347,6374,8547,10578	CXCL2,CXCL3,IL6,PPBP,RARRES2,CCL2,CXCL5,FCN3,GNLY	9/223
3_Member	GO Biological Processes	GO:1990266	neutrophil migration	-3.89874	-1.7879	2920,2921,5473,6347,6374,6376	CXCL2,CXCL3,PPBP,CCL2,CXCL5,CX3CL1	6/92
3_Member	KEGG Pathway	hsa05323	Rheumatoid arthritis	-3.87279	-1.76856	2321,2920,2921,3569,6347,6374	FLT1,CXCL2,CXCL3,IL6,CCL2,CXCL5	6/93
3_Member	GO Biological Processes	GO:0097530	granulocyte migration	-3.69971	-1.66087	2920,2921,5473,6347,6374,6376	CXCL2,CXCL3,PPBP,CCL2,CXCL5,CX3CL1	6/100
3_Member	KEGG Pathway	hsa04062	Chemokine signaling pathway	-3.64559	-1.62289	1524,2920,2921,3055,5473,6347,6374,6376	CX3CR1,CXCL2,CXCL3,HCK,PPBP,CCL2,CXCL5,CX3CL1	8/192
3_Member	GO Biological Processes	GO:0061844	antimicrobial humoral immune response mediated by antimicrobial peptide	-3.37491	-1.45418	2920,2921,5473,6374,10578	CXCL2,CXCL3,PPBP,CXCL5,GNLY	5/75
3_Member	GO Biological Processes	GO:0019730	antimicrobial humoral response	-3.35183	-1.44206	2920,2921,5473,5919,6374,10578	CXCL2,CXCL3,PPBP,RARRES2,CXCL5,GNLY	6/116
3_Member	KEGG Pathway	hsa05167	Kaposi sarcoma-associated herpesvirus infection	-2.88913	-1.1249	2920,2921,3055,3569,4609,4772,5743	CXCL2,CXCL3,HCK,IL6,MYC,NFATC1,PTGS2	7/194
3_Member	KEGG Pathway	hsa04064	NF-kappa B signaling pathway	-2.73338	-1.0461	597,2920,2921,5743,7128	BCL2A1,CXCL2,CXCL3,PTGS2,TNFAIP3	5/104
3_Member	KEGG Pathway	hsa05134	Legionellosis	-1.91571	-0.495941	2920,2921,3569	CXCL2,CXCL3,IL6	3/57
4_Member	GO Biological Processes	GO:0001944	vasculature development	-12.1201	-8.70102	947,1960,2321,2828,3037,3491,3678,4162,4327,5054,5138,5743,6095,6347,6376,6926,8829,9021,10052,22899,25976,28514,57007,64321,84168,153090	CD34,EGR3,FLT1,GPR4,HAS2,CCN1,ITGA5,MCAM,MMP19,SERPINE1,PDE2A,PTGS2,RORA,CCL2,CX3CL1,TBX3,NRP1,SOCS3,GJC1,ARHGEF15,TIPARP,DLL1,ACKR3,SOX17,ANTXR1,DAB2IP	26/536
4_Member	GO Biological Processes	GO:0001568	blood vessel development	-11.639	-8.28694	947,1960,2321,2828,3037,3491,3678,4162,4327,5054,5138,5743,6095,6347,6376,6926,8829,9021,10052,25976,28514,57007,64321,84168,153090	CD34,EGR3,FLT1,GPR4,HAS2,CCN1,ITGA5,MCAM,MMP19,SERPINE1,PDE2A,PTGS2,RORA,CCL2,CX3CL1,TBX3,NRP1,SOCS3,GJC1,TIPARP,DLL1,ACKR3,SOX17,ANTXR1,DAB2IP	25/517
4_Member	GO Biological Processes	GO:0048514	blood vessel morphogenesis	-9.92687	-6.72967	947,1960,2321,2828,3037,3491,3678,4162,4327,5054,5743,6095,6347,6376,8829,10052,25976,28514,57007,64321,153090	CD34,EGR3,FLT1,GPR4,HAS2,CCN1,ITGA5,MCAM,MMP19,SERPINE1,PTGS2,RORA,CCL2,CX3CL1,NRP1,GJC1,TIPARP,DLL1,ACKR3,SOX17,DAB2IP	21/430
4_Member	GO Biological Processes	GO:0035239	tube morphogenesis	-9.84885	-6.69304	374,947,1960,2321,2828,3037,3202,3491,3678,4162,4327,4609,5054,5087,5743,6095,6347,6376,6926,8829,10052,25976,28514,57007,64321,153090	AREG,CD34,EGR3,FLT1,GPR4,HAS2,HOXA5,CCN1,ITGA5,MCAM,MMP19,MYC,SERPINE1,PBX1,PTGS2,RORA,CCL2,CX3CL1,TBX3,NRP1,GJC1,TIPARP,DLL1,ACKR3,SOX17,DAB2IP	26/679
4_Member	GO Biological Processes	GO:0001525	angiogenesis	-9.21802	-6.19692	947,1960,2321,2828,3491,3678,4162,4327,5054,5743,6095,6347,6376,8829,28514,57007,64321,153090	CD34,EGR3,FLT1,GPR4,CCN1,ITGA5,MCAM,MMP19,SERPINE1,PTGS2,RORA,CCL2,CX3CL1,NRP1,DLL1,ACKR3,SOX17,DAB2IP	18/336
4_Member	GO Biological Processes	GO:0040017	positive regulation of locomotion	-7.95839	-5.15914	1524,2321,3037,3491,3569,3678,4162,5054,5743,5764,5919,6237,6376,6401,8829,9510,29126,57007,57556,80031,153090,284119	CX3CR1,FLT1,HAS2,CCN1,IL6,ITGA5,MCAM,SERPINE1,PTGS2,PTN,RARRES2,RRAS,CX3CL1,SELE,NRP1,ADAMTS1,CD274,ACKR3,SEMA6A,SEMA6D,DAB2IP,CAVIN1	22/608
5_Member	Hallmark Gene Sets	M5932	HALLMARK INFLAMMATORY RESPONSE	-9.77508	-6.65707	366,1440,2014,2357,3037,3569,3624,3659,3678,4609,5054,6004,6347,6376,6401	AQP9,CSF3,EMP3,FPR1,HAS2,IL6,INHBA,IRF1,ITGA5,MYC,SERPINE1,RGS16,CCL2,CX3CL1,SELE	15/200
4_Member	GO Biological Processes	GO:0030335	positive regulation of cell migration	-7.779	-5.05114	1524,2321,3037,3491,3569,3678,4162,5054,5743,5764,5919,6237,6376,6401,8829,9510,29126,57007,57556,80031,153090	CX3CR1,FLT1,HAS2,CCN1,IL6,ITGA5,MCAM,SERPINE1,PTGS2,PTN,RARRES2,RRAS,CX3CL1,SELE,NRP1,ADAMTS1,CD274,ACKR3,SEMA6A,SEMA6D,DAB2IP	21/568
4_Member	GO Biological Processes	GO:0045765	regulation of angiogenesis	-7.29044	-4.62562	947,1524,2321,2828,3202,3569,3678,5054,5468,6237,7128,8829,9510,28514,57556,153090	CD34,CX3CR1,FLT1,GPR4,HOXA5,IL6,ITGA5,SERPINE1,PPARG,RRAS,TNFAIP3,NRP1,ADAMTS1,DLL1,SEMA6A,DAB2IP	16/350
4_Member	GO Biological Processes	GO:1901342	regulation of vasculature development	-7.18905	-4.54816	947,1524,2321,2828,3202,3569,3678,5054,5468,6237,7128,8829,9510,28514,57556,153090	CD34,CX3CR1,FLT1,GPR4,HOXA5,IL6,ITGA5,SERPINE1,PPARG,RRAS,TNFAIP3,NRP1,ADAMTS1,DLL1,SEMA6A,DAB2IP	16/356
4_Member	GO Biological Processes	GO:0045766	positive regulation of angiogenesis	-3.7554	-1.70121	947,1524,2321,3678,5054,6237,8829,28514	CD34,CX3CR1,FLT1,ITGA5,SERPINE1,RRAS,NRP1,DLL1	8/185
4_Member	GO Biological Processes	GO:1904018	positive regulation of vasculature development	-3.7554	-1.70121	947,1524,2321,3678,5054,6237,8829,28514	CD34,CX3CR1,FLT1,ITGA5,SERPINE1,RRAS,NRP1,DLL1	8/185
6_Member	GO Biological Processes	GO:0001822	kidney development	-9.14996	-6.15688	947,2828,3037,3399,4311,4609,4811,5087,5125,8692,8829,9510,25976,26508,28514,64321,80144	CD34,GPR4,HAS2,ID3,MME,MYC,NID1,PBX1,PCSK5,HYAL2,NRP1,ADAMTS1,TIPARP,HEYL,DLL1,SOX17,FRAS1	17/298
6_Member	GO Biological Processes	GO:0072001	renal system development	-8.93179	-6.01334	947,2828,3037,3399,4311,4609,4811,5087,5125,8692,8829,9510,25976,26508,28514,64321,80144	CD34,GPR4,HAS2,ID3,MME,MYC,NID1,PBX1,PCSK5,HYAL2,NRP1,ADAMTS1,TIPARP,HEYL,DLL1,SOX17,FRAS1	17/308
6_Member	GO Biological Processes	GO:0072006	nephron development	-3.8124	-1.73248	947,2828,4609,4811,5087,26508,28514	CD34,GPR4,MYC,NID1,PBX1,HEYL,DLL1	7/136
6_Member	GO Biological Processes	GO:0032835	glomerulus development	-2.9036	-1.13549	947,2828,4811,26508	CD34,GPR4,NID1,HEYL	4/56
6_Member	GO Biological Processes	GO:0072009	nephron epithelium development	-2.67919	-1.0122	947,4609,5087,26508,28514	CD34,MYC,PBX1,HEYL,DLL1	5/107
6_Member	GO Biological Processes	GO:0072080	nephron tubule development	-2.26215	-0.73053	4609,5087,26508,28514	MYC,PBX1,HEYL,DLL1	4/84
6_Member	GO Biological Processes	GO:0072073	kidney epithelium development	-2.2208	-0.707545	947,4609,5087,26508,28514	CD34,MYC,PBX1,HEYL,DLL1	5/137
6_Member	GO Biological Processes	GO:0061326	renal tubule development	-2.17395	-0.678534	4609,5087,26508,28514	MYC,PBX1,HEYL,DLL1	4/89
7_Member	GO Biological Processes	GO:0050727	regulation of inflammatory response	-8.33281	-5.49734	2209,2828,3055,3569,5054,5138,5468,5743,6095,6376,6401,7128,7356,8692,9021,114769,284207,340061,728441	FCGR1A,GPR4,HCK,IL6,SERPINE1,PDE2A,PPARG,PTGS2,RORA,CX3CL1,SELE,TNFAIP3,SCGB1A1,HYAL2,SOCS3,CARD16,METRNL,STING1,GGT2P	19/429
8_Member	Hallmark Gene Sets	M5930	HALLMARK EPITHELIAL MESENCHYMAL TRANSITION	-7.79705	-5.05114	374,1303,2014,3491,3569,3624,3678,4147,5054,5806,7128,10085,26577	AREG,COL12A1,EMP3,CCN1,IL6,INHBA,ITGA5,MATN2,SERPINE1,PTX3,TNFAIP3,EDIL3,PCOLCE2	13/200
7_Member	GO Biological Processes	GO:0031347	regulation of defense response	-6.56941	-3.97428	2209,2828,3055,3569,3659,5054,5138,5272,5468,5743,6095,6376,6401,7128,7356,8547,8692,9021,114769,153090,284207,340061,728441	FCGR1A,GPR4,HCK,IL6,IRF1,SERPINE1,PDE2A,SERPINB9,PPARG,PTGS2,RORA,CX3CL1,SELE,TNFAIP3,SCGB1A1,FCN3,HYAL2,SOCS3,CARD16,DAB2IP,METRNL,STING1,GGT2P	23/792
7_Member	GO Biological Processes	GO:0032103	positive regulation of response to external stimulus	-4.85435	-2.51449	1524,2209,2828,3055,3569,5054,5138,5743,5764,5919,6376,7128,8547,8692,8829,340061	CX3CR1,FCGR1A,GPR4,HCK,IL6,SERPINE1,PDE2A,PTGS2,PTN,RARRES2,CX3CL1,TNFAIP3,FCN3,HYAL2,NRP1,STING1	16/538
7_Member	GO Biological Processes	GO:0050729	positive regulation of inflammatory response	-4.29013	-2.07521	2209,2828,3569,5054,5138,5743,6376,8692	FCGR1A,GPR4,IL6,SERPINE1,PDE2A,PTGS2,CX3CL1,HYAL2	8/155
7_Member	GO Biological Processes	GO:0031349	positive regulation of defense response	-3.84222	-1.75561	2209,2828,3055,3569,5054,5138,5743,6376,7128,8547,8692,340061	FCGR1A,GPR4,HCK,IL6,SERPINE1,PDE2A,PTGS2,CX3CL1,TNFAIP3,FCN3,HYAL2,STING1	12/397
9_Member	Hallmark Gene Sets	M5913	HALLMARK INTERFERON GAMMA RESPONSE	-6.86054	-4.23155	2209,2357,3429,3569,3659,4502,5743,6347,7128,9021,29126,115361	FCGR1A,FPR1,IFI27,IL6,IRF1,MT2A,PTGS2,CCL2,TNFAIP3,SOCS3,CD274,GBP4	12/200
7_Member	GO Biological Processes	GO:0001819	positive regulation of cytokine production	-2.97383	-1.17773	947,2214,3569,3659,5054,5743,6095,6376,8692,29126,91947,340061	CD34,FCGR3A,IL6,IRF1,SERPINE1,PTGS2,RORA,CX3CL1,HYAL2,CD274,ARRDC4,STING1	12/497
8_Member	GO Biological Processes	GO:0035987	endodermal cell differentiation	-3.34038	-1.43544	1303,3624,3678,64321	COL12A1,INHBA,ITGA5,SOX17	4/43
8_Member	GO Biological Processes	GO:0001706	endoderm formation	-2.99351	-1.18901	1303,3624,3678,64321	COL12A1,INHBA,ITGA5,SOX17	4/53
9_Member	Hallmark Gene Sets	M5911	HALLMARK INTERFERON ALPHA RESPONSE	-2.04436	-0.589889	3429,3659,10161,115361	IFI27,IRF1,LPAR6,GBP4	4/97
8_Member	GO Biological Processes	GO:0007492	endoderm development	-2.37647	-0.798368	1303,3624,3678,64321	COL12A1,INHBA,ITGA5,SOX17	4/78
8_Member	GO Biological Processes	GO:0001704	formation of primary germ layer	-1.74555	-0.366921	1303,3624,3678,64321	COL12A1,INHBA,ITGA5,SOX17	4/119
9_Member	GO Biological Processes	GO:0045087	innate immune response	-3.55474	-1.56973	1524,2209,2214,3002,3055,3429,3659,5468,5806,5919,6347,6376,8547,9023,115361,153090,340061	CX3CR1,FCGR1A,FCGR3A,GZMB,HCK,IFI27,IRF1,PPARG,PTX3,RARRES2,CCL2,CX3CL1,FCN3,CH25H,GBP4,DAB2IP,STING1	17/767
9_Member	GO Biological Processes	GO:0071346	cellular response to type II interferon	-2.71512	-1.03246	3055,3659,6347,6376,115361	HCK,IRF1,CCL2,CX3CL1,GBP4	5/105
9_Member	GO Biological Processes	GO:0034341	response to type II interferon	-2.34447	-0.778148	3055,3659,6347,6376,115361	HCK,IRF1,CCL2,CX3CL1,GBP4	5/128
9_Member	GO Biological Processes	GO:0140888	interferon-mediated signaling pathway	-1.89529	-0.479127	3055,3429,3659	HCK,IFI27,IRF1	3/58
10_Member	GO Biological Processes	GO:0045596	negative regulation of cell differentiation	-6.66669	-4.06056	374,3202,3399,3569,3624,3638,3659,4609,4772,5087,5468,5764,6095,6926,8829,9619,28514,51621,57556,80031,153090,359845	AREG,HOXA5,ID3,IL6,INHBA,INSIG1,IRF1,MYC,NFATC1,PBX1,PPARG,PTN,RORA,TBX3,NRP1,ABCG1,DLL1,KLF13,SEMA6A,SEMA6D,DAB2IP,RFLNB	22/721
10_Member	GO Biological Processes	GO:0010942	positive regulation of cell death	-5.96896	-3.45543	597,3039,3047,3048,3202,3399,3491,3569,3624,4609,5468,5551,5743,6347,8692,27063,29126,51776,153090	BCL2A1,HBA1,HBG1,HBG2,HOXA5,ID3,CCN1,IL6,INHBA,MYC,PPARG,PRF1,PTGS2,CCL2,HYAL2,ANKRD1,CD274,MAP3K20,DAB2IP	19/609
10_Member	GO Biological Processes	GO:0043068	positive regulation of programmed cell death	-4.63333	-2.33417	597,3202,3399,3491,3569,3624,4609,5468,5551,5743,6347,8692,27063,29126,51776,153090	BCL2A1,HOXA5,ID3,CCN1,IL6,INHBA,MYC,PPARG,PRF1,PTGS2,CCL2,HYAL2,ANKRD1,CD274,MAP3K20,DAB2IP	16/561
10_Member	GO Biological Processes	GO:0043065	positive regulation of apoptotic process	-4.25759	-2.05339	597,3202,3399,3491,3569,3624,4609,5468,5743,6347,8692,27063,29126,51776,153090	BCL2A1,HOXA5,ID3,CCN1,IL6,INHBA,MYC,PPARG,PTGS2,CCL2,HYAL2,ANKRD1,CD274,MAP3K20,DAB2IP	15/539
10_Member	GO Biological Processes	GO:0045786	negative regulation of cell cycle	-1.39132	-0.10528	3624,5743,6347,7128,51776,115572,153090	INHBA,PTGS2,CCL2,TNFAIP3,MAP3K20,TENT5B,DAB2IP	7/378
11_Member	GO Biological Processes	GO:0010810	regulation of cell-substrate adhesion	-6.37223	-3.78782	3037,3491,3678,4811,5054,6237,6281,6376,8829,10085,23603,90102	HAS2,CCN1,ITGA5,NID1,SERPINE1,RRAS,S100A10,CX3CL1,NRP1,EDIL3,CORO1C,PHLDB2	12/222
11_Member	GO Biological Processes	GO:0010811	positive regulation of cell-substrate adhesion	-5.94147	-3.44324	3037,3491,3678,4811,6237,6281,6376,8829,10085	HAS2,CCN1,ITGA5,NID1,RRAS,S100A10,CX3CL1,NRP1,EDIL3	9/125
11_Member	GO Biological Processes	GO:0045785	positive regulation of cell adhesion	-4.81306	-2.47918	1960,3037,3491,3569,3678,4811,6237,6281,6347,6376,6401,7037,8829,10085,29126	EGR3,HAS2,CCN1,IL6,ITGA5,NID1,RRAS,S100A10,CCL2,CX3CL1,SELE,TFRC,NRP1,EDIL3,CD274	15/482
11_Member	GO Biological Processes	GO:0110053	regulation of actin filament organization	-4.66011	-2.34372	1440,3055,6281,6376,6709,7111,8829,22899,55704,90102,163782	CSF3,HCK,S100A10,CX3CL1,SPTAN1,TMOD1,NRP1,ARHGEF15,CCDC88A,PHLDB2,KANK4	11/274
11_Member	GO Biological Processes	GO:1902903	regulation of supramolecular fiber organization	-4.64293	-2.33417	1410,1440,3055,6281,6376,6709,7111,8829,22899,50810,55704,90102,163782	CRYAB,CSF3,HCK,S100A10,CX3CL1,SPTAN1,TMOD1,NRP1,ARHGEF15,HDGFL3,CCDC88A,PHLDB2,KANK4	13/382
11_Member	GO Biological Processes	GO:0032956	regulation of actin cytoskeleton organization	-4.39534	-2.15379	1440,3055,6281,6376,6709,7111,8829,22899,23433,55704,90102,163782	CSF3,HCK,S100A10,CX3CL1,SPTAN1,TMOD1,NRP1,ARHGEF15,RHOQ,CCDC88A,PHLDB2,KANK4	12/347
11_Member	GO Biological Processes	GO:0001952	regulation of cell-matrix adhesion	-4.04118	-1.88592	5054,6237,6281,6376,8829,23603,90102	SERPINE1,RRAS,S100A10,CX3CL1,NRP1,CORO1C,PHLDB2	7/125
11_Member	GO Biological Processes	GO:0032970	regulation of actin filament-based process	-3.93483	-1.80209	1440,3055,6281,6376,6709,7111,8829,22899,23433,55704,90102,163782	CSF3,HCK,S100A10,CX3CL1,SPTAN1,TMOD1,NRP1,ARHGEF15,RHOQ,CCDC88A,PHLDB2,KANK4	12/388
11_Member	GO Biological Processes	GO:0051493	regulation of cytoskeleton organization	-3.86885	-1.76856	1440,3055,6281,6376,6709,7111,8829,22899,23433,50810,55704,90102,163782,100505385	CSF3,HCK,S100A10,CX3CL1,SPTAN1,TMOD1,NRP1,ARHGEF15,RHOQ,HDGFL3,CCDC88A,PHLDB2,KANK4,IQCJ-SCHIP1	14/519
11_Member	GO Biological Processes	GO:0032233	positive regulation of actin filament bundle assembly	-3.76268	-1.70121	6281,6376,8829,22899,55704	S100A10,CX3CL1,NRP1,ARHGEF15,CCDC88A	5/62
11_Member	GO Biological Processes	GO:0032231	regulation of actin filament bundle assembly	-3.51826	-1.55152	6281,6376,8829,22899,55704,90102	S100A10,CX3CL1,NRP1,ARHGEF15,CCDC88A,PHLDB2	6/108
11_Member	GO Biological Processes	GO:1902905	positive regulation of supramolecular fiber organization	-3.14979	-1.29875	1440,3055,6281,6376,8829,22899,55704	CSF3,HCK,S100A10,CX3CL1,NRP1,ARHGEF15,CCDC88A	7/175
11_Member	GO Biological Processes	GO:0051496	positive regulation of stress fiber assembly	-3.02475	-1.21137	6281,8829,22899,55704	S100A10,NRP1,ARHGEF15,CCDC88A	4/52
11_Member	GO Biological Processes	GO:0051495	positive regulation of cytoskeleton organization	-2.98133	-1.18207	1440,3055,6281,6376,8829,22899,55704	CSF3,HCK,S100A10,CX3CL1,NRP1,ARHGEF15,CCDC88A	7/187
11_Member	GO Biological Processes	GO:0051492	regulation of stress fiber assembly	-2.92822	-1.14919	6281,8829,22899,55704,90102	S100A10,NRP1,ARHGEF15,CCDC88A,PHLDB2	5/94
11_Member	GO Biological Processes	GO:0001954	positive regulation of cell-matrix adhesion	-2.9036	-1.13549	6237,6281,6376,8829	RRAS,S100A10,CX3CL1,NRP1	4/56
11_Member	GO Biological Processes	GO:1900024	regulation of substrate adhesion-dependent cell spreading	-2.76521	-1.06551	3037,6281,8829,23603	HAS2,S100A10,NRP1,CORO1C	4/61
11_Member	GO Biological Processes	GO:0110020	regulation of actomyosin structure organization	-2.73338	-1.0461	6281,8829,22899,55704,90102	S100A10,NRP1,ARHGEF15,CCDC88A,PHLDB2	5/104
11_Member	GO Biological Processes	GO:0051893	regulation of focal adhesion assembly	-2.68821	-1.01476	6281,8829,23603,90102	S100A10,NRP1,CORO1C,PHLDB2	4/64
11_Member	GO Biological Processes	GO:0090109	regulation of cell-substrate junction assembly	-2.68821	-1.01476	6281,8829,23603,90102	S100A10,NRP1,CORO1C,PHLDB2	4/64
11_Member	GO Biological Processes	GO:0150116	regulation of cell-substrate junction organization	-2.56859	-0.930105	6281,8829,23603,90102	S100A10,NRP1,CORO1C,PHLDB2	4/69
11_Member	GO Biological Processes	GO:0044089	positive regulation of cellular component biogenesis	-2.42124	-0.831501	1440,3055,6281,6376,7037,8829,22899,23433,55704,90102,153090	CSF3,HCK,S100A10,CX3CL1,TFRC,NRP1,ARHGEF15,RHOQ,CCDC88A,PHLDB2,DAB2IP	11/506
11_Member	GO Biological Processes	GO:1900026	positive regulation of substrate adhesion-dependent cell spreading	-2.22552	-0.710469	3037,6281,8829	HAS2,S100A10,NRP1	3/44
11_Member	GO Biological Processes	GO:1901888	regulation of cell junction assembly	-1.46239	-0.156729	6281,8829,22899,23603,90102	S100A10,NRP1,ARHGEF15,CORO1C,PHLDB2	5/214
12_Member	GO Biological Processes	GO:0070848	response to growth factor	-6.31244	-3.73849	1524,1960,2321,3037,3624,4609,4772,5138,5468,6347,7356,8425,8692,8829,26508,27063,57556,153090	CX3CR1,EGR3,FLT1,HAS2,INHBA,MYC,NFATC1,PDE2A,PPARG,CCL2,SCGB1A1,LTBP4,HYAL2,NRP1,HEYL,ANKRD1,SEMA6A,DAB2IP	18/521
12_Member	GO Biological Processes	GO:0070555	response to interleukin-1	-5.7163	-3.25149	2690,3037,6095,6347,6376,6401,8692,27063,153090	GHR,HAS2,RORA,CCL2,CX3CL1,SELE,HYAL2,ANKRD1,DAB2IP	9/133
12_Member	GO Biological Processes	GO:0071363	cellular response to growth factor stimulus	-5.37031	-2.95844	1524,1960,2321,3037,3624,4772,5138,5468,6347,8425,8692,8829,26508,27063,57556,153090	CX3CR1,EGR3,FLT1,HAS2,INHBA,NFATC1,PDE2A,PPARG,CCL2,LTBP4,HYAL2,NRP1,HEYL,ANKRD1,SEMA6A,DAB2IP	16/489
12_Member	GO Biological Processes	GO:0034612	response to tumor necrosis factor	-4.91952	-2.56742	3037,4772,5743,6095,6347,6376,6401,8692,27063,153090	HAS2,NFATC1,PTGS2,RORA,CCL2,CX3CL1,SELE,HYAL2,ANKRD1,DAB2IP	10/210
12_Member	GO Biological Processes	GO:0071347	cellular response to interleukin-1	-4.57832	-2.3002	3037,6095,6347,6376,8692,27063,153090	HAS2,RORA,CCL2,CX3CL1,HYAL2,ANKRD1,DAB2IP	7/103
12_Member	GO Biological Processes	GO:0071356	cellular response to tumor necrosis factor	-3.7715	-1.70463	3037,4772,6095,6347,6376,8692,27063,153090	HAS2,NFATC1,RORA,CCL2,CX3CL1,HYAL2,ANKRD1,DAB2IP	8/184
12_Member	GO Biological Processes	GO:0071560	cellular response to transforming growth factor beta stimulus	-2.60298	-0.957236	1524,4772,5138,8425,8692,27063	CX3CR1,NFATC1,PDE2A,LTBP4,HYAL2,ANKRD1	6/162
12_Member	GO Biological Processes	GO:0071559	response to transforming growth factor beta	-2.51195	-0.90021	1524,4772,5138,8425,8692,27063	CX3CR1,NFATC1,PDE2A,LTBP4,HYAL2,ANKRD1	6/169
13_Member	GO Biological Processes	GO:0048511	rhythmic process	-6.12101	-3.56726	1960,3037,3399,3624,4327,4783,5468,5764,5806,6095,7071,9510,285382	EGR3,HAS2,ID3,INHBA,MMP19,NFIL3,PPARG,PTN,PTX3,RORA,KLF10,ADAMTS1,C3orf70	13/279
13_Member	Hallmark Gene Sets	M5896	HALLMARK TGF BETA SIGNALING	-1.97953	-0.541247	3399,5054,7071	ID3,SERPINE1,KLF10	3/54
13_Member	GO Biological Processes	GO:0007623	circadian rhythm	-2.92396	-1.14837	1960,3399,4783,6095,7071,285382	EGR3,ID3,NFIL3,RORA,KLF10,C3orf70	6/140
14_Member	GO Biological Processes	GO:0019755	one-carbon compound transport	-6.05715	-3.51316	366,760,1836,3039,3047,3048,6563	AQP9,CA2,SLC26A2,HBA1,HBG1,HBG2,SLC14A1	7/62
14_Member	GO Biological Processes	GO:0015669	gas transport	-5.93128	-3.44165	760,3039,3047,3048,114757	CA2,HBA1,HBG1,HBG2,CYGB	5/23
14_Member	GO Biological Processes	GO:0015671	oxygen transport	-5.21674	-2.81888	3039,3047,3048,114757	HBA1,HBG1,HBG2,CYGB	4/15
14_Member	GO Biological Processes	GO:0015670	carbon dioxide transport	-5.09466	-2.71954	760,3039,3047,3048	CA2,HBA1,HBG1,HBG2	4/16
14_Member	GO Biological Processes	GO:0042743	hydrogen peroxide metabolic process	-3.50522	-1.54102	3039,3047,3048,4129	HBA1,HBG1,HBG2,MAOB	4/39
14_Member	GO Biological Processes	GO:0009636	response to toxic substance	-3.25097	-1.36974	1066,3039,3047,3048,4129,5743,6571,114757	CES1,HBA1,HBG1,HBG2,MAOB,PTGS2,SLC18A2,CYGB	8/220
14_Member	GO Biological Processes	GO:0098869	cellular oxidant detoxification	-3.07958	-1.24433	3039,3047,3048,5743,114757	HBA1,HBG1,HBG2,PTGS2,CYGB	5/87
14_Member	GO Biological Processes	GO:0042744	hydrogen peroxide catabolic process	-2.83609	-1.08914	3039,3047,3048	HBA1,HBG1,HBG2	3/27
14_Member	GO Biological Processes	GO:0072593	reactive oxygen species metabolic process	-2.67919	-1.0122	3039,3047,3048,3491,4129	HBA1,HBG1,HBG2,CCN1,MAOB	5/107
14_Member	GO Biological Processes	GO:1990748	cellular detoxification	-2.67919	-1.0122	3039,3047,3048,5743,114757	HBA1,HBG1,HBG2,PTGS2,CYGB	5/107
14_Member	GO Biological Processes	GO:0097237	cellular response to toxic substance	-2.52686	-0.910914	3039,3047,3048,5743,114757	HBA1,HBG1,HBG2,PTGS2,CYGB	5/116
14_Member	GO Biological Processes	GO:0098754	detoxification	-2.41785	-0.831398	3039,3047,3048,5743,114757	HBA1,HBG1,HBG2,PTGS2,CYGB	5/123
15_Member	GO Biological Processes	GO:0002252	immune effector process	-5.83818	-3.36526	1524,2209,2214,3002,3055,3569,5272,5551,5806,6095,6571,8547,9021,10384,28514	CX3CR1,FCGR1A,FCGR3A,GZMB,HCK,IL6,SERPINB9,PRF1,PTX3,RORA,SLC18A2,FCN3,SOCS3,BTN3A3,DLL1	15/396
15_Member	GO Biological Processes	GO:0002444	myeloid leukocyte mediated immunity	-3.79625	-1.72291	2209,2214,3569,5272,6571	FCGR1A,FCGR3A,IL6,SERPINB9,SLC18A2	5/61
15_Member	GO Biological Processes	GO:0002443	leukocyte mediated immunity	-3.1496	-1.29875	2209,2214,3002,3569,5272,5551,6571,10384	FCGR1A,FCGR3A,GZMB,IL6,SERPINB9,PRF1,SLC18A2,BTN3A3	8/228
15_Member	GO Biological Processes	GO:0038093	Fc receptor signaling pathway	-3.05668	-1.2287	2209,2210,2214,3055	FCGR1A,FCGR1BP,FCGR3A,HCK	4/51
15_Member	GO Biological Processes	GO:0002460	adaptive immune response based on somatic recombination of immune receptors built from immunoglobulin superfamily domains	-3.03596	-1.21716	2209,2214,3569,5551,6095,9021,10384	FCGR1A,FCGR3A,IL6,PRF1,RORA,SOCS3,BTN3A3	7/183
15_Member	GO Biological Processes	GO:0038094	Fc-gamma receptor signaling pathway	-2.78954	-1.07866	2209,2214,3055	FCGR1A,FCGR3A,HCK	3/28
15_Member	KEGG Pathway	hsa04380	Osteoclast differentiation	-2.34447	-0.778148	2209,2214,4772,5468,9021	FCGR1A,FCGR3A,NFATC1,PPARG,SOCS3	5/128
15_Member	GO Biological Processes	GO:0043299	leukocyte degranulation	-2.25353	-0.725652	2214,3055,6571	FCGR3A,HCK,SLC18A2	3/43
15_Member	GO Biological Processes	GO:0002250	adaptive immune response	-2.08378	-0.614938	1524,2209,2210,2214,3569,5551,6095,6966,9021,10384,11069,29126	CX3CR1,FCGR1A,FCGR1BP,FCGR3A,IL6,PRF1,RORA,TRGC1,SOCS3,BTN3A3,RAPGEF4,CD274	12/642
15_Member	KEGG Pathway	hsa04145	Phagosome	-2.03548	-0.582572	2209,2214,3678,7037,84617	FCGR1A,FCGR3A,ITGA5,TFRC,TUBB6	5/152
15_Member	KEGG Pathway	hsa04613	Neutrophil extracellular trap formation	-1.65463	-0.30562	366,2209,2214,2357,94239	AQP9,FCGR1A,FCGR3A,FPR1,H2AZ2	5/190
15_Member	KEGG Pathway	hsa05140	Leishmaniasis	-1.57038	-0.240065	2209,2214,5743	FCGR1A,FCGR3A,PTGS2	3/77
15_Member	GO Biological Processes	GO:0045055	regulated exocytosis	-1.47964	-0.17006	2214,3055,6571,11069	FCGR3A,HCK,SLC18A2,RAPGEF4	4/144
15_Member	KEGG Pathway	hsa05150	Staphylococcus aureus infection	-1.32917	-0.0557374	2209,2214,2357	FCGR1A,FCGR3A,FPR1	3/96
15_Member	KEGG Pathway	hsa04666	Fc gamma R-mediated phagocytosis	-1.31813	-0.0471983	2209,2214,3055	FCGR1A,FCGR3A,HCK	3/97
16_Member	GO Biological Processes	GO:0019216	regulation of lipid metabolic process	-5.6462	-3.18936	1066,2171,2321,3491,3638,5468,5743,5919,6095,9023,9619,83643,134429,153090	CES1,FABP5,FLT1,CCN1,INSIG1,PPARG,PTGS2,RARRES2,RORA,CH25H,ABCG1,CCDC3,STARD4,DAB2IP	14/358
16_Member	GO Biological Processes	GO:0010888	negative regulation of lipid storage	-4.59197	-2.30858	1066,3569,5468,9619	CES1,IL6,PPARG,ABCG1	4/21
16_Member	GO Biological Processes	GO:0032367	intracellular cholesterol transport	-4.35123	-2.13176	1066,4864,9619,134429	CES1,NPC1,ABCG1,STARD4	4/24
16_Member	GO Biological Processes	GO:0036315	cellular response to sterol	-4.35123	-2.13176	1066,3624,3638,6095	CES1,INHBA,INSIG1,RORA	4/24
16_Member	GO Biological Processes	GO:0010887	negative regulation of cholesterol storage	-4.17738	-1.99302	1066,5468,9619	CES1,PPARG,ABCG1	3/10
16_Member	GO Biological Processes	GO:0032366	intracellular sterol transport	-4.0778	-1.90998	1066,4864,9619,134429	CES1,NPC1,ABCG1,STARD4	4/28
16_Member	GO Biological Processes	GO:0036314	response to sterol	-3.73983	-1.68876	1066,3624,3638,6095	CES1,INHBA,INSIG1,RORA	4/34
16_Member	GO Biological Processes	GO:0046890	regulation of lipid biosynthetic process	-3.66097	-1.62514	1066,2171,3491,3638,5743,9619,83643,134429	CES1,FABP5,CCN1,INSIG1,PTGS2,ABCG1,CCDC3,STARD4	8/191
16_Member	GO Biological Processes	GO:0019218	regulation of steroid metabolic process	-3.62976	-1.62289	1066,3638,6095,9023,9619,134429	CES1,INSIG1,RORA,CH25H,ABCG1,STARD4	6/103
16_Member	GO Biological Processes	GO:0071402	cellular response to lipoprotein particle stimulus	-3.59483	-1.59903	1066,4864,5468,9619	CES1,NPC1,PPARG,ABCG1	4/37
16_Member	GO Biological Processes	GO:0090205	positive regulation of cholesterol metabolic process	-3.52452	-1.55521	1066,9619,134429	CES1,ABCG1,STARD4	3/16
16_Member	GO Biological Processes	GO:0045834	positive regulation of lipid metabolic process	-3.43092	-1.4914	1066,2321,3491,5743,9619,83643,134429	CES1,FLT1,CCN1,PTGS2,ABCG1,CCDC3,STARD4	7/157
16_Member	GO Biological Processes	GO:0010885	regulation of cholesterol storage	-3.36639	-1.44899	1066,5468,9619	CES1,PPARG,ABCG1	3/18
16_Member	GO Biological Processes	GO:0032365	intracellular lipid transport	-3.34038	-1.43544	1066,4864,9619,134429	CES1,NPC1,ABCG1,STARD4	4/43
16_Member	GO Biological Processes	GO:0090181	regulation of cholesterol metabolic process	-3.30183	-1.41381	1066,9023,9619,134429	CES1,CH25H,ABCG1,STARD4	4/44
16_Member	GO Biological Processes	GO:0006869	lipid transport	-3.14172	-1.29283	366,1066,2171,3624,4864,5468,5743,9619,80833,134429	AQP9,CES1,FABP5,INHBA,NPC1,PPARG,PTGS2,ABCG1,APOL3,STARD4	10/346
16_Member	GO Biological Processes	GO:0010883	regulation of lipid storage	-2.99351	-1.18901	1066,3569,5468,9619	CES1,IL6,PPARG,ABCG1	4/53
16_Member	GO Biological Processes	GO:0046889	positive regulation of lipid biosynthetic process	-2.97009	-1.17773	3491,5743,9619,83643,134429	CCN1,PTGS2,ABCG1,CCDC3,STARD4	5/92
16_Member	GO Biological Processes	GO:0010875	positive regulation of cholesterol efflux	-2.83609	-1.08914	1066,5468,9619	CES1,PPARG,ABCG1	3/27
16_Member	GO Biological Processes	GO:0010876	lipid localization	-2.81922	-1.08153	366,1066,2171,3624,4864,5468,5743,9619,80833,134429	AQP9,CES1,FABP5,INHBA,NPC1,PPARG,PTGS2,ABCG1,APOL3,STARD4	10/382
16_Member	GO Biological Processes	GO:0042632	cholesterol homeostasis	-2.80857	-1.07972	1066,3638,4864,6095,9619	CES1,INSIG1,NPC1,RORA,ABCG1	5/100
16_Member	GO Biological Processes	GO:0045940	positive regulation of steroid metabolic process	-2.78954	-1.07866	1066,9619,134429	CES1,ABCG1,STARD4	3/28
16_Member	GO Biological Processes	GO:0055092	sterol homeostasis	-2.78944	-1.07866	1066,3638,4864,6095,9619	CES1,INSIG1,NPC1,RORA,ABCG1	5/101
16_Member	GO Biological Processes	GO:1905953	negative regulation of lipid localization	-2.66345	-1.00155	1066,3569,5468,9619	CES1,IL6,PPARG,ABCG1	4/65
16_Member	GO Biological Processes	GO:0030301	cholesterol transport	-2.59171	-0.949605	1066,4864,9619,134429	CES1,NPC1,ABCG1,STARD4	4/68
16_Member	GO Biological Processes	GO:0055094	response to lipoprotein particle	-2.54392	-0.919838	1066,4864,5468	CES1,NPC1,PPARG	3/34
16_Member	GO Biological Processes	GO:0071404	cellular response to low-density lipoprotein particle stimulus	-2.54392	-0.919838	1066,4864,5468	CES1,NPC1,PPARG	3/34
16_Member	GO Biological Processes	GO:0008203	cholesterol metabolic process	-2.51081	-0.900203	1066,3638,4864,9023,9619	CES1,INSIG1,NPC1,CH25H,ABCG1	5/117
16_Member	GO Biological Processes	GO:0015850	organic hydroxy compound transport	-2.47436	-0.872891	366,1066,4864,6571,9619,134429	AQP9,CES1,NPC1,SLC18A2,ABCG1,STARD4	6/172
16_Member	GO Biological Processes	GO:0055088	lipid homeostasis	-2.44975	-0.855698	1066,3638,4864,5468,6095,9619	CES1,INSIG1,NPC1,PPARG,RORA,ABCG1	6/174
16_Member	GO Biological Processes	GO:0032373	positive regulation of sterol transport	-2.40544	-0.823142	1066,5468,9619	CES1,PPARG,ABCG1	3/38
16_Member	GO Biological Processes	GO:0032376	positive regulation of cholesterol transport	-2.40544	-0.823142	1066,5468,9619	CES1,PPARG,ABCG1	3/38
16_Member	GO Biological Processes	GO:1902652	secondary alcohol metabolic process	-2.35886	-0.784913	1066,3638,4864,9023,9619	CES1,INSIG1,NPC1,CH25H,ABCG1	5/127
16_Member	GO Biological Processes	GO:0050810	regulation of steroid biosynthetic process	-2.35672	-0.784835	1066,3638,9619,134429	CES1,INSIG1,ABCG1,STARD4	4/79
16_Member	GO Biological Processes	GO:0008610	lipid biosynthetic process	-2.31872	-0.762992	1066,2171,3638,3995,5087,5743,9021,9023,81849,83643,84002,728441	CES1,FABP5,INSIG1,FADS3,PBX1,PTGS2,SOCS3,CH25H,ST6GALNAC5,CCDC3,B3GNT5,GGT2P	12/598
16_Member	GO Biological Processes	GO:0016125	sterol metabolic process	-2.30209	-0.75907	1066,3638,4864,9023,9619	CES1,INSIG1,NPC1,CH25H,ABCG1	5/131
16_Member	GO Biological Processes	GO:0015918	sterol transport	-2.24402	-0.718922	1066,4864,9619,134429	CES1,NPC1,ABCG1,STARD4	4/85
16_Member	GO Biological Processes	GO:0016126	sterol biosynthetic process	-2.22552	-0.710469	1066,3638,9023	CES1,INSIG1,CH25H	3/44
16_Member	GO Biological Processes	GO:0008202	steroid metabolic process	-2.22248	-0.708325	1066,3638,4864,5087,9023,9619,25976	CES1,INSIG1,NPC1,PBX1,CH25H,ABCG1,TIPARP	7/256
16_Member	GO Biological Processes	GO:0010565	regulation of cellular ketone metabolic process	-2.18177	-0.681805	1066,2171,3638,5743,134429	CES1,FABP5,INSIG1,PTGS2,STARD4	5/140
16_Member	GO Biological Processes	GO:0062012	regulation of small molecule metabolic process	-2.08721	-0.617555	1066,2171,3638,5743,6095,9023,9619,134429	CES1,FABP5,INSIG1,PTGS2,RORA,CH25H,ABCG1,STARD4	8/340
16_Member	GO Biological Processes	GO:0010874	regulation of cholesterol efflux	-1.97953	-0.541247	1066,5468,9619	CES1,PPARG,ABCG1	3/54
16_Member	GO Biological Processes	GO:0042304	regulation of fatty acid biosynthetic process	-1.95782	-0.525974	2171,3638,5743	FABP5,INSIG1,PTGS2	3/55
16_Member	GO Biological Processes	GO:0006694	steroid biosynthetic process	-1.80719	-0.412763	1066,3638,5087,9023	CES1,INSIG1,PBX1,CH25H	4/114
16_Member	GO Biological Processes	GO:0032371	regulation of sterol transport	-1.52779	-0.207964	1066,5468,9619	CES1,PPARG,ABCG1	3/80
16_Member	GO Biological Processes	GO:0032374	regulation of cholesterol transport	-1.52779	-0.207964	1066,5468,9619	CES1,PPARG,ABCG1	3/80
16_Member	GO Biological Processes	GO:0032370	positive regulation of lipid transport	-1.43544	-0.138614	1066,5468,9619	CES1,PPARG,ABCG1	3/87
16_Member	GO Biological Processes	GO:0062013	positive regulation of small molecule metabolic process	-1.42452	-0.131498	1066,5743,9619,134429	CES1,PTGS2,ABCG1,STARD4	4/150
17_Member	GO Biological Processes	GO:0030198	extracellular matrix organization	-5.44878	-3.00459	1287,1303,3037,3491,4147,4327,4811,5806,9510,55790,169611,170689	COL4A5,COL12A1,HAS2,CCN1,MATN2,MMP19,NID1,PTX3,ADAMTS1,CSGALNACT1,OLFML2A,ADAMTS15	12/272
17_Member	GO Biological Processes	GO:0043062	extracellular structure organization	-5.43245	-3.00459	1287,1303,3037,3491,4147,4327,4811,5806,9510,55790,169611,170689	COL4A5,COL12A1,HAS2,CCN1,MATN2,MMP19,NID1,PTX3,ADAMTS1,CSGALNACT1,OLFML2A,ADAMTS15	12/273
17_Member	GO Biological Processes	GO:0045229	external encapsulating structure organization	-5.40001	-2.98096	1287,1303,3037,3491,4147,4327,4811,5806,9510,55790,169611,170689	COL4A5,COL12A1,HAS2,CCN1,MATN2,MMP19,NID1,PTX3,ADAMTS1,CSGALNACT1,OLFML2A,ADAMTS15	12/275
17_Member	GO Biological Processes	GO:0042698	ovulation cycle	-4.39653	-2.15379	3037,3624,4327,5764,5806,9510	HAS2,INHBA,MMP19,PTN,PTX3,ADAMTS1	6/75
17_Member	GO Biological Processes	GO:0030728	ovulation	-3.44289	-1.49854	4327,5743,9510	MMP19,PTGS2,ADAMTS1	3/17
17_Member	GO Biological Processes	GO:0046660	female sex differentiation	-3.35183	-1.44206	3624,4327,5806,6926,9510,25976	INHBA,MMP19,PTX3,TBX3,ADAMTS1,TIPARP	6/116
17_Member	GO Biological Processes	GO:0022602	ovulation cycle process	-3.02475	-1.21137	3624,4327,5806,9510	INHBA,MMP19,PTX3,ADAMTS1	4/52
17_Member	GO Biological Processes	GO:0008585	female gonad development	-2.86731	-1.11102	3624,4327,5806,9510,25976	INHBA,MMP19,PTX3,ADAMTS1,TIPARP	5/97
17_Member	GO Biological Processes	GO:0046545	development of primary female sexual characteristics	-2.78944	-1.07866	3624,4327,5806,9510,25976	INHBA,MMP19,PTX3,ADAMTS1,TIPARP	5/101
17_Member	GO Biological Processes	GO:0007292	female gamete generation	-2.04711	-0.591849	4327,5743,5764,5806,9510	MMP19,PTGS2,PTN,PTX3,ADAMTS1	5/151
17_Member	GO Biological Processes	GO:0001541	ovarian follicle development	-2.00171	-0.556004	3624,4327,5806	INHBA,MMP19,PTX3	3/53
17_Member	GO Biological Processes	GO:0007548	sex differentiation	-1.9956	-0.551219	3624,4327,5087,5806,6926,9510,25976	INHBA,MMP19,PBX1,PTX3,TBX3,ADAMTS1,TIPARP	7/283
17_Member	GO Biological Processes	GO:0048608	reproductive structure development	-1.40945	-0.11913	3624,4327,5806,6926,9510,25976	INHBA,MMP19,PTX3,TBX3,ADAMTS1,TIPARP	6/296
17_Member	GO Biological Processes	GO:0061458	reproductive system development	-1.38584	-0.105095	3624,4327,5806,6926,9510,25976	INHBA,MMP19,PTX3,TBX3,ADAMTS1,TIPARP	6/300
17_Member	GO Biological Processes	GO:0008406	gonad development	-1.37017	-0.0910058	3624,4327,5806,9510,25976	INHBA,MMP19,PTX3,ADAMTS1,TIPARP	5/227
18_Member	Hallmark Gene Sets	M5942	HALLMARK UV RESPONSE DN	-5.43093	-3.00459	3037,3491,3638,4493,4609,5054,5468,8829,29970	HAS2,CCN1,INSIG1,MT1E,MYC,SERPINE1,PPARG,NRP1,SCHIP1	9/144
17_Member	GO Biological Processes	GO:0045137	development of primary sexual characteristics	-1.33665	-0.0621795	3624,4327,5806,9510,25976	INHBA,MMP19,PTX3,ADAMTS1,TIPARP	5/232
19_Member	GO Biological Processes	GO:0007507	heart development	-5.22016	-2.81888	3037,3399,3491,3624,4772,5125,5138,6926,8829,9510,10052,11155,26508,27063,28514,64321,140706	HAS2,ID3,CCN1,INHBA,NFATC1,PCSK5,PDE2A,TBX3,NRP1,ADAMTS1,GJC1,LDB3,HEYL,ANKRD1,DLL1,SOX17,CCM2L	17/562
19_Member	GO Biological Processes	GO:0003007	heart morphogenesis	-4.14528	-1.96588	3037,3491,6926,8829,9510,26508,27063,28514,64321,140706	HAS2,CCN1,TBX3,NRP1,ADAMTS1,HEYL,ANKRD1,DLL1,SOX17,CCM2L	10/259
19_Member	GO Biological Processes	GO:0060317	cardiac epithelial to mesenchymal transition	-2.78954	-1.07866	3037,6926,26508	HAS2,TBX3,HEYL	3/28
19_Member	GO Biological Processes	GO:0003279	cardiac septum development	-2.67919	-1.0122	3491,5138,6926,8829,26508	CCN1,PDE2A,TBX3,NRP1,HEYL	5/107
19_Member	GO Biological Processes	GO:0003205	cardiac chamber development	-2.53747	-0.917578	3491,5138,6926,8829,9510,26508	CCN1,PDE2A,TBX3,NRP1,ADAMTS1,HEYL	6/167
19_Member	GO Biological Processes	GO:0003170	heart valve development	-2.50149	-0.894246	3491,4772,5138,26508	CCN1,NFATC1,PDE2A,HEYL	4/72
19_Member	GO Biological Processes	GO:0060411	cardiac septum morphogenesis	-2.50149	-0.894246	3491,6926,8829,26508	CCN1,TBX3,NRP1,HEYL	4/72
19_Member	GO Biological Processes	GO:0003281	ventricular septum development	-2.45852	-0.863386	3491,5138,6926,26508	CCN1,PDE2A,TBX3,HEYL	4/74
19_Member	GO Biological Processes	GO:0003206	cardiac chamber morphogenesis	-2.35886	-0.784913	3491,6926,8829,9510,26508	CCN1,TBX3,NRP1,ADAMTS1,HEYL	5/127
19_Member	GO Biological Processes	GO:0003151	outflow tract morphogenesis	-2.33726	-0.775865	6926,8829,26508,64321	TBX3,NRP1,HEYL,SOX17	4/80
19_Member	GO Biological Processes	GO:0001837	epithelial to mesenchymal transition	-2.28053	-0.745141	3037,6926,26508,359845	HAS2,TBX3,HEYL,RFLNB	4/83
19_Member	GO Biological Processes	GO:0072132	mesenchyme morphogenesis	-1.95782	-0.525974	72,6926,26508	ACTG2,TBX3,HEYL	3/55
19_Member	GO Biological Processes	GO:0003179	heart valve morphogenesis	-1.83636	-0.437817	3491,4772,26508	CCN1,NFATC1,HEYL	3/61
19_Member	GO Biological Processes	GO:0003231	cardiac ventricle development	-1.65333	-0.304934	3491,5138,6926,26508	CCN1,PDE2A,TBX3,HEYL	4/127
20_Member	GO Biological Processes	GO:0048729	tissue morphogenesis	-5.16991	-2.7789	72,374,760,3202,3491,3624,3678,4609,5087,6926,8829,9021,26508,27063,28514,64321,80144	ACTG2,AREG,CA2,HOXA5,CCN1,INHBA,ITGA5,MYC,PBX1,TBX3,NRP1,SOCS3,HEYL,ANKRD1,DLL1,SOX17,FRAS1	17/567
20_Member	GO Biological Processes	GO:0002009	morphogenesis of an epithelium	-3.90239	-1.78798	374,760,3202,3491,3678,4609,5087,6926,8829,9021,28514,64321,80144	AREG,CA2,HOXA5,CCN1,ITGA5,MYC,PBX1,TBX3,NRP1,SOCS3,DLL1,SOX17,FRAS1	13/452
20_Member	GO Biological Processes	GO:0048598	embryonic morphogenesis	-3.36516	-1.44899	1303,2321,3202,3491,3624,3638,3678,5087,6926,9021,28514,51776,64321,80144	COL12A1,FLT1,HOXA5,CCN1,INHBA,INSIG1,ITGA5,PBX1,TBX3,SOCS3,DLL1,MAP3K20,SOX17,FRAS1	14/582
20_Member	GO Biological Processes	GO:0061138	morphogenesis of a branching epithelium	-3.30138	-1.41381	374,3202,4609,5087,6926,8829,9021	AREG,HOXA5,MYC,PBX1,TBX3,NRP1,SOCS3	7/165
20_Member	GO Biological Processes	GO:0001763	morphogenesis of a branching structure	-3.14979	-1.29875	374,3202,4609,5087,6926,8829,9021	AREG,HOXA5,MYC,PBX1,TBX3,NRP1,SOCS3	7/175
20_Member	GO Biological Processes	GO:0048754	branching morphogenesis of an epithelial tube	-2.97246	-1.17773	374,3202,4609,5087,6926,8829	AREG,HOXA5,MYC,PBX1,TBX3,NRP1	6/137
20_Member	GO Biological Processes	GO:0048568	embryonic organ development	-2.81157	-1.08123	3202,3399,3491,3638,5087,5125,5919,6926,9021,28514,64321	HOXA5,ID3,CCN1,INSIG1,PBX1,PCSK5,RARRES2,TBX3,SOCS3,DLL1,SOX17	11/450
20_Member	GO Biological Processes	GO:0009952	anterior/posterior pattern specification	-2.7644	-1.06551	3202,5087,5125,6926,26508,28514,64321	HOXA5,PBX1,PCSK5,TBX3,HEYL,DLL1,SOX17	7/204
20_Member	GO Biological Processes	GO:0060562	epithelial tube morphogenesis	-2.30348	-0.75907	374,3202,4609,5087,6926,8829,28514,64321	AREG,HOXA5,MYC,PBX1,TBX3,NRP1,DLL1,SOX17	8/312
20_Member	GO Biological Processes	GO:0035107	appendage morphogenesis	-2.11898	-0.641118	5087,5125,6926,51776,80144	PBX1,PCSK5,TBX3,MAP3K20,FRAS1	5/145
20_Member	GO Biological Processes	GO:0035108	limb morphogenesis	-2.11898	-0.641118	5087,5125,6926,51776,80144	PBX1,PCSK5,TBX3,MAP3K20,FRAS1	5/145
20_Member	GO Biological Processes	GO:0022612	gland morphogenesis	-1.95527	-0.525974	374,3569,6926,8829	AREG,IL6,TBX3,NRP1	4/103
20_Member	GO Biological Processes	GO:0061180	mammary gland epithelium development	-1.89529	-0.479127	374,3202,6926	AREG,HOXA5,TBX3	3/58
20_Member	GO Biological Processes	GO:0030326	embryonic limb morphogenesis	-1.7336	-0.360533	5087,6926,51776,80144	PBX1,TBX3,MAP3K20,FRAS1	4/120
20_Member	GO Biological Processes	GO:0035113	embryonic appendage morphogenesis	-1.7336	-0.360533	5087,6926,51776,80144	PBX1,TBX3,MAP3K20,FRAS1	4/120
20_Member	GO Biological Processes	GO:0048736	appendage development	-1.71693	-0.350959	5087,5125,6926,51776,80144	PBX1,PCSK5,TBX3,MAP3K20,FRAS1	5/183
20_Member	GO Biological Processes	GO:0060173	limb development	-1.71693	-0.350959	5087,5125,6926,51776,80144	PBX1,PCSK5,TBX3,MAP3K20,FRAS1	5/183
20_Member	GO Biological Processes	GO:0003002	regionalization	-1.69959	-0.340154	3202,5087,5125,6926,8829,26508,28514,64321	HOXA5,PBX1,PCSK5,TBX3,NRP1,HEYL,DLL1,SOX17	8/400
20_Member	GO Biological Processes	GO:0072089	stem cell proliferation	-1.67793	-0.326453	947,5087,6926	CD34,PBX1,TBX3	3/70
20_Member	GO Biological Processes	GO:0007389	pattern specification process	-1.45236	-0.148367	3202,5087,5125,6926,8829,26508,28514,64321	HOXA5,PBX1,PCSK5,TBX3,NRP1,HEYL,DLL1,SOX17	8/447
20_Member	GO Biological Processes	GO:0060993	kidney morphogenesis	-1.42299	-0.130505	4609,5087,80144	MYC,PBX1,FRAS1	3/88
20_Member	GO Biological Processes	GO:0072091	regulation of stem cell proliferation	-1.38663	-0.105095	5087,6926,64321	PBX1,TBX3,SOX17	3/91
20_Member	GO Biological Processes	GO:0043009	chordate embryonic development	-1.32661	-0.0542045	3202,3491,5087,5125,6926,9021,10161,23764,28514,64321	HOXA5,CCN1,PBX1,PCSK5,TBX3,SOCS3,LPAR6,MAFF,DLL1,SOX17	10/648

## Sheet: Metascape-SC-up
DEGs specifically upregulated in SC
GroupID	Category	Term	Description	LogP	Log(q-value)	Genes	Symbols	InTerm_InList
1_Summary	Hallmark Gene Sets	M5925	HALLMARK E2F TARGETS	-24.1103	-19.9131	672,675,993,1019,1111,1965,3014,3838,3978,4001,4172,4174,4175,4361,5111,5425,5591,5902,6749,7283,7374,8914,9212,9238,9918,10051,10492,10733,11051,11200,23165,23649,27338,54962,55143,57122,57405,64785,79019,79075,79677,84844,203068,990,4331,5933,6632,6713,8140,8318,9156,10419,10721,10762,10926,26255,30000,56992	BRCA1,BRCA2,CDC25A,CDK4,CHEK1,EIF2S1,H2AX,KPNA2,LIG1,LMNB1,MCM3,MCM5,MCM6,MRE11,PCNA,POLD2,PRKDC,RANBP1,SSRP1,TUBG1,UNG,TIMELESS,AURKB,TBRG4,NCAPD2,SMC4,SYNCRIP,PLK4,NUDT21,CHEK2,NUP205,POLA2,UBE2S,TIPIN,CDCA8,NUP107,SPC25,GINS3,CENPM,DSCC1,SMC6,PHF5A,TUBB,CDC6,MNAT1,RBL1,SNRPD1,SQLE,SLC7A5,CDC45,EXO1,PRMT5,POLQ,NUP50,DBF4,PTTG3P,TNPO2,KIF15	58/-
8_Summary	GO Biological Processes	GO:0022613	ribonucleoprotein complex biogenesis	-12.4284	-9.43534	705,1207,1662,2091,4869,5591,6059,6223,6227,6627,6632,6633,6636,6637,8607,8662,8780,10200,10360,10419,10713,11051,11052,23160,23246,23450,23481,28987,29102,51010,51068,51335,54512,54913,55341,55720,56342,56902,57418,64963,64979,65095,79833,79954,83732,84128,84844,92856,2193,4141,6617,6897,6949,9631,10785,22916,25896,25917,25940,51002,51493,54888,55621,55656,55726,57510,57570,79074,138716	BYSL,CLNS1A,DDX10,FBL,NPM1,PRKDC,ABCE1,RPS19,RPS21,SNRPA1,SNRPD1,SNRPD2,SNRPF,SNRPG,RUVBL1,EIF3B,RIOK3,MPHOSPH6,NPM3,PRMT5,USP39,NUDT21,CPSF6,WDR43,BOP1,SF3B3,PES1,NOB1,DROSHA,EXOSC3,NMD3,NGRN,EXOSC4,RPP25,LSG1,TSR1,PPAN,PNO1,WDR18,MRPS11,MRPL36,KRI1,GEMIN6,NOL10,RIOK1,WDR75,PHF5A,IMP4,FARSA,MARS1,SNAPC1,TARS1,TCOF1,NUP155,WDR4,NCBP2,INTS7,THUMPD3,FAM98A,TPRKB,RTCB,NSUN2,TRMT1,INTS8,INTS13,XPO5,T…	69/-
2_Summary	GO Biological Processes	GO:0006260	DNA replication	-22.3537	-18.4576	641,672,675,990,1111,1763,3978,4172,4174,4175,4361,5111,5425,5427,5557,5888,5932,5965,5985,6749,8318,8914,10189,10498,10721,10926,11073,11169,23649,54962,55159,55388,55704,56897,57418,64785,79075,84515,90381,116447,246243,86,1789,2139,2956,3014,3838,4015,4331,4521,4841,4869,5080,5591,6929,7335,7374,8607,8877,9156,10038,10213,11200,23198,25788,51010,51176,54512,54840,55270,55775,79677,84057,84164,…	BLM,BRCA1,BRCA2,CDC6,CHEK1,DNA2,LIG1,MCM3,MCM5,MCM6,MRE11,PCNA,POLD2,POLE2,PRIM1,RAD51,RBBP8,RECQL,RFC5,SSRP1,CDC45,TIMELESS,ALYREF,CARM1,POLQ,DBF4,TOPBP1,WDHD1,POLA2,TIPIN,RFWD3,MCM10,CCDC88A,WRNIP1,WDR18,GINS3,DSCC1,MCM8,TICRR,TOP1MT,RNASEH1,ACTL6A,DNMT3B,EYA2,MSH6,H2AX,KPNA2,LOX,MNAT1,NUDT1,NONO,NPM1,PAX6,PRKDC,TCF3,UBE2V1,UNG,RUVBL1,SPHK1,EXO1,PARP2,PSMD14,CHEK2,PSME4,RAD54B,EXOSC3,LEF1,EXOSC…	97/-
3_Summary	Hallmark Gene Sets	M5924	HALLMARK MTORC1 SIGNALING	-18.4794	-14.9811	488,516,908,993,1075,1717,2023,2729,2821,2932,3251,3308,3488,3939,5033,5230,5693,5704,6713,6745,7283,7374,8140,8553,8624,8833,9415,10096,10197,10213,10622,10652,10682,10962,23165,54541,56902	ATP2A2,ATP5MC1,CCT6A,CDC25A,CTSC,DHCR7,ENO1,GCLC,GPI,GSK3B,HPRT1,HSPA4,IGFBP5,LDHA,P4HA1,PGK1,PSMB5,PSMC4,SQLE,SSR1,TUBG1,UNG,SLC7A5,BHLHE40,PSMG1,GMPS,FADS2,ACTR3,PSME3,PSMD14,POLR3G,YKT6,EBP,MLLT11,NUP205,DDIT4,PNO1	37/-
4_Summary	GO Biological Processes	GO:0000278	mitotic cell cycle	-18.3906	-14.9716	641,672,675,990,993,1019,1021,1111,1763,2029,2491,3833,3978,4172,4175,4331,4361,5080,5111,5591,5888,5932,6683,7164,7283,8318,8900,9212,9793,9918,10051,10270,10926,11073,11169,11200,23141,23233,23397,26586,27229,27338,51400,51512,54892,54908,54962,55055,55143,55159,55270,55726,55732,56992,57405,64682,64785,64946,79980,81930,90381,90417,144455,148362,203068,86,4174,5965,5985,7978,8260,8351,8363,836…	BLM,BRCA1,BRCA2,CDC6,CDC25A,CDK4,CDK6,CHEK1,DNA2,ENSA,CENPI,KIFC1,LIG1,MCM3,MCM6,MNAT1,MRE11,PAX6,PCNA,PRKDC,RAD51,RBBP8,SPAST,TPD52L1,TUBG1,CDC45,CCNA1,AURKB,CKAP5,NCAPD2,SMC4,AKAP8,DBF4,TOPBP1,WDHD1,CHEK2,ANKLE2,EXOC6B,NCAPH,CKAP2,TUBGCP4,UBE2S,PPME1,GTSE1,NCAPG2,SPDL1,TIPIN,ZWILCH,CDCA8,RFWD3,NUDT15,INTS13,FIRRM,KIF15,SPC25,ANAPC1,GINS3,CENPH,DSN1,KIF18A,TICRR,KNSTRN,E2F7,BROX,TUBB,ACTL6A,MCM5…	119/-
5_Summary	Hallmark Gene Sets	M5926	HALLMARK MYC TARGETS V1	-17.5906	-14.3477	1019,1207,1478,1964,1965,2091,3251,3608,3838,3939,4174,4175,4869,5111,5230,5425,5496,5634,5704,5902,6059,6627,6632,6633,6637,7965,8318,8662,10213,10492,10575,11260,22916,23450,26135,51690	CDK4,CLNS1A,CSTF2,EIF1AX,EIF2S1,FBL,HPRT1,ILF2,KPNA2,LDHA,MCM5,MCM6,NPM1,PCNA,PGK1,POLD2,PPM1G,PRPS2,PSMC4,RANBP1,ABCE1,SNRPA1,SNRPD1,SNRPD2,SNRPG,AIMP2,CDC45,EIF3B,PSMD14,SYNCRIP,CCT4,XPOT,NCBP2,SF3B3,SERBP1,LSM7	36/-
6_Summary	GO Biological Processes	GO:0010564	regulation of cell cycle process	-15.7083	-12.5525	86,637,641,655,672,675,990,993,1019,1021,1111,1457,1763,3014,4331,4361,4733,4869,5017,5591,5888,5902,5932,5933,6597,6657,6665,6683,7039,7474,8260,8318,8563,8877,8914,9212,9918,10051,10197,10419,10733,10926,11073,11200,23397,25896,51512,51603,54888,54892,54908,54962,55055,55143,55159,55920,56992,57405,64682,79677,79959,90293,90381,90417,92002,144455,163786,387695,3225,3236,3280,23170,55726,5608,10…	ACTL6A,BID,BLM,BMP7,BRCA1,BRCA2,CDC6,CDC25A,CDK4,CDK6,CHEK1,CSNK2A1,DNA2,H2AX,MNAT1,MRE11,DRG1,NPM1,OVOL1,PRKDC,RAD51,RANBP1,RBBP8,RBL1,SMARCA4,SOX2,SOX15,SPAST,TGFA,WNT5A,NAA10,CDC45,THOC5,SPHK1,TIMELESS,AURKB,NCAPD2,SMC4,PSME3,PRMT5,PLK4,DBF4,TOPBP1,CHEK2,NCAPH,INTS7,GTSE1,METTL13,NSUN2,NCAPG2,SPDL1,TIPIN,ZWILCH,CDCA8,RFWD3,RCC2,KIF15,SPC25,ANAPC1,SMC6,CEP76,KLHL13,TICRR,KNSTRN,CCNQ,E2F7,SASS6,…	78/-
7_Summary	GO Biological Processes	GO:0008544	epidermis development	-13.4074	-10.3564	182,488,646,1294,1308,1475,2131,2304,2709,2810,3280,3488,3664,3713,3714,3852,3853,3854,3858,3861,3868,3918,5017,5080,5744,6701,6707,7474,8626,8644,9076,50814,51599,54888,57822,79755,84518,135228,204219,388533,2707,3655,3691,3728,230,655,688,1021,1645,1646,1750,3084,3860,3880,4771,5111,5230,6899,7348,7965,9788,10733,10736,22995,50848,51458,57110,122786,144455,171023,203068,284217	JAG1,ATP2A2,BNC1,COL7A1,COL17A1,CSTA,EXT1,FOXE1,GJB5,SFN,HES1,IGFBP5,IRF6,IVL,JAG2,KRT5,KRT6A,KRT6B,KRT10,KRT14,KRT16,LAMC2,OVOL1,PAX6,PTHLH,SPRR2B,SPRR3,WNT5A,TP63,AKR1C3,CLDN1,NSDHL,LSR,NSUN2,GRHL3,ZNF750,CNFN,CD109,CERS3,KRTDAP,GJB3,ITGA6,ITGB4,JUP,ALDOC,BMP7,KLF5,CDK6,AKR1C1,AKR1C2,DLX6,NRG1,KRT13,KRT19,NF2,PCNA,PGK1,TBX1,UPK1B,AIMP2,MTSS1,PLK4,SIX2,CEP152,F11R,RHCG,PLAAT1,FRMD6,E2F7,ASXL1,TU…	72/-
9_Summary	GO Biological Processes	GO:0051052	regulation of DNA metabolic process	-12.1414	-9.19949	86,641,672,908,990,1054,1111,1763,2139,2956,3014,3836,3838,4172,4174,4175,4361,4869,5111,5591,5888,5985,6282,6597,6944,7335,8607,8914,9212,10189,10419,10575,10721,10926,23028,23450,50507,51010,54069,54962,55257,55704,56897,64110,64785,79075,79677,90381,144455,165918,637,655,675,2023,2043,2932,3265,4102,4314,4841,5074,5366,6317,6591,7164,7474,8563,8877,10018,11200,22925,55159,57007,57707,79109,837…	ACTL6A,BLM,BRCA1,CCT6A,CDC6,CEBPG,CHEK1,DNA2,EYA2,MSH6,H2AX,KPNA1,KPNA2,MCM3,MCM5,MCM6,MRE11,NPM1,PCNA,PRKDC,RAD51,RFC5,S100A11,SMARCA4,VPS72,UBE2V1,RUVBL1,TIMELESS,AURKB,ALYREF,PRMT5,CCT4,POLQ,DBF4,KDM1A,SF3B3,NOX4,EXOSC3,MIS18A,TIPIN,MRGBP,CCDC88A,WRNIP1,MAGEF1,GINS3,DSCC1,SMC6,TICRR,E2F7,RNF168,BID,BMP7,BRCA2,ENO1,EPHA4,GSK3B,HRAS,MAGEA3,MMP3,NONO,PAWR,PMAIP1,SERPINB3,SNAI2,TPD52L1,WNT5A,THOC5…	85/-
10_Summary	KEGG Pathway	hsa03013	Nucleocytoplasmic transport	-10.3	-7.53412	3836,3838,3840,5905,8563,9631,9939,10189,10762,11260,22916,23165,30000,51068,55706,57122,57510,79023,79711,84321,2810,4869,5902,6059,10736,23649,26263,55341,636,2091,9793,10128,10575,10644,23299,87178,4363,10057	KPNA1,KPNA2,KPNA4,RANGAP1,THOC5,NUP155,RBM8A,ALYREF,NUP50,XPOT,NCBP2,NUP205,TNPO2,NMD3,NDC1,NUP107,XPO5,NUP37,IPO4,THOC3,SFN,NPM1,RANBP1,ABCE1,SIX2,POLA2,FBXO22,LSG1,BICD1,FBL,CKAP5,LRPPRC,CCT4,IGF2BP2,BICD2,PNPT1,ABCC1,ABCC5	38/-
11_Summary	Hallmark Gene Sets	M5928	HALLMARK MYC TARGETS V2	-10.0513	-7.30126	705,1019,2193,4174,4869,6949,7374,7965,9238,10733,23160,23481,56342,79711,92856	BYSL,CDK4,FARSA,MCM5,NPM1,TCOF1,UNG,AIMP2,TBRG4,PLK4,WDR43,PES1,PPAN,IPO4,IMP4	15/-
12_Summary	GO Biological Processes	GO:0033365	protein localization to organelle	-9.77056	-7.05048	636,637,655,675,1678,3012,3308,3836,3838,3840,4001,5058,5080,5194,5898,5905,8363,8364,9212,9419,9631,10328,10634,10736,10762,23065,23299,23353,23355,23649,23788,25813,26517,26519,30000,51016,51176,51608,54908,55055,55506,55726,55920,55969,56993,57122,79711,81831,84515,84823,85377,92609,131118,144577,286077,401505,2139,2729,2932,5366,10018,10105,28978,137392,51629,1763,2730,2810,23682,55486,57001,…	BICD1,BID,BMP7,BRCA2,TIMM8A,H2AC8,HSPA4,KPNA1,KPNA2,KPNA4,LMNB1,PAK1,PAX6,PEX13,RALA,RANGAP1,H4C11,H4C3,AURKB,CRIPT,NUP155,EMC8,GAS2L1,SIX2,NUP50,EMC1,BICD2,SUN1,VPS8,POLA2,MTCH2,SAMM50,TIMM13,TIMM10,TNPO2,EMC9,LEF1,GET4,SPDL1,ZWILCH,MACROH2A2,INTS13,RCC2,RAB5IF,TOMM22,NUP107,IPO4,NETO2,MCM8,LMNB2,MICALL1,TIMM50,DNAJC19,KICS2,FAM83H,TOMM5,EYA2,GCLC,GSK3B,PMAIP1,BCL2L11,PPIF,TMEM14A,CIBAR1,SLC25A3…	112/-
13_Summary	KEGG Pathway	hsa03030	DNA replication	-9.58611	-6.94761	1763,3978,4172,4174,4175,5111,5425,5427,5557,5985,23649,246243,7374,10038,54840,55775,4361,2956,9156,10721,4015,8877,56897,84515,4331,672,7335	DNA2,LIG1,MCM3,MCM5,MCM6,PCNA,POLD2,POLE2,PRIM1,RFC5,POLA2,RNASEH1,UNG,PARP2,APTX,TDP1,MRE11,MSH6,EXO1,POLQ,LOX,SPHK1,WRNIP1,MCM8,MNAT1,BRCA1,UBE2V1	27/-
14_Summary	Hallmark Gene Sets	M5891	HALLMARK HYPOXIA	-9.58173	-6.94761	133,230,771,1466,2023,2131,2817,2821,2997,3486,3939,4015,5033,5165,5228,5230,5317,6478,7163,8497,8553,10397,26355,54541,55276,57007,1824,2288,2729,5318,5704,5836,7039,8702,9048,9276,50814,2932,3418,5210,6520,11091,56548,119391,150223	ADM,ALDOC,CA12,CSRP2,ENO1,EXT1,GPC1,GPI,GYS1,IGFBP3,LDHA,LOX,P4HA1,PDK3,PGF,PGK1,PKP1,SIAH2,TPD52,PPFIA4,BHLHE40,NDRG1,FAM162A,DDIT4,PGM2,ACKR3,DSC2,FKBP4,GCLC,PKP2,PSMC4,PYGL,TGFA,B4GALT4,ARTN,COPB2,NSDHL,GSK3B,IDH2,PFKFB4,SLC3A2,WDR5,CHST7,GSTO2,YDJC	45/-
15_Summary	GO Biological Processes	GO:0043009	chordate embryonic development	-9.57661	-6.94761	86,100,133,655,672,675,705,1111,1825,2131,2707,2709,2821,3198,3217,3223,3225,3236,3280,3714,3880,4323,5080,5591,5704,5898,5932,6474,6665,6899,6949,7474,9394,9817,10018,10655,10733,10736,50814,51176,51493,54888,54892,55959,57216,57822,79718,85451,130399,144455,441478,8851	ACTL6A,ADA,ADM,BMP7,BRCA1,BRCA2,BYSL,CHEK1,DSC3,EXT1,GJB3,GJB5,GPI,HOXA1,HOXB7,HOXC6,HOXC9,HOXD10,HES1,JAG2,KRT19,MMP14,PAX6,PRKDC,PSMC4,RALA,RBBP8,SHOX2,SOX15,TBX1,TCOF1,WNT5A,HS6ST1,KEAP1,BCL2L11,DMRT2,PLK4,SIX2,NSDHL,LEF1,RTCB,NSUN2,NCAPG2,SULF2,VANGL2,GRHL3,TBL1XR1,UNK,ACVR1C,E2F7,NRARP,CDK5R1	52/-
16_Summary	GO Biological Processes	GO:0048732	gland development	-9.44306	-6.84792	100,655,780,1054,2049,2131,2288,2304,3084,3280,3488,3664,5080,5111,5307,6657,6899,7001,7039,7372,7474,8140,8626,9076,10018,10419,25807,51176,51599,54575,54576,54577,54600,54658,55959,87178,144455,171023,284217,133,5228,5634,688,3836,5738,6665	ADA,BMP7,DDR1,CEBPG,EPHB3,EXT1,FKBP4,FOXE1,NRG1,HES1,IGFBP5,IRF6,PAX6,PCNA,PITX1,SOX2,TBX1,PRDX2,TGFA,UMPS,WNT5A,SLC7A5,TP63,CLDN1,BCL2L11,PRMT5,RHBDD3,LEF1,LSR,UGT1A10,UGT1A8,UGT1A7,UGT1A9,UGT1A1,SULF2,PNPT1,E2F7,ASXL1,LAMA1,ADM,PGF,PRPS2,KLF5,KPNA1,PTGFRN,SOX15	46/-
17_Summary	GO Biological Processes	GO:0045005	DNA-templated DNA replication maintenance of fidelity	-9.32289	-6.73848	641,672,675,1763,4361,5111,5888,5932,8914,10189,10498,54962,55159,84515,86,5591,8351,8363,8364,8607,9156,79677	BLM,BRCA1,BRCA2,DNA2,MRE11,PCNA,RAD51,RBBP8,TIMELESS,ALYREF,CARM1,TIPIN,RFWD3,MCM8,ACTL6A,PRKDC,H3C4,H4C11,H4C3,RUVBL1,EXO1,SMC6	22/-
18_Summary	Hallmark Gene Sets	M5907	HALLMARK ESTROGEN RESPONSE LATE	-8.87767	-6.34323	771,990,1717,1952,2288,2707,2810,3251,3418,3860,3880,3918,5932,6478,6566,7164,8140,8900,10105,10733,10874,23650,51195,51599,64065,3280,5366,8553,25987	CA12,CDC6,DHCR7,CELSR2,FKBP4,GJB3,SFN,HPRT1,IDH2,KRT13,KRT19,LAMC2,RBBP8,SIAH2,SLC16A1,TPD52L1,SLC7A5,CCNA1,PPIF,PLK4,NMU,TRIM29,RAPGEFL1,LSR,PERP,HES1,PMAIP1,BHLHE40,TSKU	29/-
19_Summary	GO Biological Processes	GO:0008283	cell population proliferation	-8.74689	-6.25727	100,133,655,675,705,780,993,1111,2131,2782,2810,3251,3265,3280,3486,3488,3664,3836,4323,4361,4771,4828,5017,5080,5613,6474,6591,6899,7001,7039,7474,8624,8626,8877,9048,9212,9788,9982,10622,10736,23246,23481,51176,54892,55239,55388,63950,83737,130399,135228,222584,441478,990,1021,3012,4869,5058,5074,5744,6282,6657,7965,8573,9141,10397,10804,50507,57007,144455	ADA,ADM,BMP7,BRCA2,BYSL,DDR1,CDC25A,CHEK1,EXT1,GNB1,SFN,HPRT1,HRAS,HES1,IGFBP3,IGFBP5,IRF6,KPNA1,MMP14,MRE11,NF2,NMB,OVOL1,PAX6,PRKX,SHOX2,SNAI2,TBX1,PRDX2,TGFA,WNT5A,PSMG1,TP63,SPHK1,ARTN,AURKB,MTSS1,FGFBP1,POLR3G,SIX2,BOP1,PES1,LEF1,NCAPG2,OGFOD1,MCM10,DMRTA2,ITCH,ACVR1C,CD109,FAM83B,NRARP,CDC6,CDK6,H2AC8,NPM1,PAK1,PAWR,PTHLH,S100A11,SOX2,AIMP2,CASK,PDCD5,NDRG1,GJB6,NOX4,ACKR3,E2F7	69/-
20_Summary	GO Biological Processes	GO:0052695	cellular glucuronidation	-8.69568	-6.21448	54575,54576,54577,54578,54579,54600,54657,54658,54659,131,218,222,1645,29785,119391,3251,4831,7372,8833,654364,1646,3292,8644,57016,158,2729,2730,5805,8836,56474,133686,100,1562,4363,8529,10057,55270,3052,768,1019,3485,4015,5111,5228,5608,5888,7039,7804,11200,25788,25807,1056,182,688,990,993,2778,3265,3836,3838,3840,5296,133,1717,1734,2304,8879,1652,51629,402055,10195,10998,1131,2029,2151,4828,65…	UGT1A10,UGT1A8,UGT1A7,UGT1A6,UGT1A5,UGT1A9,UGT1A4,UGT1A1,UGT1A3,ADH7,ALDH3A1,ALDH3B2,AKR1C1,CYP2S1,GSTO2,HPRT1,NME2,UMPS,GMPS,NME1-NME2,AKR1C2,HSD17B1,AKR1C3,AKR1B10,ADSL,GCLC,GCLM,PTS,GGH,CTPS2,NADK2,ADA,CYP2C18,ABCC1,CYP4F2,ABCC5,NUDT15,HCCS,CA9,CDK4,IGFBP2,LOX,PCNA,PGF,MAP2K6,RAD51,TGFA,LRP8,CHEK2,RAD54B,RHBDD3,CEL,JAG1,KLF5,CDC6,CDC25A,GNAS,HRAS,KPNA1,KPNA2,KPNA4,PIK3R2,ADM,DHCR7,DIO2,FOXE1,S…	82/-
1_Member	Hallmark Gene Sets	M5925	HALLMARK E2F TARGETS	-24.1103	-19.9131	672,675,993,1019,1111,1965,3014,3838,3978,4001,4172,4174,4175,4361,5111,5425,5591,5902,6749,7283,7374,8914,9212,9238,9918,10051,10492,10733,11051,11200,23165,23649,27338,54962,55143,57122,57405,64785,79019,79075,79677,84844,203068	BRCA1,BRCA2,CDC25A,CDK4,CHEK1,EIF2S1,H2AX,KPNA2,LIG1,LMNB1,MCM3,MCM5,MCM6,MRE11,PCNA,POLD2,PRKDC,RANBP1,SSRP1,TUBG1,UNG,TIMELESS,AURKB,TBRG4,NCAPD2,SMC4,SYNCRIP,PLK4,NUDT21,CHEK2,NUP205,POLA2,UBE2S,TIPIN,CDCA8,NUP107,SPC25,GINS3,CENPM,DSCC1,SMC6,PHF5A,TUBB	43/200
1_Member	Hallmark Gene Sets	M5901	HALLMARK G2M CHECKPOINT	-13.3772	-10.3561	675,990,993,1019,1111,3014,3838,4001,4172,4174,4175,4331,5933,6632,6713,8140,8318,9156,9212,10051,10419,10492,10721,10733,10762,10926,23649,26255,27338,30000,56992	BRCA2,CDC6,CDC25A,CDK4,CHEK1,H2AX,KPNA2,LMNB1,MCM3,MCM5,MCM6,MNAT1,RBL1,SNRPD1,SQLE,SLC7A5,CDC45,EXO1,AURKB,SMC4,PRMT5,SYNCRIP,POLQ,PLK4,NUP50,DBF4,POLA2,PTTG3P,UBE2S,TNPO2,KIF15	31/200
2_Member	GO Biological Processes	GO:0006259	DNA metabolic process	-20.369	-16.7738	86,641,672,675,990,1111,1763,1789,2139,2956,3014,3838,3978,4015,4172,4174,4175,4331,4361,4521,4841,4869,5080,5111,5425,5427,5557,5591,5888,5932,5965,5985,6749,6929,7335,7374,8318,8607,8877,8914,9156,10038,10189,10213,10498,10721,10926,11073,11169,11200,23198,23649,25788,51010,51176,54512,54840,54962,55159,55270,55388,55704,55775,56897,57418,64785,79075,79677,84057,84164,84515,90381,91419,116447,1…	ACTL6A,BLM,BRCA1,BRCA2,CDC6,CHEK1,DNA2,DNMT3B,EYA2,MSH6,H2AX,KPNA2,LIG1,LOX,MCM3,MCM5,MCM6,MNAT1,MRE11,NUDT1,NONO,NPM1,PAX6,PCNA,POLD2,POLE2,PRIM1,PRKDC,RAD51,RBBP8,RECQL,RFC5,SSRP1,TCF3,UBE2V1,UNG,CDC45,RUVBL1,SPHK1,TIMELESS,EXO1,PARP2,ALYREF,PSMD14,CARM1,POLQ,DBF4,TOPBP1,WDHD1,CHEK2,PSME4,POLA2,RAD54B,EXOSC3,LEF1,EXOSC4,APTX,TIPIN,RFWD3,NUDT15,MCM10,CCDC88A,TDP1,WRNIP1,WDR18,GINS3,DSCC1,SMC6,MN…	78/780
4_Member	GO Biological Processes	GO:0000280	nuclear division	-8.48804	-6.0312	675,2491,3833,4361,5888,6683,7283,7474,8900,9212,9918,10018,10051,10096,10270,11200,23141,23353,23397,25788,26255,27338,54892,54908,55143,55706,79980,81930,84057,90417,148362	BRCA2,CENPI,KIFC1,MRE11,RAD51,SPAST,TUBG1,WNT5A,CCNA1,AURKB,NCAPD2,BCL2L11,SMC4,ACTR3,AKAP8,CHEK2,ANKLE2,SUN1,NCAPH,RAD54B,PTTG3P,UBE2S,NCAPG2,SPDL1,CDCA8,NDC1,DSN1,KIF18A,MND1,KNSTRN,BROX	31/308
6_Member	GO Biological Processes	GO:1901987	regulation of cell cycle phase transition	-12.324	-9.35726	86,637,641,672,675,990,993,1019,1021,1111,1763,3014,4331,4361,4869,5017,5591,5888,5932,5933,6597,6657,8318,8563,8914,9212,10197,10926,11073,11200,25896,51512,51603,54888,54908,54962,55055,55143,55159,55920,57405,90381,92002,144455,163786,387695	ACTL6A,BID,BLM,BRCA1,BRCA2,CDC6,CDC25A,CDK4,CDK6,CHEK1,DNA2,H2AX,MNAT1,MRE11,NPM1,OVOL1,PRKDC,RAD51,RBBP8,RBL1,SMARCA4,SOX2,CDC45,THOC5,TIMELESS,AURKB,PSME3,DBF4,TOPBP1,CHEK2,INTS7,GTSE1,METTL13,NSUN2,SPDL1,TIPIN,ZWILCH,CDCA8,RFWD3,RCC2,SPC25,TICRR,CCNQ,E2F7,SASS6,GPR15LG	46/456
6_Member	GO Biological Processes	GO:0000075	cell cycle checkpoint signaling	-9.59274	-6.94761	641,672,990,1111,1763,3014,4361,5591,5932,8318,8914,9212,11073,11200,25896,51512,54888,54908,54962,55055,55159,57405,90381	BLM,BRCA1,CDC6,CHEK1,DNA2,H2AX,MRE11,PRKDC,RBBP8,CDC45,TIMELESS,AURKB,TOPBP1,CHEK2,INTS7,GTSE1,NSUN2,SPDL1,TIPIN,ZWILCH,RFWD3,SPC25,TICRR	23/157
12_Member	GO Biological Processes	GO:0007006	mitochondrial membrane organization	-7.87462	-5.49697	637,1678,2139,2729,2932,3308,5366,10018,10105,23788,25813,26517,26519,28978,56993,92609,137392,401505	BID,TIMM8A,EYA2,GCLC,GSK3B,HSPA4,PMAIP1,BCL2L11,PPIF,MTCH2,SAMM50,TIMM13,TIMM10,TMEM14A,TOMM22,TIMM50,CIBAR1,TOMM5	18/119
2_Member	GO Biological Processes	GO:0006260	DNA replication	-22.3537	-18.4576	641,672,675,990,1111,1763,3978,4172,4174,4175,4361,5111,5425,5427,5557,5888,5932,5965,5985,6749,8318,8914,10189,10498,10721,10926,11073,11169,23649,54962,55159,55388,55704,56897,57418,64785,79075,84515,90381,116447,246243	BLM,BRCA1,BRCA2,CDC6,CHEK1,DNA2,LIG1,MCM3,MCM5,MCM6,MRE11,PCNA,POLD2,POLE2,PRIM1,RAD51,RBBP8,RECQL,RFC5,SSRP1,CDC45,TIMELESS,ALYREF,CARM1,POLQ,DBF4,TOPBP1,WDHD1,POLA2,TIPIN,RFWD3,MCM10,CCDC88A,WRNIP1,WDR18,GINS3,DSCC1,MCM8,TICRR,TOP1MT,RNASEH1	41/198
2_Member	GO Biological Processes	GO:0006261	DNA-templated DNA replication	-20.4985	-16.7784	641,672,675,990,1763,3978,4172,4174,4175,4361,5111,5425,5427,5557,5888,5932,5965,5985,8318,8914,10189,10498,10721,11073,11169,23649,54962,55159,55388,56897,57418,64785,84515	BLM,BRCA1,BRCA2,CDC6,DNA2,LIG1,MCM3,MCM5,MCM6,MRE11,PCNA,POLD2,POLE2,PRIM1,RAD51,RBBP8,RECQL,RFC5,CDC45,TIMELESS,ALYREF,CARM1,POLQ,TOPBP1,WDHD1,POLA2,TIPIN,RFWD3,MCM10,WRNIP1,WDR18,GINS3,MCM8	33/135
2_Member	GO Biological Processes	GO:0006974	DNA damage response	-17.7394	-14.4453	86,637,641,672,675,1111,1763,2139,2810,2956,3014,3978,4172,4174,4175,4331,4361,4521,4841,4869,5058,5111,5366,5425,5427,5591,5608,5888,5932,5965,5985,6749,7335,7374,8318,8607,8626,8914,9156,10018,10038,10213,10397,10721,10785,11073,11169,11200,22880,23028,23198,25788,25896,51512,54541,54840,54962,55159,55388,55775,56897,79677,84164,84259,84515,90381,91419,121642,144455,165918,200933,375757	ACTL6A,BID,BLM,BRCA1,BRCA2,CHEK1,DNA2,EYA2,SFN,MSH6,H2AX,LIG1,MCM3,MCM5,MCM6,MNAT1,MRE11,NUDT1,NONO,NPM1,PAK1,PCNA,PMAIP1,POLD2,POLE2,PRKDC,MAP2K6,RAD51,RBBP8,RECQL,RFC5,SSRP1,UBE2V1,UNG,CDC45,RUVBL1,TP63,TIMELESS,EXO1,BCL2L11,PARP2,PSMD14,NDRG1,POLQ,WDR4,TOPBP1,WDHD1,CHEK2,MORC2,KDM1A,PSME4,RAD54B,INTS7,GTSE1,DDIT4,APTX,TIPIN,RFWD3,MCM10,TDP1,WRNIP1,SMC6,ASCC2,DCUN1D5,MCM8,TICRR,ATP23,ALKBH2,E2F…	72/753
2_Member	GO Biological Processes	GO:0006281	DNA repair	-14.9011	-11.7831	86,641,672,675,1111,1763,2139,2956,3014,3978,4172,4174,4175,4331,4361,4521,4841,4869,5111,5425,5427,5591,5888,5932,5965,5985,6749,7335,7374,8318,8607,8914,9156,10038,10213,10721,11073,11169,11200,23198,25788,54840,55159,55775,56897,79677,84164,84515,90381,91419,121642,165918,375757	ACTL6A,BLM,BRCA1,BRCA2,CHEK1,DNA2,EYA2,MSH6,H2AX,LIG1,MCM3,MCM5,MCM6,MNAT1,MRE11,NUDT1,NONO,NPM1,PCNA,POLD2,POLE2,PRKDC,RAD51,RBBP8,RECQL,RFC5,SSRP1,UBE2V1,UNG,CDC45,RUVBL1,TIMELESS,EXO1,PARP2,PSMD14,POLQ,TOPBP1,WDHD1,CHEK2,PSME4,RAD54B,APTX,RFWD3,TDP1,WRNIP1,SMC6,ASCC2,MCM8,TICRR,ATP23,ALKBH2,RNF168,SWI5	53/503
2_Member	GO Biological Processes	GO:0071103	DNA conformation change	-11.9404	-9.02199	641,1763,4172,4174,4175,4361,5888,5965,5985,7978,8318,8607,10721,25788,56897,64785,79075,84164,84515,116447	BLM,DNA2,MCM3,MCM5,MCM6,MRE11,RAD51,RECQL,RFC5,MTERF1,CDC45,RUVBL1,POLQ,RAD54B,WRNIP1,GINS3,DSCC1,ASCC2,MCM8,TOP1MT	20/89
2_Member	GO Biological Processes	GO:0032392	DNA geometric change	-11.733	-8.83685	641,1763,4172,4174,4175,4361,5888,5965,5985,7978,8318,8607,10721,25788,56897,64785,79075,84164,84515	BLM,DNA2,MCM3,MCM5,MCM6,MRE11,RAD51,RECQL,RFC5,MTERF1,CDC45,RUVBL1,POLQ,RAD54B,WRNIP1,GINS3,DSCC1,ASCC2,MCM8	19/81
2_Member	GO Biological Processes	GO:0032508	DNA duplex unwinding	-11.3318	-8.45687	641,1763,4172,4174,4175,4361,5888,5965,5985,8318,8607,10721,25788,56897,64785,79075,84164,84515	BLM,DNA2,MCM3,MCM5,MCM6,MRE11,RAD51,RECQL,RFC5,CDC45,RUVBL1,POLQ,RAD54B,WRNIP1,GINS3,DSCC1,ASCC2,MCM8	18/75
2_Member	GO Biological Processes	GO:0006310	DNA recombination	-11.1748	-8.32002	86,641,672,675,2956,3014,4172,4174,4175,4361,4841,5591,5888,5932,5965,6929,7374,8318,8607,9156,10213,11073,25788,51010,51176,55159,79677,84057,84515,165918,375757	ACTL6A,BLM,BRCA1,BRCA2,MSH6,H2AX,MCM3,MCM5,MCM6,MRE11,NONO,PRKDC,RAD51,RBBP8,RECQL,TCF3,UNG,CDC45,RUVBL1,EXO1,PSMD14,TOPBP1,RAD54B,EXOSC3,LEF1,RFWD3,SMC6,MND1,MCM8,RNF168,SWI5	31/241
2_Member	GO Biological Processes	GO:0090329	regulation of DNA-templated DNA replication	-9.6784	-6.98635	641,4172,4174,4175,5111,5985,8914,10926,54962,56897,64785,79075,90381,144455	BLM,MCM3,MCM5,MCM6,PCNA,RFC5,TIMELESS,DBF4,TIPIN,WRNIP1,GINS3,DSCC1,TICRR,E2F7	14/52
2_Member	GO Biological Processes	GO:0006302	double-strand break repair	-9.11518	-6.54123	641,672,675,1763,3014,4172,4174,4175,4361,5591,5888,5932,5965,8318,10038,10213,10721,11200,25788,55159,55775,79677,84515,91419,165918,375757	BLM,BRCA1,BRCA2,DNA2,H2AX,MCM3,MCM5,MCM6,MRE11,PRKDC,RAD51,RBBP8,RECQL,CDC45,PARP2,PSMD14,POLQ,CHEK2,RAD54B,RFWD3,TDP1,SMC6,MCM8,ATP23,RNF168,SWI5	26/210
2_Member	GO Biological Processes	GO:0006275	regulation of DNA replication	-8.80877	-6.29282	86,641,990,1763,4172,4174,4175,5111,5985,6282,8607,8914,10926,54962,55704,56897,64785,79075,90381,144455	ACTL6A,BLM,CDC6,DNA2,MCM3,MCM5,MCM6,PCNA,RFC5,S100A11,RUVBL1,TIMELESS,DBF4,TIPIN,CCDC88A,WRNIP1,GINS3,DSCC1,TICRR,E2F7	20/130
2_Member	GO Biological Processes	GO:0033260	nuclear DNA replication	-8.79002	-6.29037	641,675,1763,3978,4172,4175,5111,5888,8318,64785	BLM,BRCA2,DNA2,LIG1,MCM3,MCM6,PCNA,RAD51,CDC45,GINS3	10/26
2_Member	GO Biological Processes	GO:0044786	cell cycle DNA replication	-8.60072	-6.1278	641,675,1763,3978,4172,4175,5111,5888,8318,64785	BLM,BRCA2,DNA2,LIG1,MCM3,MCM6,PCNA,RAD51,CDC45,GINS3	10/27
2_Member	GO Biological Processes	GO:0006270	DNA replication initiation	-8.42046	-5.97145	990,4172,4174,4175,5557,8318,11073,23649,55388,64785	CDC6,MCM3,MCM5,MCM6,PRIM1,CDC45,TOPBP1,POLA2,MCM10,GINS3	10/28
2_Member	GO Biological Processes	GO:0000724	double-strand break repair via homologous recombination	-7.99377	-5.58389	641,672,675,3014,4172,4174,4175,4361,5888,5932,5965,8318,10213,25788,55159,79677,84515,375757	BLM,BRCA1,BRCA2,H2AX,MCM3,MCM5,MCM6,MRE11,RAD51,RBBP8,RECQL,CDC45,PSMD14,RAD54B,RFWD3,SMC6,MCM8,SWI5	18/117
3_Member	Hallmark Gene Sets	M5924	HALLMARK MTORC1 SIGNALING	-18.4794	-14.9811	488,516,908,993,1075,1717,2023,2729,2821,2932,3251,3308,3488,3939,5033,5230,5693,5704,6713,6745,7283,7374,8140,8553,8624,8833,9415,10096,10197,10213,10622,10652,10682,10962,23165,54541,56902	ATP2A2,ATP5MC1,CCT6A,CDC25A,CTSC,DHCR7,ENO1,GCLC,GPI,GSK3B,HPRT1,HSPA4,IGFBP5,LDHA,P4HA1,PGK1,PSMB5,PSMC4,SQLE,SSR1,TUBG1,UNG,SLC7A5,BHLHE40,PSMG1,GMPS,FADS2,ACTR3,PSME3,PSMD14,POLR3G,YKT6,EBP,MLLT11,NUP205,DDIT4,PNO1	37/200
2_Member	GO Biological Processes	GO:0000725	recombinational repair	-7.75804	-5.38692	641,672,675,3014,4172,4174,4175,4361,5888,5932,5965,8318,10213,25788,55159,79677,84515,375757	BLM,BRCA1,BRCA2,H2AX,MCM3,MCM5,MCM6,MRE11,RAD51,RBBP8,RECQL,CDC45,PSMD14,RAD54B,RFWD3,SMC6,MCM8,SWI5	18/121
2_Member	GO Biological Processes	GO:1902969	mitotic DNA replication	-7.26843	-4.99031	675,3978,4172,4175,5888,8318,64785	BRCA2,LIG1,MCM3,MCM6,RAD51,CDC45,GINS3	7/14
2_Member	GO Biological Processes	GO:0006268	DNA unwinding involved in DNA replication	-7.09905	-4.82613	641,4172,4174,4175,5888,5965,8318,64785	BLM,MCM3,MCM5,MCM6,RAD51,RECQL,CDC45,GINS3	8/21
2_Member	GO Biological Processes	GO:0030174	regulation of DNA-templated DNA replication initiation	-4.28801	-2.46865	4172,4174,4175,56897,90381	MCM3,MCM5,MCM6,WRNIP1,TICRR	5/15
2_Member	GO Biological Processes	GO:0000727	double-strand break repair via break-induced replication	-3.5135	-1.84136	4172,4174,4175,8318	MCM3,MCM5,MCM6,CDC45	4/12
4_Member	GO Biological Processes	GO:0000278	mitotic cell cycle	-18.3906	-14.9716	641,672,675,990,993,1019,1021,1111,1763,2029,2491,3833,3978,4172,4175,4331,4361,5080,5111,5591,5888,5932,6683,7164,7283,8318,8900,9212,9793,9918,10051,10270,10926,11073,11169,11200,23141,23233,23397,26586,27229,27338,51400,51512,54892,54908,54962,55055,55143,55159,55270,55726,55732,56992,57405,64682,64785,64946,79980,81930,90381,90417,144455,148362,203068	BLM,BRCA1,BRCA2,CDC6,CDC25A,CDK4,CDK6,CHEK1,DNA2,ENSA,CENPI,KIFC1,LIG1,MCM3,MCM6,MNAT1,MRE11,PAX6,PCNA,PRKDC,RAD51,RBBP8,SPAST,TPD52L1,TUBG1,CDC45,CCNA1,AURKB,CKAP5,NCAPD2,SMC4,AKAP8,DBF4,TOPBP1,WDHD1,CHEK2,ANKLE2,EXOC6B,NCAPH,CKAP2,TUBGCP4,UBE2S,PPME1,GTSE1,NCAPG2,SPDL1,TIPIN,ZWILCH,CDCA8,RFWD3,NUDT15,INTS13,FIRRM,KIF15,SPC25,ANAPC1,GINS3,CENPH,DSN1,KIF18A,TICRR,KNSTRN,E2F7,BROX,TUBB	65/611
4_Member	GO Biological Processes	GO:1903047	mitotic cell cycle process	-18.1391	-14.787	641,672,675,990,993,1019,1021,1111,1763,2029,2491,3833,3978,4172,4175,4331,4361,5080,5111,5591,5888,5932,6683,7164,7283,8318,8900,9212,9793,9918,10051,10270,10926,11073,11200,23141,23233,23397,26586,27338,51400,51512,54892,54908,54962,55055,55143,55159,55726,57405,64682,64785,64946,79980,81930,90381,90417,144455,148362	BLM,BRCA1,BRCA2,CDC6,CDC25A,CDK4,CDK6,CHEK1,DNA2,ENSA,CENPI,KIFC1,LIG1,MCM3,MCM6,MNAT1,MRE11,PAX6,PCNA,PRKDC,RAD51,RBBP8,SPAST,TPD52L1,TUBG1,CDC45,CCNA1,AURKB,CKAP5,NCAPD2,SMC4,AKAP8,DBF4,TOPBP1,CHEK2,ANKLE2,EXOC6B,NCAPH,CKAP2,UBE2S,PPME1,GTSE1,NCAPG2,SPDL1,TIPIN,ZWILCH,CDCA8,RFWD3,INTS13,SPC25,ANAPC1,GINS3,CENPH,DSN1,KIF18A,TICRR,KNSTRN,E2F7,BROX	59/518
4_Member	GO Biological Processes	GO:0051276	chromosome organization	-17.1791	-13.9819	86,641,675,1763,2491,3833,4172,4174,4175,4361,5111,5591,5888,5965,5985,7283,7978,8260,8318,8351,8363,8364,8607,9156,9212,9631,9918,10051,10270,10721,11200,11339,23353,23397,25788,26255,54069,54892,54908,55143,55706,56897,57122,64785,64946,79075,79172,79677,79980,81930,84057,84164,84515,90417,116447	ACTL6A,BLM,BRCA2,DNA2,CENPI,KIFC1,MCM3,MCM5,MCM6,MRE11,PCNA,PRKDC,RAD51,RECQL,RFC5,TUBG1,MTERF1,NAA10,CDC45,H3C4,H4C11,H4C3,RUVBL1,EXO1,AURKB,NUP155,NCAPD2,SMC4,AKAP8,POLQ,CHEK2,OIP5,SUN1,NCAPH,RAD54B,PTTG3P,MIS18A,NCAPG2,SPDL1,CDCA8,NDC1,WRNIP1,NUP107,GINS3,CENPH,DSCC1,CENPO,SMC6,DSN1,KIF18A,MND1,ASCC2,MCM8,KNSTRN,TOP1MT	55/477
4_Member	GO Biological Processes	GO:0051301	cell division	-13.9777	-10.8944	990,993,1019,1021,2029,2131,3833,3978,5898,5932,6683,8607,8626,8900,8914,9212,9793,9918,10051,10096,10713,11200,11339,23141,23233,23397,26586,27338,51176,54069,54478,54821,54888,54892,54908,54962,55055,55143,55726,55920,56288,57405,57542,57553,64682,79023,79980,90293,90417,136647,203068,205564	CDC6,CDC25A,CDK4,CDK6,ENSA,EXT1,KIFC1,LIG1,RALA,RBBP8,SPAST,RUVBL1,TP63,CCNA1,TIMELESS,AURKB,CKAP5,NCAPD2,SMC4,ACTR3,USP39,CHEK2,OIP5,ANKLE2,EXOC6B,NCAPH,CKAP2,UBE2S,LEF1,MIS18A,PIMREG,ERCC6L,NSUN2,NCAPG2,SPDL1,TIPIN,ZWILCH,CDCA8,INTS13,RCC2,PARD3,SPC25,KLHL42,MICAL3,ANAPC1,NUP37,DSN1,KLHL13,KNSTRN,MPLKIP,TUBB,SENP5	52/512
4_Member	GO Biological Processes	GO:0007059	chromosome segregation	-9.44518	-6.84792	672,2491,3833,4361,7283,8780,9212,9391,9918,10051,10096,10270,11200,11339,23015,23353,23397,26255,27229,54069,54892,54908,55143,55706,55732,57405,64946,79023,79980,81930,84057,90417,203068,440270	BRCA1,CENPI,KIFC1,MRE11,TUBG1,RIOK3,AURKB,CIAO1,NCAPD2,SMC4,ACTR3,AKAP8,CHEK2,OIP5,GOLGA8A,SUN1,NCAPH,PTTG3P,TUBGCP4,MIS18A,NCAPG2,SPDL1,CDCA8,NDC1,FIRRM,SPC25,CENPH,NUP37,DSN1,KIF18A,MND1,KNSTRN,TUBB,GOLGA8B	34/332
4_Member	GO Biological Processes	GO:0048285	organelle fission	-8.7886	-6.29037	675,2491,3833,4361,5888,6683,7283,7474,8900,9212,9918,10005,10018,10051,10096,10270,11200,23141,23353,23397,25788,26255,27338,54892,54908,55143,55706,79980,81930,84057,90417,113115,148362	BRCA2,CENPI,KIFC1,MRE11,RAD51,SPAST,TUBG1,WNT5A,CCNA1,AURKB,NCAPD2,ACOT8,BCL2L11,SMC4,ACTR3,AKAP8,CHEK2,ANKLE2,SUN1,NCAPH,RAD54B,PTTG3P,UBE2S,NCAPG2,SPDL1,CDCA8,NDC1,DSN1,KIF18A,MND1,KNSTRN,MTFR2,BROX	33/334
5_Member	Hallmark Gene Sets	M5926	HALLMARK MYC TARGETS V1	-17.5906	-14.3477	1019,1207,1478,1964,1965,2091,3251,3608,3838,3939,4174,4175,4869,5111,5230,5425,5496,5634,5704,5902,6059,6627,6632,6633,6637,7965,8318,8662,10213,10492,10575,11260,22916,23450,26135,51690	CDK4,CLNS1A,CSTF2,EIF1AX,EIF2S1,FBL,HPRT1,ILF2,KPNA2,LDHA,MCM5,MCM6,NPM1,PCNA,PGK1,POLD2,PPM1G,PRPS2,PSMC4,RANBP1,ABCE1,SNRPA1,SNRPD1,SNRPD2,SNRPG,AIMP2,CDC45,EIF3B,PSMD14,SYNCRIP,CCT4,XPOT,NCBP2,SF3B3,SERBP1,LSM7	36/200
4_Member	GO Biological Processes	GO:0140014	mitotic nuclear division	-6.46702	-4.29513	2491,3833,6683,7283,9212,9918,10051,10270,11200,23141,23397,27338,54892,54908,55143,79980,81930,90417,148362	CENPI,KIFC1,SPAST,TUBG1,AURKB,NCAPD2,SMC4,AKAP8,CHEK2,ANKLE2,NCAPH,UBE2S,NCAPG2,SPDL1,CDCA8,DSN1,KIF18A,KNSTRN,BROX	19/162
4_Member	GO Biological Processes	GO:0098813	nuclear chromosome segregation	-5.6857	-3.63463	2491,3833,4361,7283,9212,9918,10051,10096,10270,11200,23353,23397,26255,54892,54908,55143,55706,57405,79980,81930,84057,90417	CENPI,KIFC1,MRE11,TUBG1,AURKB,NCAPD2,SMC4,ACTR3,AKAP8,CHEK2,SUN1,NCAPH,PTTG3P,NCAPG2,SPDL1,CDCA8,NDC1,SPC25,DSN1,KIF18A,MND1,KNSTRN	22/235
4_Member	GO Biological Processes	GO:0000070	mitotic sister chromatid segregation	-4.91186	-2.96434	2491,3833,7283,9212,9918,10051,10270,11200,23397,54892,54908,55143,79980,81930,90417	CENPI,KIFC1,TUBG1,AURKB,NCAPD2,SMC4,AKAP8,CHEK2,NCAPH,NCAPG2,SPDL1,CDCA8,DSN1,KIF18A,KNSTRN	15/136
4_Member	GO Biological Processes	GO:0000819	sister chromatid segregation	-4.75996	-2.8388	2491,3833,7283,9212,9918,10051,10270,11200,23397,54892,54908,55143,79980,81930,90417	CENPI,KIFC1,TUBG1,AURKB,NCAPD2,SMC4,AKAP8,CHEK2,NCAPH,NCAPG2,SPDL1,CDCA8,DSN1,KIF18A,KNSTRN	15/140
6_Member	GO Biological Processes	GO:0010564	regulation of cell cycle process	-15.7083	-12.5525	86,637,641,655,672,675,990,993,1019,1021,1111,1457,1763,3014,4331,4361,4733,4869,5017,5591,5888,5902,5932,5933,6597,6657,6665,6683,7039,7474,8260,8318,8563,8877,8914,9212,9918,10051,10197,10419,10733,10926,11073,11200,23397,25896,51512,51603,54888,54892,54908,54962,55055,55143,55159,55920,56992,57405,64682,79677,79959,90293,90381,90417,92002,144455,163786,387695	ACTL6A,BID,BLM,BMP7,BRCA1,BRCA2,CDC6,CDC25A,CDK4,CDK6,CHEK1,CSNK2A1,DNA2,H2AX,MNAT1,MRE11,DRG1,NPM1,OVOL1,PRKDC,RAD51,RANBP1,RBBP8,RBL1,SMARCA4,SOX2,SOX15,SPAST,TGFA,WNT5A,NAA10,CDC45,THOC5,SPHK1,TIMELESS,AURKB,NCAPD2,SMC4,PSME3,PRMT5,PLK4,DBF4,TOPBP1,CHEK2,NCAPH,INTS7,GTSE1,METTL13,NSUN2,NCAPG2,SPDL1,TIPIN,ZWILCH,CDCA8,RFWD3,RCC2,KIF15,SPC25,ANAPC1,SMC6,CEP76,KLHL13,TICRR,KNSTRN,CCNQ,E2F7,SASS6,…	68/746
6_Member	GO Biological Processes	GO:0010948	negative regulation of cell cycle process	-9.78854	-7.05374	641,655,672,990,1111,1763,3014,4361,4869,5017,5591,5932,5933,6657,8260,8318,8914,9212,11073,11200,25896,51512,51603,54888,54908,54962,55055,55159,57405,90381,144455,387695	BLM,BMP7,BRCA1,CDC6,CHEK1,DNA2,H2AX,MRE11,NPM1,OVOL1,PRKDC,RBBP8,RBL1,SOX2,NAA10,CDC45,TIMELESS,AURKB,TOPBP1,CHEK2,INTS7,GTSE1,METTL13,NSUN2,SPDL1,TIPIN,ZWILCH,RFWD3,SPC25,TICRR,E2F7,GPR15LG	32/289
6_Member	GO Biological Processes	GO:1901988	negative regulation of cell cycle phase transition	-9.70389	-6.99805	641,672,990,1111,1763,3014,4361,5017,5591,5932,5933,6657,8318,8914,9212,11073,11200,25896,51512,51603,54888,54908,54962,55055,55159,57405,90381,144455,387695	BLM,BRCA1,CDC6,CHEK1,DNA2,H2AX,MRE11,OVOL1,PRKDC,RBBP8,RBL1,SOX2,CDC45,TIMELESS,AURKB,TOPBP1,CHEK2,INTS7,GTSE1,METTL13,NSUN2,SPDL1,TIPIN,ZWILCH,RFWD3,SPC25,TICRR,E2F7,GPR15LG	29/243
6_Member	GO Biological Processes	GO:0045786	negative regulation of cell cycle	-8.53472	-6.06992	641,655,672,990,1021,1111,1763,3014,3225,3236,4361,4869,5017,5591,5932,5933,6657,8260,8318,8914,9212,11073,11200,25896,51512,51603,54888,54908,54962,55055,55159,57405,90381,144455,387695	BLM,BMP7,BRCA1,CDC6,CDK6,CHEK1,DNA2,H2AX,HOXC9,HOXD10,MRE11,NPM1,OVOL1,PRKDC,RBBP8,RBL1,SOX2,NAA10,CDC45,TIMELESS,AURKB,TOPBP1,CHEK2,INTS7,GTSE1,METTL13,NSUN2,SPDL1,TIPIN,ZWILCH,RFWD3,SPC25,TICRR,E2F7,GPR15LG	35/378
6_Member	GO Biological Processes	GO:0007346	regulation of mitotic cell cycle	-7.41604	-5.09966	86,637,641,655,672,675,990,993,1019,1021,1111,3280,4331,4361,5017,5591,5932,5933,6597,7039,8877,9212,10197,10419,11073,11200,23170,51512,54908,54962,55055,55143,55159,55726,55920,57405,64682,90381,144455,163786	ACTL6A,BID,BLM,BMP7,BRCA1,BRCA2,CDC6,CDC25A,CDK4,CDK6,CHEK1,HES1,MNAT1,MRE11,OVOL1,PRKDC,RBBP8,RBL1,SMARCA4,TGFA,SPHK1,AURKB,PSME3,PRMT5,TOPBP1,CHEK2,TTLL12,GTSE1,SPDL1,TIPIN,ZWILCH,CDCA8,RFWD3,INTS13,RCC2,SPC25,ANAPC1,TICRR,E2F7,SASS6	40/518
6_Member	GO Biological Processes	GO:0031570	DNA integrity checkpoint signaling	-7.3217	-5.03299	641,672,990,1111,1763,3014,4361,5591,8318,8914,11073,11200,25896,51512,54962,55159,90381	BLM,BRCA1,CDC6,CHEK1,DNA2,H2AX,MRE11,PRKDC,CDC45,TIMELESS,TOPBP1,CHEK2,INTS7,GTSE1,TIPIN,RFWD3,TICRR	17/115
6_Member	GO Biological Processes	GO:0007093	mitotic cell cycle checkpoint signaling	-6.88383	-4.64226	641,672,990,1111,4361,5591,5932,9212,11073,11200,51512,54908,54962,55055,55159,57405,90381	BLM,BRCA1,CDC6,CHEK1,MRE11,PRKDC,RBBP8,AURKB,TOPBP1,CHEK2,GTSE1,SPDL1,TIPIN,ZWILCH,RFWD3,SPC25,TICRR	17/123
6_Member	GO Biological Processes	GO:0042770	signal transduction in response to DNA damage	-6.81106	-4.60509	637,641,672,675,1111,3014,4361,5591,5608,10397,11073,11200,25896,51512,54962,55159,90381,144455	BID,BLM,BRCA1,BRCA2,CHEK1,H2AX,MRE11,PRKDC,MAP2K6,NDRG1,TOPBP1,CHEK2,INTS7,GTSE1,TIPIN,RFWD3,TICRR,E2F7	18/139
6_Member	GO Biological Processes	GO:1901990	regulation of mitotic cell cycle phase transition	-6.04123	-3.91592	86,637,641,672,990,993,1019,1021,1111,4331,4361,5591,5932,5933,6597,9212,10197,11073,11200,51512,54908,55055,55143,55159,55920,57405,90381,144455,163786	ACTL6A,BID,BLM,BRCA1,CDC6,CDC25A,CDK4,CDK6,CHEK1,MNAT1,MRE11,PRKDC,RBBP8,RBL1,SMARCA4,AURKB,PSME3,TOPBP1,CHEK2,GTSE1,SPDL1,ZWILCH,CDCA8,RFWD3,RCC2,SPC25,TICRR,E2F7,SASS6	29/355
6_Member	GO Biological Processes	GO:1902749	regulation of cell cycle G2/M phase transition	-5.97078	-3.8705	641,672,990,993,1019,1021,1111,4361,4869,5932,9212,11073,55920,90381,92002	BLM,BRCA1,CDC6,CDC25A,CDK4,CDK6,CHEK1,MRE11,NPM1,RBBP8,AURKB,TOPBP1,RCC2,TICRR,CCNQ	15/112
6_Member	KEGG Pathway	hsa03440	Homologous recombination	-5.61771	-3.57888	641,672,675,4361,5425,5888,5932,11073,25788	BLM,BRCA1,BRCA2,MRE11,POLD2,RAD51,RBBP8,TOPBP1,RAD54B	9/41
6_Member	GO Biological Processes	GO:0045930	negative regulation of mitotic cell cycle	-5.31539	-3.29428	641,655,672,990,1111,4361,5017,5591,5932,5933,9212,11073,11200,51512,54908,54962,55055,55159,57405,90381,144455	BLM,BMP7,BRCA1,CDC6,CHEK1,MRE11,OVOL1,PRKDC,RBBP8,RBL1,AURKB,TOPBP1,CHEK2,GTSE1,SPDL1,TIPIN,ZWILCH,RFWD3,SPC25,TICRR,E2F7	21/229
6_Member	GO Biological Processes	GO:0044774	mitotic DNA integrity checkpoint signaling	-5.24887	-3.242	641,672,990,1111,4361,5591,11073,11200,51512,54962,55159,90381	BLM,BRCA1,CDC6,CHEK1,MRE11,PRKDC,TOPBP1,CHEK2,GTSE1,TIPIN,RFWD3,TICRR	12/83
6_Member	GO Biological Processes	GO:1901991	negative regulation of mitotic cell cycle phase transition	-5.16215	-3.17714	641,672,990,1111,4361,5591,5932,5933,9212,11073,11200,51512,54908,55055,55159,57405,90381,144455	BLM,BRCA1,CDC6,CHEK1,MRE11,PRKDC,RBBP8,RBL1,AURKB,TOPBP1,CHEK2,GTSE1,SPDL1,ZWILCH,RFWD3,SPC25,TICRR,E2F7	18/180
6_Member	GO Biological Processes	GO:0010389	regulation of G2/M transition of mitotic cell cycle	-5.06425	-3.0975	641,672,990,993,1019,1021,1111,4361,5932,9212,11073,55920,90381	BLM,BRCA1,CDC6,CDC25A,CDK4,CDK6,CHEK1,MRE11,RBBP8,AURKB,TOPBP1,RCC2,TICRR	13/101
6_Member	GO Biological Processes	GO:0000077	DNA damage checkpoint signaling	-4.83286	-2.90048	641,672,1111,3014,4361,5591,11073,11200,25896,51512,54962,55159,90381	BLM,BRCA1,CHEK1,H2AX,MRE11,PRKDC,TOPBP1,CHEK2,INTS7,GTSE1,TIPIN,RFWD3,TICRR	13/106
6_Member	GO Biological Processes	GO:0044773	mitotic DNA damage checkpoint signaling	-4.70231	-2.79515	641,672,1111,4361,5591,11073,11200,51512,54962,55159,90381	BLM,BRCA1,CHEK1,MRE11,PRKDC,TOPBP1,CHEK2,GTSE1,TIPIN,RFWD3,TICRR	11/79
6_Member	GO Biological Processes	GO:0044818	mitotic G2/M transition checkpoint	-3.94318	-2.20387	641,672,990,1111,4361,5932,11073,90381	BLM,BRCA1,CDC6,CHEK1,MRE11,RBBP8,TOPBP1,TICRR	8/51
6_Member	GO Biological Processes	GO:0010972	negative regulation of G2/M transition of mitotic cell cycle	-3.93153	-2.19373	641,672,990,1111,4361,5932,9212,11073,90381	BLM,BRCA1,CDC6,CHEK1,MRE11,RBBP8,AURKB,TOPBP1,TICRR	9/65
6_Member	GO Biological Processes	GO:1902750	negative regulation of cell cycle G2/M phase transition	-3.82796	-2.1122	641,672,990,1111,4361,5932,9212,11073,90381	BLM,BRCA1,CDC6,CHEK1,MRE11,RBBP8,AURKB,TOPBP1,TICRR	9/67
6_Member	GO Biological Processes	GO:0007095	mitotic G2 DNA damage checkpoint signaling	-3.29889	-1.70267	641,672,1111,4361,11073,90381	BLM,BRCA1,CHEK1,MRE11,TOPBP1,TICRR	6/35
6_Member	GO Biological Processes	GO:0110025	DNA strand resection involved in replication fork processing	-3.08824	-1.54425	672,4361,5932	BRCA1,MRE11,RBBP8	3/7
6_Member	GO Biological Processes	GO:0035825	homologous recombination	-2.52729	-1.12248	672,4361,5888,5932,11073,25788,84057	BRCA1,MRE11,RAD51,RBBP8,TOPBP1,RAD54B,MND1	7/65
7_Member	GO Biological Processes	GO:0008544	epidermis development	-13.4074	-10.3564	182,488,646,1294,1308,1475,2131,2304,2709,2810,3280,3488,3664,3713,3714,3852,3853,3854,3858,3861,3868,3918,5017,5080,5744,6701,6707,7474,8626,8644,9076,50814,51599,54888,57822,79755,84518,135228,204219,388533	JAG1,ATP2A2,BNC1,COL7A1,COL17A1,CSTA,EXT1,FOXE1,GJB5,SFN,HES1,IGFBP5,IRF6,IVL,JAG2,KRT5,KRT6A,KRT6B,KRT10,KRT14,KRT16,LAMC2,OVOL1,PAX6,PTHLH,SPRR2B,SPRR3,WNT5A,TP63,AKR1C3,CLDN1,NSDHL,LSR,NSUN2,GRHL3,ZNF750,CNFN,CD109,CERS3,KRTDAP	40/329
7_Member	GO Biological Processes	GO:0043588	skin development	-11.0167	-8.18123	182,1475,2131,2304,2707,2810,3488,3655,3664,3691,3713,3728,3852,3853,3854,3858,3861,3868,5017,5080,6701,6707,7474,8626,8644,9076,50814,51599,54888,57822,84518,135228,204219	JAG1,CSTA,EXT1,FOXE1,GJB3,SFN,IGFBP5,ITGA6,IRF6,ITGB4,IVL,JUP,KRT5,KRT6A,KRT6B,KRT10,KRT14,KRT16,OVOL1,PAX6,SPRR2B,SPRR3,WNT5A,TP63,AKR1C3,CLDN1,NSDHL,LSR,NSUN2,GRHL3,CNFN,CD109,CERS3	33/275
7_Member	GO Biological Processes	GO:0030855	epithelial cell differentiation	-10.7559	-7.95663	182,230,655,688,1021,1475,1645,1646,1750,2131,2810,3084,3280,3664,3713,3714,3852,3853,3854,3858,3860,3861,3868,3880,4771,5017,5080,5111,5230,6701,6707,6899,7348,7474,7965,8626,8644,9076,9788,10733,10736,22995,50848,51458,57110,84518,122786,144455,171023,203068,204219,284217	JAG1,ALDOC,BMP7,KLF5,CDK6,CSTA,AKR1C1,AKR1C2,DLX6,EXT1,SFN,NRG1,HES1,IRF6,IVL,JAG2,KRT5,KRT6A,KRT6B,KRT10,KRT13,KRT14,KRT16,KRT19,NF2,OVOL1,PAX6,PCNA,PGK1,SPRR2B,SPRR3,TBX1,UPK1B,WNT5A,AIMP2,TP63,AKR1C3,CLDN1,MTSS1,PLK4,SIX2,CEP152,F11R,RHCG,PLAAT1,CNFN,FRMD6,E2F7,ASXL1,TUBB,CERS3,LAMA1	52/620
7_Member	GO Biological Processes	GO:0030216	keratinocyte differentiation	-7.33511	-5.03649	182,1475,2810,3664,3713,3852,3853,3854,3858,3861,3868,5080,6701,6707,7474,8626,8644,84518,204219	JAG1,CSTA,SFN,IRF6,IVL,KRT5,KRT6A,KRT6B,KRT10,KRT14,KRT16,PAX6,SPRR2B,SPRR3,WNT5A,TP63,AKR1C3,CNFN,CERS3	19/143
7_Member	GO Biological Processes	GO:0009913	epidermal cell differentiation	-6.92434	-4.66666	182,1475,2810,3280,3664,3713,3714,3852,3853,3854,3858,3861,3868,5017,5080,6701,6707,7474,8626,8644,84518,204219	JAG1,CSTA,SFN,HES1,IRF6,IVL,JAG2,KRT5,KRT6A,KRT6B,KRT10,KRT14,KRT16,OVOL1,PAX6,SPRR2B,SPRR3,WNT5A,TP63,AKR1C3,CNFN,CERS3	22/199
7_Member	GO Biological Processes	GO:0031424	keratinization	-3.8316	-2.1122	2810,3713,3852,3853,3854,3868,6701,6707,84518,204219	SFN,IVL,KRT5,KRT6A,KRT6B,KRT16,SPRR2B,SPRR3,CNFN,CERS3	10/82
8_Member	GO Biological Processes	GO:0022613	ribonucleoprotein complex biogenesis	-12.4284	-9.43534	705,1207,1662,2091,4869,5591,6059,6223,6227,6627,6632,6633,6636,6637,8607,8662,8780,10200,10360,10419,10713,11051,11052,23160,23246,23450,23481,28987,29102,51010,51068,51335,54512,54913,55341,55720,56342,56902,57418,64963,64979,65095,79833,79954,83732,84128,84844,92856	BYSL,CLNS1A,DDX10,FBL,NPM1,PRKDC,ABCE1,RPS19,RPS21,SNRPA1,SNRPD1,SNRPD2,SNRPF,SNRPG,RUVBL1,EIF3B,RIOK3,MPHOSPH6,NPM3,PRMT5,USP39,NUDT21,CPSF6,WDR43,BOP1,SF3B3,PES1,NOB1,DROSHA,EXOSC3,NMD3,NGRN,EXOSC4,RPP25,LSG1,TSR1,PPAN,PNO1,WDR18,MRPS11,MRPL36,KRI1,GEMIN6,NOL10,RIOK1,WDR75,PHF5A,IMP4	48/488
8_Member	GO Biological Processes	GO:0034660	ncRNA metabolic process	-10.8821	-8.06513	705,1662,2091,2193,4141,5591,6223,6227,6617,6897,6949,8780,9631,10200,10360,10785,22916,23160,23246,23481,25896,25917,25940,28987,29102,51002,51010,51493,54512,54888,54913,55621,55656,55720,55726,56342,57418,57510,57570,64963,65095,79074,79954,83732,84128,92856,138716	BYSL,DDX10,FBL,FARSA,MARS1,PRKDC,RPS19,RPS21,SNAPC1,TARS1,TCOF1,RIOK3,NUP155,MPHOSPH6,NPM3,WDR4,NCBP2,WDR43,BOP1,PES1,INTS7,THUMPD3,FAM98A,NOB1,DROSHA,TPRKB,EXOSC3,RTCB,EXOSC4,NSUN2,RPP25,TRMT1,INTS8,TSR1,INTS13,PPAN,WDR18,XPO5,TRMT5,MRPS11,KRI1,C2orf49,NOL10,RIOK1,WDR75,IMP4,RPP25L	47/520
8_Member	GO Biological Processes	GO:0034470	ncRNA processing	-10.6975	-7.91527	705,1662,2091,5591,6223,6227,8780,9631,10200,10360,10785,22916,23160,23246,23481,25896,25917,25940,28987,29102,51002,51010,51493,54512,54888,54913,55621,55656,55720,55726,56342,57418,57570,64963,65095,79074,79954,83732,84128,92856,138716	BYSL,DDX10,FBL,PRKDC,RPS19,RPS21,RIOK3,NUP155,MPHOSPH6,NPM3,WDR4,NCBP2,WDR43,BOP1,PES1,INTS7,THUMPD3,FAM98A,NOB1,DROSHA,TPRKB,EXOSC3,RTCB,EXOSC4,NSUN2,RPP25,TRMT1,INTS8,TSR1,INTS13,PPAN,WDR18,TRMT5,MRPS11,KRI1,C2orf49,NOL10,RIOK1,WDR75,IMP4,RPP25L	41/417
8_Member	GO Biological Processes	GO:0042254	ribosome biogenesis	-9.58639	-6.94761	705,1662,2091,4869,5591,6059,6223,6227,8780,10200,10360,23160,23246,23481,28987,29102,51010,51068,51335,54512,54913,55341,55720,56342,56902,57418,64963,64979,65095,79954,83732,84128,92856	BYSL,DDX10,FBL,NPM1,PRKDC,ABCE1,RPS19,RPS21,RIOK3,MPHOSPH6,NPM3,WDR43,BOP1,PES1,NOB1,DROSHA,EXOSC3,NMD3,NGRN,EXOSC4,RPP25,LSG1,TSR1,PPAN,PNO1,WDR18,MRPS11,MRPL36,KRI1,NOL10,RIOK1,WDR75,IMP4	33/311
8_Member	GO Biological Processes	GO:0016072	rRNA metabolic process	-8.87897	-6.34323	705,1662,2091,4141,5591,6223,6227,6949,8780,10200,10360,23160,23246,23481,28987,29102,51010,54512,54913,55720,56342,57418,64963,65095,79954,83732,84128,92856	BYSL,DDX10,FBL,MARS1,PRKDC,RPS19,RPS21,TCOF1,RIOK3,MPHOSPH6,NPM3,WDR43,BOP1,PES1,NOB1,DROSHA,EXOSC3,EXOSC4,RPP25,TSR1,PPAN,WDR18,MRPS11,KRI1,NOL10,RIOK1,WDR75,IMP4	28/247
8_Member	GO Biological Processes	GO:0006364	rRNA processing	-8.84939	-6.32429	705,1662,2091,5591,6223,6227,8780,10200,10360,23160,23246,23481,28987,29102,51010,54512,54913,55720,56342,57418,64963,65095,79954,83732,84128,92856	BYSL,DDX10,FBL,PRKDC,RPS19,RPS21,RIOK3,MPHOSPH6,NPM3,WDR43,BOP1,PES1,NOB1,DROSHA,EXOSC3,EXOSC4,RPP25,TSR1,PPAN,WDR18,MRPS11,KRI1,NOL10,RIOK1,WDR75,IMP4	26/216
8_Member	GO Biological Processes	GO:0042274	ribosomal small subunit biogenesis	-7.92831	-5.54403	705,2091,4869,5591,6223,6227,8780,23160,28987,55720,56902,64963,65095,79954,83732,84128,92856	BYSL,FBL,NPM1,PRKDC,RPS19,RPS21,RIOK3,WDR43,NOB1,TSR1,PNO1,MRPS11,KRI1,NOL10,RIOK1,WDR75,IMP4	17/105
8_Member	GO Biological Processes	GO:0030490	maturation of SSU-rRNA	-7.35997	-5.05083	705,6223,6227,8780,23160,28987,55720,64963,65095,79954,83732,92856	BYSL,RPS19,RPS21,RIOK3,WDR43,NOB1,TSR1,MRPS11,KRI1,NOL10,RIOK1,IMP4	12/54
8_Member	GO Biological Processes	GO:0000462	maturation of SSU-rRNA from tricistronic rRNA transcript (SSU-rRNA, 5.8S rRNA, LSU-rRNA)	-4.91112	-2.96434	705,6223,6227,23160,55720,64963,65095,79954	BYSL,RPS19,RPS21,WDR43,TSR1,MRPS11,KRI1,NOL10	8/38
9_Member	GO Biological Processes	GO:0051052	regulation of DNA metabolic process	-12.1414	-9.19949	86,641,672,908,990,1054,1111,1763,2139,2956,3014,3836,3838,4172,4174,4175,4361,4869,5111,5591,5888,5985,6282,6597,6944,7335,8607,8914,9212,10189,10419,10575,10721,10926,23028,23450,50507,51010,54069,54962,55257,55704,56897,64110,64785,79075,79677,90381,144455,165918	ACTL6A,BLM,BRCA1,CCT6A,CDC6,CEBPG,CHEK1,DNA2,EYA2,MSH6,H2AX,KPNA1,KPNA2,MCM3,MCM5,MCM6,MRE11,NPM1,PCNA,PRKDC,RAD51,RFC5,S100A11,SMARCA4,VPS72,UBE2V1,RUVBL1,TIMELESS,AURKB,ALYREF,PRMT5,CCT4,POLQ,DBF4,KDM1A,SF3B3,NOX4,EXOSC3,MIS18A,TIPIN,MRGBP,CCDC88A,WRNIP1,MAGEF1,GINS3,DSCC1,SMC6,TICRR,E2F7,RNF168	50/533
9_Member	GO Biological Processes	GO:0080135	regulation of cellular response to stress	-7.99838	-5.58389	86,637,655,672,675,1054,1111,2023,2043,2139,2932,3014,3265,4102,4314,4841,4869,5074,5111,5366,5591,5888,6317,6591,6597,6944,7164,7335,7474,8563,8607,8877,8914,10018,10721,11200,22925,23028,23450,55159,55257,57007,57707,64110,79109,83737,83999,84962,165918,220042	ACTL6A,BID,BMP7,BRCA1,BRCA2,CEBPG,CHEK1,ENO1,EPHA4,EYA2,GSK3B,H2AX,HRAS,MAGEA3,MMP3,NONO,NPM1,PAWR,PCNA,PMAIP1,PRKDC,RAD51,SERPINB3,SNAI2,SMARCA4,VPS72,TPD52L1,UBE2V1,WNT5A,THOC5,RUVBL1,SPHK1,TIMELESS,BCL2L11,POLQ,CHEK2,PLA2R1,KDM1A,SF3B3,RFWD3,MRGBP,ACKR3,MEAK7,MAGEF1,MAPKAP1,ITCH,KREMEN1,AJUBA,RNF168,DDIAS	50/700
9_Member	GO Biological Processes	GO:0000018	regulation of DNA recombination	-6.29296	-4.14498	86,641,1111,2956,3836,3838,4361,5888,6944,8607,8914,10189,10721,23028,51010,55257,64110	ACTL6A,BLM,CHEK1,MSH6,KPNA1,KPNA2,MRE11,RAD51,VPS72,RUVBL1,TIMELESS,ALYREF,POLQ,KDM1A,EXOSC3,MRGBP,MAGEF1	17/135
9_Member	GO Biological Processes	GO:0051054	positive regulation of DNA metabolic process	-5.9047	-3.80788	86,672,908,1054,1763,2139,3014,4361,5111,5591,5888,5985,6597,6944,8607,8914,9212,10575,10926,50507,51010,55257,64785,79075,144455,165918	ACTL6A,BRCA1,CCT6A,CEBPG,DNA2,EYA2,H2AX,MRE11,PCNA,PRKDC,RAD51,RFC5,SMARCA4,VPS72,RUVBL1,TIMELESS,AURKB,CCT4,DBF4,NOX4,EXOSC3,MRGBP,GINS3,DSCC1,E2F7,RNF168	26/302
9_Member	GO Biological Processes	GO:0006282	regulation of DNA repair	-5.18555	-3.19518	86,672,1054,1111,2139,3014,5111,5591,5888,6597,6944,7335,8607,8914,10721,23028,23450,55257,64110,165918	ACTL6A,BRCA1,CEBPG,CHEK1,EYA2,H2AX,PCNA,PRKDC,RAD51,SMARCA4,VPS72,UBE2V1,RUVBL1,TIMELESS,POLQ,KDM1A,SF3B3,MRGBP,MAGEF1,RNF168	20/215
9_Member	GO Biological Processes	GO:0010569	regulation of double-strand break repair via homologous recombination	-4.26524	-2.45721	86,1111,5888,6944,8607,8914,10721,23028,55257,64110	ACTL6A,CHEK1,RAD51,VPS72,RUVBL1,TIMELESS,POLQ,KDM1A,MRGBP,MAGEF1	10/73
9_Member	GO Biological Processes	GO:0045739	positive regulation of DNA repair	-3.96626	-2.22254	86,672,1054,2139,3014,5111,5591,6597,6944,8607,8914,55257,165918	ACTL6A,BRCA1,CEBPG,EYA2,H2AX,PCNA,PRKDC,SMARCA4,VPS72,RUVBL1,TIMELESS,MRGBP,RNF168	13/128
9_Member	GO Biological Processes	GO:2000779	regulation of double-strand break repair	-3.20319	-1.62404	86,1111,5591,5888,6597,6944,8607,8914,10721,23028,55257,64110	ACTL6A,CHEK1,PRKDC,RAD51,SMARCA4,VPS72,RUVBL1,TIMELESS,POLQ,KDM1A,MRGBP,MAGEF1	12/134
9_Member	GO Biological Processes	GO:0006473	protein acetylation	-2.53035	-1.12414	86,6944,8260,8607,8877,11091,23450,55257,55689,79075	ACTL6A,VPS72,NAA10,RUVBL1,SPHK1,WDR5,SF3B3,MRGBP,YEATS2,DSCC1	10/120
9_Member	GO Biological Processes	GO:0043968	histone H2A acetylation	-2.4457	-1.06739	86,6944,8607,55257	ACTL6A,VPS72,RUVBL1,MRGBP	4/22
9_Member	GO Biological Processes	GO:1905168	positive regulation of double-strand break repair via homologous recombination	-2.3588	-0.999817	86,6944,8607,8914,55257	ACTL6A,VPS72,RUVBL1,TIMELESS,MRGBP	5/37
9_Member	GO Biological Processes	GO:0043967	histone H4 acetylation	-2.21135	-0.893822	86,6944,8607,11091,55257	ACTL6A,VPS72,RUVBL1,WDR5,MRGBP	5/40
9_Member	GO Biological Processes	GO:0006475	internal protein amino acid acetylation	-2.10018	-0.818487	86,6944,8260,8607,11091,23450,55257,55689	ACTL6A,VPS72,NAA10,RUVBL1,WDR5,SF3B3,MRGBP,YEATS2	8/97
9_Member	GO Biological Processes	GO:2000781	positive regulation of double-strand break repair	-1.89467	-0.673368	86,5591,6597,6944,8607,8914,55257	ACTL6A,PRKDC,SMARCA4,VPS72,RUVBL1,TIMELESS,MRGBP	7/85
9_Member	GO Biological Processes	GO:0016573	histone acetylation	-1.84304	-0.631656	86,6944,8607,11091,23450,55257,55689	ACTL6A,VPS72,RUVBL1,WDR5,SF3B3,MRGBP,YEATS2	7/87
9_Member	GO Biological Processes	GO:0045911	positive regulation of DNA recombination	-1.76747	-0.575449	86,6944,8607,8914,51010,55257	ACTL6A,VPS72,RUVBL1,TIMELESS,EXOSC3,MRGBP	6/70
9_Member	GO Biological Processes	GO:0045995	regulation of embryonic development	-1.69802	-0.526129	86,182,3280,8607,11091,55689,284217	ACTL6A,JAG1,HES1,RUVBL1,WDR5,YEATS2,LAMA1	7/93
9_Member	GO Biological Processes	GO:0043543	protein acylation	-1.6883	-0.517661	86,6944,8260,8607,8877,11091,23450,55257,55689,79075	ACTL6A,VPS72,NAA10,RUVBL1,SPHK1,WDR5,SF3B3,MRGBP,YEATS2,DSCC1	10/160
9_Member	GO Biological Processes	GO:0018393	internal peptidyl-lysine acetylation	-1.65273	-0.495343	86,6944,8607,11091,23450,55257,55689	ACTL6A,VPS72,RUVBL1,WDR5,SF3B3,MRGBP,YEATS2	7/95
9_Member	GO Biological Processes	GO:0018394	peptidyl-lysine acetylation	-1.58742	-0.453163	86,6944,8607,11091,23450,55257,55689	ACTL6A,VPS72,RUVBL1,WDR5,SF3B3,MRGBP,YEATS2	7/98
10_Member	KEGG Pathway	hsa03013	Nucleocytoplasmic transport	-10.3	-7.53412	3836,3838,3840,5905,8563,9631,9939,10189,10762,11260,22916,23165,30000,51068,55706,57122,57510,79023,79711,84321	KPNA1,KPNA2,KPNA4,RANGAP1,THOC5,NUP155,RBM8A,ALYREF,NUP50,XPOT,NCBP2,NUP205,TNPO2,NMD3,NDC1,NUP107,XPO5,NUP37,IPO4,THOC3	20/108
10_Member	GO Biological Processes	GO:0006913	nucleocytoplasmic transport	-8.87897	-6.34323	2810,3836,3838,3840,4869,5902,5905,6059,8563,9631,9939,10189,10736,10762,11260,22916,23165,23649,26263,30000,51068,55341,55706,57122,57510,79023,79711,84321	SFN,KPNA1,KPNA2,KPNA4,NPM1,RANBP1,RANGAP1,ABCE1,THOC5,NUP155,RBM8A,ALYREF,SIX2,NUP50,XPOT,NCBP2,NUP205,POLA2,FBXO22,TNPO2,NMD3,LSG1,NDC1,NUP107,XPO5,NUP37,IPO4,THOC3	28/247
10_Member	GO Biological Processes	GO:0051169	nuclear transport	-8.87897	-6.34323	2810,3836,3838,3840,4869,5902,5905,6059,8563,9631,9939,10189,10736,10762,11260,22916,23165,23649,26263,30000,51068,55341,55706,57122,57510,79023,79711,84321	SFN,KPNA1,KPNA2,KPNA4,NPM1,RANBP1,RANGAP1,ABCE1,THOC5,NUP155,RBM8A,ALYREF,SIX2,NUP50,XPOT,NCBP2,NUP205,POLA2,FBXO22,TNPO2,NMD3,LSG1,NDC1,NUP107,XPO5,NUP37,IPO4,THOC3	28/247
10_Member	GO Biological Processes	GO:0006403	RNA localization	-7.98449	-5.58389	636,2091,4869,8563,9631,9793,9939,10128,10189,10575,10644,10762,11260,22916,23165,23299,55706,57122,57510,79023,84321,87178	BICD1,FBL,NPM1,THOC5,NUP155,CKAP5,RBM8A,LRPPRC,ALYREF,CCT4,IGF2BP2,NUP50,XPOT,NCBP2,NUP205,BICD2,NDC1,NUP107,XPO5,NUP37,THOC3,PNPT1	22/174
10_Member	GO Biological Processes	GO:0050657	nucleic acid transport	-6.81494	-4.60509	4869,8563,9631,9793,9939,10128,10189,10644,10762,11260,22916,23165,23299,55706,57122,57510,79023,84321,87178	NPM1,THOC5,NUP155,CKAP5,RBM8A,LRPPRC,ALYREF,IGF2BP2,NUP50,XPOT,NCBP2,NUP205,BICD2,NDC1,NUP107,XPO5,NUP37,THOC3,PNPT1	19/154
10_Member	GO Biological Processes	GO:0050658	RNA transport	-6.81494	-4.60509	4869,8563,9631,9793,9939,10128,10189,10644,10762,11260,22916,23165,23299,55706,57122,57510,79023,84321,87178	NPM1,THOC5,NUP155,CKAP5,RBM8A,LRPPRC,ALYREF,IGF2BP2,NUP50,XPOT,NCBP2,NUP205,BICD2,NDC1,NUP107,XPO5,NUP37,THOC3,PNPT1	19/154
10_Member	GO Biological Processes	GO:0051236	establishment of RNA localization	-6.72571	-4.53283	4869,8563,9631,9793,9939,10128,10189,10644,10762,11260,22916,23165,23299,55706,57122,57510,79023,84321,87178	NPM1,THOC5,NUP155,CKAP5,RBM8A,LRPPRC,ALYREF,IGF2BP2,NUP50,XPOT,NCBP2,NUP205,BICD2,NDC1,NUP107,XPO5,NUP37,THOC3,PNPT1	19/156
10_Member	GO Biological Processes	GO:0015931	nucleobase-containing compound transport	-5.84908	-3.75909	4363,4869,8563,9631,9793,9939,10057,10128,10189,10644,10762,11260,22916,23165,23299,55706,57122,57510,79023,84321,87178	ABCC1,NPM1,THOC5,NUP155,CKAP5,RBM8A,ABCC5,LRPPRC,ALYREF,IGF2BP2,NUP50,XPOT,NCBP2,NUP205,BICD2,NDC1,NUP107,XPO5,NUP37,THOC3,PNPT1	21/212
10_Member	GO Biological Processes	GO:0051168	nuclear export	-5.07003	-3.10072	2810,4869,5905,6059,8563,9631,9939,10189,11260,22916,51068,55341,57122,57510,84321	SFN,NPM1,RANGAP1,ABCE1,THOC5,NUP155,RBM8A,ALYREF,XPOT,NCBP2,NMD3,LSG1,NUP107,XPO5,THOC3	15/132
10_Member	GO Biological Processes	GO:0051028	mRNA transport	-4.66163	-2.76195	8563,9631,9939,10128,10189,10644,10762,22916,23165,23299,55706,57122,79023,84321	THOC5,NUP155,RBM8A,LRPPRC,ALYREF,IGF2BP2,NUP50,NCBP2,NUP205,BICD2,NDC1,NUP107,NUP37,THOC3	14/126
10_Member	GO Biological Processes	GO:0006405	RNA export from nucleus	-3.78731	-2.07583	4869,8563,9631,9939,10189,11260,22916,57122,57510,84321	NPM1,THOC5,NUP155,RBM8A,ALYREF,XPOT,NCBP2,NUP107,XPO5,THOC3	10/83
11_Member	Hallmark Gene Sets	M5928	HALLMARK MYC TARGETS V2	-10.0513	-7.30126	705,1019,2193,4174,4869,6949,7374,7965,9238,10733,23160,23481,56342,79711,92856	BYSL,CDK4,FARSA,MCM5,NPM1,TCOF1,UNG,AIMP2,TBRG4,PLK4,WDR43,PES1,PPAN,IPO4,IMP4	15/58
10_Member	GO Biological Processes	GO:0006406	mRNA export from nucleus	-2.52729	-1.12248	8563,9631,9939,10189,22916,57122,84321	THOC5,NUP155,RBM8A,ALYREF,NCBP2,NUP107,THOC3	7/65
12_Member	GO Biological Processes	GO:0033365	protein localization to organelle	-9.77056	-7.05048	636,637,655,675,1678,3012,3308,3836,3838,3840,4001,5058,5080,5194,5898,5905,8363,8364,9212,9419,9631,10328,10634,10736,10762,23065,23299,23353,23355,23649,23788,25813,26517,26519,30000,51016,51176,51608,54908,55055,55506,55726,55920,55969,56993,57122,79711,81831,84515,84823,85377,92609,131118,144577,286077,401505	BICD1,BID,BMP7,BRCA2,TIMM8A,H2AC8,HSPA4,KPNA1,KPNA2,KPNA4,LMNB1,PAK1,PAX6,PEX13,RALA,RANGAP1,H4C11,H4C3,AURKB,CRIPT,NUP155,EMC8,GAS2L1,SIX2,NUP50,EMC1,BICD2,SUN1,VPS8,POLA2,MTCH2,SAMM50,TIMM13,TIMM10,TNPO2,EMC9,LEF1,GET4,SPDL1,ZWILCH,MACROH2A2,INTS13,RCC2,RAB5IF,TOMM22,NUP107,IPO4,NETO2,MCM8,LMNB2,MICALL1,TIMM50,DNAJC19,KICS2,FAM83H,TOMM5	56/742
12_Member	GO Biological Processes	GO:0051205	protein insertion into membrane	-6.859	-4.63029	1678,3308,10328,23065,23788,25813,26517,26519,51016,51608,55969,56993,401505	TIMM8A,HSPA4,EMC8,EMC1,MTCH2,SAMM50,TIMM13,TIMM10,EMC9,GET4,RAB5IF,TOMM22,TOMM5	13/71
12_Member	GO Biological Processes	GO:0006839	mitochondrial transport	-6.46702	-4.29513	637,1678,2139,2729,2932,3308,5366,10018,10105,23788,25813,26517,26519,28978,51629,56993,92609,131118,401505	BID,TIMM8A,EYA2,GCLC,GSK3B,HSPA4,PMAIP1,BCL2L11,PPIF,MTCH2,SAMM50,TIMM13,TIMM10,TMEM14A,SLC25A39,TOMM22,TIMM50,DNAJC19,TOMM5	19/162
12_Member	GO Biological Processes	GO:0006626	protein targeting to mitochondrion	-5.75477	-3.68682	637,1678,3308,23788,25813,26517,26519,56993,92609,131118,401505	BID,TIMM8A,HSPA4,MTCH2,SAMM50,TIMM13,TIMM10,TOMM22,TIMM50,DNAJC19,TOMM5	11/62
12_Member	GO Biological Processes	GO:0051204	protein insertion into mitochondrial membrane	-5.74246	-3.68199	1678,3308,23788,25813,26517,26519,56993,401505	TIMM8A,HSPA4,MTCH2,SAMM50,TIMM13,TIMM10,TOMM22,TOMM5	8/30
12_Member	GO Biological Processes	GO:0072655	establishment of protein localization to mitochondrion	-5.66146	-3.61349	637,1678,3308,5898,23788,25813,26517,26519,56993,92609,131118,401505	BID,TIMM8A,HSPA4,RALA,MTCH2,SAMM50,TIMM13,TIMM10,TOMM22,TIMM50,DNAJC19,TOMM5	12/76
12_Member	GO Biological Processes	GO:0090151	establishment of protein localization to mitochondrial membrane	-5.29615	-3.28365	1678,3308,23788,25813,26517,26519,56993,401505	TIMM8A,HSPA4,MTCH2,SAMM50,TIMM13,TIMM10,TOMM22,TOMM5	8/34
12_Member	GO Biological Processes	GO:0072594	establishment of protein localization to organelle	-5.20557	-3.21249	637,675,1678,3308,3836,3838,3840,5194,5898,9631,10736,10762,23355,23649,23788,25813,26517,26519,30000,51608,55506,56993,57122,79711,92609,131118,401505	BID,BRCA2,TIMM8A,HSPA4,KPNA1,KPNA2,KPNA4,PEX13,RALA,NUP155,SIX2,NUP50,VPS8,POLA2,MTCH2,SAMM50,TIMM13,TIMM10,TNPO2,GET4,MACROH2A2,TOMM22,NUP107,IPO4,TIMM50,DNAJC19,TOMM5	27/350
12_Member	GO Biological Processes	GO:0070585	protein localization to mitochondrion	-5.0856	-3.11189	637,1678,3308,5898,23788,25813,26517,26519,56993,92609,131118,401505	BID,TIMM8A,HSPA4,RALA,MTCH2,SAMM50,TIMM13,TIMM10,TOMM22,TIMM50,DNAJC19,TOMM5	12/86
12_Member	GO Biological Processes	GO:0007005	mitochondrion organization	-4.86544	-2.92352	637,1678,1763,2139,2729,2730,2810,2932,3308,5366,10018,10105,23682,23788,25813,26517,26519,28978,55486,55969,56993,57001,84902,87178,91419,92609,113115,131118,137392,401505,647087	BID,TIMM8A,DNA2,EYA2,GCLC,GCLM,SFN,GSK3B,HSPA4,PMAIP1,BCL2L11,PPIF,RAB38,MTCH2,SAMM50,TIMM13,TIMM10,TMEM14A,PARL,RAB5IF,TOMM22,SDHAF3,CEP89,PNPT1,ATP23,TIMM50,MTFR2,DNAJC19,CIBAR1,TOMM5,STMP1	31/451
12_Member	GO Biological Processes	GO:0006886	intracellular protein transport	-4.85962	-2.9201	164,379,637,1678,2810,3308,3836,3838,3840,4869,5194,6745,7353,8774,9182,9276,9454,9631,10113,10124,10736,10762,11260,23233,23355,23649,23682,23788,25813,26517,26519,30000,51608,56288,56993,57122,57510,79711,85377,92609,131118,401505	AP1G1,ARL4D,BID,TIMM8A,SFN,HSPA4,KPNA1,KPNA2,KPNA4,NPM1,PEX13,SSR1,UFD1,NAPG,RASSF9,COPB2,HOMER3,NUP155,PREB,ARL4A,SIX2,NUP50,XPOT,EXOC6B,VPS8,POLA2,RAB38,MTCH2,SAMM50,TIMM13,TIMM10,TNPO2,GET4,PARD3,TOMM22,NUP107,XPO5,IPO4,MICALL1,TIMM50,DNAJC19,TOMM5	42/702
12_Member	GO Biological Processes	GO:0061024	membrane organization	-4.72746	-2.81356	488,637,1678,2139,2729,2932,3308,4001,4363,5366,6683,8774,9212,9631,9788,10018,10105,10113,10328,10397,10652,23065,23141,23200,23233,23355,23788,25813,26517,26519,28978,51016,51608,55704,55969,56993,64225,80765,84823,85377,92609,137392,148362,401505	ATP2A2,BID,TIMM8A,EYA2,GCLC,GSK3B,HSPA4,LMNB1,ABCC1,PMAIP1,SPAST,NAPG,AURKB,NUP155,MTSS1,BCL2L11,PPIF,PREB,EMC8,NDRG1,YKT6,EMC1,ANKLE2,ATP11B,EXOC6B,VPS8,MTCH2,SAMM50,TIMM13,TIMM10,TMEM14A,EMC9,GET4,CCDC88A,RAB5IF,TOMM22,ATL2,STARD5,LMNB2,MICALL1,TIMM50,CIBAR1,BROX,TOMM5	44/759
12_Member	GO Biological Processes	GO:0007008	outer mitochondrial membrane organization	-4.45343	-2.60648	3308,23788,25813,56993,401505	HSPA4,MTCH2,SAMM50,TOMM22,TOMM5	5/14
12_Member	GO Biological Processes	GO:0045040	protein insertion into mitochondrial outer membrane	-4.45343	-2.60648	3308,23788,25813,56993,401505	HSPA4,MTCH2,SAMM50,TOMM22,TOMM5	5/14
12_Member	GO Biological Processes	GO:0051668	localization within membrane	-4.2653	-2.45721	637,1678,3308,3728,4001,5318,5898,6745,9581,9631,10328,22883,23065,23233,23682,23788,25813,26517,26519,50848,51016,51608,55327,55704,55706,55969,56288,56993,81831,84823,85377,112609,256764,401505	BID,TIMM8A,HSPA4,JUP,LMNB1,PKP2,RALA,SSR1,PREPL,NUP155,EMC8,CLSTN1,EMC1,EXOC6B,RAB38,MTCH2,SAMM50,TIMM13,TIMM10,F11R,EMC9,GET4,LIN7C,CCDC88A,NDC1,RAB5IF,PARD3,TOMM22,NETO2,LMNB2,MICALL1,MRAP2,WDR72,TOMM5	34/554
12_Member	GO Biological Processes	GO:0090150	establishment of protein localization to membrane	-4.19137	-2.41081	637,1678,3308,6745,9581,10328,22883,23065,23788,25813,26517,26519,51016,51608,55969,56288,56993,85377,401505	BID,TIMM8A,HSPA4,SSR1,PREPL,EMC8,CLSTN1,EMC1,MTCH2,SAMM50,TIMM13,TIMM10,EMC9,GET4,RAB5IF,PARD3,TOMM22,MICALL1,TOMM5	19/232
12_Member	GO Biological Processes	GO:0072657	protein localization to membrane	-3.81456	-2.10024	637,1678,3308,3728,5318,6745,9581,9631,10328,22883,23065,23682,23788,25813,26517,26519,50848,51016,51608,55327,55704,55969,56288,56993,81831,85377,112609,256764,401505	BID,TIMM8A,HSPA4,JUP,PKP2,SSR1,PREPL,NUP155,EMC8,CLSTN1,EMC1,RAB38,MTCH2,SAMM50,TIMM13,TIMM10,F11R,EMC9,GET4,LIN7C,CCDC88A,RAB5IF,PARD3,TOMM22,NETO2,MICALL1,MRAP2,WDR72,TOMM5	29/467
12_Member	GO Biological Processes	GO:0006605	protein targeting	-3.44411	-1.78347	637,1678,3308,5194,6745,9182,9454,23355,23788,25813,26517,26519,51608,56288,56993,85377,92609,131118,401505	BID,TIMM8A,HSPA4,PEX13,SSR1,RASSF9,HOMER3,VPS8,MTCH2,SAMM50,TIMM13,TIMM10,GET4,PARD3,TOMM22,MICALL1,TIMM50,DNAJC19,TOMM5	19/265
13_Member	KEGG Pathway	hsa03030	DNA replication	-9.58611	-6.94761	1763,3978,4172,4174,4175,5111,5425,5427,5557,5985,23649,246243	DNA2,LIG1,MCM3,MCM5,MCM6,PCNA,POLD2,POLE2,PRIM1,RFC5,POLA2,RNASEH1	12/36
13_Member	KEGG Pathway	hsa03410	Base excision repair	-5.34596	-3.31903	3978,5111,5425,5427,5985,7374,10038,54840,55775	LIG1,PCNA,POLD2,POLE2,RFC5,UNG,PARP2,APTX,TDP1	9/44
13_Member	GO Biological Processes	GO:0022616	DNA strand elongation	-4.75725	-2.8388	1763,3978,4172,4361,5111,5425	DNA2,LIG1,MCM3,MRE11,PCNA,POLD2	6/20
13_Member	KEGG Pathway	hsa03430	Mismatch repair	-4.37437	-2.5389	2956,3978,5111,5425,5985,9156	MSH6,LIG1,PCNA,POLD2,RFC5,EXO1	6/23
13_Member	GO Biological Processes	GO:0006271	DNA strand elongation involved in DNA replication	-4.28801	-2.46865	1763,3978,4172,5111,5425	DNA2,LIG1,MCM3,PCNA,POLD2	5/15
13_Member	GO Biological Processes	GO:0006284	base-excision repair	-2.92143	-1.40643	1763,3978,5111,7374,10038,10721	DNA2,LIG1,PCNA,UNG,PARP2,POLQ	6/41
13_Member	GO Biological Processes	GO:0071897	DNA biosynthetic process	-2.77014	-1.3021	3978,4015,4361,5111,5425,5427,8877,10721,56897	LIG1,LOX,MRE11,PCNA,POLD2,POLE2,SPHK1,POLQ,WRNIP1	9/93
13_Member	GO Biological Processes	GO:0006298	mismatch repair	-2.64166	-1.20489	2956,3978,5111,9156,84515	MSH6,LIG1,PCNA,EXO1,MCM8	5/32
13_Member	KEGG Pathway	hsa03420	Nucleotide excision repair	-2.60819	-1.178	3978,4331,5111,5425,5427,5985	LIG1,MNAT1,PCNA,POLD2,POLE2,RFC5	6/47
13_Member	GO Biological Processes	GO:0006301	postreplication repair	-2.58082	-1.16753	672,5111,5425,5427,7335	BRCA1,PCNA,POLD2,POLE2,UBE2V1	5/33
13_Member	GO Biological Processes	GO:0000731	DNA synthesis involved in DNA repair	-1.56527	-0.438111	5111,5425,5427,56897	PCNA,POLD2,POLE2,WRNIP1	4/39
13_Member	GO Biological Processes	GO:0019985	translesion synthesis	-1.48747	-0.381888	5111,5425,5427	PCNA,POLD2,POLE2	3/24
14_Member	Hallmark Gene Sets	M5891	HALLMARK HYPOXIA	-9.58173	-6.94761	133,230,771,1466,2023,2131,2817,2821,2997,3486,3939,4015,5033,5165,5228,5230,5317,6478,7163,8497,8553,10397,26355,54541,55276,57007	ADM,ALDOC,CA12,CSRP2,ENO1,EXT1,GPC1,GPI,GYS1,IGFBP3,LDHA,LOX,P4HA1,PDK3,PGF,PGK1,PKP1,SIAH2,TPD52,PPFIA4,BHLHE40,NDRG1,FAM162A,DDIT4,PGM2,ACKR3	26/200
14_Member	Hallmark Gene Sets	M5937	HALLMARK GLYCOLYSIS	-8.19324	-5.75191	1824,2023,2131,2288,2729,2817,2997,3486,3939,5033,5165,5230,5318,5704,5836,7039,8497,8702,9048,9276,26355,50814,54541,55276	DSC2,ENO1,EXT1,FKBP4,GCLC,GPC1,GYS1,IGFBP3,LDHA,P4HA1,PDK3,PGK1,PKP2,PSMC4,PYGL,TGFA,PPFIA4,B4GALT4,ARTN,COPB2,FAM162A,NSDHL,DDIT4,PGM2	24/200
14_Member	GO Biological Processes	GO:0005975	carbohydrate metabolic process	-1.4101	-0.323151	230,2023,2131,2729,2821,2932,2997,3418,3939,5165,5210,5230,5836,6520,8702,11091,55276,56548,119391,150223	ALDOC,ENO1,EXT1,GCLC,GPI,GSK3B,GYS1,IDH2,LDHA,PDK3,PFKFB4,PGK1,PYGL,SLC3A2,B4GALT4,WDR5,PGM2,CHST7,GSTO2,YDJC	20/441
15_Member	GO Biological Processes	GO:0043009	chordate embryonic development	-9.57661	-6.94761	86,100,133,655,672,675,705,1111,1825,2131,2707,2709,2821,3198,3217,3223,3225,3236,3280,3714,3880,4323,5080,5591,5704,5898,5932,6474,6665,6899,6949,7474,9394,9817,10018,10655,10733,10736,50814,51176,51493,54888,54892,55959,57216,57822,79718,85451,130399,144455,441478	ACTL6A,ADA,ADM,BMP7,BRCA1,BRCA2,BYSL,CHEK1,DSC3,EXT1,GJB3,GJB5,GPI,HOXA1,HOXB7,HOXC6,HOXC9,HOXD10,HES1,JAG2,KRT19,MMP14,PAX6,PRKDC,PSMC4,RALA,RBBP8,SHOX2,SOX15,TBX1,TCOF1,WNT5A,HS6ST1,KEAP1,BCL2L11,DMRT2,PLK4,SIX2,NSDHL,LEF1,RTCB,NSUN2,NCAPG2,SULF2,VANGL2,GRHL3,TBL1XR1,UNK,ACVR1C,E2F7,NRARP	51/648
15_Member	GO Biological Processes	GO:0009792	embryo development ending in birth or egg hatching	-9.5379	-6.92049	86,100,133,655,672,675,705,1111,1825,2131,2707,2709,2821,3198,3217,3223,3225,3236,3280,3714,3880,4323,5080,5591,5704,5898,5932,6474,6665,6899,6949,7474,8851,9394,9817,10018,10655,10733,10736,50814,51176,51493,54888,54892,55959,57216,57822,79718,85451,130399,144455,441478	ACTL6A,ADA,ADM,BMP7,BRCA1,BRCA2,BYSL,CHEK1,DSC3,EXT1,GJB3,GJB5,GPI,HOXA1,HOXB7,HOXC6,HOXC9,HOXD10,HES1,JAG2,KRT19,MMP14,PAX6,PRKDC,PSMC4,RALA,RBBP8,SHOX2,SOX15,TBX1,TCOF1,WNT5A,CDK5R1,HS6ST1,KEAP1,BCL2L11,DMRT2,PLK4,SIX2,NSDHL,LEF1,RTCB,NSUN2,NCAPG2,SULF2,VANGL2,GRHL3,TBL1XR1,UNK,ACVR1C,E2F7,NRARP	52/670
15_Member	GO Biological Processes	GO:0001701	in utero embryonic development	-5.64253	-3.59762	86,100,133,655,675,705,1111,1825,2707,2709,2821,3280,3714,3880,5704,5932,6665,9394,9817,10018,10733,50814,51176,51493,54888,54892,79718,85451,130399,144455	ACTL6A,ADA,ADM,BMP7,BRCA2,BYSL,CHEK1,DSC3,GJB3,GJB5,GPI,HES1,JAG2,KRT19,PSMC4,RBBP8,SOX15,HS6ST1,KEAP1,BCL2L11,PLK4,NSDHL,LEF1,RTCB,NSUN2,NCAPG2,TBL1XR1,UNK,ACVR1C,E2F7	30/392
16_Member	GO Biological Processes	GO:0048732	gland development	-9.44306	-6.84792	100,655,780,1054,2049,2131,2288,2304,3084,3280,3488,3664,5080,5111,5307,6657,6899,7001,7039,7372,7474,8140,8626,9076,10018,10419,25807,51176,51599,54575,54576,54577,54600,54658,55959,87178,144455,171023,284217	ADA,BMP7,DDR1,CEBPG,EPHB3,EXT1,FKBP4,FOXE1,NRG1,HES1,IGFBP5,IRF6,PAX6,PCNA,PITX1,SOX2,TBX1,PRDX2,TGFA,UMPS,WNT5A,SLC7A5,TP63,CLDN1,BCL2L11,PRMT5,RHBDD3,LEF1,LSR,UGT1A10,UGT1A8,UGT1A7,UGT1A9,UGT1A1,SULF2,PNPT1,E2F7,ASXL1,LAMA1	39/421
16_Member	GO Biological Processes	GO:0001889	liver development	-7.05716	-4.78939	100,1054,3280,5111,7039,8140,9076,10419,25807,51599,54575,54576,54577,54600,54658,55959,87178,144455	ADA,CEBPG,HES1,PCNA,TGFA,SLC7A5,CLDN1,PRMT5,RHBDD3,LSR,UGT1A10,UGT1A8,UGT1A7,UGT1A9,UGT1A1,SULF2,PNPT1,E2F7	18/134
16_Member	GO Biological Processes	GO:0061008	hepaticobiliary system development	-6.90807	-4.65536	100,1054,3280,5111,7039,8140,9076,10419,25807,51599,54575,54576,54577,54600,54658,55959,87178,144455	ADA,CEBPG,HES1,PCNA,TGFA,SLC7A5,CLDN1,PRMT5,RHBDD3,LSR,UGT1A10,UGT1A8,UGT1A7,UGT1A9,UGT1A1,SULF2,PNPT1,E2F7	18/137
16_Member	GO Biological Processes	GO:0031100	animal organ regeneration	-4.6538	-2.76195	133,5111,5228,5634,8140,9076,10419,54658,55959,87178	ADM,PCNA,PGF,PRPS2,SLC7A5,CLDN1,PRMT5,UGT1A1,SULF2,PNPT1	10/66
16_Member	GO Biological Processes	GO:0031099	regeneration	-4.3052	-2.47907	133,688,3836,5111,5228,5634,5738,6657,6665,8140,9076,10419,54658,55959,87178	ADM,KLF5,KPNA1,PCNA,PGF,PRPS2,PTGFRN,SOX2,SOX15,SLC7A5,CLDN1,PRMT5,UGT1A1,SULF2,PNPT1	15/153
16_Member	GO Biological Processes	GO:0097421	liver regeneration	-3.68125	-1.98184	5111,8140,9076,10419,55959,87178	PCNA,SLC7A5,CLDN1,PRMT5,SULF2,PNPT1	6/30
17_Member	GO Biological Processes	GO:0045005	DNA-templated DNA replication maintenance of fidelity	-9.32289	-6.73848	641,672,675,1763,4361,5111,5888,5932,8914,10189,10498,54962,55159,84515	BLM,BRCA1,BRCA2,DNA2,MRE11,PCNA,RAD51,RBBP8,TIMELESS,ALYREF,CARM1,TIPIN,RFWD3,MCM8	14/55
17_Member	GO Biological Processes	GO:0031297	replication fork processing	-7.98175	-5.58389	641,672,675,1763,4361,5111,5888,5932,10189,10498,54962,55159	BLM,BRCA1,BRCA2,DNA2,MRE11,PCNA,RAD51,RBBP8,ALYREF,CARM1,TIPIN,RFWD3	12/48
17_Member	GO Biological Processes	GO:0032200	telomere organization	-4.50825	-2.64951	86,641,675,1763,4361,5111,5591,5888,8351,8363,8364,8607,9156,79677	ACTL6A,BLM,BRCA2,DNA2,MRE11,PCNA,PRKDC,RAD51,H3C4,H4C11,H4C3,RUVBL1,EXO1,SMC6	14/130
17_Member	GO Biological Processes	GO:0000723	telomere maintenance	-3.86892	-2.13873	86,641,675,1763,4361,5111,5591,5888,8607,9156,79677	ACTL6A,BLM,BRCA2,DNA2,MRE11,PCNA,PRKDC,RAD51,RUVBL1,EXO1,SMC6	11/97
17_Member	GO Biological Processes	GO:0032201	telomere maintenance via semi-conservative replication	-3.08824	-1.54425	641,1763,5111	BLM,DNA2,PCNA	3/7
17_Member	GO Biological Processes	GO:0000729	DNA double-strand break processing	-2.60434	-1.178	641,1763,4361,5932	BLM,DNA2,MRE11,RBBP8	4/20
17_Member	GO Biological Processes	GO:0072711	cellular response to hydroxyurea	-2.45318	-1.07289	641,5888,8914	BLM,RAD51,TIMELESS	3/11
17_Member	GO Biological Processes	GO:0001325	formation of extrachromosomal circular DNA	-2.3378	-0.989406	641,1763,9156	BLM,DNA2,EXO1	3/12
17_Member	GO Biological Processes	GO:0072710	response to hydroxyurea	-2.3378	-0.989406	641,5888,8914	BLM,RAD51,TIMELESS	3/12
17_Member	GO Biological Processes	GO:0090656	t-circle formation	-2.3378	-0.989406	641,1763,9156	BLM,DNA2,EXO1	3/12
17_Member	GO Biological Processes	GO:0090737	telomere maintenance via telomere trimming	-2.3378	-0.989406	641,1763,9156	BLM,DNA2,EXO1	3/12
18_Member	Hallmark Gene Sets	M5907	HALLMARK ESTROGEN RESPONSE LATE	-8.87767	-6.34323	771,990,1717,1952,2288,2707,2810,3251,3418,3860,3880,3918,5932,6478,6566,7164,8140,8900,10105,10733,10874,23650,51195,51599,64065	CA12,CDC6,DHCR7,CELSR2,FKBP4,GJB3,SFN,HPRT1,IDH2,KRT13,KRT19,LAMC2,RBBP8,SIAH2,SLC16A1,TPD52L1,SLC7A5,CCNA1,PPIF,PLK4,NMU,TRIM29,RAPGEFL1,LSR,PERP	25/200
18_Member	Hallmark Gene Sets	M5906	HALLMARK ESTROGEN RESPONSE EARLY	-4.53725	-2.67249	771,1717,1952,2288,2810,3280,3860,3880,5366,5932,6478,6566,7164,8140,8553,10105,25987,51195	CA12,DHCR7,CELSR2,FKBP4,SFN,HES1,KRT13,KRT19,PMAIP1,RBBP8,SIAH2,SLC16A1,TPD52L1,SLC7A5,BHLHE40,PPIF,TSKU,RAPGEFL1	18/200
19_Member	GO Biological Processes	GO:0008283	cell population proliferation	-8.74689	-6.25727	100,133,655,675,705,780,993,1111,2131,2782,2810,3251,3265,3280,3486,3488,3664,3836,4323,4361,4771,4828,5017,5080,5613,6474,6591,6899,7001,7039,7474,8624,8626,8877,9048,9212,9788,9982,10622,10736,23246,23481,51176,54892,55239,55388,63950,83737,130399,135228,222584,441478	ADA,ADM,BMP7,BRCA2,BYSL,DDR1,CDC25A,CHEK1,EXT1,GNB1,SFN,HPRT1,HRAS,HES1,IGFBP3,IGFBP5,IRF6,KPNA1,MMP14,MRE11,NF2,NMB,OVOL1,PAX6,PRKX,SHOX2,SNAI2,TBX1,PRDX2,TGFA,WNT5A,PSMG1,TP63,SPHK1,ARTN,AURKB,MTSS1,FGFBP1,POLR3G,SIX2,BOP1,PES1,LEF1,NCAPG2,OGFOD1,MCM10,DMRTA2,ITCH,ACVR1C,CD109,FAM83B,NRARP	52/706
19_Member	GO Biological Processes	GO:0008285	negative regulation of cell population proliferation	-2.41326	-1.04089	133,655,675,780,990,1021,2810,3012,3265,3280,3486,3488,3664,4771,4869,5017,5058,5074,5080,5744,6282,6591,6657,7474,7965,8573,9141,9788,9982,10397,10804,50507,57007,83737,130399,135228,144455	ADM,BMP7,BRCA2,DDR1,CDC6,CDK6,SFN,H2AC8,HRAS,HES1,IGFBP3,IGFBP5,IRF6,NF2,NPM1,OVOL1,PAK1,PAWR,PAX6,PTHLH,S100A11,SNAI2,SOX2,WNT5A,AIMP2,CASK,PDCD5,MTSS1,FGFBP1,NDRG1,GJB6,NOX4,ACKR3,ITCH,ACVR1C,CD109,E2F7	37/787
20_Member	GO Biological Processes	GO:0052695	cellular glucuronidation	-8.69568	-6.21448	54575,54576,54577,54578,54579,54600,54657,54658,54659	UGT1A10,UGT1A8,UGT1A7,UGT1A6,UGT1A5,UGT1A9,UGT1A4,UGT1A1,UGT1A3	9/20
20_Member	KEGG Pathway	hsa00980	Metabolism of xenobiotics by cytochrome P450	-8.12268	-5.68891	131,218,222,1645,29785,54575,54576,54577,54578,54579,54600,54657,54658,54659,119391	ADH7,ALDH3A1,ALDH3B2,AKR1C1,CYP2S1,UGT1A10,UGT1A8,UGT1A7,UGT1A6,UGT1A5,UGT1A9,UGT1A4,UGT1A1,UGT1A3,GSTO2	15/78
20_Member	KEGG Pathway	hsa00983	Drug metabolism - other enzymes	-7.96484	-5.57382	3251,4831,7372,8833,54575,54576,54577,54578,54579,54600,54657,54658,54659,119391,654364	HPRT1,NME2,UMPS,GMPS,UGT1A10,UGT1A8,UGT1A7,UGT1A6,UGT1A5,UGT1A9,UGT1A4,UGT1A1,UGT1A3,GSTO2,NME1-NME2	15/80
20_Member	GO Biological Processes	GO:0006063	uronic acid metabolic process	-7.6682	-5.3161	54575,54576,54577,54578,54579,54600,54657,54658,54659	UGT1A10,UGT1A8,UGT1A7,UGT1A6,UGT1A5,UGT1A9,UGT1A4,UGT1A1,UGT1A3	9/25
20_Member	GO Biological Processes	GO:0019585	glucuronate metabolic process	-7.6682	-5.3161	54575,54576,54577,54578,54579,54600,54657,54658,54659	UGT1A10,UGT1A8,UGT1A7,UGT1A6,UGT1A5,UGT1A9,UGT1A4,UGT1A1,UGT1A3	9/25
20_Member	GO Biological Processes	GO:0052696	flavonoid glucuronidation	-7.65855	-5.31261	54576,54577,54600,54658,54659	UGT1A8,UGT1A7,UGT1A9,UGT1A1,UGT1A3	5/5
20_Member	KEGG Pathway	hsa00140	Steroid hormone biosynthesis	-7.59756	-5.26369	1645,1646,3292,8644,54575,54576,54577,54578,54579,54600,54657,54658,54659	AKR1C1,AKR1C2,HSD17B1,AKR1C3,UGT1A10,UGT1A8,UGT1A7,UGT1A6,UGT1A5,UGT1A9,UGT1A4,UGT1A1,UGT1A3	13/62
20_Member	KEGG Pathway	hsa00040	Pentose and glucuronate interconversions	-7.35593	-5.05083	54575,54576,54577,54578,54579,54600,54657,54658,54659,57016	UGT1A10,UGT1A8,UGT1A7,UGT1A6,UGT1A5,UGT1A9,UGT1A4,UGT1A1,UGT1A3,AKR1B10	10/35
20_Member	GO Biological Processes	GO:0051552	flavone metabolic process	-6.89113	-4.64332	54575,54576,54577,54600,54658	UGT1A10,UGT1A8,UGT1A7,UGT1A9,UGT1A1	5/6
20_Member	KEGG Pathway	hsa00053	Ascorbate and aldarate metabolism	-6.88042	-4.64226	54575,54576,54577,54578,54579,54600,54657,54658,54659	UGT1A10,UGT1A8,UGT1A7,UGT1A6,UGT1A5,UGT1A9,UGT1A4,UGT1A1,UGT1A3	9/30
20_Member	KEGG Pathway	hsa01240	Biosynthesis of cofactors	-6.86015	-4.63029	158,2729,2730,4831,5805,7372,8836,54575,54576,54577,54578,54579,54600,54657,54658,54659,56474,133686,654364	ADSL,GCLC,GCLM,NME2,PTS,UMPS,GGH,UGT1A10,UGT1A8,UGT1A7,UGT1A6,UGT1A5,UGT1A9,UGT1A4,UGT1A1,UGT1A3,CTPS2,NADK2,NME1-NME2	19/153
20_Member	KEGG Pathway	hsa00982	Drug metabolism - cytochrome P450	-6.78431	-4.58297	131,218,222,54575,54576,54577,54578,54579,54600,54657,54658,54659,119391	ADH7,ALDH3A1,ALDH3B2,UGT1A10,UGT1A8,UGT1A7,UGT1A6,UGT1A5,UGT1A9,UGT1A4,UGT1A1,UGT1A3,GSTO2	13/72
20_Member	GO Biological Processes	GO:0006805	xenobiotic metabolic process	-6.78017	-4.58297	100,218,1562,1645,4363,8529,10057,29785,54575,54576,54577,54578,54600,54658,54659,55270,119391	ADA,ALDH3A1,CYP2C18,AKR1C1,ABCC1,CYP4F2,ABCC5,CYP2S1,UGT1A10,UGT1A8,UGT1A7,UGT1A6,UGT1A9,UGT1A1,UGT1A3,NUDT15,GSTO2	17/125
20_Member	KEGG Pathway	hsa00860	Porphyrin metabolism	-6.42977	-4.26196	3052,54575,54576,54577,54578,54579,54600,54657,54658,54659	HCCS,UGT1A10,UGT1A8,UGT1A7,UGT1A6,UGT1A5,UGT1A9,UGT1A4,UGT1A1,UGT1A3	10/43
20_Member	GO Biological Processes	GO:0052697	xenobiotic glucuronidation	-6.35779	-4.19802	54576,54577,54600,54658,54659	UGT1A8,UGT1A7,UGT1A9,UGT1A1,UGT1A3	5/7
20_Member	GO Biological Processes	GO:0009410	response to xenobiotic stimulus	-6.23753	-4.09341	100,218,768,1019,1562,1645,2729,2730,3485,4015,4363,5111,5228,5608,5888,7039,7372,7804,8529,10057,11200,25788,25807,29785,54575,54576,54577,54578,54600,54658,54659,55270,119391	ADA,ALDH3A1,CA9,CDK4,CYP2C18,AKR1C1,GCLC,GCLM,IGFBP2,LOX,ABCC1,PCNA,PGF,MAP2K6,RAD51,TGFA,UMPS,LRP8,CYP4F2,ABCC5,CHEK2,RAD54B,RHBDD3,CYP2S1,UGT1A10,UGT1A8,UGT1A7,UGT1A6,UGT1A9,UGT1A1,UGT1A3,NUDT15,GSTO2	33/427
20_Member	KEGG Pathway	hsa00830	Retinol metabolism	-6.19723	-4.06073	131,1562,29785,54575,54576,54577,54578,54579,54600,54657,54658,54659	ADH7,CYP2C18,CYP2S1,UGT1A10,UGT1A8,UGT1A7,UGT1A6,UGT1A5,UGT1A9,UGT1A4,UGT1A1,UGT1A3	12/68
20_Member	KEGG Pathway	hsa05204	Chemical carcinogenesis - DNA adducts	-6.12597	-3.99696	1562,1646,54575,54576,54577,54578,54579,54600,54657,54658,54659,119391	CYP2C18,AKR1C2,UGT1A10,UGT1A8,UGT1A7,UGT1A6,UGT1A5,UGT1A9,UGT1A4,UGT1A1,UGT1A3,GSTO2	12/69
20_Member	GO Biological Processes	GO:0071466	cellular response to xenobiotic stimulus	-6.01391	-3.8959	100,218,1562,1645,4363,5111,7372,8529,10057,11200,29785,54575,54576,54577,54578,54600,54658,54659,55270,119391	ADA,ALDH3A1,CYP2C18,AKR1C1,ABCC1,PCNA,UMPS,CYP4F2,ABCC5,CHEK2,CYP2S1,UGT1A10,UGT1A8,UGT1A7,UGT1A6,UGT1A9,UGT1A1,UGT1A3,NUDT15,GSTO2	20/190
20_Member	GO Biological Processes	GO:0001523	retinoid metabolic process	-5.97985	-3.87592	131,1056,1562,1645,7804,8644,29785,54576,54577,54600,54658,54659,57016	ADH7,CEL,CYP2C18,AKR1C1,LRP8,AKR1C3,CYP2S1,UGT1A8,UGT1A7,UGT1A9,UGT1A1,UGT1A3,AKR1B10	13/84
20_Member	GO Biological Processes	GO:0009812	flavonoid metabolic process	-5.80224	-3.72165	54575,54576,54577,54600,54658,54659	UGT1A10,UGT1A8,UGT1A7,UGT1A9,UGT1A1,UGT1A3	6/14
20_Member	GO Biological Processes	GO:0016101	diterpenoid metabolic process	-5.80158	-3.72165	131,1056,1562,1645,7804,8644,29785,54576,54577,54600,54658,54659,57016	ADH7,CEL,CYP2C18,AKR1C1,LRP8,AKR1C3,CYP2S1,UGT1A8,UGT1A7,UGT1A9,UGT1A1,UGT1A3,AKR1B10	13/87
20_Member	GO Biological Processes	GO:0042573	retinoic acid metabolic process	-5.62417	-3.58231	131,1562,29785,54576,54577,54600,54658,54659	ADH7,CYP2C18,CYP2S1,UGT1A8,UGT1A7,UGT1A9,UGT1A1,UGT1A3	8/31
20_Member	KEGG Pathway	hsa05207	Chemical carcinogenesis - receptor activation	-5.2775	-3.26782	182,688,990,993,2778,3265,3836,3838,3840,5296,54575,54576,54577,54578,54579,54600,54657,54658,54659,119391	JAG1,KLF5,CDC6,CDC25A,GNAS,HRAS,KPNA1,KPNA2,KPNA4,PIK3R2,UGT1A10,UGT1A8,UGT1A7,UGT1A6,UGT1A5,UGT1A9,UGT1A4,UGT1A1,UGT1A3,GSTO2	20/212
20_Member	GO Biological Processes	GO:0006721	terpenoid metabolic process	-5.21051	-3.21249	131,1056,1562,1645,7804,8644,29785,54576,54577,54600,54658,54659,57016	ADH7,CEL,CYP2C18,AKR1C1,LRP8,AKR1C3,CYP2S1,UGT1A8,UGT1A7,UGT1A9,UGT1A1,UGT1A3,AKR1B10	13/98
20_Member	GO Biological Processes	GO:0042445	hormone metabolic process	-4.93525	-2.98109	131,133,1056,1562,1645,1646,1717,1734,2304,3292,8644,8879,29785,54576,54577,54600,54658,54659,57016	ADH7,ADM,CEL,CYP2C18,AKR1C1,AKR1C2,DHCR7,DIO2,FOXE1,HSD17B1,AKR1C3,SGPL1,CYP2S1,UGT1A8,UGT1A7,UGT1A9,UGT1A1,UGT1A3,AKR1B10	19/205
20_Member	GO Biological Processes	GO:0042440	pigment metabolic process	-4.77467	-2.84932	1652,4363,51629,54575,54576,54577,54600,54657,54658,402055	DDT,ABCC1,SLC25A39,UGT1A10,UGT1A8,UGT1A7,UGT1A9,UGT1A4,UGT1A1,SRRD	10/64
20_Member	GO Biological Processes	GO:0006720	isoprenoid metabolic process	-4.43398	-2.59089	131,1056,1562,1645,7804,8644,10195,29785,54576,54577,54600,54658,54659,57016	ADH7,CEL,CYP2C18,AKR1C1,LRP8,AKR1C3,ALG3,CYP2S1,UGT1A8,UGT1A7,UGT1A9,UGT1A1,UGT1A3,AKR1B10	14/132
20_Member	KEGG Pathway	hsa04976	Bile secretion	-4.21163	-2.42231	2778,10998,54575,54576,54577,54578,54579,54600,54657,54658,54659	GNAS,SLC27A5,UGT1A10,UGT1A8,UGT1A7,UGT1A6,UGT1A5,UGT1A9,UGT1A4,UGT1A1,UGT1A3	11/89
20_Member	GO Biological Processes	GO:0010817	regulation of hormone levels	-2.89437	-1.38938	131,133,1056,1131,1562,1645,1646,1717,1734,2029,2151,2304,3292,4828,6520,6566,7447,8140,8644,8879,29785,54576,54577,54600,54658,54659,57016,65985,130399	ADH7,ADM,CEL,CHRM3,CYP2C18,AKR1C1,AKR1C2,DHCR7,DIO2,ENSA,F2RL2,FOXE1,HSD17B1,NMB,SLC3A2,SLC16A1,VSNL1,SLC7A5,AKR1C3,SGPL1,CYP2S1,UGT1A8,UGT1A7,UGT1A9,UGT1A1,UGT1A3,AKR1B10,AACS,ACVR1C	29/533
20_Member	GO Biological Processes	GO:0008210	estrogen metabolic process	-2.21135	-0.893822	3292,8879,54577,54658,54659	HSD17B1,SGPL1,UGT1A7,UGT1A1,UGT1A3	5/40
20_Member	GO Biological Processes	GO:0034308	primary alcohol metabolic process	-2.12653	-0.832418	131,222,1056,1562,1645,1646,8644,57016	ADH7,ALDH3B2,CEL,CYP2C18,AKR1C1,AKR1C2,AKR1C3,AKR1B10	8/96
20_Member	GO Biological Processes	GO:0042572	retinol metabolic process	-1.73958	-0.555479	131,1056,1562,8644,57016	ADH7,CEL,CYP2C18,AKR1C3,AKR1B10	5/52

[truncated: 5 more sheets: Metascape-SC-down, Metascape-NET-up, Metascape-NET-down, Metascape-MT-up, Metascape-MT-down]
