# Supplementary material for: Comprehensive transcriptome, miRNA and kinome profiling identifies new treatment options for personalized lung cancer therapy
Source: Clin Transl Med. 2025 Feb 24;15(3):e70177. doi: 10.1002/ctm2.70177 (PMC11850761; doi:10.1002/ctm2.70177)
Supplement: Supplementary file 5 — Supporting Information [file CTM2-15-e70177-s007.xlsx]

## Sheet: AD
Supplementary Table S4. Differentially expressed miRNAs in different histological types of lung cancer
DEMs in adenocarcinoma
miRNA	Accession	Fold Change	adj.P.Val
hsa-let-7b-5p	MIMAT0000063	2.68	6.09e-12
hsa-let-7i-5p	MIMAT0000415	2.15	2.56e-10
hsa-miR-106b-3p	MIMAT0004672	11.4	2.75e-17
hsa-miR-10b-5p	MIMAT0000254	4.32	9.75e-09
hsa-miR-1180-3p	MIMAT0005825	12.01	1.2e-15
hsa-miR-1184	MIMAT0005829	8.85	6.09e-20
hsa-miR-1185-1-3p	MIMAT0022838	6.62	5.8e-18
hsa-miR-1185-2-3p	MIMAT0022713	6.68	3.16e-17
hsa-miR-1202	MIMAT0005865	3.31	6.12e-06
hsa-miR-1224-5p	MIMAT0005458	4.45	6.33e-13
hsa-miR-1225-5p	MIMAT0005572	6.79	7.68e-15
hsa-miR-1226-5p	MIMAT0005576	2.59	2.26e-09
hsa-miR-1227-5p	MIMAT0022941	3.91	6.71e-08
hsa-miR-1231	MIMAT0005586	5.94	5.92e-10
hsa-miR-1244	MIMAT0005896	-4.69	2.65e-06
hsa-miR-1246	MIMAT0005898	4.07	3.23e-07
hsa-miR-1247-3p	MIMAT0022721	3.64	1.92e-10
hsa-miR-125a-3p	MIMAT0004602	3.49	8.16e-08
hsa-miR-125b-1-3p	MIMAT0004592	3.53	1.12e-06
hsa-miR-125b-2-3p	MIMAT0004603	8.42	2.86e-13
hsa-miR-1260b	MIMAT0015041	11.56	8.38e-15
hsa-miR-1268a	MIMAT0005922	2.26	3.35e-06
hsa-miR-1270	MIMAT0005924	2.07	9.99e-06
hsa-miR-1271-5p	MIMAT0005796	11.57	3.64e-16
hsa-miR-1273g-3p	MIMAT0022742	2.99	0.0001
hsa-miR-1273h-5p	MIMAT0030415	2.45	1.58e-07
hsa-miR-127-3p	MIMAT0000446	12.54	4.65e-12
hsa-miR-1275	MIMAT0005929	3.11	1.16e-07
hsa-miR-1281	MIMAT0005939	2.96	0.009
hsa-miR-128-3p	MIMAT0000424	10.03	2.02e-18
hsa-miR-1285-3p	MIMAT0005876	2.97	7.77e-11
hsa-miR-1287-5p	MIMAT0005878	4.11	2.12e-09
hsa-miR-1290	MIMAT0005880	6.65	1.27e-07
hsa-miR-1291	MIMAT0005881	3.47	1.16e-09
hsa-miR-1292-5p	MIMAT0005943	3.17	1.86e-13
hsa-miR-1296-5p	MIMAT0005794	3.83	4.3e-10
hsa-miR-1301-3p	MIMAT0005797	7.35	1.45e-10
hsa-miR-1307-3p	MIMAT0005951	11.65	6.4e-15
hsa-miR-1307-5p	MIMAT0022727	2.59	1.54e-05
hsa-miR-130b-3p	MIMAT0000691	10.74	2.11e-13
hsa-miR-132-3p	MIMAT0000426	26.89	3.75e-14
hsa-miR-1343-5p	MIMAT0027038	2.84	6.15e-07
hsa-miR-134-5p	MIMAT0000447	5.56	2.96e-10
hsa-miR-135a-3p	MIMAT0004595	2.48	5.9e-09
hsa-miR-138-1-3p	MIMAT0004607	2.44	0.0001
hsa-miR-139-3p	MIMAT0004552	5.93	3.76e-16
hsa-miR-139-5p	MIMAT0000250	2.61	0.0009
hsa-miR-140-5p	MIMAT0000431	2.7	2.06e-06
hsa-miR-141-3p	MIMAT0000432	4.93	0.0002
hsa-miR-143-5p	MIMAT0004599	3.93	3.5e-06
hsa-miR-1469	MIMAT0007347	2.02	5.52e-06
hsa-miR-146a-5p	MIMAT0000449	2.46	0.0005
hsa-miR-146b-3p	MIMAT0004766	6.3	1.25e-16
hsa-miR-148a-3p	MIMAT0000243	8.04	4.8e-11
hsa-miR-148b-3p	MIMAT0000759	11.77	1.53e-13
hsa-miR-149-5p	MIMAT0000450	8.16	3.35e-11
hsa-miR-150-3p	MIMAT0004610	5.61	1.2e-16
hsa-miR-150-5p	MIMAT0000451	2.22	0.0024
hsa-miR-151a-3p	MIMAT0000757	2.61	3.94e-08
hsa-miR-151b	MIMAT0010214	2.68	2.38e-06
hsa-miR-152-3p	MIMAT0000438	3.38	5.29e-07
hsa-miR-155-5p	MIMAT0000646	22.37	7.97e-06
hsa-miR-1587	MIMAT0019077	5.46	5.78e-12
hsa-miR-15a-5p	MIMAT0000068	3.26	1.42e-07
hsa-miR-17-3p	MIMAT0000071	9.6	4.13e-17
hsa-miR-181a-2-3p	MIMAT0004558	7.8	5.54e-16
hsa-miR-181a-3p	MIMAT0000270	3.11	4.03e-06
hsa-miR-181a-5p	MIMAT0000256	2.07	3.95e-06
hsa-miR-181b-5p	MIMAT0000257	2.47	1.91e-07
hsa-miR-181c-3p	MIMAT0004559	2.19	5.2e-07
hsa-miR-181c-5p	MIMAT0000258	8.88	2.39e-14
hsa-miR-181d-5p	MIMAT0002821	11.45	7.06e-18
hsa-miR-182-5p	MIMAT0000259	6.57	1.97e-08
hsa-miR-183-3p	MIMAT0004560	4.01	1.08e-08
hsa-miR-183-5p	MIMAT0000261	23.1	1.16e-15
hsa-miR-185-3p	MIMAT0004611	2.27	1.67e-05
hsa-miR-187-3p	MIMAT0000262	6.37	3.41e-07
hsa-miR-18a-3p	MIMAT0002891	3.49	6.87e-09
hsa-miR-18a-5p	MIMAT0000072	2.41	9.33e-05
hsa-miR-18b-5p	MIMAT0001412	2.52	0.0004
hsa-miR-1909-3p	MIMAT0007883	4.55	8.2e-09
hsa-miR-191-3p	MIMAT0001618	4.21	2.23e-10
hsa-miR-1914-3p	MIMAT0007890	2.16	4.03e-05
hsa-miR-192-5p	MIMAT0000222	9.05	1.88e-07
hsa-miR-193a-3p	MIMAT0000459	7.13	4.53e-17
hsa-miR-193b-3p	MIMAT0002819	12.97	9.69e-11
hsa-miR-193b-5p	MIMAT0004767	7.76	4.46e-16
hsa-miR-194-5p	MIMAT0000460	4.29	1.78e-05
hsa-miR-1972	MIMAT0009447	2.79	4.06e-05
hsa-miR-1973	MIMAT0009448	2.35	0.0002
hsa-miR-197-3p	MIMAT0000227	3.94	1.06e-08
hsa-miR-197-5p	MIMAT0022691	2.14	0.0002
hsa-miR-199a-3p	MIMAT0000232	2.42	3.84e-06
hsa-miR-199a-5p	MIMAT0000231	2.86	3.66e-08
hsa-miR-199b-3p	MIMAT0004563	2.42	3.84e-06
hsa-miR-199b-5p	MIMAT0000263	2.4	1.14e-05
hsa-miR-200a-3p	MIMAT0000682	9.36	1.64e-09
hsa-miR-200a-5p	MIMAT0001620	6.66	2.12e-09
hsa-miR-200b-3p	MIMAT0000318	4.02	3.53e-06
hsa-miR-200b-5p	MIMAT0004571	18.83	2.76e-11
hsa-miR-200c-3p	MIMAT0000617	2.34	6.85e-05
hsa-miR-200c-5p	MIMAT0004657	2.47	1.63e-06
hsa-miR-205-5p	MIMAT0000266	16.65	6.08e-08
hsa-miR-20b-5p	MIMAT0001413	2.35	3.79e-05
hsa-miR-210-3p	MIMAT0000267	6.13	2e-07
hsa-miR-2110	MIMAT0010133	6.4	2.86e-13
hsa-miR-2115-5p	MIMAT0011158	-2.76	0.0077
hsa-miR-212-3p	MIMAT0000269	7.38	1.65e-14
hsa-miR-21-3p	MIMAT0004494	14.8	2.64e-18
hsa-miR-214-5p	MIMAT0004564	9.29	4.9e-11
hsa-miR-21-5p	MIMAT0000076	3.11	7.38e-05
hsa-miR-22-3p	MIMAT0000077	2.45	4.32e-11
hsa-miR-224-3p	MIMAT0009198	9.06	3.86e-10
hsa-miR-224-5p	MIMAT0000281	7.4	8.11e-09
hsa-miR-22-5p	MIMAT0004495	5.96	5.15e-13
hsa-miR-2392	MIMAT0019043	4.12	2.28e-09
hsa-miR-23a-5p	MIMAT0004496	6.18	5.23e-09
hsa-miR-23b-5p	MIMAT0004587	6.59	1.28e-13
hsa-miR-23c	MIMAT0018000	9	8.78e-14
hsa-miR-24-2-5p	MIMAT0004497	5.6	1.42e-11
hsa-miR-25-3p	MIMAT0000081	3.59	1.11e-09
hsa-miR-25-5p	MIMAT0004498	8.19	1.26e-22
hsa-miR-26b-5p	MIMAT0000083	4.01	7.44e-07
hsa-miR-27a-5p	MIMAT0004501	3.6	0.0003
hsa-miR-27b-3p	MIMAT0000419	2.22	1.28e-05
hsa-miR-27b-5p	MIMAT0004588	10.97	3.5e-15
hsa-miR-28-3p	MIMAT0004502	6.28	1.61e-10
hsa-miR-28-5p	MIMAT0000085	2.67	1.84e-06
hsa-miR-296-3p	MIMAT0004679	3.24	1.03e-14
hsa-miR-29b-1-5p	MIMAT0004514	5.16	8.1e-11
hsa-miR-29b-2-5p	MIMAT0004515	7.95	1.91e-09
hsa-miR-29b-3p	MIMAT0000100	4.78	1.56e-07
hsa-miR-29c-3p	MIMAT0000681	3.55	1.61e-06
hsa-miR-29c-5p	MIMAT0004673	2.6	1.8e-05
hsa-miR-3065-3p	MIMAT0015378	2.47	1.82e-05
hsa-miR-3065-5p	MIMAT0015066	2.85	3.96e-06
hsa-miR-30a-5p	MIMAT0000087	-2.25	0.0007
hsa-miR-30b-3p	MIMAT0004589	6.12	2.09e-10
hsa-miR-30c-1-3p	MIMAT0004674	3.55	6.01e-15
hsa-miR-30c-2-3p	MIMAT0004550	3.36	5.59e-07
hsa-miR-30e-3p	MIMAT0000693	3.95	3.11e-10
hsa-miR-30e-5p	MIMAT0000692	2.95	0.0001
hsa-miR-3124-5p	MIMAT0014986	3.91	3.09e-12
hsa-miR-3135b	MIMAT0018985	7.11	3.37e-14
hsa-miR-3147	MIMAT0015019	2.47	1.56e-06
hsa-miR-3156-5p	MIMAT0015030	2.98	0.0002
hsa-miR-31-5p	MIMAT0000089	23.26	1.71e-07
hsa-miR-3162-5p	MIMAT0015036	2.49	2.27e-07
hsa-miR-3175	MIMAT0015052	14.43	7.2e-14
hsa-miR-3177-3p	MIMAT0015054	3.49	4.55e-13
hsa-miR-3180	MIMAT0018178	9.94	9.83e-18
hsa-miR-3180-3p	MIMAT0015058	9.56	1.02e-15
hsa-miR-3185	MIMAT0015065	2.52	1.99e-05
hsa-miR-3187-3p	MIMAT0015069	3.46	5.16e-10
hsa-miR-3188	MIMAT0015070	5.26	2.67e-14
hsa-miR-3195	MIMAT0015079	4.42	4.99e-06
hsa-miR-3197	MIMAT0015082	9.44	0.0002
hsa-miR-3200-3p	MIMAT0015085	2.22	7.62e-05
hsa-miR-3201	MIMAT0015086	2.68	0.0016
hsa-miR-320e	MIMAT0015072	2.74	2.28e-07
hsa-miR-324-3p	MIMAT0000762	15.61	6.72e-17
hsa-miR-324-5p	MIMAT0000761	14.82	6.56e-07
hsa-miR-326	MIMAT0000756	3.47	5.95e-08
hsa-miR-328-3p	MIMAT0000752	9.54	5.33e-11
hsa-miR-330-3p	MIMAT0000751	9.26	6.71e-15
hsa-miR-331-3p	MIMAT0000760	2.59	1.83e-06
hsa-miR-331-5p	MIMAT0004700	4.41	9.72e-11
hsa-miR-335-5p	MIMAT0000765	2.99	5.96e-05
hsa-miR-337-5p	MIMAT0004695	2.16	9.26e-06
hsa-miR-338-5p	MIMAT0004701	2.77	2.74e-05
hsa-miR-339-3p	MIMAT0004702	15.01	5.54e-16
hsa-miR-339-5p	MIMAT0000764	8.44	2.61e-14
hsa-miR-342-5p	MIMAT0004694	4.23	1.28e-07
hsa-miR-345-5p	MIMAT0000772	6.32	3.16e-11
hsa-miR-34a-3p	MIMAT0004557	4.19	1.2e-09
hsa-miR-34a-5p	MIMAT0000255	2.09	5.6e-06
hsa-miR-34c-3p	MIMAT0004677	3.36	0.016
hsa-miR-3607-5p	MIMAT0017984	3.98	5.28e-10
hsa-miR-3609	MIMAT0017986	7.9	5.28e-10
hsa-miR-3613-3p	MIMAT0017991	30.88	9.7e-05
hsa-miR-3615	MIMAT0017994	3.66	4.5e-10
hsa-miR-3617-5p	MIMAT0017997	2.31	0.0015
hsa-miR-3619-5p	MIMAT0017999	-2.21	5.06e-05
hsa-miR-3620-5p	MIMAT0022967	2.95	1.96e-09
hsa-miR-3621	MIMAT0018002	5.22	2.11e-08
hsa-miR-362-5p	MIMAT0000705	11.42	1.64e-13
hsa-miR-363-3p	MIMAT0000707	3.01	0.0001
hsa-miR-3648	MIMAT0018068	5.67	3.1e-15
hsa-miR-3651	MIMAT0018071	8.97	3.09e-12
hsa-miR-3652	MIMAT0018072	2.3	1.84e-06
hsa-miR-365b-5p	MIMAT0022833	2.44	1.03e-06
hsa-miR-3663-3p	MIMAT0018085	6.21	5.26e-13
hsa-miR-3679-5p	MIMAT0018104	3.95	2.89e-09
hsa-miR-3687	MIMAT0018115	5.67	5.31e-06
hsa-miR-370-3p	MIMAT0000722	4.47	4.56e-09
hsa-miR-371b-5p	MIMAT0019892	4.07	5.1e-06
hsa-miR-374b-5p	MIMAT0004955	5.54	2.67e-14
hsa-miR-375	MIMAT0000728	3.4	0.0001
hsa-miR-376c-3p	MIMAT0000720	2.38	1.44e-05
hsa-miR-378a-5p	MIMAT0000731	5.19	5.46e-11
hsa-miR-378c	MIMAT0016847	3.75	1.07e-07
hsa-miR-378d	MIMAT0018926	5.86	5.43e-12
hsa-miR-378f	MIMAT0018932	5.46	1.46e-10
hsa-miR-378g	MIMAT0018937	3.42	2.59e-10
hsa-miR-378h	MIMAT0018984	-4.46	7.27e-12
hsa-miR-378i	MIMAT0019074	6.93	4.98e-10
hsa-miR-379-5p	MIMAT0000733	8.23	3.1e-10
hsa-miR-382-5p	MIMAT0000737	7.61	1.07e-13
hsa-miR-3937	MIMAT0018352	8.77	2.6e-15
hsa-miR-3940-5p	MIMAT0019229	2.11	6.12e-07
hsa-miR-409-3p	MIMAT0001639	9	9.94e-13
hsa-miR-421	MIMAT0003339	5.99	3.68e-13
hsa-miR-422a	MIMAT0001339	8.79	7.04e-11
hsa-miR-423-3p	MIMAT0001340	2.93	8e-10
hsa-miR-423-5p	MIMAT0004748	2.89	4.57e-07
hsa-miR-424-3p	MIMAT0004749	7.62	4.14e-15
hsa-miR-4253	MIMAT0016882	2.28	1.49e-05
hsa-miR-425-3p	MIMAT0001343	10.5	9.58e-15
hsa-miR-425-5p	MIMAT0003393	3.89	7.4e-09
hsa-miR-4269	MIMAT0016897	9.76	1.81e-15
hsa-miR-4284	MIMAT0016915	6.42	2.21e-11
hsa-miR-4286	MIMAT0016916	6.86	8.01e-11
hsa-miR-429	MIMAT0001536	2.19	0.0003
hsa-miR-4298	MIMAT0016852	-2.54	6.34e-08
hsa-miR-4306	MIMAT0016858	8.48	1.21e-18
hsa-miR-4317	MIMAT0016872	4.45	1.4e-09
hsa-miR-4322	MIMAT0016873	2.11	1.08e-06
hsa-miR-4324	MIMAT0016876	5.19	1.01e-10
hsa-miR-432-5p	MIMAT0002814	7.82	3.53e-11
hsa-miR-433-3p	MIMAT0001627	2.92	2.61e-07
hsa-miR-4417	MIMAT0018929	11.32	1.07e-10
hsa-miR-4419a	MIMAT0018931	2.63	1.69e-10
hsa-miR-4428	MIMAT0018943	3.88	7.99e-13
hsa-miR-4430	MIMAT0018945	2.72	5.03e-09
hsa-miR-4440	MIMAT0018958	2.9	4.32e-10
hsa-miR-4443	MIMAT0018961	12.06	6.47e-11
hsa-miR-4449	MIMAT0018968	10.4	9.83e-18
hsa-miR-4454	MIMAT0018976	2.2	2.35e-05
hsa-miR-4462	MIMAT0018986	2.63	1.79e-09
hsa-miR-4486	MIMAT0019020	4.22	5.77e-14
hsa-miR-4487	MIMAT0019021	-5.01	1.94e-14
hsa-miR-4492	MIMAT0019027	2.46	2.23e-06
hsa-miR-4505	MIMAT0019041	7.56	5.58e-12
hsa-miR-4507	MIMAT0019044	4.45	7.52e-14
hsa-miR-4510	MIMAT0019047	4.04	1.16e-09
hsa-miR-4513	MIMAT0019050	3.97	2.6e-12
hsa-miR-451a	MIMAT0001631	-2.12	0.039
hsa-miR-4525	MIMAT0019064	2.47	6.62e-05
hsa-miR-452-5p	MIMAT0001635	6.49	2.2e-10
hsa-miR-4529-3p	MIMAT0019068	7.09	3.68e-20
hsa-miR-4534	MIMAT0019073	2.48	1.49e-05
hsa-miR-4539	MIMAT0019082	3.15	2.33e-09
hsa-miR-455-3p	MIMAT0004784	2.45	4.18e-06
hsa-miR-4632-5p	MIMAT0022977	4.23	1.16e-08
hsa-miR-4634	MIMAT0019691	11.62	1.81e-16
hsa-miR-4640-5p	MIMAT0019699	2.82	1.58e-07
hsa-miR-4646-5p	MIMAT0019707	5.26	1.94e-14
hsa-miR-4649-5p	MIMAT0019711	3.53	4.79e-07
hsa-miR-4651	MIMAT0019715	3.48	4.16e-08
hsa-miR-4655-5p	MIMAT0019721	2.76	1.7e-05
hsa-miR-4665-5p	MIMAT0019739	5.86	7.21e-18
hsa-miR-4667-5p	MIMAT0019743	3.53	6.86e-09
hsa-miR-4668-5p	MIMAT0019745	16.57	5.01e-05
hsa-miR-4673	MIMAT0019755	2.23	2.42e-07
hsa-miR-4674	MIMAT0019756	6.46	2.9e-11
hsa-miR-4685-5p	MIMAT0019771	2.79	6.04e-09
hsa-miR-4688	MIMAT0019777	4.85	9.94e-13
hsa-miR-4689	MIMAT0019778	3.3	2.53e-10
hsa-miR-4690-5p	MIMAT0019779	5.5	2.16e-16
hsa-miR-4707-5p	MIMAT0019807	3.3	1.49e-09
hsa-miR-4710	MIMAT0019815	3.12	3.98e-11
hsa-miR-4721	MIMAT0019835	5.96	2.21e-11
hsa-miR-4722-5p	MIMAT0019836	2.38	1.7e-06
hsa-miR-4723-5p	MIMAT0019838	4.31	3.33e-11
hsa-miR-4726-5p	MIMAT0019845	3.04	2.11e-08
hsa-miR-4730	MIMAT0019852	11.53	5.71e-13
hsa-miR-4732-5p	MIMAT0019855	2.61	0.0001
hsa-miR-4734	MIMAT0019859	3.92	4.05e-08
hsa-miR-4738-3p	MIMAT0019867	3.83	2.06e-09
hsa-miR-4741	MIMAT0019871	9.62	2.32e-15
hsa-miR-4743-5p	MIMAT0019874	3.09	2.5e-11
hsa-miR-4745-5p	MIMAT0019878	3.33	1.45e-07
hsa-miR-4749-5p	MIMAT0019885	2.32	7.23e-06
hsa-miR-4750-5p	MIMAT0019887	3.72	3.44e-08
hsa-miR-4758-5p	MIMAT0019903	4.05	9.33e-10
hsa-miR-4763-3p	MIMAT0019913	2.65	1.6e-09
hsa-miR-4783-3p	MIMAT0019947	2.32	7.5e-05
hsa-miR-4786-5p	MIMAT0019954	10.87	9.83e-18
hsa-miR-4800-3p	MIMAT0019979	2.09	2.62e-05
hsa-miR-483-5p	MIMAT0004761	3.95	1.42e-07
hsa-miR-484	MIMAT0002174	10.45	5.8e-18
hsa-miR-486-3p	MIMAT0004762	2.14	1.53e-05
hsa-miR-487b-3p	MIMAT0003180	11.03	1.87e-11
hsa-miR-489-3p	MIMAT0002805	3.85	2.04e-06
hsa-miR-491-5p	MIMAT0002807	10.62	7.99e-17
hsa-miR-493-3p	MIMAT0003161	2.12	3.87e-05
hsa-miR-500a-5p	MIMAT0004773	8.66	7.19e-14
hsa-miR-500b-3p	MIMAT0027032	2.52	8.89e-08
hsa-miR-5010-5p	MIMAT0021043	2.21	1.4e-05
hsa-miR-501-5p	MIMAT0002872	5.2	8.38e-15
hsa-miR-503-5p	MIMAT0002874	2.13	3.26e-05
hsa-miR-504-3p	MIMAT0026612	2.96	1.32e-09
hsa-miR-505-3p	MIMAT0002876	2.74	4.78e-08
hsa-miR-505-5p	MIMAT0004776	8.85	1.05e-15
hsa-miR-5100	MIMAT0022259	14.98	8.63e-12
hsa-miR-5189-3p	MIMAT0027088	6.36	0.0001
hsa-miR-5189-5p	MIMAT0021120	3.66	3.65e-13
hsa-miR-5196-5p	MIMAT0021128	5.65	2.21e-11
hsa-miR-532-3p	MIMAT0004780	5.55	3.45e-10
hsa-miR-532-5p	MIMAT0002888	2.93	2.74e-07
hsa-miR-542-5p	MIMAT0003340	2.71	1.61e-06
hsa-miR-550a-3-5p	MIMAT0020925	3.16	6.89e-08
hsa-miR-550a-3p	MIMAT0003257	2.98	9.61e-10
hsa-miR-550a-5p	MIMAT0004800	3.72	4.03e-10
hsa-miR-550b-2-5p	MIMAT0022737	2.74	1.13e-10
hsa-miR-5571-5p	MIMAT0022257	2.67	1.74e-07
hsa-miR-5572	MIMAT0022260	3.03	1.1e-08
hsa-miR-572	MIMAT0003237	4.11	9.94e-06
hsa-miR-574-3p	MIMAT0003239	2.16	0.0004
hsa-miR-574-5p	MIMAT0004795	2.47	1.65e-06
hsa-miR-584-3p	MIMAT0022708	-3.37	3.91e-07
hsa-miR-6068	MIMAT0023693	2.31	0.011
hsa-miR-6075	MIMAT0023700	6.81	3.72e-12
hsa-miR-6124	MIMAT0024597	2.04	5.13e-05
hsa-miR-6126	MIMAT0024599	3.91	4.41e-07
hsa-miR-6132	MIMAT0024616	8.99	3.43e-19
hsa-miR-6133	MIMAT0024617	2.52	7.9e-11
hsa-miR-6165	MIMAT0024782	2.54	1.53e-05
hsa-miR-625-5p	MIMAT0003294	11.48	2.09e-20
hsa-miR-628-3p	MIMAT0003297	6.12	1.61e-11
hsa-miR-629-3p	MIMAT0003298	2.55	7.33e-08
hsa-miR-629-5p	MIMAT0004810	10.17	4.66e-15
hsa-miR-637	MIMAT0003307	2.19	9.77e-09
hsa-miR-642a-3p	MIMAT0020924	5.92	3.21e-16
hsa-miR-642b-3p	MIMAT0018444	5.19	9.16e-14
hsa-miR-650	MIMAT0003320	2.57	4.13e-07
hsa-miR-6510-5p	MIMAT0025476	2.64	2.15e-07
hsa-miR-6511b-5p	MIMAT0025847	-3.54	1.06e-09
hsa-miR-652-3p	MIMAT0003322	3.03	2.23e-05
hsa-miR-652-5p	MIMAT0022709	2.71	3.33e-09
hsa-miR-658	MIMAT0003336	2.93	9.53e-08
hsa-miR-660-5p	MIMAT0003338	9.12	1.02e-15
hsa-miR-663a	MIMAT0003326	2.89	6.57e-06
hsa-miR-663b	MIMAT0005867	4.62	5.04e-12
hsa-miR-664a-5p	MIMAT0005948	7.06	3.79e-14
hsa-miR-664b-5p	MIMAT0022271	3.14	8.86e-09
hsa-miR-665	MIMAT0004952	3.86	2.42e-09
hsa-miR-668-5p	MIMAT0026636	-4.74	6.77e-11
hsa-miR-671-5p	MIMAT0003880	8.85	2.02e-18
hsa-miR-6716-5p	MIMAT0025844	8.37	1.11e-13
hsa-miR-6721-5p	MIMAT0025852	2.14	0.0002
hsa-miR-6722-3p	MIMAT0025854	3.5	1.86e-08
hsa-miR-6723-5p	MIMAT0025855	3.98	2.07e-12
hsa-miR-6726-5p	MIMAT0027353	2.97	2.88e-11
hsa-miR-6728-5p	MIMAT0027357	2.73	1.29e-06
hsa-miR-6732-5p	MIMAT0027365	-6.78	9.83e-18
hsa-miR-6734-5p	MIMAT0027369	2.77	1.82e-08
hsa-miR-6737-5p	MIMAT0027375	3.83	5.02e-10
hsa-miR-6740-5p	MIMAT0027381	2.26	1.06e-08
hsa-miR-6741-5p	MIMAT0027383	2.17	0.0005
hsa-miR-6746-5p	MIMAT0027392	3.8	7.91e-10
hsa-miR-6750-5p	MIMAT0027400	-5.19	2.73e-13
hsa-miR-6752-5p	MIMAT0027404	2.07	8.27e-06
hsa-miR-6753-5p	MIMAT0027406	3.4	1.26e-11
hsa-miR-6754-5p	MIMAT0027408	2.42	1.43e-07
hsa-miR-675-5p	MIMAT0004284	7.6	1.48e-14
hsa-miR-6757-5p	MIMAT0027414	2.77	1.11e-06
hsa-miR-6763-5p	MIMAT0027426	3.06	2.91e-07
hsa-miR-6765-5p	MIMAT0027430	2.23	5.84e-06
hsa-miR-6768-5p	MIMAT0027436	3.63	5.62e-09
hsa-miR-6769a-5p	MIMAT0027438	2.12	1.59e-05
hsa-miR-6771-5p	MIMAT0027442	3.76	3e-09
hsa-miR-6774-5p	MIMAT0027448	4.25	1.81e-16
hsa-miR-6779-5p	MIMAT0027458	2.86	1.03e-09
hsa-miR-6780b-5p	MIMAT0027572	2.25	2.8e-05
hsa-miR-6781-5p	MIMAT0027462	6.67	7.92e-13
hsa-miR-6784-5p	MIMAT0027468	3.01	4.4e-08
hsa-miR-6785-5p	MIMAT0027470	3.09	2.89e-07
hsa-miR-6786-5p	MIMAT0027472	2.11	2.11e-06
hsa-miR-6787-5p	MIMAT0027474	2.89	3.63e-06
hsa-miR-6789-5p	MIMAT0027478	3.41	1.34e-07
hsa-miR-6790-5p	MIMAT0027480	8.33	1.1e-10
hsa-miR-6791-5p	MIMAT0027482	2	3.35e-06
hsa-miR-6792-5p	MIMAT0027484	2.09	3.41e-08
hsa-miR-6795-5p	MIMAT0027490	3.23	5.91e-13
hsa-miR-6796-5p	MIMAT0027492	2.01	1.9e-07
hsa-miR-6797-5p	MIMAT0027494	2.96	3.34e-07
hsa-miR-6798-5p	MIMAT0027496	2.37	2.02e-06
hsa-miR-6799-5p	MIMAT0027498	5.11	4.6e-12
hsa-miR-6802-5p	MIMAT0027504	6.01	2.27e-12
hsa-miR-6805-5p	MIMAT0027510	2.41	6.38e-05
hsa-miR-6806-5p	MIMAT0027512	2.71	4.27e-09
hsa-miR-6808-5p	MIMAT0027516	3	2.57e-07
hsa-miR-6813-5p	MIMAT0027526	5.78	1.64e-14
hsa-miR-6815-5p	MIMAT0027530	2.47	7.83e-11
hsa-miR-6816-5p	MIMAT0027532	2.28	7.83e-06
hsa-miR-6819-5p	MIMAT0027538	2.8	3.21e-07
hsa-miR-6820-5p	MIMAT0027540	4.74	2.04e-12
hsa-miR-6824-5p	MIMAT0027548	7.62	2.19e-12
hsa-miR-6825-5p	MIMAT0027550	3.29	1.13e-09
hsa-miR-6829-5p	MIMAT0027558	3.8	1.65e-10
hsa-miR-6836-5p	MIMAT0027574	16.36	1.53e-12
hsa-miR-6845-5p	MIMAT0027590	4.52	1.74e-12
hsa-miR-6846-5p	MIMAT0027592	3.21	3.59e-08
hsa-miR-6848-5p	MIMAT0027596	6.07	2.5e-12
hsa-miR-6849-5p	MIMAT0027598	2.04	8.79e-06
hsa-miR-6851-5p	MIMAT0027602	2.33	2.1e-07
hsa-miR-6860	MIMAT0027622	4.71	2.79e-13
hsa-miR-6861-5p	MIMAT0027623	3.87	4.57e-11
hsa-miR-6869-5p	MIMAT0027638	2.07	8.59e-07
hsa-miR-6870-5p	MIMAT0027640	3.11	2.06e-05
hsa-miR-6875-5p	MIMAT0027650	2.35	3.63e-06
hsa-miR-6880-5p	MIMAT0027660	2.25	1.23e-05
hsa-miR-6887-5p	MIMAT0027674	2.07	3.88e-05
hsa-miR-6889-5p	MIMAT0027678	5.95	4.13e-18
hsa-miR-6891-5p	MIMAT0027682	2.19	9.77e-06
hsa-miR-6894-5p	MIMAT0027688	2.63	1.79e-09
hsa-miR-708-5p	MIMAT0004926	14.17	2.31e-13
hsa-miR-7106-5p	MIMAT0028109	4.08	1.91e-11
hsa-miR-7108-5p	MIMAT0028113	2.15	3.08e-05
hsa-miR-7109-5p	MIMAT0028115	3.17	1.46e-06
hsa-miR-7110-5p	MIMAT0028117	2.08	0.001
hsa-miR-7111-5p	MIMAT0028119	6.16	1.41e-09
hsa-miR-7112-5p	MIMAT0028121	3.12	1.41e-09
hsa-miR-7114-5p	MIMAT0028125	3.07	1.2e-08
hsa-miR-7150	MIMAT0028211	2.27	2e-05
hsa-miR-7152-3p	MIMAT0028215	3.26	7.76e-10
hsa-miR-7154-5p	MIMAT0028218	-5.13	3.64e-13
hsa-miR-744-5p	MIMAT0004945	3.5	2.69e-07
hsa-miR-760	MIMAT0004957	2.81	5.31e-12
hsa-miR-766-3p	MIMAT0003888	3.28	6.06e-08
hsa-miR-769-3p	MIMAT0003887	4.44	5.63e-12
hsa-miR-769-5p	MIMAT0003886	4.02	1.54e-11
hsa-miR-7845-5p	MIMAT0030420	3.56	8.68e-09
hsa-miR-7846-3p	MIMAT0030421	15.23	8.33e-16
hsa-miR-7847-3p	MIMAT0030422	-2.71	1.49e-09
hsa-miR-7855-5p	MIMAT0030430	-5.16	5.58e-12
hsa-miR-7975	MIMAT0031178	7.3	2.06e-11
hsa-miR-7977	MIMAT0031180	3.94	7.38e-07
hsa-miR-8063	MIMAT0030990	6.49	8.94e-16
hsa-miR-8073	MIMAT0031000	4.55	8.35e-11
hsa-miR-8075	MIMAT0031002	-4.91	1.94e-16
hsa-miR-8084	MIMAT0031011	2.31	0.0003
hsa-miR-8085	MIMAT0031012	2.26	2.5e-05
hsa-miR-8089	MIMAT0031016	4.13	1.45e-10
hsa-miR-874-3p	MIMAT0004911	4.45	3.1e-10
hsa-miR-885-3p	MIMAT0004948	4.55	2.41e-09
hsa-miR-887-3p	MIMAT0004951	3.5	3.26e-11
hsa-miR-92a-1-5p	MIMAT0004507	2.99	2.4e-08
hsa-miR-92b-3p	MIMAT0003218	8.91	5.45e-10
hsa-miR-92b-5p	MIMAT0004792	8.31	3.87e-18
hsa-miR-933	MIMAT0004976	7.4	9.16e-16
hsa-miR-93-3p	MIMAT0004509	13.16	7.4e-26
hsa-miR-936	MIMAT0004979	2.41	5.05e-09
hsa-miR-937-5p	MIMAT0022938	3.04	4.39e-08
hsa-miR-939-5p	MIMAT0004982	5.97	1.71e-17
hsa-miR-941	MIMAT0004984	6.91	8.5e-14
hsa-miR-99b-3p	MIMAT0004678	13.12	2.93e-19
hsa-miR-99b-5p	MIMAT0000689	2.05	1.95e-08

## Sheet: SQ
DEMs in squamous cell carcinoma
miRNA	Accession	Fold Change	adj.P.Val
hsa-miR-106b-3p	MIMAT0004672	12.88	0.0001
hsa-miR-1180-3p	MIMAT0005825	8.22	0.0018
hsa-miR-1182	MIMAT0005827	3.01	0.0379
hsa-miR-1184	MIMAT0005829	10.98	9.1e-05
hsa-miR-1185-1-3p	MIMAT0022838	10.72	0.0133
hsa-miR-1185-2-3p	MIMAT0022713	9.63	0.0001
hsa-miR-1193	MIMAT0015049	2.82	0.0333
hsa-miR-1202	MIMAT0005865	7.57	0.021
hsa-miR-1224-5p	MIMAT0005458	5.69	0.0133
hsa-miR-1225-5p	MIMAT0005572	11.89	0.0115
hsa-miR-1227-5p	MIMAT0022941	10.35	0.0354
hsa-miR-1229-5p	MIMAT0022942	9.5	0.046
hsa-miR-1231	MIMAT0005586	6.66	0.0061
hsa-miR-1233-5p	MIMAT0022943	11.23	0.0249
hsa-miR-1237-5p	MIMAT0022946	3.9	0.0347
hsa-miR-1246	MIMAT0005898	28	0.0114
hsa-miR-1247-3p	MIMAT0022721	11.64	0.0032
hsa-miR-1268a	MIMAT0005922	2.52	0.0347
hsa-miR-1271-5p	MIMAT0005796	9.35	0.0087
hsa-miR-127-3p	MIMAT0000446	6.74	0.0441
hsa-miR-1275	MIMAT0005929	7.73	0.0128
hsa-miR-128-3p	MIMAT0000424	13.62	2.1e-05
hsa-miR-1290	MIMAT0005880	26.36	0.0082
hsa-miR-1291	MIMAT0005881	4.66	0.0228
hsa-miR-1292-5p	MIMAT0005943	2.93	0.0249
hsa-miR-1301-3p	MIMAT0005797	25.5	0.0185
hsa-miR-1307-3p	MIMAT0005951	8.56	0.0115
hsa-miR-130b-3p	MIMAT0000691	5.41	0.016
hsa-miR-132-3p	MIMAT0000426	14.38	0.0049
hsa-miR-134-5p	MIMAT0000447	8.81	0.001
hsa-miR-148a-3p	MIMAT0000243	10.69	0.0015
hsa-miR-148b-3p	MIMAT0000759	5.47	0.023
hsa-miR-149-5p	MIMAT0000450	10.73	0.0007
hsa-miR-150-3p	MIMAT0004610	9.95	0.0046
hsa-miR-152-3p	MIMAT0000438	3.64	0.0442
hsa-miR-1587	MIMAT0019077	10.01	0.0034
hsa-miR-181d-5p	MIMAT0002821	6.89	0.0198
hsa-miR-182-5p	MIMAT0000259	13.46	0.0225
hsa-miR-183-5p	MIMAT0000261	30.51	0.0031
hsa-miR-18a-5p	MIMAT0000072	3.91	0.0334
hsa-miR-1910-5p	MIMAT0007884	5.72	0.0442
hsa-miR-191-3p	MIMAT0001618	4.13	0.0198
hsa-miR-192-5p	MIMAT0000222	13.65	0.0185
hsa-miR-193a-3p	MIMAT0000459	7.24	0.009
hsa-miR-193b-3p	MIMAT0002819	39.82	0.0027
hsa-miR-193b-5p	MIMAT0004767	12.27	0.0004
hsa-miR-195-5p	MIMAT0000461	-3.54	0.0438
hsa-miR-197-5p	MIMAT0022691	4.11	0.006
hsa-miR-200a-3p	MIMAT0000682	5.03	0.0379
hsa-miR-200a-5p	MIMAT0001620	6.9	0.0048
hsa-miR-200b-5p	MIMAT0004571	14.18	0.0231
hsa-miR-200c-3p	MIMAT0000617	2.07	0.0367
hsa-miR-205-5p	MIMAT0000266	438.68	0.0083
hsa-miR-20b-5p	MIMAT0001413	6.81	0.0346
hsa-miR-210-3p	MIMAT0000267	6.71	0.0135
hsa-miR-2110	MIMAT0010133	3.58	0.0299
hsa-miR-212-3p	MIMAT0000269	6.8	0.0027
hsa-miR-21-3p	MIMAT0004494	10.12	0.0003
hsa-miR-214-5p	MIMAT0004564	6.37	0.0106
hsa-miR-224-5p	MIMAT0000281	10.62	0.0296
hsa-miR-2392	MIMAT0019043	10.05	0.0042
hsa-miR-23a-5p	MIMAT0004496	7.18	0.0027
hsa-miR-23b-5p	MIMAT0004587	4.02	0.0016
hsa-miR-23c	MIMAT0018000	3.82	0.0115
hsa-miR-2467-3p	MIMAT0019953	2.6	0.0454
hsa-miR-25-5p	MIMAT0004498	17.1	0.0114
hsa-miR-27b-5p	MIMAT0004588	5.64	0.0156
hsa-miR-296-3p	MIMAT0004679	5.36	0.0017
hsa-miR-30a-5p	MIMAT0000087	-14.44	0.0489
hsa-miR-3124-5p	MIMAT0014986	7.12	0.0042
hsa-miR-3135b	MIMAT0018985	17.08	0.0026
hsa-miR-3156-5p	MIMAT0015030	5.9	0.0307
hsa-miR-3162-5p	MIMAT0015036	6.5	0.0112
hsa-miR-3175	MIMAT0015052	16.24	0.006
hsa-miR-3176	MIMAT0015053	2.48	0.0223
hsa-miR-3177-3p	MIMAT0015054	5.46	0.0027
hsa-miR-3178	MIMAT0015055	3.42	0.0496
hsa-miR-3180	MIMAT0018178	8.54	0.0159
hsa-miR-3180-3p	MIMAT0015058	7.27	0.0324
hsa-miR-3184-3p	MIMAT0022731	2.43	0.0449
hsa-miR-3185	MIMAT0015065	7.76	0.0303
hsa-miR-3187-3p	MIMAT0015069	5.82	0.012
hsa-miR-3188	MIMAT0015070	9.97	0.023
hsa-miR-3197	MIMAT0015082	20.75	0.0073
hsa-miR-324-3p	MIMAT0000762	4.01	0.0145
hsa-miR-324-5p	MIMAT0000761	20.62	0.0028
hsa-miR-330-3p	MIMAT0000751	8.77	0.0008
hsa-miR-331-5p	MIMAT0004700	4.08	0.0028
hsa-miR-339-3p	MIMAT0004702	5.83	0.0358
hsa-miR-339-5p	MIMAT0000764	5.76	0.0169
hsa-miR-345-5p	MIMAT0000772	5.73	0.0347
hsa-miR-3609	MIMAT0017986	6.93	0.0321
hsa-miR-3621	MIMAT0018002	5.2	0.0438
hsa-miR-3622b-5p	MIMAT0018005	4	0.0347
hsa-miR-362-5p	MIMAT0000705	11.34	0.0145
hsa-miR-3648	MIMAT0018068	13.71	0.0184
hsa-miR-3651	MIMAT0018071	29.25	0.0114
hsa-miR-3663-3p	MIMAT0018085	13.53	0.0321
hsa-miR-3679-5p	MIMAT0018104	5.52	0.0133
hsa-miR-370-3p	MIMAT0000722	6.13	0.0232
hsa-miR-374b-5p	MIMAT0004955	4.86	0.0017
hsa-miR-378d	MIMAT0018926	5.63	0.0086
hsa-miR-378f	MIMAT0018932	3.97	0.0114
hsa-miR-378g	MIMAT0018937	4.47	0.0267
hsa-miR-378h	MIMAT0018984	-4.89	0.016
hsa-miR-378i	MIMAT0019074	4.77	0.0335
hsa-miR-379-5p	MIMAT0000733	5.88	0.0367
hsa-miR-382-5p	MIMAT0000737	6.86	0.0046
hsa-miR-3937	MIMAT0018352	10.9	0.0294
hsa-miR-409-3p	MIMAT0001639	9.96	0.0026
hsa-miR-421	MIMAT0003339	6.49	0.0055
hsa-miR-422a	MIMAT0001339	6.75	0.0204
hsa-miR-424-3p	MIMAT0004749	8.9	0.0156
hsa-miR-425-3p	MIMAT0001343	12.1	0.0002
hsa-miR-4269	MIMAT0016897	7.27	0.0264
hsa-miR-4271	MIMAT0016901	4.42	0.0299
hsa-miR-4306	MIMAT0016858	5.97	0.0039
hsa-miR-4321	MIMAT0016874	2.16	0.0478
hsa-miR-432-5p	MIMAT0002814	5.22	0.0058
hsa-miR-4417	MIMAT0018929	28.89	0.0136
hsa-miR-4419a	MIMAT0018931	3.68	0.0321
hsa-miR-4428	MIMAT0018943	6.68	0.0061
hsa-miR-4430	MIMAT0018945	3.98	0.0478
hsa-miR-4433b-3p	MIMAT0030414	5.15	0.0133
hsa-miR-4433b-5p	MIMAT0030413	-2.29	0.0304
hsa-miR-4441	MIMAT0018959	2.26	0.0419
hsa-miR-4443	MIMAT0018961	38.84	0.0105
hsa-miR-4448	MIMAT0018967	2.51	0.0044
hsa-miR-4449	MIMAT0018968	16.94	6.09e-05
hsa-miR-4462	MIMAT0018986	3.59	0.0264
hsa-miR-4463	MIMAT0018987	6.11	0.0319
hsa-miR-4466	MIMAT0018993	3.04	0.0419
hsa-miR-4478	MIMAT0019006	2.67	0.0096
hsa-miR-4479	MIMAT0019011	2.07	0.0161
hsa-miR-4487	MIMAT0019021	-2.36	0.0133
hsa-miR-4492	MIMAT0019027	4.34	0.0419
hsa-miR-4497	MIMAT0019032	4.24	0.0269
hsa-miR-4498	MIMAT0019033	4.85	0.0347
hsa-miR-4505	MIMAT0019041	39.84	0.0094
hsa-miR-4507	MIMAT0019044	15.41	0.0073
hsa-miR-4513	MIMAT0019050	6.03	0.0061
hsa-miR-4516	MIMAT0019053	2.46	0.0467
hsa-miR-4529-3p	MIMAT0019068	5.7	0.0029
hsa-miR-4539	MIMAT0019082	6.18	0.0039
hsa-miR-4632-5p	MIMAT0022977	5.8	0.0147
hsa-miR-4634	MIMAT0019691	19.56	0.0017
hsa-miR-4640-5p	MIMAT0019699	5.22	0.0007
hsa-miR-4646-5p	MIMAT0019707	6.38	0.0003
hsa-miR-4651	MIMAT0019715	5.72	0.0161
hsa-miR-4655-5p	MIMAT0019721	7.21	0.0333
hsa-miR-4656	MIMAT0019723	5.38	0.0016
hsa-miR-4665-3p	MIMAT0019740	2.18	0.0348
hsa-miR-4665-5p	MIMAT0019739	14.47	0.0019
hsa-miR-4667-5p	MIMAT0019743	11.87	0.002
hsa-miR-4673	MIMAT0019755	3.26	0.0298
hsa-miR-4674	MIMAT0019756	5.37	0.0186
hsa-miR-4685-5p	MIMAT0019771	5.23	0.0231
hsa-miR-4688	MIMAT0019777	9.62	0.0018
hsa-miR-4689	MIMAT0019778	7.56	0.016
hsa-miR-4690-5p	MIMAT0019779	4.92	0.019
hsa-miR-4707-5p	MIMAT0019807	5.98	0.0397
hsa-miR-4710	MIMAT0019815	3.58	0.0065
hsa-miR-4721	MIMAT0019835	14.52	0.016
hsa-miR-4723-5p	MIMAT0019838	5.91	0.0255
hsa-miR-4726-5p	MIMAT0019845	3.02	0.0445
hsa-miR-4730	MIMAT0019852	12.53	0.0103
hsa-miR-4732-5p	MIMAT0019855	4.61	0.0464
hsa-miR-4734	MIMAT0019859	13.03	0.023
hsa-miR-4738-3p	MIMAT0019867	5.8	0.0114
hsa-miR-4741	MIMAT0019871	19.08	0.0114
hsa-miR-4743-5p	MIMAT0019874	3.45	0.0133
hsa-miR-4745-5p	MIMAT0019878	9.21	0.0154
hsa-miR-4750-5p	MIMAT0019887	7.3	0.0312
hsa-miR-4758-5p	MIMAT0019903	5.81	0.023
hsa-miR-4763-3p	MIMAT0019913	5.91	0.0264
hsa-miR-4776-5p	MIMAT0019932	2.03	0.0449
hsa-miR-4786-5p	MIMAT0019954	7.07	0.0067
hsa-miR-4800-3p	MIMAT0019979	3.7	0.0492
hsa-miR-483-5p	MIMAT0004761	8.21	0.0233
hsa-miR-484	MIMAT0002174	10.81	0.0037
hsa-miR-487b-3p	MIMAT0003180	8.45	0.0096
hsa-miR-491-5p	MIMAT0002807	8.66	0.0029
hsa-miR-500a-5p	MIMAT0004773	5.11	0.0264
hsa-miR-5010-5p	MIMAT0021043	3.55	0.0115
hsa-miR-501-5p	MIMAT0002872	4.81	0.0299
hsa-miR-504-3p	MIMAT0026612	4.6	0.0067
hsa-miR-5100	MIMAT0022259	3.79	0.0242
hsa-miR-5196-5p	MIMAT0021128	7.75	0.0114
hsa-miR-550a-3p	MIMAT0003257	2.99	0.0233
hsa-miR-550a-5p	MIMAT0004800	3.63	0.041
hsa-miR-5703	MIMAT0022496	2.24	0.0198
hsa-miR-574-5p	MIMAT0004795	2.12	0.0315
hsa-miR-6075	MIMAT0023700	11.08	0.0037
hsa-miR-6086	MIMAT0023711	6.36	0.0365
hsa-miR-6126	MIMAT0024599	10.32	0.0145
hsa-miR-6132	MIMAT0024616	20.23	0.0042
hsa-miR-625-5p	MIMAT0003294	6.69	0.0028
hsa-miR-629-3p	MIMAT0003298	3.65	0.0367
hsa-miR-629-5p	MIMAT0004810	10.69	6.09e-05
hsa-miR-642a-3p	MIMAT0020924	12	0.0308
hsa-miR-642b-3p	MIMAT0018444	10.79	0.0438
hsa-miR-650	MIMAT0003320	3.33	0.0419
hsa-miR-6510-5p	MIMAT0025476	5.49	0.0186
hsa-miR-654-5p	MIMAT0003330	2.29	0.0295
hsa-miR-658	MIMAT0003336	5.89	0.0125
hsa-miR-663a	MIMAT0003326	7.42	0.0245
hsa-miR-663b	MIMAT0005867	3.93	0.046
hsa-miR-664a-5p	MIMAT0005948	6.96	0.0299
hsa-miR-664b-5p	MIMAT0022271	8.53	0.0029
hsa-miR-665	MIMAT0004952	6.99	4.93e-05
hsa-miR-671-5p	MIMAT0003880	12.74	0.0008
hsa-miR-6716-5p	MIMAT0025844	11.19	0.0046
hsa-miR-6720-5p	MIMAT0027345	3.02	0.031
hsa-miR-6722-3p	MIMAT0025854	5.98	0.0348
hsa-miR-6724-5p	MIMAT0025856	3.37	0.0478
hsa-miR-6726-5p	MIMAT0027353	6.84	0.0114
hsa-miR-6729-5p	MIMAT0027359	3.07	0.0261
hsa-miR-6732-5p	MIMAT0027365	-2.83	0.0167
hsa-miR-6734-5p	MIMAT0027369	4.76	0.0227
hsa-miR-6737-5p	MIMAT0027375	6.56	0.0004
hsa-miR-6740-5p	MIMAT0027381	4.58	0.0467
hsa-miR-6746-5p	MIMAT0027392	5.96	0.0014
hsa-miR-6748-5p	MIMAT0027396	3.66	0.0039
hsa-miR-6750-5p	MIMAT0027400	-3	0.016
hsa-miR-6752-5p	MIMAT0027404	5.68	0.0185
hsa-miR-6753-5p	MIMAT0027406	4.18	0.0336
hsa-miR-675-5p	MIMAT0004284	15.22	0.0012
hsa-miR-6757-5p	MIMAT0027414	3.57	0.0264
hsa-miR-6759-5p	MIMAT0027418	2.99	0.0186
hsa-miR-6763-5p	MIMAT0027426	8.08	0.0003
hsa-miR-6765-5p	MIMAT0027430	4.76	0.0299
hsa-miR-6768-5p	MIMAT0027436	7.01	0.0361
hsa-miR-6769b-5p	MIMAT0027620	5.53	0.0375
hsa-miR-6771-5p	MIMAT0027442	16.48	0.0068
hsa-miR-6774-5p	MIMAT0027448	6.46	0.0307
hsa-miR-6779-5p	MIMAT0027458	4.23	0.023
hsa-miR-6780b-5p	MIMAT0027572	13	0.0324
hsa-miR-6781-5p	MIMAT0027462	6.56	0.0438
hsa-miR-6782-5p	MIMAT0027464	4.66	0.0495
hsa-miR-6786-5p	MIMAT0027472	3.83	0.0263
hsa-miR-6789-5p	MIMAT0027478	9.89	0.0261
hsa-miR-6790-5p	MIMAT0027480	10.39	0.0111
hsa-miR-6791-5p	MIMAT0027482	5.91	0.0457
hsa-miR-6795-5p	MIMAT0027490	5.9	0.027
hsa-miR-6797-5p	MIMAT0027494	3.91	0.0347
hsa-miR-6798-5p	MIMAT0027496	5.46	0.0317
hsa-miR-6799-5p	MIMAT0027498	6.03	0.0215
hsa-miR-6802-5p	MIMAT0027504	11.67	0.0026
hsa-miR-6803-5p	MIMAT0027506	3.64	0.046
hsa-miR-6806-5p	MIMAT0027512	3.54	0.0194
hsa-miR-6808-5p	MIMAT0027516	7.56	0.009
hsa-miR-6813-5p	MIMAT0027526	10.8	0.0189
hsa-miR-6815-5p	MIMAT0027530	4.48	0.0133
hsa-miR-6816-5p	MIMAT0027532	3.27	0.0347
hsa-miR-6819-5p	MIMAT0027538	8.51	0.0245
hsa-miR-6820-5p	MIMAT0027540	7	0.0193
hsa-miR-6824-5p	MIMAT0027548	6.49	0.0225
hsa-miR-6829-5p	MIMAT0027558	6.88	0.024
hsa-miR-6833-5p	MIMAT0027566	2.69	0.0264
hsa-miR-6836-5p	MIMAT0027574	12.33	0.0076
hsa-miR-6845-5p	MIMAT0027590	6.56	0.0189
hsa-miR-6846-5p	MIMAT0027592	6.05	0.0068
hsa-miR-6847-5p	MIMAT0027594	2.34	0.0136
hsa-miR-6848-5p	MIMAT0027596	12	0.0008
hsa-miR-6849-5p	MIMAT0027598	2.92	0.0261
hsa-miR-6850-5p	MIMAT0027600	6.6	0.0379
hsa-miR-6858-5p	MIMAT0027616	3	0.0419
hsa-miR-6860	MIMAT0027622	7.2	0.023
hsa-miR-6869-5p	MIMAT0027638	3.25	0.0237
hsa-miR-6870-5p	MIMAT0027640	8.81	0.0264
hsa-miR-6877-5p	MIMAT0027654	3.23	0.0456
hsa-miR-6879-5p	MIMAT0027658	5.2	0.0114
hsa-miR-6880-5p	MIMAT0027660	4.1	0.0347
hsa-miR-6887-5p	MIMAT0027674	3.9	0.0317
hsa-miR-6889-5p	MIMAT0027678	9.76	0.0022
hsa-miR-6893-5p	MIMAT0027686	5.22	0.0007
hsa-miR-6894-5p	MIMAT0027688	5.55	0.0473
hsa-miR-708-5p	MIMAT0004926	116.84	0.0002
hsa-miR-7106-5p	MIMAT0028109	6.08	0.0475
hsa-miR-7108-5p	MIMAT0028113	2.58	0.0442
hsa-miR-7110-5p	MIMAT0028117	3.21	0.0156
hsa-miR-7111-5p	MIMAT0028119	10.48	0.0135
hsa-miR-7114-5p	MIMAT0028125	4.57	0.0114
hsa-miR-7150	MIMAT0028211	11.16	0.0331
hsa-miR-7152-3p	MIMAT0028215	3.81	0.0089
hsa-miR-7154-5p	MIMAT0028218	-3.59	0.023
hsa-miR-744-5p	MIMAT0004945	3.87	0.0383
hsa-miR-760	MIMAT0004957	2.45	0.0298
hsa-miR-762	MIMAT0010313	3.13	0.0456
hsa-miR-769-3p	MIMAT0003887	5.16	0.0464
hsa-miR-769-5p	MIMAT0003886	2.34	0.0283
hsa-miR-7845-5p	MIMAT0030420	4.92	0.0128
hsa-miR-7846-3p	MIMAT0030421	8.47	0.001
hsa-miR-8060	MIMAT0030987	2.85	0.0244
hsa-miR-8063	MIMAT0030990	12.91	0.0133
hsa-miR-8069	MIMAT0030996	3.04	0.0367
hsa-miR-8073	MIMAT0031000	10.25	0.0004
hsa-miR-8085	MIMAT0031012	3.99	0.0423
hsa-miR-8089	MIMAT0031016	5.92	0.0181
hsa-miR-874-3p	MIMAT0004911	17.28	0.027
hsa-miR-885-3p	MIMAT0004948	8.56	0.0231
hsa-miR-887-3p	MIMAT0004951	3.3	0.0017
hsa-miR-92b-3p	MIMAT0003218	3.5	0.0498
hsa-miR-92b-5p	MIMAT0004792	16.75	0.0073
hsa-miR-933	MIMAT0004976	10.21	0.0012
hsa-miR-93-3p	MIMAT0004509	14.08	0.0107
hsa-miR-93-5p	MIMAT0000093	2.08	0.0376
hsa-miR-937-5p	MIMAT0022938	7.64	0.0293
hsa-miR-939-5p	MIMAT0004982	9.18	0.016
hsa-miR-941	MIMAT0004984	6.33	0.0242

## Sheet: NET
DEMs in neuroendocrine tumors
miRNA	Accession	Fold Change	adj.P.Val
hsa-miR-106b-3p	MIMAT0004672	60.02	0.0231
hsa-miR-106b-5p	MIMAT0000680	5.25	0.0397
hsa-miR-1180-3p	MIMAT0005825	35.34	0.0077
hsa-miR-1185-1-3p	MIMAT0022838	9.96	0.0147
hsa-miR-1185-2-3p	MIMAT0022713	11.3	0.0297
hsa-miR-125b-2-3p	MIMAT0004603	8	0.0376
hsa-miR-1260b	MIMAT0015041	38.91	0.0424
hsa-miR-126-3p	MIMAT0000445	-2.59	0.0354
hsa-miR-128-3p	MIMAT0000424	19.15	0.0117
hsa-miR-1301-3p	MIMAT0005797	43.27	0.0147
hsa-miR-1307-3p	MIMAT0005951	26.58	0.0117
hsa-miR-130b-3p	MIMAT0000691	154.27	0.0117
hsa-miR-132-3p	MIMAT0000426	44.11	0.0256
hsa-miR-148a-3p	MIMAT0000243	12.95	0.0022
hsa-miR-181a-2-3p	MIMAT0004558	13.37	0.0175
hsa-miR-181c-3p	MIMAT0004559	5.44	0.0336
hsa-miR-181d-5p	MIMAT0002821	11.31	0.0427
hsa-miR-182-5p	MIMAT0000259	62.26	0.0376
hsa-miR-183-3p	MIMAT0004560	22.42	0.0136
hsa-miR-183-5p	MIMAT0000261	111.72	0.0147
hsa-miR-192-5p	MIMAT0000222	22.98	0.0134
hsa-miR-193b-5p	MIMAT0004767	7.05	0.0408
hsa-miR-200a-5p	MIMAT0001620	22.3	0.0117
hsa-miR-200b-5p	MIMAT0004571	73.86	0.0117
hsa-miR-200c-3p	MIMAT0000617	3.7	0.0266
hsa-miR-210-3p	MIMAT0000267	22.19	0.0073
hsa-miR-2110	MIMAT0010133	6.49	0.0073
hsa-miR-212-3p	MIMAT0000269	7.33	0.0248
hsa-miR-21-3p	MIMAT0004494	12.67	0.0163
hsa-miR-2392	MIMAT0019043	9.24	0.0175
hsa-miR-25-3p	MIMAT0000081	8	0.0376
hsa-miR-25-5p	MIMAT0004498	22.48	0.0175
hsa-miR-28-3p	MIMAT0004502	14.77	0.0248
hsa-miR-296-3p	MIMAT0004679	3.85	0.0393
hsa-miR-3175	MIMAT0015052	85.47	0.0117
hsa-miR-3197	MIMAT0015082	16.84	0.0461
hsa-miR-324-3p	MIMAT0000762	24.93	0.0038
hsa-miR-328-3p	MIMAT0000752	9.7	0.034
hsa-miR-331-5p	MIMAT0004700	4.21	0.034
hsa-miR-339-3p	MIMAT0004702	30.48	0.0175
hsa-miR-339-5p	MIMAT0000764	13.06	0.0461
hsa-miR-345-5p	MIMAT0000772	71.91	0.0077
hsa-miR-361-5p	MIMAT0000703	2.28	0.0136
hsa-miR-362-5p	MIMAT0000705	28.89	0.028
hsa-miR-3648	MIMAT0018068	16.28	0.0248
hsa-miR-3651	MIMAT0018071	61.83	0.0127
hsa-miR-3663-3p	MIMAT0018085	14.94	0.0305
hsa-miR-378h	MIMAT0018984	-13.31	0.0376
hsa-miR-421	MIMAT0003339	19.95	0.0248
hsa-miR-423-3p	MIMAT0001340	3.22	0.0461
hsa-miR-425-3p	MIMAT0001343	34.52	0.0117
hsa-miR-4286	MIMAT0016916	18.12	0.0459
hsa-miR-4298	MIMAT0016852	-4.18	0.0336
hsa-miR-4417	MIMAT0018929	32.79	0.0355
hsa-miR-4449	MIMAT0018968	18.58	0.0172
hsa-miR-4487	MIMAT0019021	-6.16	0.0305
hsa-miR-4539	MIMAT0019082	5.35	0.0381
hsa-miR-4646-5p	MIMAT0019707	9.18	0.0184
hsa-miR-4688	MIMAT0019777	7.56	0.0421
hsa-miR-4730	MIMAT0019852	24.05	0.0134
hsa-miR-484	MIMAT0002174	16.4	0.0073
hsa-miR-491-5p	MIMAT0002807	18.71	0.0136
hsa-miR-500a-5p	MIMAT0004773	17.92	0.0134
hsa-miR-501-5p	MIMAT0002872	5.4	0.0305
hsa-miR-502-3p	MIMAT0004775	-3.72	0.0183
hsa-miR-505-5p	MIMAT0004776	13.9	0.0117
hsa-miR-5100	MIMAT0022259	75.96	0.0242
hsa-miR-532-3p	MIMAT0004780	6.89	0.0417
hsa-miR-532-5p	MIMAT0002888	5.27	0.0376
hsa-miR-550a-5p	MIMAT0004800	4.67	0.0376
hsa-miR-6075	MIMAT0023700	8.79	0.0266
hsa-miR-625-5p	MIMAT0003294	7.16	0.0176
hsa-miR-629-5p	MIMAT0004810	17.3	0.0117
hsa-miR-6511b-5p	MIMAT0025847	-5.06	0.0256
hsa-miR-652-5p	MIMAT0022709	2.88	0.0391
hsa-miR-668-5p	MIMAT0026636	-9.85	0.0497
hsa-miR-671-5p	MIMAT0003880	13.64	0.0136
hsa-miR-6732-5p	MIMAT0027365	-10.57	0.0077
hsa-miR-6734-5p	MIMAT0027369	2.86	0.0307
hsa-miR-6750-5p	MIMAT0027400	-8.54	0.049
hsa-miR-6757-5p	MIMAT0027414	11.79	0.0117
hsa-miR-6781-5p	MIMAT0027462	7.44	0.0407
hsa-miR-6795-5p	MIMAT0027490	5.19	0.0248
hsa-miR-6836-5p	MIMAT0027574	16.27	0.0328
hsa-miR-6870-5p	MIMAT0027640	12.2	0.0421
hsa-miR-6889-5p	MIMAT0027678	8.12	0.0464
hsa-miR-7154-5p	MIMAT0028218	-7.66	0.0231
hsa-miR-769-3p	MIMAT0003887	10.2	0.0073
hsa-miR-769-5p	MIMAT0003886	12.68	0.0136
hsa-miR-92b-3p	MIMAT0003218	56.64	0.0424
hsa-miR-92b-5p	MIMAT0004792	11.37	0.0461
hsa-miR-93-3p	MIMAT0004509	54.65	0.0006
hsa-miR-93-5p	MIMAT0000093	9.57	0.0305
hsa-miR-941	MIMAT0004984	7.32	0.0382
hsa-miR-99b-3p	MIMAT0004678	26.46	0.032

## Sheet: MT
DEMs in neuroendocrine tumors
miRNA	Accession	Fold Change	adj.P.Val
hsa-let-7b-5p	MIMAT0000063	3.11	0.0306
hsa-let-7i-5p	MIMAT0000415	3.71	0.0048
hsa-miR-106b-3p	MIMAT0004672	11.31	0.0035
hsa-miR-106b-5p	MIMAT0000680	2.24	0.0057
hsa-miR-1246	MIMAT0005898	28.61	0.0264
hsa-miR-1247-3p	MIMAT0022721	4.39	0.0014
hsa-miR-1260b	MIMAT0015041	11.3	0.0089
hsa-miR-1271-5p	MIMAT0005796	11.5	0.0005
hsa-miR-1273g-3p	MIMAT0022742	11.24	0.0044
hsa-miR-127-3p	MIMAT0000446	5.06	0.0101
hsa-miR-1275	MIMAT0005929	4.72	0.0267
hsa-miR-1301-3p	MIMAT0005797	7.42	0.0277
hsa-miR-1307-3p	MIMAT0005951	11.79	0.0047
hsa-miR-130b-3p	MIMAT0000691	13.57	0.0018
hsa-miR-132-3p	MIMAT0000426	12.66	0.0061
hsa-miR-134-5p	MIMAT0000447	6.3	0.041
hsa-miR-148b-3p	MIMAT0000759	5.77	0.0024
hsa-miR-151a-3p	MIMAT0000757	3.43	0.0288
hsa-miR-155-5p	MIMAT0000646	23.41	0.0146
hsa-miR-17-3p	MIMAT0000071	6.72	0.0101
hsa-miR-181c-5p	MIMAT0000258	3.11	0.0226
hsa-miR-18a-5p	MIMAT0000072	6.5	0.0245
hsa-miR-193b-3p	MIMAT0002819	54.85	0.0014
hsa-miR-193b-5p	MIMAT0004767	6.31	0.0066
hsa-miR-1972	MIMAT0009447	2.54	0.004
hsa-miR-197-3p	MIMAT0000227	8.72	0.0065
hsa-miR-200b-5p	MIMAT0004571	16.73	0.0107
hsa-miR-210-3p	MIMAT0000267	15.92	0.0016
hsa-miR-212-3p	MIMAT0000269	3.96	0.0057
hsa-miR-21-3p	MIMAT0004494	12.96	0.026
hsa-miR-21-5p	MIMAT0000076	6.69	0.0496
hsa-miR-22-3p	MIMAT0000077	2.7	0.0144
hsa-miR-25-3p	MIMAT0000081	3.79	0.0246
hsa-miR-27b-5p	MIMAT0004588	3.1	0.0164
hsa-miR-28-3p	MIMAT0004502	8.86	0.0113
hsa-miR-3175	MIMAT0015052	34.88	0.002
hsa-miR-320d	MIMAT0006764	2.14	0.029
hsa-miR-339-3p	MIMAT0004702	7.67	0.0027
hsa-miR-339-5p	MIMAT0000764	11.48	0.0012
hsa-miR-342-5p	MIMAT0004694	10.28	0.0073
hsa-miR-345-5p	MIMAT0000772	7.59	0.0091
hsa-miR-3609	MIMAT0017986	5.48	0.0006
hsa-miR-3613-3p	MIMAT0017991	15.16	0.0052
hsa-miR-3619-5p	MIMAT0017999	-2.26	0.0315
hsa-miR-3651	MIMAT0018071	19.67	0.0012
hsa-miR-365b-5p	MIMAT0022833	4.1	0.0352
hsa-miR-378c	MIMAT0016847	9.99	0.0106
hsa-miR-378f	MIMAT0018932	9.14	0.0245
hsa-miR-378h	MIMAT0018984	-4.95	0.0346
hsa-miR-378i	MIMAT0019074	5.99	0.0155
hsa-miR-421	MIMAT0003339	4.44	0.0377
hsa-miR-422a	MIMAT0001339	4.34	0.0269
hsa-miR-423-5p	MIMAT0004748	6.19	0.0219
hsa-miR-424-3p	MIMAT0004749	7.57	0.0116
hsa-miR-425-5p	MIMAT0003393	4.1	0.0459
hsa-miR-4269	MIMAT0016897	6.22	0.0219
hsa-miR-4284	MIMAT0016915	14	0.0021
hsa-miR-4286	MIMAT0016916	9.26	0.0117
hsa-miR-4298	MIMAT0016852	-2.94	0.024
hsa-miR-4443	MIMAT0018961	13.37	0.0277
hsa-miR-4487	MIMAT0019021	-3.96	0.0399
hsa-miR-4505	MIMAT0019041	7.02	0.0394
hsa-miR-4529-3p	MIMAT0019068	4.39	0.0463
hsa-miR-455-3p	MIMAT0004784	2.65	0.0383
hsa-miR-4668-5p	MIMAT0019745	12.64	0.0194
hsa-miR-4669	MIMAT0019749	-2.71	0.0452
hsa-miR-4688	MIMAT0019777	3.8	0.0446
hsa-miR-4730	MIMAT0019852	8.91	0.0012
hsa-miR-4741	MIMAT0019871	5.4	0.0346
hsa-miR-505-5p	MIMAT0004776	4.65	0.0042
hsa-miR-5100	MIMAT0022259	31.12	0.0003
hsa-miR-5189-3p	MIMAT0027088	7.55	0.006
hsa-miR-532-3p	MIMAT0004780	5	0.0315
hsa-miR-550a-5p	MIMAT0004800	2.19	0.0138
hsa-miR-602	MIMAT0003270	-2.42	0.0447
hsa-miR-6075	MIMAT0023700	7.27	0.0011
hsa-miR-625-5p	MIMAT0003294	7.32	0.0315
hsa-miR-629-5p	MIMAT0004810	10.76	0.0033
hsa-miR-642a-3p	MIMAT0020924	6.34	0.0397
hsa-miR-6511b-5p	MIMAT0025847	-4.08	0.024
hsa-miR-668-5p	MIMAT0026636	-5.11	0.0295
hsa-miR-6732-5p	MIMAT0027365	-6.33	0.0078
hsa-miR-6750-5p	MIMAT0027400	-4.67	0.0346
hsa-miR-6753-5p	MIMAT0027406	2.4	0.0028
hsa-miR-6775-5p	MIMAT0027450	-2.09	0.0178
hsa-miR-6797-5p	MIMAT0027494	2.58	0.0361
hsa-miR-6829-5p	MIMAT0027558	2.11	0.0413
hsa-miR-6836-5p	MIMAT0027574	11.87	0.0149
hsa-miR-6880-5p	MIMAT0027660	5.36	0.0246
hsa-miR-708-5p	MIMAT0004926	11.31	0.0053
hsa-miR-7154-5p	MIMAT0028218	-3.08	0.0152
hsa-miR-766-3p	MIMAT0003888	3.96	0.041
hsa-miR-7845-5p	MIMAT0030420	2.94	0.024
hsa-miR-7846-3p	MIMAT0030421	8.72	0.0189
hsa-miR-7847-3p	MIMAT0030422	-3.32	0.0095
hsa-miR-7855-5p	MIMAT0030430	-5.76	0.0057
hsa-miR-7977	MIMAT0031180	6.79	0.0033
hsa-miR-8075	MIMAT0031002	-5.4	0.0193
hsa-miR-8085	MIMAT0031012	2.19	0.0185
hsa-miR-92b-3p	MIMAT0003218	31.26	0.0004
hsa-miR-933	MIMAT0004976	3.46	0.0451
hsa-miR-93-5p	MIMAT0000093	2.18	0.043
hsa-miR-99b-3p	MIMAT0004678	8.08	0.0348

## Sheet: Venn diagram-Up-1
Venn diagram of upregulated DEMs
150 DEMs included exclusively in "AD":	47 DEMs included exclusively in "SQ":	1 element included exclusively in "NET":	1 element included exclusively in "MT":	157 common DEMs in "AD" and "SQ":	1 common element in "NET" and "MT":
hsa-miR-10b-5p	hsa-miR-1182	hsa-miR-361-5p	hsa-miR-320d	hsa-miR-1184	hsa-miR-106b-5p
hsa-miR-1226-5p	hsa-miR-1193			hsa-miR-1202
hsa-miR-125a-3p	hsa-miR-1229-5p			hsa-miR-1224-5p
hsa-miR-125b-1-3p	hsa-miR-1233-5p			hsa-miR-1225-5p
hsa-miR-1270	hsa-miR-1237-5p			hsa-miR-1227-5p
hsa-miR-1273h-5p	hsa-miR-1910-5p			hsa-miR-1231
hsa-miR-1281	hsa-miR-2467-3p			hsa-miR-1268a
hsa-miR-1285-3p	hsa-miR-3176			hsa-miR-1290
hsa-miR-1287-5p	hsa-miR-3178			hsa-miR-1291
hsa-miR-1296-5p	hsa-miR-3184-3p			hsa-miR-1292-5p
hsa-miR-1307-5p	hsa-miR-3622b-5p			hsa-miR-149-5p
hsa-miR-1343-5p	hsa-miR-4271			hsa-miR-150-3p
hsa-miR-135a-3p	hsa-miR-4321			hsa-miR-152-3p
hsa-miR-138-1-3p	hsa-miR-4433b-3p			hsa-miR-1587
hsa-miR-139-3p	hsa-miR-4441			hsa-miR-191-3p
hsa-miR-139-5p	hsa-miR-4448			hsa-miR-193a-3p
hsa-miR-140-5p	hsa-miR-4463			hsa-miR-197-5p
hsa-miR-141-3p	hsa-miR-4466			hsa-miR-200a-3p
hsa-miR-143-5p	hsa-miR-4478			hsa-miR-205-5p
hsa-miR-1469	hsa-miR-4479			hsa-miR-20b-5p
hsa-miR-146a-5p	hsa-miR-4497			hsa-miR-214-5p
hsa-miR-146b-3p	hsa-miR-4498			hsa-miR-224-5p
hsa-miR-150-5p	hsa-miR-4516			hsa-miR-23a-5p
hsa-miR-151b	hsa-miR-4656			hsa-miR-23b-5p
hsa-miR-15a-5p	hsa-miR-4665-3p			hsa-miR-23c
hsa-miR-181a-3p	hsa-miR-4776-5p			hsa-miR-3124-5p
hsa-miR-181a-5p	hsa-miR-5703			hsa-miR-3135b
hsa-miR-181b-5p	hsa-miR-6086			hsa-miR-3156-5p
hsa-miR-185-3p	hsa-miR-654-5p			hsa-miR-3162-5p
hsa-miR-187-3p	hsa-miR-6720-5p			hsa-miR-3177-3p
hsa-miR-18a-3p	hsa-miR-6724-5p			hsa-miR-3180
hsa-miR-18b-5p	hsa-miR-6729-5p			hsa-miR-3180-3p
hsa-miR-1909-3p	hsa-miR-6748-5p			hsa-miR-3185
hsa-miR-1914-3p	hsa-miR-6759-5p			hsa-miR-3187-3p
hsa-miR-194-5p	hsa-miR-6769b-5p			hsa-miR-3188
hsa-miR-1973	hsa-miR-6782-5p			hsa-miR-324-5p
hsa-miR-199a-3p	hsa-miR-6803-5p			hsa-miR-330-3p
hsa-miR-199a-5p	hsa-miR-6833-5p			hsa-miR-3621
hsa-miR-199b-3p	hsa-miR-6847-5p			hsa-miR-3679-5p
hsa-miR-199b-5p	hsa-miR-6850-5p			hsa-miR-370-3p
hsa-miR-200b-3p	hsa-miR-6858-5p			hsa-miR-374b-5p
hsa-miR-200c-5p	hsa-miR-6877-5p			hsa-miR-378d
hsa-miR-224-3p	hsa-miR-6879-5p			hsa-miR-378g
hsa-miR-22-5p	hsa-miR-6893-5p			hsa-miR-379-5p
hsa-miR-24-2-5p	hsa-miR-762			hsa-miR-382-5p
hsa-miR-26b-5p	hsa-miR-8060			hsa-miR-3937
hsa-miR-27a-5p	hsa-miR-8069			hsa-miR-409-3p
hsa-miR-27b-3p				hsa-miR-4306
hsa-miR-28-5p				hsa-miR-432-5p
hsa-miR-29b-1-5p				hsa-miR-4419a
hsa-miR-29b-2-5p				hsa-miR-4428
hsa-miR-29b-3p				hsa-miR-4430
hsa-miR-29c-3p				hsa-miR-4462
hsa-miR-29c-5p				hsa-miR-4492
hsa-miR-3065-3p				hsa-miR-4507
hsa-miR-3065-5p				hsa-miR-4513
hsa-miR-30b-3p				hsa-miR-4632-5p
hsa-miR-30c-1-3p				hsa-miR-4634
hsa-miR-30c-2-3p				hsa-miR-4640-5p
hsa-miR-30e-3p				hsa-miR-4651
hsa-miR-30e-5p				hsa-miR-4655-5p
hsa-miR-3147				hsa-miR-4665-5p
hsa-miR-31-5p				hsa-miR-4667-5p
hsa-miR-3195				hsa-miR-4673
hsa-miR-3200-3p				hsa-miR-4674
hsa-miR-3201				hsa-miR-4685-5p
hsa-miR-320e				hsa-miR-4689
hsa-miR-326				hsa-miR-4690-5p
hsa-miR-331-3p				hsa-miR-4707-5p
hsa-miR-335-5p				hsa-miR-4710
hsa-miR-337-5p				hsa-miR-4721
hsa-miR-338-5p				hsa-miR-4723-5p
hsa-miR-34a-3p				hsa-miR-4726-5p
hsa-miR-34a-5p				hsa-miR-4732-5p
hsa-miR-34c-3p				hsa-miR-4734
hsa-miR-3607-5p				hsa-miR-4738-3p
hsa-miR-3615				hsa-miR-4743-5p
hsa-miR-3617-5p				hsa-miR-4745-5p
hsa-miR-3620-5p				hsa-miR-4750-5p
hsa-miR-363-3p				hsa-miR-4758-5p
hsa-miR-3652				hsa-miR-4763-3p
hsa-miR-3687				hsa-miR-4786-5p
hsa-miR-371b-5p				hsa-miR-4800-3p
hsa-miR-375				hsa-miR-483-5p
hsa-miR-376c-3p				hsa-miR-487b-3p
hsa-miR-378a-5p				hsa-miR-5010-5p
hsa-miR-3940-5p				hsa-miR-504-3p
hsa-miR-4253				hsa-miR-5196-5p
hsa-miR-429				hsa-miR-550a-3p
hsa-miR-4317				hsa-miR-574-5p
hsa-miR-4322				hsa-miR-6126
hsa-miR-4324				hsa-miR-6132
hsa-miR-433-3p				hsa-miR-629-3p
hsa-miR-4440				hsa-miR-642b-3p
hsa-miR-4454				hsa-miR-650
hsa-miR-4486				hsa-miR-6510-5p
hsa-miR-4510				hsa-miR-658
hsa-miR-4525				hsa-miR-663a
hsa-miR-452-5p				hsa-miR-663b
hsa-miR-4534				hsa-miR-664a-5p
hsa-miR-4649-5p				hsa-miR-664b-5p
hsa-miR-4722-5p				hsa-miR-665
hsa-miR-4749-5p				hsa-miR-6716-5p
hsa-miR-4783-3p				hsa-miR-6722-3p
hsa-miR-486-3p				hsa-miR-6726-5p
hsa-miR-489-3p				hsa-miR-6737-5p
hsa-miR-493-3p				hsa-miR-6740-5p
hsa-miR-500b-3p				hsa-miR-6746-5p
hsa-miR-503-5p				hsa-miR-6752-5p
hsa-miR-505-3p				hsa-miR-675-5p
hsa-miR-5189-5p				hsa-miR-6763-5p
hsa-miR-542-5p				hsa-miR-6765-5p
hsa-miR-550a-3-5p				hsa-miR-6768-5p
hsa-miR-550b-2-5p				hsa-miR-6771-5p
hsa-miR-5571-5p				hsa-miR-6774-5p
hsa-miR-5572				hsa-miR-6779-5p
hsa-miR-572				hsa-miR-6780b-5p
hsa-miR-574-3p				hsa-miR-6786-5p
hsa-miR-6068				hsa-miR-6789-5p
hsa-miR-6124				hsa-miR-6790-5p
hsa-miR-6133				hsa-miR-6791-5p
hsa-miR-6165				hsa-miR-6798-5p
hsa-miR-628-3p				hsa-miR-6799-5p
hsa-miR-637				hsa-miR-6802-5p
hsa-miR-652-3p				hsa-miR-6806-5p
hsa-miR-660-5p				hsa-miR-6808-5p
hsa-miR-6721-5p				hsa-miR-6813-5p
hsa-miR-6723-5p				hsa-miR-6815-5p
hsa-miR-6728-5p				hsa-miR-6816-5p
hsa-miR-6741-5p				hsa-miR-6819-5p
hsa-miR-6754-5p				hsa-miR-6820-5p
hsa-miR-6769a-5p				hsa-miR-6824-5p
hsa-miR-6784-5p				hsa-miR-6845-5p
hsa-miR-6785-5p				hsa-miR-6846-5p
hsa-miR-6787-5p				hsa-miR-6848-5p
hsa-miR-6792-5p				hsa-miR-6849-5p
hsa-miR-6796-5p				hsa-miR-6860
hsa-miR-6805-5p				hsa-miR-6869-5p
hsa-miR-6825-5p				hsa-miR-6887-5p
hsa-miR-6851-5p				hsa-miR-6894-5p
hsa-miR-6861-5p				hsa-miR-7106-5p
hsa-miR-6875-5p				hsa-miR-7108-5p
hsa-miR-6891-5p				hsa-miR-7110-5p
hsa-miR-7109-5p				hsa-miR-7111-5p
hsa-miR-7112-5p				hsa-miR-7114-5p
hsa-miR-7975				hsa-miR-7150
hsa-miR-8084				hsa-miR-7152-3p
hsa-miR-92a-1-5p				hsa-miR-744-5p
hsa-miR-936				hsa-miR-760
hsa-miR-99b-5p				hsa-miR-8063
				hsa-miR-8073
				hsa-miR-8089
				hsa-miR-874-3p
				hsa-miR-885-3p
				hsa-miR-887-3p
				hsa-miR-937-5p
				hsa-miR-939-5p

## Sheet: Venn diagram-Up-2
Venn diagram of upregulated DEMs
8 common DEMs in "AD" and "NET":	23 common DEMs in "AD" and "MT":	42 common DEMs in "AD", "SQ" and "NET":	7 common DEMs in "AD", "NET" and "MT":	1 common element in "SQ", "NET" and "MT":	30 common DEMs in "AD", "SQ" and "MT":	25 common DEMs in "AD", "SQ", "NET" and "MT":
hsa-miR-125b-2-3p	hsa-let-7b-5p	hsa-miR-1180-3p	hsa-miR-1260b	hsa-miR-93-5p	hsa-miR-1246	hsa-miR-106b-3p
hsa-miR-181a-2-3p	hsa-let-7i-5p	hsa-miR-1185-1-3p	hsa-miR-25-3p		hsa-miR-1247-3p	hsa-miR-1301-3p
hsa-miR-181c-3p	hsa-miR-1273g-3p	hsa-miR-1185-2-3p	hsa-miR-28-3p		hsa-miR-1271-5p	hsa-miR-1307-3p
hsa-miR-183-3p	hsa-miR-151a-3p	hsa-miR-128-3p	hsa-miR-4286		hsa-miR-127-3p	hsa-miR-130b-3p
hsa-miR-328-3p	hsa-miR-155-5p	hsa-miR-148a-3p	hsa-miR-505-5p		hsa-miR-1275	hsa-miR-132-3p
hsa-miR-423-3p	hsa-miR-17-3p	hsa-miR-181d-5p	hsa-miR-532-3p		hsa-miR-134-5p	hsa-miR-193b-5p
hsa-miR-532-5p	hsa-miR-181c-5p	hsa-miR-182-5p	hsa-miR-99b-3p		hsa-miR-148b-3p	hsa-miR-200b-5p
hsa-miR-652-5p	hsa-miR-1972	hsa-miR-183-5p			hsa-miR-18a-5p	hsa-miR-210-3p
	hsa-miR-197-3p	hsa-miR-192-5p			hsa-miR-193b-3p	hsa-miR-212-3p
	hsa-miR-21-5p	hsa-miR-200a-5p			hsa-miR-27b-5p	hsa-miR-21-3p
	hsa-miR-22-3p	hsa-miR-200c-3p			hsa-miR-3609	hsa-miR-3175
	hsa-miR-342-5p	hsa-miR-2110			hsa-miR-378f	hsa-miR-339-3p
	hsa-miR-3613-3p	hsa-miR-2392			hsa-miR-378i	hsa-miR-339-5p
	hsa-miR-365b-5p	hsa-miR-25-5p			hsa-miR-422a	hsa-miR-345-5p
	hsa-miR-378c	hsa-miR-296-3p			hsa-miR-424-3p	hsa-miR-3651
	hsa-miR-423-5p	hsa-miR-3197			hsa-miR-4269	hsa-miR-421
	hsa-miR-425-5p	hsa-miR-324-3p			hsa-miR-4443	hsa-miR-4688
	hsa-miR-4284	hsa-miR-331-5p			hsa-miR-4505	hsa-miR-4730
	hsa-miR-455-3p	hsa-miR-362-5p			hsa-miR-4529-3p	hsa-miR-5100
	hsa-miR-4668-5p	hsa-miR-3648			hsa-miR-4741	hsa-miR-550a-5p
	hsa-miR-5189-3p	hsa-miR-3663-3p			hsa-miR-642a-3p	hsa-miR-6075
	hsa-miR-766-3p	hsa-miR-425-3p			hsa-miR-6753-5p	hsa-miR-625-5p
	hsa-miR-7977	hsa-miR-4417			hsa-miR-6797-5p	hsa-miR-629-5p
		hsa-miR-4449			hsa-miR-6829-5p	hsa-miR-6836-5p
		hsa-miR-4539			hsa-miR-6880-5p	hsa-miR-92b-3p
		hsa-miR-4646-5p			hsa-miR-708-5p
		hsa-miR-484			hsa-miR-7845-5p
		hsa-miR-491-5p			hsa-miR-7846-3p
		hsa-miR-500a-5p			hsa-miR-8085
		hsa-miR-501-5p			hsa-miR-933
		hsa-miR-671-5p
		hsa-miR-6734-5p
		hsa-miR-6757-5p
		hsa-miR-6781-5p
		hsa-miR-6795-5p
		hsa-miR-6870-5p
		hsa-miR-6889-5p
		hsa-miR-769-3p
		hsa-miR-769-5p
		hsa-miR-92b-5p
		hsa-miR-93-3p
		hsa-miR-941

## Sheet: Venn diagram-Down
Venn diagram of upregulated DEMs
4 DEMs included exclusively in "AD":	2 DEMs included exclusively in "SQ":	2 DEMs included exclusively in "NET":	3 DEMs included exclusively in "MT":
hsa-miR-1244	hsa-miR-195-5p	hsa-miR-126-3p	hsa-miR-4669
hsa-miR-2115-5p	hsa-miR-4433b-5p	hsa-miR-502-3p	hsa-miR-602
hsa-miR-451a			hsa-miR-6775-5p
hsa-miR-584-3p
1 common element in "AD" and "SQ":	4 common DEMs in "AD" and "MT":	3 common DEMs in "AD", "NET" and "MT":	5 common DEMs in "AD", "SQ", "NET" and "MT":
hsa-miR-30a-5p	hsa-miR-3619-5p	hsa-miR-4298	hsa-miR-378h
	hsa-miR-7847-3p	hsa-miR-6511b-5p	hsa-miR-4487
	hsa-miR-7855-5p	hsa-miR-668-5p	hsa-miR-6732-5p
	hsa-miR-8075		hsa-miR-6750-5p
			hsa-miR-7154-5p

## Sheet: blood borned miRNAs
blood borned miRNAs
Fold Change	FDR P-val	ID	Accession	Tumor
2.68	6.09e-12	hsa-let-7b-5p	MIMAT0000063	AD
2.15	2.56e-10	hsa-let-7i-5p	MIMAT0000415	AD
4.32	9.75e-09	hsa-miR-10b-5p	MIMAT0000254	AD
2.61	0.0009	hsa-miR-139-5p	MIMAT0000250	AD
4.93	0.0002	hsa-miR-141-3p	MIMAT0000432	AD
2.46	0.0005	hsa-miR-146a-5p	MIMAT0000449	AD
6.3	1.25e-16	hsa-miR-146b-3p	MIMAT0004766	AD
8.04	4.8e-11	hsa-miR-148a-3p	MIMAT0000243	AD
2.22	0.0024	hsa-miR-150-5p	MIMAT0000451	AD
3.38	5.29e-07	hsa-miR-152-3p	MIMAT0000438	AD
22.37	7.97e-06	hsa-miR-155-5p	MIMAT0000646	AD
6.57	1.97e-08	hsa-miR-182-5p	MIMAT0000259	AD
23.1	1.16e-15	hsa-miR-183-5p	MIMAT0000261	AD
9.05	1.88e-07	hsa-miR-192-5p	MIMAT0000222	AD
7.13	4.53e-17	hsa-miR-193a-3p	MIMAT0000459	AD
12.97	9.69e-11	hsa-miR-193b-3p	MIMAT0002819	AD
7.76	4.46e-16	hsa-miR-193b-5p	MIMAT0004767	AD
4.29	1.78e-05	hsa-miR-194-5p	MIMAT0000460	AD
2.14	0.0002	hsa-miR-197-5p	MIMAT0022691	AD
2.42	3.84e-06	hsa-miR-199a-3p	MIMAT0000232	AD
2.86	3.66e-08	hsa-miR-199a-5p	MIMAT0000231	AD
18.83	2.76e-11	hsa-miR-200b-5p	MIMAT0004571	AD
2.34	6.85e-05	hsa-miR-200c-3p	MIMAT0000617	AD
16.65	6.08e-08	hsa-miR-205-5p	MIMAT0000266	AD
6.13	2e-07	hsa-miR-210-3p	MIMAT0000267	AD
14.8	2.64e-18	hsa-miR-21-3p	MIMAT0004494	AD
9.29	4.9e-11	hsa-miR-214-5p	MIMAT0004564	AD
3.11	7.38e-05	hsa-miR-21-5p	MIMAT0000076	AD
7.4	8.11e-09	hsa-miR-224-5p	MIMAT0000281	AD
5.96	5.15e-13	hsa-miR-22-5p	MIMAT0004495	AD
6.59	1.28e-13	hsa-miR-23b-5p	MIMAT0004587	AD
8.19	1.26e-22	hsa-miR-25-5p	MIMAT0004498	AD
10.97	3.5e-15	hsa-miR-27b-5p	MIMAT0004588	AD
4.78	1.56e-07	hsa-miR-29b-3p	MIMAT0000100	AD
2.6	1.8e-05	hsa-miR-29c-5p	MIMAT0004673	AD
-2.25	0.0007	hsa-miR-30a-5p	MIMAT0000087	AD
3.95	3.11e-10	hsa-miR-30e-3p	MIMAT0000693	AD
23.26	1.71e-07	hsa-miR-31-5p	MIMAT0000089	AD
15.61	6.72e-17	hsa-miR-324-3p	MIMAT0000762	AD
2.16	9.26e-06	hsa-miR-337-5p	MIMAT0004695	AD
2.09	5.6e-06	hsa-miR-34a-5p	MIMAT0000255	AD
8.23	3.1e-10	hsa-miR-379-5p	MIMAT0000733	AD
8.79	7.04e-11	hsa-miR-422a	MIMAT0001339	AD
2.93	8e-10	hsa-miR-423-3p	MIMAT0001340	AD
10.5	9.58e-15	hsa-miR-425-3p	MIMAT0001343	AD
2.19	0.0003	hsa-miR-429	MIMAT0001536	AD
-2.12	0.039	hsa-miR-451a	MIMAT0001631	AD
3.95	1.42e-07	hsa-miR-483-5p	MIMAT0004761	AD
10.45	5.8e-18	hsa-miR-484	MIMAT0002174	AD
14.98	8.63e-12	hsa-miR-5100	MIMAT0022259	AD
2.47	1.65e-06	hsa-miR-574-5p	MIMAT0004795	AD
2.31	0.011	hsa-miR-6068	MIMAT0023693	AD
6.12	1.61e-11	hsa-miR-628-3p	MIMAT0003297	AD
10.17	4.66e-15	hsa-miR-629-5p	MIMAT0004810	AD
2.71	3.33e-09	hsa-miR-652-5p	MIMAT0022709	AD
9.12	1.02e-15	hsa-miR-660-5p	MIMAT0003338	AD
5.97	1.71e-17	hsa-miR-939-5p	MIMAT0004982	AD
3.11	0.0306	hsa-let-7b-5p	MIMAT0000063	MT
3.71	0.0048	hsa-let-7i-5p	MIMAT0000415	MT
23.41	0.0146	hsa-miR-155-5p	MIMAT0000646	MT
54.85	0.0014	hsa-miR-193b-3p	MIMAT0002819	MT
6.31	0.0066	hsa-miR-193b-5p	MIMAT0004767	MT
16.73	0.0107	hsa-miR-200b-5p	MIMAT0004571	MT
15.92	0.0016	hsa-miR-210-3p	MIMAT0000267	MT
12.96	0.026	hsa-miR-21-3p	MIMAT0004494	MT
6.69	0.0496	hsa-miR-21-5p	MIMAT0000076	MT
3.1	0.0164	hsa-miR-27b-5p	MIMAT0004588	MT
4.34	0.0269	hsa-miR-422a	MIMAT0001339	MT
10.76	0.0033	hsa-miR-629-5p	MIMAT0004810	MT
2.18	0.043	hsa-miR-93-5p	MIMAT0000093	MT
-2.59	0.0354	hsa-miR-126-3p	MIMAT0000445	MET
12.95	0.0022	hsa-miR-148a-3p	MIMAT0000243	MET
62.26	0.0376	hsa-miR-182-5p	MIMAT0000259	MET
111.72	0.0147	hsa-miR-183-5p	MIMAT0000261	MET
22.98	0.0134	hsa-miR-192-5p	MIMAT0000222	MET
7.05	0.0408	hsa-miR-193b-5p	MIMAT0004767	MET
73.86	0.0117	hsa-miR-200b-5p	MIMAT0004571	MET
3.7	0.0266	hsa-miR-200c-3p	MIMAT0000617	MET
22.19	0.0073	hsa-miR-210-3p	MIMAT0000267	MET
12.67	0.0163	hsa-miR-21-3p	MIMAT0004494	MET
22.48	0.0175	hsa-miR-25-5p	MIMAT0004498	MET
24.93	0.0038	hsa-miR-324-3p	MIMAT0000762	MET
3.22	0.0461	hsa-miR-423-3p	MIMAT0001340	MET
34.52	0.0117	hsa-miR-425-3p	MIMAT0001343	MET
16.4	0.0073	hsa-miR-484	MIMAT0002174	MET
17.3	0.0117	hsa-miR-629-5p	MIMAT0004810	MET
2.88	0.0391	hsa-miR-652-5p	MIMAT0022709	MET
9.57	0.0305	hsa-miR-93-5p	MIMAT0000093	MET
10.69	0.0015	hsa-miR-148a-3p	MIMAT0000243	SC
3.64	0.0442	hsa-miR-152-3p	MIMAT0000438	SC
13.46	0.0225	hsa-miR-182-5p	MIMAT0000259	SC
30.51	0.0031	hsa-miR-183-5p	MIMAT0000261	SC
13.65	0.0185	hsa-miR-192-5p	MIMAT0000222	SC
7.24	0.009	hsa-miR-193a-3p	MIMAT0000459	SC
39.82	0.0027	hsa-miR-193b-3p	MIMAT0002819	SC
12.27	0.0004	hsa-miR-193b-5p	MIMAT0004767	SC
4.11	0.006	hsa-miR-197-5p	MIMAT0022691	SC
14.18	0.0231	hsa-miR-200b-5p	MIMAT0004571	SC
2.07	0.0367	hsa-miR-200c-3p	MIMAT0000617	SC
438.68	0.0083	hsa-miR-205-5p	MIMAT0000266	SC
6.71	0.0135	hsa-miR-210-3p	MIMAT0000267	SC
10.12	0.0003	hsa-miR-21-3p	MIMAT0004494	SC
6.37	0.0106	hsa-miR-214-5p	MIMAT0004564	SC
10.62	0.0296	hsa-miR-224-5p	MIMAT0000281	SC
7.18	0.0027	hsa-miR-23a-5p	MIMAT0004496	SC
17.1	0.0114	hsa-miR-25-5p	MIMAT0004498	SC
5.64	0.0156	hsa-miR-27b-5p	MIMAT0004588	SC
-14.44	0.0489	hsa-miR-30a-5p	MIMAT0000087	SC
4.01	0.0145	hsa-miR-324-3p	MIMAT0000762	SC
5.88	0.0367	hsa-miR-379-5p	MIMAT0000733	SC
6.75	0.0204	hsa-miR-422a	MIMAT0001339	SC
12.1	0.0002	hsa-miR-425-3p	MIMAT0001343	SC
2.67	0.0096	hsa-miR-4478	MIMAT0019006	SC
8.21	0.0233	hsa-miR-483-5p	MIMAT0004761	SC
10.81	0.0037	hsa-miR-484	MIMAT0002174	SC
2.12	0.0315	hsa-miR-574-5p	MIMAT0004795	SC
10.69	6.09e-05	hsa-miR-629-5p	MIMAT0004810	SC
2.08	0.0376	hsa-miR-93-5p	MIMAT0000093	SC
9.18	0.016	hsa-miR-939-5p	MIMAT0004982	SC
