# Supplementary material for: Comprehensive transcriptome, miRNA and kinome profiling identifies new treatment options for personalized lung cancer therapy
Source: Clin Transl Med. 2025 Feb 24;15(3):e70177. doi: 10.1002/ctm2.70177 (PMC11850761; doi:10.1002/ctm2.70177)
Supplement: Supplementary file 6 — Supporting Information [file CTM2-15-e70177-s001.xlsx]

## Sheet: Common DEGs
Adenocarcinoma-Stage I		Adenocarcinoma-Stage II		Adenocarcinoma-Stage III-IV			Squamous cell carcinoma-Stage I		Squamous cell carcinoma-Stage II		Squamous cell carcinoma-Stage III-IV
Upregulated	Downregulated	Upregulated	Downregulated	Upregulated	Downregulated		Upregulated	Downregulated	Upregulated	Downregulated	Upregulated	Downregulated
BOLA2B	SLC6A4	ALDH18A1	SLC6A4	ALDH18A1	SLC6A4		TRIP13	CLEC3B	SLC2A1	CLEC3B	ATP2A2	CLEC3B
ESRP1	SERTM1	GOLM1	SERTM1	GOLM1	SERTM1		UBE2C	GPD1	MCM4	GPD1	DIP2B	GPD1
BRI3BP	GPM6A	PDIA4	GPM6A	PDIA4	GPM6A		KIF2C	NOSTRIN	DSP	NOSTRIN	CDH1	NOSTRIN
MMP7	FABP4	PAICS	FABP4	PAICS	FABP4		CDCA8	ADAMTS8	KPNA2	ADAMTS8	DNMT3A	ADAMTS8
GFPT1	CLEC3B	PYCR1	CLEC3B	PYCR1	CLEC3B		DEPDC1	TCF21	GAPDH	TCF21	MICALL1	TCF21
GCAT	LGI3	RCC1	LGI3	RCC1	LGI3		CDCA3	VEGFD	TPX2	VEGFD	BID	VEGFD
TSPAN6	NCKAP5	SFXN1	NCKAP5	SFXN1	NCKAP5		UBE2T	GPM6A	PERP	GPM6A	MAP3K13	GPM6A
RACGAP1	KANK3	ATIC	KANK3	ATIC	KANK3		NUF2	TNNC1	TOP2A	TNNC1	HES1	TNNC1
JPT2	SH3GL3	EPCAM	SH3GL3	EPCAM	SH3GL3		PSAT1	MCEMP1	SHMT2	MCEMP1	DPP3	MCEMP1
DTYMK	FAM107A	SRPK1	FAM107A	SRPK1	FAM107A		MMP11	CA4	CDCA5	CA4	UTP25	CA4
MCRIP2	GPD1	OCIAD2	GPD1	OCIAD2	GPD1		TPX2	KANK3	KIF11	KANK3	CARM1	KANK3
GPX8	CA4	JPT2	CA4	JPT2	CA4		TOP2A	PLAC9	MYBL2	PLAC9	CKAP5	PLAC9
KDM5B	SGCG	TNFRSF21	SGCG	TNFRSF21	SGCG		CDCA5	GGTLC1	CCNB1	GGTLC1	WDR5	GGTLC1
TMTC4	ANKRD1	SOX4	ANKRD1	SOX4	ANKRD1		MYBL2	LRRC36	CDC20	LRRC36	PARP2	LRRC36
PAK6	JAM2	FAM136A	JAM2	FAM136A	JAM2		CCNB1	GDF10	ANLN	GDF10	SLC3A2	GDF10
GMDS	MYZAP	COL1A1	MYZAP	COL1A1	MYZAP		CDC20	HSD17B6	KIF4A	HSD17B6	PRKX	HSD17B6
COL1A2	CCM2L	HMGB3	CCM2L	HMGB3	CCM2L		ANLN	NPR1	KIF23	NPR1	UGT1A10	NPR1
FAM136A	MCEMP1	ERO1A	MCEMP1	ERO1A	MCEMP1		KIF4A	FAM107A	RRM2	FAM107A	PPM1G	FAM107A
TRIM2	RAMP2	MSTO1	RAMP2	CBX3	RAMP2		KIF23	INMT	BIRC5	INMT	GART	INMT
RAB15	ADRB2	JPT1	ADRB2	MSTO1	ADRB2		BIRC5	FHL5	TPI1	FHL5	TOMM22	FHL5
SGO2	OTUD1	PLPP2	OTUD1	JPT1	OTUD1		CCNB2	GRIA1	RACGAP1	GRIA1	PHF5A	GRIA1
BAIAP2L1	TNNC1	COL3A1	TNNC1	PLPP2	TNNC1		CENPA	MYCT1	NECTIN1	MYCT1	CDCP1	MYCT1
PLOD2	ADAMTS8	BZW2	ADAMTS8	COL3A1	ADAMTS8		NCAPH	ROBO4	UBE2C	ROBO4	ABCC1	ROBO4
H2BC4	TCF21	KDM5B	TCF21	BZW2	TCF21		HJURP	LDB2	KIF2C	LDB2	PFKFB4	LDB2
TYMS	TMEM100	TOP2A	TMEM100	KDM5B	TMEM100		BUB1B	ARHGAP6	TK1	ARHGAP6	CBWD3	ARHGAP6
ADSS1	CNTN6	SHMT2	CNTN6	TOP2A	CNTN6		CDC25C	CLIC5	TIMELESS	CLIC5	RNF217	CLIC5
CTSV	EDNRB	EFNA4	EDNRB	SHMT2	EDNRB		DLGAP5	SHE	CCNB2	SHE	GPX7	SHE
SLC4A11	FOXF1	KNOP1	FOXF1	EFNA4	FOXF1		KIF20A	MYZAP	CENPA	MYZAP	CYP4F2	MYZAP
QPCT	LRRC36	MCM4	LRRC36	KNOP1	LRRC36		GTSE1	HSPA12B	ATAD2	HSPA12B	PSME4	HSPA12B
GMNN	SEMA3G	PPAT	SEMA3G	MCM4	SEMA3G		KIFC1	EDNRB	NCAPH	EDNRB	GPN1	EDNRB
PTK6	RAMP3	LGR4	RAMP3	PPAT	RAMP3		EXO1	C1QTNF7	CDCA8	C1QTNF7	RNF7	C1QTNF7
GPX2	CLEC1A	XPR1	CLEC1A	LGR4	CLEC1A		NEK2	VEPH1	MKI67	VEPH1	EHHADH	VEPH1
ENC1	VEGFD	GFPT1	VEGFD	XPR1	VEGFD		TROAP	PLA2G1B	CCT3	PLA2G1B	SNAPC1	PLA2G1B
BZW2	LYVE1	KHDC4	LYVE1	KHDC4	LYVE1		CEP55	EMCN	BUB1	EMCN	RIPK4	EMCN
TTC39C	GDF10	RMI2	GDF10	RMI2	GDF10		CENPF	JAM2	NCAPG	JAM2	MORC2	JAM2
SRD5A3	FCN3	MSI2	FCN3	MSI2	FCN3		CCNA2	ABCA8	HJURP	ABCA8	INTS7	ABCA8
ARNTL2	LIMS2	PRDX4	LIMS2	PRDX4	LIMS2		PTTG1	TMEM100	CHEK1	TMEM100	IDH2	TMEM100
CLDN10	ARHGEF15	GALNT7	ARHGEF15	GALNT7	ARHGEF15		FOXM1	ASPA	BUB1B	ASPA	TMEM41A	ASPA
ATIC	HBA2	SPP1	HBA2	SPP1	HBA2		TTK	TNXB	PAICS	TNXB	LRRC1	TNXB
PRDX4	TENT5B	SFXN4	TENT5B	SFXN4	TENT5B		ORC6	PGM5	CDK1	PGM5	ALDH3A1	PGM5
TFB2M	KCNT2	SLC2A1	KCNT2	SLC2A1	KCNT2		GINS1	CACNA2D2	CDC25C	CACNA2D2	PES1	CACNA2D2
KRTCAP3	LRRN3	EZH2	LRRN3	EZH2	LRRN3		KIF14	RETN	MCM7	RETN	ATP11B	RETN
KNOP1	SOX7	IQGAP3	SOX7	IQGAP3	SOX7		MCM10	FILIP1	CSE1L	FILIP1	MAGEF1	FILIP1
C4ORF48	SOSTDC1	UBE2T	SOSTDC1	UBE2T	SOSTDC1		CDC45	ACOXL	DLGAP5	ACOXL	DDIT4	ACOXL
MSI2	ARHGEF26	PKP3	ARHGEF26	PKP3	ARHGEF26		CDC6	ADGRD1	ZWINT	ADGRD1	MXRA5	ADGRD1
SRD5A1	CYYR1	TMED3	CYYR1	TMED3	CYYR1		MAD2L1	SH2D3C	KIF20A	SH2D3C	KLF5	SH2D3C
GRHL1	SCN4B	SPAG4	SCN4B	SPAG4	SCN4B		NDC80	SLC46A2	GTSE1	SLC46A2	GOLGA8A	SLC46A2
KCNK1	THSD1	PAFAH1B3	THSD1	PAFAH1B3	THSD1		ASPM	LRRN4	DKC1	LRRN4	CACNA2D3	LRRN4
CCDC34	ACADL	KDELR3	ACADL	KDELR3	ACADL		POLQ	FAM189A2	DEPDC1	FAM189A2	KDM5B	FAM189A2
SFXN4	FEZ1	C11ORF80	FEZ1	C11ORF80	FEZ1		DEPDC1B	MAMDC2	KIFC1	MAMDC2	RIOK1	MAMDC2
FUT8	ACVRL1	PSMG3	ACVRL1	PSMG3	ACVRL1		E2F8	KL	PCNA	KL	SNRPD2	KL
IGF2BP3	EMCN	KIF26B	EMCN	KIF26B	EMCN		CENPE	PREX2	EXO1	PREX2	PRPS2	PREX2
SORD	ABCA8	TFB2M	ABCA8	TFB2M	ABCA8		MELK	RTKN2	NEK2	RTKN2	PLP2	RTKN2
SEZ6L2	GRK5	KIF20A	GRK5	KIF20A	GRK5		KIF18B	CD302	KNL1	CD302	TXNDC17	CD302
SHMT2	FHL5	KNTC1	FHL5	KNTC1	FHL5		PIMREG	CLDN18	TROAP	CLDN18	KREMEN1	CLDN18
CREB3L4	ANGPTL1	BUB1B	ANGPTL1	BUB1B	ANGPTL1		PBK	LYVE1	CEP55	LYVE1	B3GNT5	LYVE1
PRC1	ALKAL2	ZWINT	ALKAL2	ZWINT	ALKAL2		HMMR	NLRC4	AURKA	NLRC4	SULF2	NLRC4
GRTP1	IGSF10	NME1	IGSF10	NME1	IGSF10		EZH2	ATOH8	CENPF	ATOH8	CSRP2	ATOH8
IER5L	ADRB1	GINS1	ADRB1	GINS1	ADRB1		GINS2	PTPRB	CCNA2	PTPRB	MB	PTPRB
ACP6	DPEP2	SPAG5	DPEP2	SPAG5	DPEP2		CCNE1	AFF3	MRPL3	AFF3	NUP107	AFF3
TRIM59	NPR1	KIF14	NPR1	KIF14	NPR1		SAPCD2	FRMD3	FEN1	FRMD3	PNPT1	FRMD3
CKS1B	PHACTR1	ABCC3	PHACTR1	ABCC3	PHACTR1		MMP12	ITGA8	ECT2	ITGA8	NIT2	ITGA8
MUC20	C14ORF132	FANCD2	C14ORF132	FANCD2	C14ORF132		SLC2A1	ANGPTL1	PTTG1	ANGPTL1	CLSTN1	ANGPTL1
UQCC2	SOX17	UQCC2	SOX17	UQCC2	SOX17		MCM4	RHOJ	CDCA3	RHOJ	SMS	RHOJ
CCNE2	KL	HELLS	KL	HELLS	KL		KIF11	RAMP3	TMEM132A	RAMP3	G2E3	RAMP3
TXNDC17	WWC2	MKI67	WWC2	MKI67	WWC2		RRM2	SEMA3G	FOXM1	SEMA3G	GPR89B	SEMA3G
AIM2	TRHDE	TK1	TRHDE	TK1	TRHDE		TK1	AGER	FANCI	AGER	RNF168	AGER
FEN1	TGFBR3	FUT2	TGFBR3	FUT2	TGFBR3		MKI67	GIMAP8	TRIP13	GIMAP8	EXOSC3	GIMAP8
FBXO32	FGFBP2	CCNB1	FGFBP2	CCNB1	FGFBP2		BUB1	FAXDC2	FKBP4	FAXDC2	MZT2B	FAXDC2
STK39	RAI2	BRIP1	RAI2	BRIP1	RAI2		NCAPG	SCARA5	TTK	SCARA5	GDAP1	SCARA5
RFC4	FHL1	FEN1	FHL1	FEN1	FHL1		CHEK1	CLEC14A	ORC6	CLEC14A	PRPF19	CLEC14A
MS4A1	RGCC	KIF11	RGCC	KIF11	RGCC		KNL1	HBA2	CENPI	HBA2	NSUN2	HBA2
C11ORF80	DES	CENPF	DES	CENPF	DES		AURKA	DPEP2	GINS1	DPEP2	SLC38A1	DPEP2
FANCI	HBA1	HJURP	HBA1	HJURP	HBA1		CDCA2	F8	KIF14	F8	PTDSS1	F8
ATAD2	PIP5K1B	NEK2	PIP5K1B	NEK2	PIP5K1B		ESPL1	PTPN21	NCAPD2	PTPN21	LRRC8D	PTPN21
SLC7A11	CLEC14A	ECT2	CLEC14A	ECT2	CLEC14A		AURKB	ADCY4	RAD51	ADCY4	MMP14	ADCY4
TDRKH	COL6A6	CDC20	COL6A6	CDC20	COL6A6		SHCBP1	ACVRL1	MCM10	ACVRL1	RPA3	ACVRL1
CCDC167	INMT	RRM2	INMT	RRM2	INMT		CDC25A	FOXF1	RCC2	FOXF1	LEF1	FOXF1
TMEM45B	CALCRL	BAIAP2L1	CALCRL	BAIAP2L1	CALCRL		IQGAP3	HHIP	UNG	HHIP	JAG2	HHIP
EGLN3	CDH5	SIX4	CDH5	SIX4	CDH5		CENPM	ARHGAP44	CDC45	ARHGAP44	UCHL3	ARHGAP44
PSMG3	FAM189A2	TDRKH	FAM189A2	TDRKH	FAM189A2		TICRR	GIMAP1	CDC6	GIMAP1	F2RL1	GIMAP1
WFDC2	ACKR4	KIF2C	ACKR4	KIF2C	ACKR4		CDKN3	KLF2	FLAD1	KLF2	WNT5A	KLF2
S100P	GPM6B	LAD1	GPM6B	LAD1	GPM6B		CDCA7	LIMS2	RAE1	LIMS2	VWDE	LIMS2
BIK	PEAR1	DLGAP5	PEAR1	DLGAP5	PEAR1		LYPD3	COL4A3	ZWILCH	COL4A3	POPDC3	COL4A3
MARVELD3	HHIP	RALGPS2	HHIP	RALGPS2	HHIP		DSP	RGCC	MAD2L1	RGCC	EIF3B	RGCC
MCM2	RAPGEF4	NUF2	RAPGEF4	NUF2	RAPGEF4		CDK1	SLC1A1	RANBP1	SLC1A1	SGPL1	SLC1A1
SLC44A5	KRT4	TXNDC17	KRT4	TXNDC17	KRT4		ZWINT	PKNOX2	UBE2T	PKNOX2	CLNS1A	PKNOX2
FANCD2	CAVIN2	FIGNL1	CAVIN2	FIGNL1	CAVIN2		FANCI	WWC2	MCM6	WWC2	MCM3	WWC2
PRR5-ARHGAP8	ADAMTSL3	PDK1	ADAMTSL3	PDK1	ADAMTSL3		CENPI	SNX25	CDCA2	SNX25	BAIAP2L1	SNX25
CLDN3	TCEAL2	RPP40	TCEAL2	RPP40	TCEAL2		RAD51	FABP4	NDC80	FABP4	TPRKB	FABP4
GALNT7	PECAM1	ASPM	PECAM1	ASPM	PECAM1		KIF15	OGN	NUF2	OGN	DNPH1	OGN
H2BC7	VIPR1	NECTIN4	VIPR1	NECTIN4	VIPR1		HELLS	DENND2A	ASPM	DENND2A	NMB	DENND2A
TLCD1	RETN	STK39	RETN	STK39	RETN		RFC4	ESAM	AUNIP	ESAM	SPRR2B	ESAM
POU2AF1	COX4I2	EPN3	COX4I2	EPN3	COX4I2		BRIP1	DLC1	KNTC1	DLC1	AKR1C1	DLC1
RPP40	AGER	DEPDC1	AGER	DEPDC1	AGER		SPAG5	GRK5	PLK4	GRK5	TUBB	GRK5
ERO1A	MAMDC2	KNL1	MAMDC2	KNL1	MAMDC2		CENPU	ARRB1	ESPL1	ARRB1	CPSF3	ARRB1
PDK1	PALMD	CCNB2	PALMD	CCNB2	PALMD		RAD51AP1	GLDN	LMNB2	GLDN	POLD2	GLDN
FIGNL1	IL3RA	PCLAF	IL3RA	PCLAF	IL3RA		RMI2	FMO5	AURKB	FMO5	TBL1XR1	FMO5
AK4	SELP	HMMR	SELP	HMMR	SELP		TFAP2A	IL1RL1	KIF15	IL1RL1	SMC6	IL1RL1
FA2H	FMO2	FERMT1	FMO2	FERMT1	FMO2		IGSF9	GNG11	POLQ	GNG11	STMP1	GNG11
COL5A2	PTPRB	PGM2L1	PTPRB	PGM2L1	PTPRB		C12ORF56	PDLIM2	SHCBP1	PDLIM2	XPR1	PDLIM2
AGR2	FXYD6	PLEK2	FXYD6	PLEK2	FXYD6		PERP	RAI2	DEPDC1B	RAI2	GTPBP8	RAI2
EPHB2	SEMA5A	TPX2	SEMA5A	TPX2	SEMA5A		TMEM132A	MYRF	DCAF13	MYRF	KDELR3	MYRF
JPT1	MME	CEP55	MME	CEP55	MME		UBE2S	FAM162B	E2F8	FAM162B	RPP25	FAM162B
PGM2L1	GHR	CCDC167	GHR	CCDC167	GHR		E2F7	CDH5	CDC25A	CDH5	LAMA1	CDH5
TPBG	COX7A1	ANLN	COX7A1	ANLN	COX7A1		CCDC34	TNFSF13	CENPE	TNFSF13	KCNK1	TNFSF13
DSP	ST6GALNAC5	FANCI	ST6GALNAC5	FANCI	ST6GALNAC5		PCLAF	KCNT2	HELLS	KCNT2	CALB1	KCNT2
METTL7B	WIF1	ACP6	WIF1	ACP6	WIF1		KRT6A	OTULINL	CKAP2	OTULINL	FSTL5	OTULINL
DDIT4L	CCBE1	PFDN6	CCBE1	PFDN6	CCBE1		DQX1	ZBTB16	SPC25	ZBTB16	ANXA8	ZBTB16
ST6GALNAC1	EPAS1	DTYMK	EPAS1	DTYMK	EPAS1		COL7A1	SNRK	ESRP1	SNRK	SDK2	SNRK
ZNF692	EMP2	MELK	EMP2	MELK	EMP2		PLK4	GATA6	PRPF19	GATA6	AKR1C3	GATA6
XPR1	FAM162B	COL5A2	FAM162B	COL5A2	FAM162B		SPC25	KCNK3	MELK	KCNK3	PPME1	KCNK3
KHDC4	ABCG2	TTK	ABCG2	TTK	ABCG2		CDCA4	ROR1	WDHD1	ROR1	DDX55	ROR1
ECT2	CLDN5	TPBG	CLDN5	TPBG	CLDN5		CKS1B	OSCAR	KIF18B	OSCAR	PEDS1	OSCAR
SFXN1	SASH1	CENPK	SASH1	CENPK	SASH1		EPN3	ATP1A2	CDCA4	ATP1A2	SPAST	ATP1A2
PKP3	GIMAP6	BIRC5	GIMAP6	BIRC5	GIMAP6		RHOV	RASL12	PPIF	RASL12	TMPO	RASL12
SMIM22	TMEM88	NCAPG	TMEM88	NCAPG	TMEM88		CTSV	SCARF1	RAD54B	SCARF1	LSM7	SCARF1
MMP9	PRAM1	ESRP1	PRAM1	ESRP1	PRAM1		TMPRSS4	FZD4	WDR75	FZD4	PXYLP1	FZD4
DTL	BCHE	ATAD2	BCHE	ATAD2	BCHE		GREM1	PEBP4	ACTL6A	PEBP4	MICAL3	PEBP4
CDK1	SYNM	CENPU	SYNM	CENPU	SYNM		COL11A1	ABCC6	NCAPG2	ABCC6	STRBP	ABCC6
CEACAM1	SLIT2	CDCA5	SLIT2	CDCA5	SLIT2		ECT2	TIE1	MCM2	TIE1	SESN3	TIE1
C15ORF48	SLC5A9	CCNA2	SLC5A9	CCNA2	SLC5A9		AUNIP	HYAL1	RFC4	HYAL1	PLA2R1	HYAL1
ADAMDEC1	CRYAB	PROM2	CRYAB	PROM2	CRYAB		KNTC1	GUCY1A2	PIMREG	GUCY1A2	MUCL1	GUCY1A2
SRPK1	C8B	RFC4	C8B	RFC4	C8B		MCM2	COL6A6	LMNB1	COL6A6	OPA1	COL6A6
CENPK	SLC14A1	PBK	SLC14A1	PBK	SLC14A1		SLC6A8	ICAM2	MRGBP	ICAM2	PGK1	ICAM2
STEAP1	MS4A15	SULF1	MS4A15	SULF1	MS4A15		BLM	CPAMD8	PKM	CPAMD8	LSM5	CPAMD8
SULF1	ANXA8L1	ZNF692	ANXA8L1	ZNF692	ANXA8L1		ERCC6L	SUSD2	SLC7A5	SUSD2	ADSL	SUSD2
PTTG1	CAV1	COL10A1	CAV1	COL10A1	CAV1		GGH	FHL1	BRIP1	FHL1	HRAS	FHL1
CENPE	ADCY4	CDKN3	ADCY4	CDKN3	ADCY4		EEF1AKMT4	TDRD10	IRF6	TDRD10	PGM2	TDRD10
DNAJC12	ZNF423	TMTC4	ZNF423	TMTC4	ZNF423		SPP1	STARD9	TBRG4	STARD9	CEP152	STARD9
MCM4	LRRC32	TRIM59	LRRC32	TRIM59	LRRC32		AK4	ZNF385B	RUVBL1	ZNF385B	FOXRED2	ZNF385B
SOX4	TSPAN18	CP	TSPAN18	CP	TSPAN18		FERMT1	AGTR1	SFXN1	AGTR1	PLEKHG3	AGTR1
PDIA4	ECRG4	FUT8	ECRG4	FUT8	ECRG4		FAM83B	BTNL9	POLR2H	BTNL9	ZNF273	BTNL9
LAD1	OSCAR	PSAT1	OSCAR	PSAT1	OSCAR		PITX1	SORBS1	UBE2S	SORBS1	LDLRAD3	SORBS1
ANKRD22	PLA2G1B	CDCA7	PLA2G1B	CDCA7	PLA2G1B		GRHL3	PNMA2	GMPS	PNMA2	GCLM	PNMA2
RALGPS2	ST6GALNAC3	BUB1	ST6GALNAC3	BUB1	ST6GALNAC3		ALDH3B2	VSIG2	SPAG5	VSIG2	NOX4	VSIG2
MAD2L1	GPR146	PTTG1	GPR146	PTTG1	GPR146		MMP1	SECISBP2L	TARS1	SECISBP2L	ACKR3	SECISBP2L
FDCSP	PEBP4	TLCD1	PEBP4	TLCD1	PEBP4		KPNA2	ADRB1	PBK	ADRB1	PLEKHH1	ADRB1
PABPC1L	ANOS1	AURKA	ANOS1	AURKA	ANOS1		NECTIN1	ADH1B	RFWD3	ADH1B	SLC13A5	ADH1B
TOX3	CASQ2	CENPE	CASQ2	CENPE	CASQ2		WDHD1	ERG	IQGAP3	ERG	JPT2	ERG
EPCAM	GYPC	UBE2C	GYPC	UBE2C	GYPC		SLC7A5	ACKR4	SLC25A39	ACKR4	NELFCD	ACKR4
TNFRSF21	CLDN18	H2BC5	CLDN18	H2BC5	CLDN18		DTL	CHIA	BOP1	CHIA	NUP205	CHIA
BUB1	GLIPR2	MAD2L1	GLIPR2	MAD2L1	GLIPR2		SHOX2	FGFR4	ALG3	FGFR4	PNO1	FGFR4
KCNN4	PEAK1	DTL	PEAK1	DTL	PEAK1		GAPDH	SHROOM4	NUP155	SHROOM4	PSMG1	SHROOM4
CR2	HBB	MARVELD3	HBB	MARVELD3	HBB		RAD54B	FGD5	NDC1	FGD5	PRXL2A	FGD5
ABCC3	CNRIP1	FBXO32	CNRIP1	FBXO32	CNRIP1		KRT5	STARD13	HMMR	STARD13	ATP5MC1	STARD13
SBK1	GIMAP7	BRI3BP	GIMAP7	BRI3BP	GIMAP7		KRT17	MYOCD	SLC6A8	MYOCD	TLCD3A	MYOCD
COL3A1	THBD	CKS1B	THBD	CKS1B	THBD		EFNA4	ESYT3	SNRPA1	ESYT3	FAM83G	ESYT3
KNTC1	CSRNP1	RGS17	CSRNP1	RGS17	CSRNP1		DLX6	NDNF	RANGAP1	NDNF	ITGA6	NDNF
PCLAF	CAT	TSPAN6	CAT	TSPAN6	CAT		TNS4	LEPR	DSG2	LEPR	CBWD5	LEPR
AURKA	LHFPL6	MNX1	LHFPL6	MNX1	LHFPL6		ARTN	PRKCE	EZH2	PRKCE	ALDOC	PRKCE
CDKN3	FGR	DSP	FGR	DSP	FGR		KRT16	PDK4	FANCD2	PDK4	ELOVL6	PDK4
INAVA	KCNK3	CCNE2	KCNK3	CCNE2	KCNK3		RPL39L	CCN5	BLM	CCN5	FBN2	CCN5
FCRL5	PPP1R14A	CDK1	PPP1R14A	CDK1	PPP1R14A		MELTF	GRAMD2A	CENPM	GRAMD2A	SDR42E1	GRAMD2A
MSTO1	WASF3	GMNN	WASF3	GMNN	WASF3		DSC3	SEPTIN4	TICRR	SEPTIN4	ILF2	SEPTIN4
RHOV	RBP4	SORD	RBP4	SORD	RBP4		KRT6B	CCDC85A	GINS2	CCDC85A	TCF3	CCDC85A
RCC1	PCOLCE2	SRD5A1	PCOLCE2	SRD5A1	PCOLCE2		FOXE1	VIPR1	XPOT	VIPR1	RUSC1	VIPR1
CENPU	SRPX	CREB3L4	SRPX	CREB3L4	SRPX		GJB6	CSRNP1	PKP3	CSRNP1	DCUN1D1	CSRNP1
BRIP1	RNF182	GMDS	RNF182	GMDS	RNF182		TIMELESS	CPED1	ERCC6L	CPED1	IGF2BP2	CPED1
KNL1	CASKIN2	TMPRSS4	CASKIN2	TMPRSS4	CASKIN2		ATAD2	CGNL1	JPT1	CGNL1	SLC16A9	CGNL1
CP	DOCK4	INAVA	DOCK4	INAVA	DOCK4		FEN1	DAAM2	TTLL12	DAAM2	ARHGEF4	DAAM2
H2BC5	HSD17B6	STYK1	HSD17B6	STYK1	HSD17B6		SKP2	WFDC1	PTGFRN	WFDC1	F2RL2	WFDC1
STYK1	DAPK2	GRTP1	DAPK2	GRTP1	DAPK2		PPAT	ADGRF5	AHCY	ADGRF5	MRAP2	ADGRF5
PAICS	FIBIN	PRC1	FIBIN	PRC1	FIBIN		MTFR2	ADRB2	FBXO45	ADRB2	NCBP2	ADRB2
PPAT	EML1	TYMS	EML1	TYMS	EML1		PDK1	PGC	DNA2	PGC	MSH6	PGC
ALDH18A1	ROR1	MCM2	ROR1	MCM2	ROR1		FANCA	MTARC2	CENPU	MTARC2	HDHD5	MTARC2
KDELR3	AOC3	CNPY2	AOC3	HS6ST2	AOC3		NPM3	PGR	RAD51AP1	PGR	CMAS	PGR
KIF11	PNPLA6	HS6ST2	PNPLA6	CEACAM1	PNPLA6		TRIM29	SMAD6	XPO5	SMAD6	HS6ST1	SMAD6
CCNA2	ZBED2	CEACAM1	ZBED2	CCDC34	ZBED2		HOXA1	STAC	MCM5	STAC	MSI2	STAC
SPDEF	GATA6	CCDC34	GATA6	SGO2	GATA6		FAT2	CCRL2	CKS1B	CCRL2	ALDOA	CCRL2
SPINK1	SLC1A1	SGO2	SLC1A1	CRABP2	SLC1A1		DSG3	ANGPT1	E2F7	ANGPT1	TGFA	ANGPT1
NME1	OGN	CRABP2	OGN	PTGES	OGN		PTHLH	PPP1R14A	DTL	PPP1R14A	SLC35G1	PPP1R14A
PTGES	MS4A7	PTGES	MS4A7	DSG2	MS4A7		SHMT2	LIMD1	MIS18A	LIMD1	KRTDAP	LIMD1
PLEK2	PCDH9	ENC1	PCDH9	XDH	PCDH9		CENPH	FLVCR2	KNSTRN	FLVCR2	DMRT2	FLVCR2
CDCA5	LMCD1	DSG2	LMCD1	RACGAP1	LMCD1		GEN1	FOXA2	KRT5	FOXA2	NTRK2	FOXA2
PBK	MMRN1	XDH	MMRN1	PABPC1L	MMRN1		POLE2	ECRG4	GPI	ECRG4	TDG	ECRG4
OCIAD2	SYNC	RACGAP1	SYNC	KCNN4	SYNC		SLC16A1	CCDC68	MTIF2	CCDC68	NIFK	CCDC68
TK1	F8	PABPC1L	F8	SRD5A3	F8		CDK5R1	C1orf162	SPDL1	C1orf162	YEATS2	C1ORF162
MMP12	PDZD2	KCNN4	PDZD2	PAK6	PDZD2		KRT15	DAPK2	PPM1G	DAPK2	CEP76	DAPK2
CCNB1	RASGRF1	SRD5A3	RASGRF1	BIK	RASGRF1		FAM83F	CDO1	CDKN3	CDO1	STAP2	CDO1
HELLS	TMEM273	PAK6	TMEM273	IER5L	TMEM273		ZIC2	MMRN2	KRT17	MMRN2	S100A11	MMRN2
RGS17	CFD	BIK	CFD	EPHB2	CFD		ADGRF4	CFD	H2AX	CFD	GCSH	CFD
XDH	NDRG4	IER5L	NDRG4	GREM1	NDRG4		GJB3	GSTM5	EIF3B	GSTM5	ADM	GSTM5
SIX1	ITM2A	EPHB2	ITM2A	MCRIP2	ITM2A		GJB5	COX7A1	OIP5	COX7A1	CD109	COX7A1
COL1A1	WFS1	GREM1	WFS1	ANKRD22	WFS1		CERS3	CYYR1	INTS13	CYYR1	TBX1	CYYR1
HMMR	SCN7A	ANKRD22	SCN7A	STEAP1	SCN7A		RACGAP1	SEMA3B	FAM72B	SEMA3B	CYP4F3	SEMA3B
PAFAH1B3	CBX7	STEAP1	CBX7	COL1A2	CBX7		FANCD2	CHRDL1	ILF2	CHRDL1	NTS	CHRDL1
CCNB2	SCARA5	COL1A2	SCARA5	TTC39C	SCARA5		DNA2	SLC39A8	CHEK2	SLC39A8	ENO1	SLC39A8
TTK	JCAD	TTC39C	JCAD	TMEM45B	JCAD		CHEK2	TNS2	CENPO	TNS2	SINHCAF	TNS2
MKI67	CD93	TMEM45B	CD93	SBK1	CD93		DSCC1	SLC26A9	JUP	SLC26A9	RTKN	SLC26A9
NCAPG	ITLN1	SBK1	ITLN1	CXCL13	ITLN1		TRIM59	RBMS3	TOPBP1	RBMS3	YEATS4	RBMS3
MNX1	OLFML1	CXCL13	OLFML1	AGR2	OLFML1		ARNTL2	TMEM273	CCDC34	TMEM273	MNAT1	TMEM273
GREM1	HEG1	AGR2	HEG1	PRR5-ARHGAP8	HEG1		PMAIP1	GIMAP7	SKP2	GIMAP7	EMC9	GIMAP7
PROM2	SLC46A2	PRR5-ARHGAP8	SLC46A2	RHOV	SLC46A2		HOXA10	HPGDS	CENPL	HPGDS	COA6	HPGDS
ZWINT	NRN1	RHOV	NRN1	GCNT3	NRN1		MARK1	COL4A4	FSCN1	COL4A4	NDRG1	COL4A4
COL11A1	ANKRD29	GCNT3	ANKRD29	FCRL5	ANKRD29		KCTD1	ABI3BP	DSCC1	ABI3BP	MTFP1	ABI3BP
SLC2A1	STARD9	FCRL5	STARD9	MMP9	STARD9		CNFN	DOCK4	LAD1	DOCK4	MTCL1	DOCK4
CENPF	C1ORF162	MMP9	C1ORF162	MMP12	C1ORF162		AKR1B10	FBP1	PPAT	FBP1	AHNAK2	FBP1
RRM2	CAVIN1	MMP12	CAVIN1	MTFP1	CAVIN1		CKAP2	LMOD1	SELENOI	LMOD1	CYP2S1	LMOD1
BIRC5	PPP1R15A	MTFP1	PPP1R15A	PLOD2	PPP1R15A		C1ORF112	SFTA2	DDX39A	SFTA2	CHP2	SFTA2
HS6ST2	FABP5	PLOD2	FABP5	SIX1	FABP5		CENPK	CACNA1D	WDR43	CACNA1D	TENM2	CACNA1D
TPX2	PLPP3	SIX1	PLPP3	C15ORF48	PLPP3		SIX4	RXFP1	CENPH	RXFP1	COL4A6	RXFP1
CEP55	CD52	C15ORF48	CD52	KRTCAP3	CD52		GPR87	AOC3	DNAJB11	AOC3	TBRG4	AOC3
MELK	NXF3	KRTCAP3	NXF3	DNAJC12	NXF3		CBLC	PID1	RFC5	PID1	XPO5	PID1
CDCA7	CCN5	DNAJC12	CCN5	TRIM2	CCN5		HOXD11	MITF	GMNN	MITF	OLA1	MITF
NECTIN4	STAC	TRIM2	STAC	SMIM22	STAC		S100A2	ATP10A	HMGB3	ATP10A	CCT4	ATP10A
DEPDC1	PDE2A	SMIM22	PDE2A	MMP1	PDE2A		TNFRSF18	MFNG	TUBB	MFNG	PRKDC	MFNG
ANLN	C5AR1	MMP1	C5AR1	EGLN3	C5AR1		BCL11A	NOTCH4	PSME4	NOTCH4	RAP2B	NOTCH4
GCNT3	TMEM47	EGLN3	TMEM47	SPDEF	TMEM47		HOXD10	TRPV2	NOP56	TRPV2	PPIL1	TRPV2
MMP1	ESAM	SPDEF	ESAM	H2BC7	ESAM		WDR72	JCAD	DBF4	JCAD	LSR	JCAD
GINS1	PCDH12	H2BC7	PCDH12	METTL7B	PCDH12		CA9	NRGN	SASS6	NRGN	TPD52	NRGN
KIF14	IQCN	METTL7B	IQCN	ARNTL2	IQCN		ZWILCH	CD300LF	CCNE1	CD300LF	RPL17	CD300LF
NUF2	REEP1	ARNTL2	REEP1	C4ORF48	REEP1		LMNB1	PLA1A	JPT2	PLA1A	MPP6	PLA1A
ASPM	ACOXL	C4ORF48	ACOXL	COL11A1	ACOXL		OIP5	FAM184A	EFNA4	FAM184A	TUFT1	FAM184A
CXCL13	PRG4	COL11A1	PRG4	DDIT4L	PRG4		FAM72B	TMEM204	BZW2	TMEM204	FAM169A	TMEM204
RMI2	HYAL1	DDIT4L	HYAL1	AK4	HYAL1		CENPL	SH3BP5	PCLAF	SH3BP5	LTB4R	SH3BP5
SPAG5	OLR1	AK4	OLR1	C1ORF53	OLR1		GMNN	SLC4A4	CKAP4	SLC4A4	SLC25A39	SLC4A4
SIX4	RASL12	C1ORF53	RASL12	GCAT	RASL12		SGO2	CLDN5	BRIX1	CLDN5	RANGAP1	CLDN5
PSAT1	SCGB1A1	GCAT	SCGB1A1	GPX8	SCGB1A1		NME1	CNRIP1	PSMD14	CNRIP1	WDR43	CNRIP1
HMGB3	SERINC1	GPX8	SERINC1	ADAMDEC1	SERINC1		EIF4EBP1	RAPGEF2	NELFCD	RAPGEF2	PSMD14	RAPGEF2
EFNA4	IL33	ADAMDEC1	IL33	CLDN3	IL33		PKP1	PRDM16	CCT6A	PRDM16	SNRPD1	PRDM16
KIF20A	CD300LF	CLDN3	CD300LF	FA2H	CD300LF		TP63	CYP4B1	PSMG3	CYP4B1	FAM220A	CYP4B1
EZH2	CAV2	FA2H	CAV2	SEZ6L2	CAV2		PPP2R2C	SLC16A4	DNAJC9	SLC16A4	FXR1	SLC16A4
NEK2	TACC1	SEZ6L2	TACC1	CR2	TACC1		PAICS	GIMAP6	CENPK	GIMAP6	LIG1	GIMAP6
DLGAP5	HSPB8	CR2	HSPB8	RAB15	HSPB8		ALG3	HBB	TUBG1	HBB	UQCC2	HBB
CRABP2	FERMT2	RAB15	FERMT2	WFDC2	FERMT2		KNSTRN	FBLN5	MTFR2	FBLN5	USP31	FBLN5
BUB1B	CSF3	WFDC2	CSF3	BOLA2B	CSF3		FIGNL1	PTPRN2	GEN1	PTPRN2	THNSL1	PTPRN2
UBE2C	WFDC1	BOLA2B	WFDC1	AIM2	WFDC1		XXYLT1	RECK	PDK1	RECK	PARL	RECK
GOLM1	KLF4	AIM2	KLF4	ADSS1	KLF4		PAFAH1B3	KANK2	FANCA	KANK2	GCAT	KANK2
SPAG4	ID4	ADSS1	ID4	FDCSP	ID4		CHTF18	SNX30	RMI2	SNX30	NEB	SNX30
LGR4	MT1M	FDCSP	MT1M	SLC7A11	MT1M		CKMT1B	PCDH9	LDHA	PCDH9	ARL4D	PCDH9
KIF2C	NEXN	SLC7A11	NEXN	MUC20	NEXN		TMEM40	SYNE1	BYSL	SYNE1	UGT8	SYNE1
CDC20	ADAMTS1	MUC20	ADAMTS1	CTSV	ADAMTS1		IRF6	WFS1	CPSF3	WFS1	PLEKHG4B	WFS1
TOP2A	ITPRIP	CTSV	ITPRIP	IGF2BP3	ITPRIP		PKP3	ABCA6	HPRT1	ABCA6	MTIF2	ABCA6
UBE2T	PRICKLE2	IGF2BP3	PRICKLE2	GRHL1	PRICKLE2		HMGB3	CABLES1	FIGNL1	CABLES1	NOP56	CABLES1
KIF26B	KLF6	GRHL1	KLF6	H2BC4	KLF6		UCK2	PIP5K1B	POLD2	PIP5K1B	RHBDD3	PIP5K1B
FUT2	ZNF385B	H2BC4	ZNF385B	SPINK1	ZNF385B		TMEM117	SELP	OLA1	SELP	MSTO1	SELP
EPN3	ARL13B	POU2AF1	ARL13B	PTK6	ARL13B		NECTIN4	SORBS2	SGO2	SORBS2	SNRPF	SORBS2
FERMT1	TSPAN7	SPINK1	TSPAN7	H1-2	TSPAN7		GRHL1	OLR1	TMEM177	OLR1	GPR89A	OLR1
SPP1	S100A3	PTK6	S100A3	SLC4A11	S100A3		APOBEC3B	NR3C2	PSAT1	NR3C2	MPHOSPH9	NR3C2
HJURP	ZBTB16	SLC4A11	ZBTB16	QPCT	ZBTB16		HMGA2	ACACB	POLE2	ACACB	SNRPG	ACACB
TMPRSS4	CHRDL1	QPCT	CHRDL1	SLC44A5	CHRDL1		ACTL6A	TAPT1	TDG	TAPT1	WDR4	TAPT1
PLPP2	PCDH17	SLC44A5	PCDH17	CLDN10	PCDH17		NCAPG2	CAVIN2	SUV39H2	CAVIN2	TOP1MT	CAVIN2
IQGAP3	CFL2	CLDN10	CFL2	TOX3	CFL2		SFXN1	ADAMTSL3	SAPCD2	ADAMTSL3	AMMECR1	ADAMTSL3
PYCR1	CLEC12A	TOX3	CLEC12A	S100P	CLEC12A		FBXO45	FOLR1	FAM83H	FOLR1	AIMP2	FOLR1
COL10A1	LDLR	S100P	LDLR	KCNK1	LDLR		LAD1	LMO7	NCBP2	LMO7	IGFBP3	LMO7
	LAMP3	KCNK1	LAMP3	ST6GALNAC1	LAMP3		DBF4	P2RY14	MCM8	P2RY14	NRARP	P2RY14
	HOXA5	ST6GALNAC1	HOXA5	GPX2	HOXA5		KLC3	KDR	CCT4	KDR	RAB38	KDR
	CCRL2	MS4A1	CCRL2	MMP7	CCRL2		OVOL1	C16orf89	ZC3H8	C16orf89	SUSD4	C16ORF89
	PLSCR4	GPX2	PLSCR4		PLSCR4		LY6K	DNALI1	SLC16A1	DNALI1	PKM	DNALI1
	CTNNAL1	MMP7	CTNNAL1		CTNNAL1		COL17A1	TMEM125	BRI3BP	TMEM125	DDR1	TMEM125
	KLF2		KLF2		KLF2		GPX2	SCN1A	NUDT1	SCN1A	NDUFS6	SCN1A
	FAM167A		FAM167A		FAM167A		SERPINB13	CA3	TSKU	CA3	SERPINE2	CA3
	RTN1		RTN1		RTN1		MCM8	GJA4	NPM3	GJA4	PLD1	GJA4
	TGFBR2		TGFBR2		TGFBR2		FGF11	CHI3L2	RCCD1	CHI3L2	PAK6	CHI3L2
	ARHGEF6		ARHGEF6		ARHGEF6		RAPGEFL1	GLIPR2	SGPL1	GLIPR2	GRIP1	GLIPR2
	ADH1B		ADH1B		ADH1B		SPOCK1	NEXN	UCK2	NEXN	POLR3G	NEXN
	TOX2		TOX2		TOX2		SOX2	ALDH1A2	OPA1	ALDH1A2	GRIN2D	ALDH1A2
	ICAM2		ICAM2		ICAM2		BOP1	PHACTR2	MORC2	PHACTR2	ADAM23	PHACTR2
	GPX3		GPX3		GPX3		CENPN	CFAP221	WDR12	CFAP221	FGFBP1	CFAP221
	CD34		CD34		CD34		GINS3	TSPAN12	TMTC3	TSPAN12	WDR75	TSPAN12
	ZNF106		ZNF106		ZNF106		CELSR2	AGTR2	MRPL47	AGTR2	CDK4	AGTR2
	CLIC3		CLIC3		CLIC3		CFAP20DC	SCN4B	TCF3	SCN4B	PTS	SCN4B
	MARCO		MARCO		MARCO		SORD	CLIC3	CDCA7	CLIC3	HOMER3	CLIC3
	SLC25A25		SLC25A25		SLC25A25		CKMT1A	SGMS2	NUP205	SGMS2	NHS	SGMS2
	PILRA		PILRA		PILRA		SIX1	CD52	RHNO1	CD52	NME2	CD52
	KIAA0040		KIAA0040		KIAA0040		KRT14	TMEM243	LSG1	TMEM243	ADA	TMEM243
	JAML		JAML		JAML		FSCN1	MARCO	MAPK6	MARCO	TTC22	MARCO
	P3H2		P3H2		P3H2		NUDT1	MT1M	XXYLT1	MT1M	HS3ST3A1	MT1M
	CYS1		CYS1		CYS1		ABCC5	PALM2AKAP2	ENO1	PALM2AKAP2	PIR	PALM2AKAP2
	GMFG		GMFG		GMFG		CCDC150	CLEC1A	SIAH2	CLEC1A	UGT1A6	CLEC1A
	NOSTRIN		NOSTRIN		NOSTRIN		THOC3	RHOBTB2	CENPN	RHOBTB2	COCH	RHOBTB2
	PDK4		PDK4		PDK4		F12	JAML	TRIM29	JAML	EYA2	JAML
	MYADM		MYADM		MYADM		TFAP2C	COBL	GGCT	COBL	CFAP251	COBL
	SHROOM4		SHROOM4		SHROOM4		FAM83A	C1orf198	SFN	C1orf198	PCDH19	C1ORF198
	ANKS1A		ANKS1A		ANKS1A		RHCG	HGF	CDK4	HGF	MAGEA6	HGF
	VSIG4		VSIG4		VSIG4		DSG2	AHCYL2	SNRPD1	AHCYL2	ADH7	AHCYL2
	FBLN5		FBLN5		FBLN5		MIS18A	IGIP	RSRC1	IGIP	BZW2	IGIP
	GIMAP4		GIMAP4		GIMAP4		CENPO	ACSS3	GGH	ACSS3	TUBG1	ACSS3
	SOCS2		SOCS2		SOCS2		TSKU	SLIT3	TWF1	SLIT3	MAPK6	SLIT3
	MFAP4		MFAP4		MFAP4		ITGB4	PTPRM	KIF18A	PTPRM	PAK1	PTPRM
	KAT2B		KAT2B		KAT2B		CHAF1A	TBX5	PAK1	TBX5	UMPS	TBX5
	CA3		CA3		CA3		BTBD11	GGTA1	DSN1	GGTA1	FBL	GGTA1
	CD302		CD302		CD302		MMP3	KAT2B	RBL1	KAT2B	LCLAT1	KAT2B
	CA2		CA2		CA2		LGALS7B	LRRC32	GPC1	LRRC32	TMEM237	LRRC32
	HYAL2		HYAL2		HYAL2		PRAME	SOD3	TFAP2A	SOD3	SRD5A1	SOD3
	TPPP3		TPPP3		TPPP3		BNC1	WIF1	ITGB4	WIF1	FRMD6	WIF1
	PRICKLE1		PRICKLE1		PRICKLE1		CLCA2	CFL2	NIPSNAP1	CFL2	TIPIN	CFL2
	SH3BP5		SH3BP5		SH3BP5		IVL	FGR	GINS3	FGR	BRCA2	FGR
	MYOCD		MYOCD		MYOCD		MMP10	FAT4	FAM72A	FAT4	ALKBH2	FAT4
	GGTA1		GGTA1		GGTA1		FKBP4	SPTBN1	MZT2A	SPTBN1	B4GALT4	SPTBN1
	PLCE1		PLCE1		PLCE1		NCAPD2	TM6SF1	GART	TM6SF1	GEMIN2	TM6SF1
	FRMD4B		FRMD4B		FRMD4B		RCCD1	NKX2-1	RUSC1	NKX2-1	GNPNAT1	NKX2-1
	PPBP		PPBP		PPBP		TPBG	MAGI1	TDP1	MAGI1	ATP23	MAGI1
	GJA4		GJA4		GJA4		DDIAS	ADARB1	DDR1	ADARB1	S100A16	ADARB1
	ST6GALNAC2		ST6GALNAC2		ST6GALNAC2		EGLN3	NINJ2	RPP40	NINJ2	CLDN1	NINJ2
	MYL9		MYL9		MYL9		IL36G	LHFPL6	PAFAH1B3	LHFPL6	KRT10	LHFPL6
	SPARCL1		SPARCL1		SPARCL1		UGT1A1	ABLIM3	CCDC86	ABLIM3	STON2	ABLIM3
	C1ORF115		C1ORF115		C1ORF115		VSNL1	DPYSL2	NME1	DPYSL2	KLHL13	DPYSL2
	GAS6		GAS6		GAS6		MCM7	MAP3K3	TPBG	MAP3K3	KRTCAP3	MAP3K3
	PROS1		PROS1		PROS1		PCNA	GYPC	EEF1AKMT4	GYPC	UPK1B	GYPC
	C1ORF198		C1ORF198		C1ORF198		LMNB2	TRPC6	TIMM8A	TRPC6	CKAP4	TRPC6
	CACNA2D2		CACNA2D2		CACNA2D2		PTGFRN	MAGI3	NSUN2	MAGI3	ALYREF	MAGI3
	GNG11		GNG11		GNG11		GGCT	ST6GALNAC3	UMPS	ST6GALNAC3	DCUN1D5	ST6GALNAC3
	CARD16		CARD16		CARD16		P3H4	LIMCH1	FAM220A	LIMCH1	PDCD5	LIMCH1
	CD83		CD83		CD83		EPHB3	PDE5A	PES1	PDE5A	DGKA	PDE5A
	ALOX5AP		ALOX5AP		ALOX5AP		VANGL2	ATP8A1	DPP3	ATP8A1	PLOD2	ATP8A1
	SHANK3		SHANK3		SHANK3		TMEM158	ADGRL4	NUP37	ADGRL4	POLA2	ADGRL4
	MAOB		MAOB		MAOB		ITGB8	DENND3	IGSF9	DENND3	STARD5	DENND3
	ABLIM3		ABLIM3		ABLIM3		C16ORF74	EMP2	RHBDD3	EMP2	SDC1	EMP2
	P2RY14		P2RY14		P2RY14		MLLT11	GPD1L	FAM162A	GPD1L	SULF1	GPD1L
	ABCA6		ABCA6		ABCA6		IGF2BP3	PECAM1	PPME1	PECAM1	EFS	PECAM1
	RRAS		RRAS		RRAS		GSDMC	EPB41L5	ALYREF	EPB41L5	PLAAT1	EPB41L5
	RFLNB		RFLNB		RFLNB		CAPNS2	ALOX5AP	TRIM59	ALOX5AP	RNASEH2A	ALOX5AP
	ANXA3		ANXA3		ANXA3		DAPL1	PCDHA12	CHAF1A	PCDHA12	HES2	PCDHA12
	FAM241A		FAM241A		FAM241A		MCM6	CRTAC1	CMSS1	CRTAC1	TRIM7	CRTAC1
	ALOX5		ALOX5		ALOX5		TMEM177	MACROD2	PFN2	MACROD2	MAGEA3	MACROD2
	NCF2		NCF2		NCF2		KIF18A	ITGA9	PRKDC	ITGA9	KRT13	ITGA9
	SLC27A3		SLC27A3		SLC27A3		GPC1	LRRK2	SPP1	LRRK2	SNRPA1	LRRK2
	ANXA8		ANXA8		ANXA8		TENM4	RPS6KA2	NIFK	RPS6KA2	XPOT	RPS6KA2
	ACP5		ACP5		ACP5		DIO2	SVEP1	FBL	SVEP1	MCM5	SVEP1
	SLC7A7		SLC7A7		SLC7A7		BMP7	SASH1	AK4	SASH1	LSG1	SASH1
	DPYSL2		DPYSL2		DPYSL2		FAM83C	CD93	ZMYND19	CD93	TWF1	CD93
	MEIS1		MEIS1		MEIS1		MRPL3	LMO3	MSH6	LMO3	ORC5	LMO3
	TM6SF1		TM6SF1		TM6SF1		RANBP1	PEAK1	P3H4	PEAK1	SMC4	PEAK1
	KANK4		KANK4		KANK4		FAM72A	MS4A7	ABCC5	MS4A7	NR2C2AP	MS4A7
	HLX		HLX		HLX		RPP40	TGFBR2	YDJC	TGFBR2	PIGX	TGFBR2
	NTN4		NTN4		NTN4		STYK1	MRC1	FXR1	MRC1	DSC2	MRC1
	PTPRM		PTPRM		PTPRM		DNMT3B	COLEC12	ARNTL2	COLEC12	TMEM14A	COLEC12
	EDN1		EDN1		EDN1		BDH1	TMEM163	DCUN1D5	TMEM163	SLC1A4	TMEM163
	DNAJB4		DNAJB4		DNAJB4		HSD17B1	BORCS7	TYMS	BORCS7	LAGE3	BORCS7
	SEPTIN10		SEPTIN10		CYBRD1		SNAI2	SELENBP1	NDUFS6	SELENBP1	SDHAF3	SELENBP1
	CYBRD1		CYBRD1		RPGR		GALNT14	GNAQ	HDHD5	GNAQ	LRP8	GNAQ
	RPGR		RPGR		TPSAB1		PAX9	UBL3	CCDC150	UBL3	CSTA	UBL3
	TPSAB1		TPSAB1		FAM216B		PPIF	PLEKHH2	UTP25	PLEKHH2	UGT1A1	PLEKHH2
	FAM216B		FAM216B		IL7R		H2AX	C5	CSTF2	C5	CA12	C5
	IL7R		IL7R		BMP2		PFN2	DISP1	KDM5B	DISP1	SYT1	DISP1
	BMP2		BMP2		PALD1		WASF1	TNS1	PDCD5	TNS1	TNNT1	TNS1
	PALD1		PALD1		PKDCC		SERPINB4	BTBD9	ORC5	BTBD9	LPAR3	BTBD9
	PKDCC		PKDCC		EYA4		PTPRZ1	CAT	CDK5R1	CAT	CHRM3	CAT
	EYA4		EYA4		KCNJ8		UGT1A7	LY86	KRT6A	LY86	TARS1	LY86
	KCNJ8		KCNJ8		FCN1		POLR2H	ITM2A	MSTO1	ITM2A	RFWD3	ITM2A
	FCN1		FCN1		PPARG		TTLL12	TREM1	FERMT1	TREM1	TOPBP1	TREM1
	PPARG		PPARG		MRC1		RFC5	FMO2	ATP2A2	FMO2	CCT6A	FMO2
	MRC1		MRC1		SMAD7		PSMG3	CISH	EPN3	CISH	LDHA	CISH
	SMAD7		SMAD7		FCGR3B		SIAH2	TM4SF18	TBL1XR1	TM4SF18	FAM83H	TM4SF18
	FCGR3B		FCGR3B		TNS2		YDJC	CD36	SSX2IP	CD36	RHNO1	CD36
	TNS2		TNS2		ADGRL4		TYMS	CFTR	MRPL36	CFTR	NIPSNAP1	CFTR
	ADGRL4		ADGRL4		LIMCH1		CCNE2	STEAP4	PGK1	STEAP4	SEMA4B	STEAP4
	LIMCH1		LIMCH1		C9ORF24		PPFIA4	EPAS1	LIG1	EPAS1	EXOSC4	EPAS1
	C9ORF24		C9ORF24		C20ORF85		CXCL14	DOCK11	EIF4EBP1	DOCK11	NCBP2AS2	DOCK11
	C20ORF85		C20ORF85		VGLL3		LY6D	ARHGEF6	THOC3	ARHGEF6	FBXO32	ARHGEF6
	VGLL3		VGLL3		LRCH2		MRGBP	SMAD9	NUP107	SMAD9	PLAU	SMAD9
	LRCH2		LRCH2		TMEM178A		SASS6	BTK	SEMA4B	BTK	PRR5	BTK
	TMEM178A		TMEM178A		COLEC12		BIK	MBIP	DQX1	MBIP	VANGL2	MBIP
	COLEC12		COLEC12		CRIM1		HOXC6	LTA4H	CARM1	LTA4H	KRT19	LTA4H
	CRIM1		CRIM1		APOLD1		PAX6	RORC	BRCA1	RORC	MACROH2A2	RORC
	APOLD1		APOLD1		MFSD2A		IRX4	TPK1	LCLAT1	TPK1	SLC4A11	TPK1
	MFSD2A		MFSD2A		MYH10		UNG	CBX7	MRPS12	CBX7	NUDT11	CBX7
	MYH10		MYH10		MNDA		SPDL1	EIF4E3	CLNS1A	EIF4E3	LYPD6B	EIF4E3
	MNDA		MNDA		JUND		DNAJB11	OCLN	TBC1D7	OCLN	HS6ST2	OCLN
	JUND		JUND		CCDC102B		SRD5A1	LMO2	SIX4	LMO2	SERPINB3	LMO2
	CCDC102B		CCDC102B		CYP4B1		SERPINE2	RNF125	SLC9A3R1	RNF125	PI3	RNF125
	CYP4B1		CYP4B1		TTC7B		LRATD1	SPOCK2	SNRPF	SPOCK2	TMTC3	SPOCK2
	TTC7B		TIMP3		TIMP3		SOX15	GMFG	MCM3	GMFG	SSX2IP	GMFG
	TIMP3		TUBB6		TUBB6		FLAD1	CLEC12A	CCNE2	CLEC12A	MRPL36	CLEC12A
	TUBB6		FBP1		FBP1		ESRP1	DRAM1	SMC4	DRAM1	PRIM1	DRAM1
	FBP1		FAT4		FAT4		SELENOI	NR2F1	CHTF18	NR2F1	IGFBP2	NR2F1
	FAT4		IL6		IL6		MARVELD3	C2	ERO1A	C2	ITGB8	C2
	IL6		FOSB		FOSB		PGF	SYNC	DDX55	SYNC	TENM4	SYNC
	FOSB		CHI3L2		CHI3L2		PLAAT1	B3GNT7	GPR89A	B3GNT7	SNAI2	B3GNT7
	CHI3L2		EFEMP1		EFEMP1		SLC4A11	AQP4	CKAP5	AQP4	RAB5IF	AQP4
	EFEMP1		ARRDC4		ARRDC4		TPI1	JADE1	RAP2B	JADE1	CNTNAP2	JADE1
	ARRDC4		PKIG		PKIG		DKC1	FNIP2	SHOX2	FNIP2	ABCA13	FNIP2
	PKIG		ARMCX1		ARMCX1		NUP155	PARD3B	LSM5	PARD3B	GMPS	PARD3B
	ARMCX1		RHEX		RHEX		JUP	HPCAL1	SINHCAF	HPCAL1	FSCN1	HPCAL1
	RHEX		HLF		HLF		BRIX1	PRTG	WDR5	PRTG	RSRC1	PRTG
	HLF		STOM		STOM		SFN	BDH2	CELSR2	BDH2	DSN1	BDH2
	STOM		AQP9		AQP9		UGT1A6	LST1	MPHOSPH9	LST1	RBL1	LST1
	AQP9		PRIMA1		PRIMA1		C10ORF99	MTURN	GPR87	MTURN	NUP37	MTURN
	PRIMA1		GADD45B		GADD45B		HES2	RILPL2	RIOK1	RILPL2	ERO1A	RILPL2
	GADD45B		MAFF		MAFF		RCC2	KCNAB1	PRC1	KCNAB1	CCDC138	KCNAB1
	MAFF		AQP4		AQP4		SUV39H2	ENG	COL7A1	ENG	PKP2	ENG
	AQP4		S100A12		S100A12		GCLC	ALOX5	DDIAS	ALOX5	FXYD3	ALOX5
	S100A12		FLRT3		FLRT3		SPRR3	ARHGAP18	MARVELD3	ARHGAP18	VSNL1	ARHGAP18
	FLRT3		TMEM74B		TMEM74B		FBXO41	TSPAN4	CFAP20DC	TSPAN4	CEL	TSPAN4
	TMEM74B		APOL3		APOL3		DEPDC7	GATA2	CMAS	GATA2	S1PR5	GATA2
	APOL3		PTGDS		PTGDS		SIX2	RASSF3	CCDC138	RASSF3	AKR1C2	RASSF3
	PTGDS		SEMA3B		SEMA3B		CEL	LATS2	PNPT1	LATS2	GDA	LATS2
	SEMA3B		RASSF2		RASSF2		CLDN1	PARD6B	PNO1	PARD6B	LY6D	PARD6B
	RASSF2		GGTLC1		GGTLC1		TLL2	CREBRF	YEATS2	CREBRF	RCC2	CREBRF
	GGTLC1		FAM184A		FAM184A		ACVR1C	ARHGAP29	PPIL1	ARHGAP29	PTGFRN	ARHGAP29
	FAM184A		LRRK2		LRRK2		ZNF750	CALCRL	NR2C2AP	CALCRL	WDR12	CALCRL
	LRRK2		MAL		MAL		DDR1	SLC27A3	U2SURP	SLC27A3	SIAH2	SLC27A3
	MAL		CPA3		CPA3		TIMM8A	CCDC69	PIGX	CCDC69	FAM162A	CCDC69
	CPA3		PMP22		PMP22		FAM162A	CELF2	SORD	CELF2	ZMYND19	CELF2
	PMP22		IL18R1		IL18R1		SEMA4B	PNPLA6	DGKA	PNPLA6	CSTF2	PNPLA6
	IL18R1		STARD4		STARD4		FRMD6	ADGRE1	TMEM117	ADGRE1	SLC9A3R1	ADGRE1
	STARD4		KCTD12		KCTD12		ZNF367	STX12	IDH2	STX12	KCTD1	STX12
	KCTD12		SLCO2A1		SLCO2A1		DSC2	MNDA	VRK1	MNDA	JAG1	MNDA
	SLCO2A1		PDLIM1		PDLIM1		FBXO32	MEF2C	NECTIN4	MEF2C	EGLN3	MEF2C
	ADGRE5		ADGRE5		ADGRE5		STARD5	C5AR1	F12	C5AR1	H2BC5	C5AR1
	NRGN		NRGN		NRGN		TPD52L1	TPPP3	SMC6	TPPP3	NETO2	TPPP3
	HECW2		HECW2		HECW2		LGALS7	DIXDC1	EXOSC4	DIXDC1	PAX6	DIXDC1
	ZNF331		ZNF331		ZNF331		CMSS1	RARA	PSMG1	RARA	DMRTA2	RARA
	FBXL7		FBXL7		FBXL7		NRIP3	VWF	HOXA1	VWF	CAPNS2	VWF
	NUPR1		NUPR1		NUPR1		H2BC7	GAB3	PEDS1	GAB3	LGALS7	GAB3
	ABCB1		ABCB1		ABCB1		MTCL1	SLC11A1	SPAST	SLC11A1	AHCY	SLC11A1
	MAP3K8		MAP3K8		MAP3K8		HS6ST2	ADGRE5	PTS	ADGRE5	BYSL	ADGRE5
	SLCO4C1		SLCO4C1		SLCO4C1		EYA2	SLC35A1	SNRPG	SLC35A1	FBXO41	SLC35A1
	CSTA		CSTA		CSTA		SERPINB3	FYCO1	SAC3D1	FYCO1	EPHB3	FYCO1
	PXDC1		PXDC1		PXDC1		RSRC1	RAB11FIP2	TMEM237	RAB11FIP2	BDH1	RAB11FIP2
	CXCL2		CXCL2		CXCL2		MZT2A	MVB12B	TMPO	MVB12B	FANCG	MVB12B
	MICU3		MICU3		MICU3		DGKA	PRKCZ	MMP11	PRKCZ	SOX15	PRKCZ
	SERPING1		SERPING1		SERPING1		FAM72C	GPX3	TMEM41A	GPX3	UCHL1	GPX3
	PLAC8		PLAC8		PLAC8		HOXC9	SPRY4	LSR	SPRY4	PTPRZ1	SPRY4
	PODXL		PODXL		PODXL		CSTA	PRICKLE2	NCBP2AS2	PRICKLE2	KRT5	PRICKLE2
	CDHR3		CDHR3		CDHR3		DMRTA2	FGD4	SRD5A1	FGD4	DDX39A	FGD4
	TMSB15A		TMSB15A		TMSB15A		FXYD3	KCNJ8	PKP1	KCNJ8	ZC3H8	KCNJ8
	FMO3		FMO3		FMO3		KRT13	REPS2	SNRPD2	REPS2	TDP1	REPS2
	SERTAD1		SERTAD1		SERTAD1		GMPS	RBPMS	HYLS1	RBPMS	CELSR2	RBPMS
	SUSD2		SUSD2		SUSD2		BYSL	C14orf132	PLOD2	C14orf132	PKP1	C14ORF132
	ELMO1		ELMO1		ELMO1		BRCA1	AGR3	RTKN	AGR3	TP63	AGR3
	CX3CR1		CX3CR1		CX3CR1		PLOD2	HSD17B4	FGF11	HSD17B4	UQCC3	HSD17B4
	HCK		HCK		HCK		SLC1A4	CD55	FRMD6	CD55	BOLA3	CD55
	HPGDS		HPGDS		HPGDS		GRIP1	CAB39L	ZNF367	CAB39L	NRIP3	CAB39L
	SLC31A2		SLC31A2		SLC31A2		LYPD6B	HPGD	BAIAP2L1	HPGD	PGF	HPGD
	MID1IP1		MID1IP1		MID1IP1		SUSD4	ENPP4	CBLC	ENPP4	HILPDA	ENPP4
	TYROBP		TYROBP		TYROBP		INTS13	SLIT2	LSM7	SLIT2	LGALS7B	SLIT2
	ZC3H12C		ZC3H12C		VIM		PRC1	AQP1	TPD52	AQP1	CXCL14	AQP1
	VIM		VIM		EBF1		IGFBP2	COL13A1	NIT2	COL13A1	ZNF750	COL13A1
	EBF1		EBF1		GPRASP1		H2AC8	CITED2	PMAIP1	CITED2	UGT1A7	CITED2
	EMP1		GPRASP1		EMP1		PKP2	NR4A3	TPRKB	NR4A3	IRF6	NR4A3
	ABCA3		EMP1		ABCA3		S1PR5	SERINC1	CKS2	SERINC1	RUVBL1	SERINC1
	TCEAL7		ABCA3		TCEAL7		LPAR3	SEC22C	TIPIN	SEC22C	GPI	SEC22C
	DPT		TCEAL7		DPT		TOPBP1	MFAP4	HOXA10	MFAP4	JUP	MFAP4
	PLCXD3		DPT		PLCXD3		BRI3BP	IL6ST	DSC2	IL6ST	DNAJB11	IL6ST
	EGR3		PLCXD3		EGR3		EFS	ST3GAL5	TP63	ST3GAL5	BRI3BP	ST3GAL5
	DYNLRB2		EGR3		DYNLRB2		RAE1	TLR8	BRCA2	TLR8	MRPL47	TLR8
	MRGPRF		DYNLRB2		MRGPRF		RFWD3	RRAD	SLC38A1	RRAD	XXYLT1	RRAD
	SFTPD		MRGPRF		SFTPD		GPI	GADD45B	UQCC3	GADD45B	GPC1	GADD45B
	SFTPC		SFTPD		SFTPC		SLC9A3R1	CYSTM1	WDR4	CYSTM1	ABCC5	CYSTM1
	CCN2		SFTPC		CCN2		PIGX	ANKRD29	HS6ST1	ANKRD29	TBC1D7	ANKRD29
	OLFML2A		CCN2		OLFML2A		CA12	ADCY9	STYK1	ADCY9	SAC3D1	ADCY9
	NDNF		OLFML2A		NDNF		B4GALT4	CAPN8	TMEM14A	CAPN8	DEPDC7	CAPN8
	CCDC68		NDNF		CCDC68		UCHL1	CRIP1	RHOV	CRIP1	RAPGEFL1	CRIP1
	SNTN		CCDC68		SNTN		CNTNAP2	CEP112	POLA2	CEP112	TET1	CEP112
	DUSP1		SNTN		DUSP1		TMTC3	VSIG4	FAM83B	VSIG4	BMP7	VSIG4
	ZFP36		DUSP1		ZFP36		PLAU	RUNX1T1	UQCC2	RUNX1T1	FAM83C	RUNX1T1
	SLA		ZFP36		SLA		HOXB7	HSD17B11	PTDSS1	HSD17B11	IVL	HSD17B11
	RERG		SLA		RERG		AKR1C2	ELAPOR2	TOP1MT	ELAPOR2	SERPINB13	ELAPOR2
	NKD2		RERG		NKD2		TARS1	ATP11A	PRPS2	ATP11A	MMP10	ATP11A
	ADGRD1		NKD2		ADGRD1		NDC1	ANK2	AMMECR1	ANK2	CCT3	ANK2
	THEMIS2		ADGRD1		THEMIS2		MCM5	TBX2	ATP13A3	TBX2	PSMG3	TBX2
	C1QA		C1QA		C1QA		FAM83H	CD83	FBXO32	CD83	HPRT1	CD83
	KCNJ15		KCNJ15		KCNJ15		MRPL47	ATP13A4	LRRC8D	ATP13A4	SFN	ATP13A4
	ID3		ID3		ID3		TBC1D7	N4BP2L1	CTSV	N4BP2L1	CMSS1	N4BP2L1
	SGCE		SGCE		SGCE		CCL26	ASAH1	AIMP2	ASAH1	VRK1	ASAH1
	CES1		CES1		CES1		GDA	C16orf54	KRI1	C16orf54	HSD17B1	C16ORF54
	C1ORF194		C1ORF194		C1ORF194		TENM2	PTGDS	CEP76	PTGDS	MRPL12	PTGDS
	SCNN1G		SCNN1G		SCNN1G		PI3	SELPLG	TMPRSS4	SELPLG	BCL11A	SELPLG
	CCN1		CCN1		CCN1		ADH7	SLC22A3	GCLC	SLC22A3	TLL2	SLC22A3
	SELE		SELE		SELE		DCAF13	RAB27A	DNMT3B	RAB27A	ACVR1C	RAB27A
	GBP4		GBP4		GBP4		SNRPA1	SCGB3A1	MARK1	SCGB3A1	H2BC7	SCGB3A1
	AQP1		AQP1		AQP1		MRPL36	ALKAL2	DROSHA	ALKAL2	FAT2	ALKAL2
	CAPSL		CAPSL		CAPSL		PAK6	IFT57	ALKBH2	IFT57	LRATD1	IFT57
	FCER1G		FCER1G		FCER1G		KLHL13	CAV1	DLX6	CAV1	HOXC9	CAV1
	KLRF1		KLRF1		KLRF1		MRPS12	COL6A5	PITX1	COL6A5	GALNT14	COL6A5
	CADM1		TMEM170B		TMEM170B		NRARP	WWC1	PRIM1	WWC1	SIX2	WWC1
	CAMK2N1		CXCL16		CXCL16		NHS	PLEKHB1	DLG1	PLEKHB1	IRX4	PLEKHB1
	EMP3		CADM1		CADM1		LRP8	MYO9A	MMP14	MYO9A	BNC1	MYO9A
	C16ORF54		CAMK2N1		CAMK2N1		KRT19	PAG1	RNF7	PAG1	CLCA2	PAG1
	PLBD1		EMP3		EMP3		CSE1L	ANOS1	PRXL2A	ANOS1	SPRR3	ANOS1
	SLC24A3		C16ORF54		C16ORF54		DNAJC9	SCEL	ADSL	SCEL	CSE1L	SCEL
	CD69		PLBD1		PLBD1		NCBP2AS2	SIDT2	HOXD11	SIDT2	DKC1	SIDT2
	BCL2A1		SLC24A3		SLC24A3		CHAC2	ZEB2	KCTD1	ZEB2	MRPL3	ZEB2
	MEOX2		CD69		CD69		PRR5	FERMT2	HRAS	FERMT2	FLAD1	FERMT2
	MS4A8		BCL2A1		BCL2A1		H2BC5	GIMAP4	PGM2	GIMAP4	DCAF13	GIMAP4
	CACHD1		MEOX2		MEOX2		STON2	RMDN2	ATP5MC1	RMDN2	NUP155	RMDN2
	PLA1A		MS4A8		MS4A8		IGF2BP2	CD69	SLC1A4	CD69	SELENOI	CD69
	C7		CACHD1		CACHD1		RAB38	TRAK2	DCUN1D1	TRAK2	BRIX1	TRAK2
	CHST9		PLA1A		PLA1A		RUVBL1	TLR4	XPR1	TLR4	GGCT	TLR4
	SGK1		C7		C7		HPRT1	DDAH1	B4GALT4	DDAH1	MRPS12	DDAH1
	AKAP12		CHST9		CHST9		ZC3H8	ANG	FBXO41	ANG	GPR87	ANG
	SPRY4		SGK1		SGK1		RBL1	ECM2	BOLA3	ECM2	HYLS1	ECM2
	CXCL3		AKAP12		AKAP12		NIPSNAP1	CCDC102B	KLC3	CCDC102B	KRT15	CCDC102B
	TMEM255A		SPRY4		SPRY4		JAG1	PIK3R5	GRHL1	PIK3R5	PPFIA4	PIK3R5
	SNX30		CXCL3		CXCL3		SULF1	CLIC2	GTPBP8	CLIC2	SIX1	CLIC2
	EGR1		TMEM255A		TMEM255A		HOMER3	SPATA13	JAG1	SPATA13	TMEM40	SPATA13
	NR4A1		SNX30		SNX30		AHCY	MLPH	RPL39L	MLPH	HOXD10	MLPH
	SGIP1		EGR1		EGR1		CCDC138	PLSCR4	EPHB3	PLSCR4	DAPL1	PLSCR4
	PRRG1		NR4A1		NR4A1		HILPDA	CTSO	TFAP2C	CTSO	RHCG	CTSO
	PTN		SGIP1		SGIP1		ADA	APH1B	BDH1	APH1B	KRT14	APH1B
	CSF2RB		PRRG1		PTN		ABCA13	ITGA1	STARD5	ITGA1	UNG	ITGA1
	DKK3		PTN		CSF2RB		PKM	LAT2	TLCD3A	LAT2	POLR2H	LAT2
	DAAM2		CSF2RB		DKK3		CCDC86	GAB2	PLAU	GAB2	NDC1	GAB2
	SYNE1		DKK3		AMOTL2		GCAT	HACD4	CHAC2	HACD4	KRT17	HACD4
	GJA1		AMOTL2		DAAM2		TNNT1	PAQR5	CLSTN1	PAQR5	TMEM177	PAQR5
	FCGR3A		DAAM2		SYNE1		ADAM23	UNC13B	SDC1	UNC13B	CHAF1A	UNC13B
	BEX5		SYNE1		GJA1		TBRG4	CYSLTR1	DNMT3A	CYSLTR1	TMEM117	CYSLTR1
	SHE		GJA1		FCGR3A		MAPK6	ARHGEF3	SMS	ARHGEF3	ZNF367	ARHGEF3
	DEPP1		FCGR3A		BEX5		SSX2IP	IGSF10	MELTF	IGSF10	PMAIP1	IGSF10
	SLC2A3		DACT3		SHE		RAP2B	SFTPD	FAM72C	SFTPD	GCLC	SFTPD
	DRAM1		BEX5		DEPP1		YEATS2	NTN4	KRT15	NTN4	HOXD11	NTN4
	S100A4		SHE		SLC2A3		PTS	ST7	USP31	ST7	TFAP2C	ST7
	PTX3		DEPP1		DRAM1		MACROH2A2	KCNQ1	APOBEC3B	KCNQ1	CKMT1A	KCNQ1
	LRRN4		SLC2A3		S100A4		ERO1A	MSR1	HSD17B1	MSR1	WASF1	MSR1
	CITED2		DRAM1		PTX3		BRCA2	CSF3R	FANCG	CSF3R	DSC3	CSF3R
	LIPA		S100A4		LRRN4		SDC1	PIEZO2	FAM83F	PIEZO2	TPD52L1	PIEZO2
	CYBB		PTX3		CITED2		JPT1	MFSD2A	CEP152	MFSD2A	H2AC8	MFSD2A
	ALDH1A1		LRRN4		LIPA		LSG1	UTRN	G2E3	UTRN	GJB3	UTRN
	FCER1A		CITED2		PRDM6		RHBDD3	RFTN1	PARP2	RFTN1	MLLT11	RFTN1
	CYP4Z1		LIPA		CYBB		CKS2	FCHO2	DEPDC7	FCHO2	IGF2BP3	FCHO2
	TYRP1		PRDM6		ETS2		TTC22	APOLD1	RPL17	APOLD1	LY6K	APOLD1
	DNAAF1		CYBB		LBH		MAGEA3	PCDH17	MMP12	PCDH17	DIO2	PCDH17
	HAS1		ETS2		ALDH1A1		COL4A6	PRKG1	PRR5	PRKG1	HOXB7	PRKG1
	FOS		ALDH1A1		FCER1A		BZW2	C1orf116	DIP2B	C1orf116	GPX2	C1ORF116
	RSPH1		FCER1A		CYP4Z1		SMC4	CYBRD1	STAP2	CYBRD1	SHMT2	CYBRD1
	FCGR1B		CYP4Z1		NCALD		TMEM14A	KLF9	GEMIN2	KLF9	TPI1	KLF9
	IL1B		NCALD		TYRP1		FANCG	CYP4V2	ZIC2	CYP4V2	MCM7	CYP4V2
	JUN		TYRP1		DNAAF1		COCH	ZNF106	TRABD	ZNF106	FKBP4	ZNF106
	KLK11		DNAAF1		HAS1		AHNAK2	S100A4	OVOL1	S100A4	RANBP1	S100A4
	NKG7		HAS1		FOS		PCDH19	TCEAL2	MSI2	TCEAL2	LMNB2	TCEAL2
	PLCB4		FOS		RSPH1		MRPL12	SULT1A1	YEATS4	SULT1A1	DSG2	SULT1A1
	HSD11B1		RSPH1		FCGR1B		PLD1	DKK2	BIK	DKK2	JPT1	DKK2
	EGFL7		FCGR1B		IL1B		CHP2	SLC7A7	GPR89B	SLC7A7	TTLL12	SLC7A7
	FCGR1A		IL1B		JUN		RANGAP1	SPATA18	TNS4	SPATA18	LAD1	SPATA18
	ADGRF5		JUN		KLK11		HYLS1	CPM	CKMT1B	CPM	NUDT1	CPM
	ENPP2		KLK11		NKG7		S100A16	SLCO2A1	MNAT1	SLCO2A1	TSKU	SLCO2A1
	MSX1		NKG7		PLCB4		FAM169A	TMEM47	ARTN	TMEM47	ITGB4	TMEM47
	S100A8		PLCB4		HSD11B1		NUDT11	C4BPA	EMC9	C4BPA	MZT2A	C4BPA
	HDC		HSD11B1		EGFL7		SYT1	PCDHAC2	LAGE3	PCDHAC2	TPBG	PCDHAC2
	RARRES2		EGFL7		FCGR1A		TBX1	CXCL16	THNSL1	CXCL16	PFN2	CXCL16
	FSTL3		FCGR1A		ADGRF5		UGT8	KMO	SULF1	KMO	PRC1	KMO
	SFTPA2		ADGRF5		CLIC2		MAGEA6	SESN1	PLP2	SESN1	SORD	SESN1
	SOCS3		S100A8		ENPP2		XPOT	ZCCHC24	MRPL4	ZCCHC24	NECTIN4	ZCCHC24
	SLC22A4		OSR1		MSX1		DDX39A	BMPR2	S100A2	BMPR2	GRHL1	BMPR2
	PDLIM3		LRRC70		S100A8		CKAP4	TMPRSS2	PPFIA4	TMPRSS2	CKMT1B	TMPRSS2
	ZBBX		HDC		OSR1		NR2C2AP	RNASE1	LYPD3	RNASE1	S100A2	RNASE1
	SFTPA1		RARRES2		LRRC70		IGFBP3	FCER1A	HOMER3	FCER1A	BTBD11	FCER1A
	LYZ		FSTL3		HDC		HS3ST3A1	PLPP3	FOXRED2	PLPP3	GJB5	PLPP3
	RNF128		SFTPA2		RARRES2		TGFA	ACSL5	MRPL12	ACSL5	COL17A1	ACSL5
	RRAD		SOCS3		SFTPA2		UPK1B	SH3D19	GRHL3	SH3D19	DSG3	SH3D19
	SLC47A1		SLC22A4		SOCS3		XPO5	SFTPC	IGFBP2	SFTPC	SOX2	SFTPC
	APOBEC3A		PDLIM3		PDLIM3		TUBG1	SPATA6	CKMT1A	SPATA6	IL36G	SPATA6
	CCDC146		ZBBX		ZBBX		UMPS	SIK2	TNFRSF18	SIK2	NCAPD2	SIK2
	PGC		SFTPA1		SFTPA1		LIG1	RCSD1	GNPNAT1	RCSD1	RAE1	RCSD1
	DMBT1		LYZ		LYZ		CCT6A	RASSF2	BCL11A	RASSF2	INTS13	RASSF2
	TRPC6		RNF128		RNF128		LDHA	SNTB1	UBXN7	SNTB1	RFC5	SNTB1
	HMCN1		RRAD		RRAD		MSTO1	PDZD2	ALDH3B2	PDZD2	UCK2	PDZD2
	RBP7		SLC47A1		SLC47A1		BOLA3	CYB5A	S100A11	CYB5A	TRIM29	CYB5A
	PPP1R14C		APOBEC3A		APOBEC3A		CEP152	MSRB3	ATP23	MSRB3	TIMM8A	MSRB3
	CX3CL1		CCDC146		CCDC146		ARHGEF4	MAPRE2	ATP11B	MAPRE2	P3H4	MAPRE2
	ARNT2		TSC22D3		TSC22D3		FGFBP1	BMP2	IGFBP3	BMP2	YDJC	BMP2
	SCGB3A1		UNC13B		UNC13B		ANXA8	FAM241A	SIX1	FAM241A	BRCA1	FAM241A
	TIPARP		PGC		PGC		SINHCAF	KIF13B	S100A16	KIF13B	CCNE2	KIF13B
	SCNN1B		DMBT1		DMBT1		MICAL3	ALDH2	WASF1	ALDH2	MARVELD3	ALDH2
	PLN		TRPC6		TRPC6		PIR	SHROOM3	DSC3	SHROOM3	HOXA1	SHROOM3
	RNASE4		HMCN1		HMCN1		RHNO1	CYP27A1	CLDN1	CYP27A1	FGF11	CYP27A1
	C4BPA		ITGAM		ITGAM		DSN1	DOCK8	VANGL2	DOCK8	STYK1	DOCK8
	SCGB3A2		RBP7		RBP7		ZMYND19	PLCE1	TLL2	PLCE1	MARK1	PLCE1
	FAM81B		PPP1R14C		PPP1R14C		DCUN1D5	PAPSS2	NHS	PAPSS2	FAM72C	PAPSS2
	NTM		CX3CL1		CX3CL1		CSTF2	SNED1	EGLN3	SNED1	APOBEC3B	SNED1
	KDR		ARNT2		ARNT2		ADM	ID4	RNF168	ID4	TNFRSF18	ID4
	CXCL5		SCGB3A1		SCGB3A1		CFAP251	GPR65	PLEKHG3	GPR65	HOXC6	GPR65
	CST6		TIPARP		TIPARP		PAK1	LAMP3	PXYLP1	LAMP3	CNFN	LAMP3
	ANPEP		SCNN1B		SCNN1B		DMRT2	CADM1	ZNF273	CADM1	WDR72	CADM1
	CLEC4A		RNASE4		PLN		HS6ST1	RAB8B	RAPGEFL1	RAB8B	SPOCK1	RAB8B
	SHISA2		CCL2		RNASE4		USP31	KLF6	TPD52L1	KLF6	CCL26	KLF6
	NR4A2		C4BPA		CCL2		NEB	ARID4A	TMEM158	ARID4A	GSDMC	DCSTAMP
	HPGD		SCGB3A2		C4BPA		ALDOC	DCSTAMP	H2AC8	DCSTAMP	MMP3	AKAP13
	CCL21		FAM81B		SCGB3A2		PLEKHG4B	AKAP13	HOXC6	AKAP13	FOXE1	FGD3
	STEAP4		NTM		FAM81B		NDUFS6	FGD3	SERPINE2	FGD3	PRAME	JDP2
	RSPO3		KDR		NTM		DCUN1D1	JDP2	SDHAF3	JDP2	SERPINB4	ARHGAP20
	PIGR		RNASE1		KDR		TLCD3A	ARHGAP20	NRIP3	ARHGAP20	FAM83A	FOXP1
	SLC26A9		CXCL5		RNASE1		ITGA6	FOXP1	CNFN	FOXP1	NECTIN1	IQSEC1
	PTGS2		CST6		HLA-DRA		SLC16A9	IQSEC1	SLC3A2	IQSEC1	PPIF	PLCL2
	PLA2G2A		ANPEP		CXCL5		SPRR2B	PLCL2	PARL	PLCL2	ALG3	TBXAS1
	SHISA3		SHISA2		CST6		LAMA1	TBXAS1	ACVR1C	TBXAS1	FBXO45	EGFL7
			NR4A2		ANPEP		CHRM3	EGFL7	NME2	EGFL7	CENPO	MYADM
			HPGD		CLEC4A		CCT3	MYADM	ITGB8	MYADM	DNAJC9	RNASE4
			STEAP4		SHISA2		CDK4	RNASE4	ADGRF4	RNASE4	SUV39H2	CYP2U1
			CYP4X1		NR4A2		ORC5	CYP2U1	TENM4	CYP2U1	RPP40	ABCA3
			RSPO3		HPGD		PRIM1	ABCA3	TMEM40	ABCA3	CCDC86	CARD8
			PIGR		CCL21		CYP2S1	CARD8	PLD1	CARD8	CKS2	FIG4
			SLC26A9		CYP4X1		FAM220A	FIG4	TET1	FIG4	TNS4	ANXA3
			PLA2G2A		RSPO3		FBL	ANXA3	GJB3	ANXA3	TMEM158	CAMK2N1
			SHISA3		PIGR		TET1	CAMK2N1	EXOSC3	CAMK2N1	PPP2R2C	FOSB
			SERPIND1		SLC26A9		LEF1	FOSB	GREM1	FOSB	CERS3	CFLAR
			FGG		PTGS2		ARL4D	CFLAR	GCAT	CFLAR	HMGA2	MSLN
					PLA2G2A		SLC13A5	MSLN	MICALL1	MSLN	KRT6B	CD81
					SHISA3		ENO1	CD81	PAK6	CD81	LMNB1	GNG2
					SERPIND1		PDCD5	GNG2	SNAI2	GNG2	SFXN1	SLAIN1
					FGG		SAC3D1	SLAIN1	MLLT11	SLAIN1	KNSTRN	EVI2B
							NTRK2	EVI2B	RAB5IF	EVI2B	H2AX	PARVG
							OPA1	PARVG	MAGEF1	PARVG	MTFR2	VGLL3
							TBL1XR1	VGLL3	PGF	VGLL3	GEN1	CYRIA
							LRRC8D	CYRIA	BTBD11	CYRIA	FIGNL1	HOPX
							C11ORF80	HOPX	H2BC7	HOPX	MCM8	DUSP1
							NME2	DUSP1	MAP3K13	DUSP1	RCCD1	NAPSA
							RAB5IF	NAPSA	HOXD10	NAPSA	TFAP2A	MTHFR
							NDRG1	MTHFR	WDR72	MTHFR	GINS3	LIFR
							NETO2	LIFR	MICAL3	LIFR	ARNTL2	ETV1
							KRT10	ETV1	COA6	ETV1	TYMS	FLRT3
							MUCL1	FLRT3	TXNDC17	FLRT3	KRT6A	PDE4D
							FBN2	PDE4D	LRRC1	PDE4D	THOC3	RGL3
							MRAP2	RGL3	H2BC5	RGL3	SIX4	TGFBR3
							TWF1	TGFBR3	DNPH1	TGFBR3	COL7A1	AGTPBP1
							HDHD5	AGTPBP1	CDCP1	AGTPBP1	CFAP20DC	STX2
							VRK1	STX2	GJB5	STX2	HOXA10	RGS5
							TIPIN	RGS5	HILPDA	RGS5	DNMT3B	AKAP12
							AMMECR1	AKAP12	SPOCK1	AKAP12	KLC3	GIMAP5
							MSI2	GIMAP5	NDRG1	GIMAP5	CHAC2	PTPRE
							FOXRED2	PTPRE	MPP6	PTPRE	ZIC2	KCTD12
							SESN3	KCTD12	KREMEN1	KCTD12	OVOL1	CPEB4
							TRIM7	CPEB4	ADA	CPEB4	PAX9	RAB17
							WDR12	RAB17	FAM83G	RAB17	AKR1B10	LRCH2
							TCF3	LRCH2	GCSH	LRCH2	MRGBP	FIBIN
							LCLAT1	FIBIN	COL11A1	FIBIN	BOP1	FAM13B
							EXOSC4	CPEB3	NEB	FAM13B	SLC6A8	CPEB3
							LTB4R	CPA3	LRP8	CPEB3	PKP3	CPA3
							WDR75	RGL1	ALDOA	CPA3	SPDL1	RGL1
							TMEM237	NR4A1	TUFT1	RGL1	SKP2	NR4A1
							UQCC3	CRACDL	IGF2BP3	NR4A1	SASS6	CRACDL
							STAP2	DAPK1	GRIP1	CRACDL	PDK1	DAPK1
							PXYLP1	PTPRG	CDH1	DAPK1	SLC16A1	PTPRG
							KREMEN1	MGLL	KRT16	PTPRG	PAFAH1B3	MGLL
							GRIN2D	ITGAL	LY6K	MGLL	CCDC150	ITGAL
							NOP56	PODXL	FAT2	ITGAL	EIF4EBP1	PODXL
							NCBP2	FAM149A	NETO2	PODXL	FAM83B	FAM149A
							PRKDC	SHANK3	EFS	FAM149A	TMPRSS4	SHANK3
							KDM5B	ROS1	KRT19	SHANK3	DLX6	ROS1
							WDR4	TMEM170B	MACROH2A2	ROS1	RPL39L	TMEM170B
							RNF168	APBB1IP	MZT2B	TMEM170B	FAM83F	APBB1IP
							CD109	RGS3	LRATD1	APBB1IP	BIK	RGS3
							TUBB	PPM1K	CCL26	RGS3	ADGRF4	PPM1K
							FXR1	EPOR	PKP2	PPM1K	KRT16	EPOR
							COA6	IRAK3	EHHADH	EPOR	MMP1	IRAK3
							ACKR3	NRROS	TTC22	IRAK3	PAICS	NRROS
							WNT5A	MAL	DIO2	NRROS	PCNA	MAL
							POPDC3	QKI	STRBP	MAL	ZWILCH	QKI
							PGM2	FGD2	MTFP1	QKI	MCM6	FGD2
							PARL	HLA-E	ITGA6	FGD2	ESRP1	HLA-E
							TDG	CCR1	GSDMC	HLA-E	ACTL6A	CCR1
							MSH6	ZBED3	HES1	CCR1	FANCD2	ZBED3
							IDH2	SIGLEC1	HOXC9	ZBED3	CHEK2	SIGLEC1
							MMP14	RAP1A	HOXB7	SIGLEC1	CENPL	SLC46A3
							MPP6	SLC46A3	POLR3G	RAP1A	GMNN	MGP
							RNASEH2A	MGP	MTCL1	SLC46A3	DBF4	C7
							KCNK1	C7	PLAAT1	MGP	EFNA4	TMC5
							ALDH3A1	TMC5	FAM169A	C7	SGO2	NFATC2
							TDP1	NFATC2	COL17A1	TMC5	NPM3	SYNPO
							CEP76	SYNPO	GALNT14	NFATC2	CENPN	HLF
							THNSL1	HLF	RNASEH2A	SYNPO	FAM72A	JUND
							NUP37	JUND	DSG3	HLF	NME1	LAMB2
							TPD52	LAMB2	NRARP	JUND	CDK5R1	SLC8A1
							TOP1MT	SLC8A1	HS3ST3A1	LAMB2	F12	FGG
							VWDE	FGG	PAX6	SLC8A1	LYPD3	LPCAT1
							POLD2	LPCAT1	ABCC1	FGG	ALDH3B2	CNTN4
							OLA1	CNTN4	PPP2R2C	LPCAT1	PTHLH	KIAA0040
							TUFT1	KIAA0040	MMP1	CNTN4	GJB6	NEDD9
							ABCC1	NEDD9	KRT10	KIAA0040	PERP	JAM3
							F2RL2	JAM3	SLC4A11	NEDD9	TIMELESS	SCNN1B
							SNRPD1	SCNN1B	PAX9	JAM3	FEN1	CCND3
							ALKBH2	CCND3	CBWD5	SCNN1B	CKAP2	ARAP3
							ATP11B	ARAP3	SOX2	CCND3	RAD54B	FCGRT
							PLEKHG3	FCGRT	SNAPC1	ARAP3	DNA2	FXYD6
							MXRA5	FXYD6	SOX15	FCGRT	OIP5	VSIR
							CCT4	VSIR	LEF1	FXYD6	DSCC1	MYH10
							NSUN2	MYH10	CERS3	VSIR	CENPH	CTDSPL
							PPIL1	CTDSPL	MMP3	MYH10	HMGB3	DPP4
							RTKN	DPP4	NUDT11	CTDSPL	FANCA	MYO5C
							UQCC2	MYO5C	ALDOC	DPP4	GGH	PRR15L
							FAM83G	PRR15L	LDLRAD3	MYO5C	KIF18A	CTSH
							KRTCAP3	CTSH	SIX2	PRR15L	EEF1AKMT4	EPB41L4A
							SDR42E1	EPB41L4A	CA9	CTSH	TRIM59	RAB20
							PNO1	RAB20	PIR	EPB41L4A	SPP1	NPC2
							C12ORF66	NPC2	CSTA	RAB20	AK4	HSPB8
							SDHAF3	HSPB8	HMGA2	NPC2	DQX1	HNMT
							MICALL1	HNMT	PTHLH	HSPB8	CHTF18	RHOU
							MTFP1	RHOU	IL36G	HNMT	DDIAS	MAP3K8
							GOLGA8A	MAP3K8	JAG2	RHOU	CBLC	PER1
							NTS	PER1	STON2	MAP3K8	RHOV	LPXN
							WDR43	LPXN	LYPD6B	PER1	CTSV	MRAS
							NIFK	MRAS	ADM	LPXN	PITX1	SDCBP
							XPR1	SDCBP	GRIN2D	MRAS	MELTF	IQGAP2
							SDK2	IQGAP2	UGT1A1	SDCBP	ARTN	SLC16A5
							CYP4F3	SLC16A5	IRX4	IQGAP2	GRHL3	PAQR8
							SLC25A39	PAQR8	CA12	SLC16A5	CA9	ITGAM
							PSMD14	ITGAM	UGT1A6	PAQR8	DSP	TJP1
							F2RL1	TJP1	BMP7	ITGAM	GAPDH	DUSP8
							CALB1	DUSP8	LTB4R	TJP1	CCNB1	RHEX
							PGK1	RHEX	DMRTA2	DUSP8	RACGAP1	DEPP1
							SPAST	DEPP1	HS6ST2	RHEX	ATAD2	VAMP5
							HRAS	VAMP5	FXYD3	DEPP1	ECT2	PRKCB
							RPL17	PRKCB	TGFA	VAMP5	TMEM132A	MS4A4A
							ZNF273	MS4A4A	VSNL1	PRKCB	AUNIP	PPP1R12B
							KRTDAP	PPP1R12B	KRT6B	MS4A4A	KNTC1	TMEM245
							EIF3B	TMEM245	IGF2BP2	PPP1R12B	WDHD1	GLRX
							TMEM41A	GLRX	FOXE1	TMEM245	CDCA4	SAMHD1
							PRKX	SAMHD1	GCLM	GLRX	RFC4	DOCK2
							MTIF2	DOCK2	COCH	SAMHD1	SLC7A5	ANPEP
							S100A11	ANPEP	FAM83C	DOCK2	UBE2S	CNR1
							NOX4	CNR1	B3GNT5	ANPEP	BLM	ACP5
							CMAS	ACP5	SESN3	CNR1	CENPM	FGF7
							SNRPG	FGF7	UCHL3	ACP5	ERCC6L	KLHDC1
							POLA2	KLHDC1	LGALS7B	FGF7	CKS1B	LAIR1
							MAGEF1	LAIR1	CAPNS2	KLHDC1	DTL	LMBRD1
							PEDS1	LMBRD1	CXCL14	LAIR1	MIS18A	STXBP1
							CDCP1	STXBP1	PDCD6	LMBRD1	PPAT	TLE2
							ELOVL6	TLE2	KDELR3	STXBP1	CCNE1	NES
							NUP205	NES	CEL	TLE2	PCLAF	USP53
							PRXL2A	USP53	DDIT4	NES	CENPK	EBF1
							YEATS4	EBF1	ELOVL6	USP53	PSAT1	LPIN2
							PLP2	LPIN2	S1PR5	EBF1	POLE2	GIMAP2
							B3GNT5	GIMAP2	PFKFB4	LPIN2	CDCA7	TYROBP
							AKR1C1	TYROBP	CBWD3	GIMAP2	IGSF9	DPT
							CYP4F2	STX7	GDAP1	TYROBP	FERMT1	TTC28
							ILF2	DPT	PRAME	STX7	EPN3	IL6R
							MPHOSPH9	TTC28	GPX2	DPT	MMP12	ZNF331
							SLC38A1	IL6R	UCHL1	TTC28	GREM1	SLA
							CLSTN1	ZNF331	BNC1	IL6R	SLC2A1	NCF4
							GPX7	SLA	EYA2	ZNF331	MCM4	AIF1
							CACNA2D3	NCF4	SULF2	SLA	KPNA2	DENND4C
							NELFCD	AIF1	KLHL13	NCF4	TPX2	PEG3
							ALYREF	DENND4C	PRKX	AIF1	TOP2A	ARHGAP25
							SNRPF	PEG3	SYT1	DENND4C	CDCA5	CADPS2
							PTDSS1	ARHGAP25	GJB6	PEG3	KIF11	NR4A2
							EMC9	CADPS2	ZNF750	ARHGAP25	MYBL2	PLA2G4C
							LAGE3	NR4A2	AKR1C2	CADPS2	CDC20	HSDL2
							KDELR3	PLA2G4C	AHNAK2	NR4A2	ANLN	PMP22
							U2SURP	HSDL2	RAB38	PLA2G4C	KIF4A	ARHGEF2
							NIT2	PMP22	HES2	HSDL2	KIF23	PRELP
							ADSL	ARHGEF2	CFAP251	PMP22	RRM2	HLX
							GTPBP8	PRELP	CSRP2	ARHGEF2	BIRC5	CGN
							KLF5	HLX	RIPK4	PRELP	UBE2C	LRRFIP1
							PLA2R1	CGN	SUSD4	HLX	KIF2C	SLCO2B1
							JPT2	LRRFIP1	SERPINB4	CGN	TK1	UACA
							MORC2	SLCO2B1	RPP25	LRRFIP1	CCNB2	PLA2G10
							RUSC1	UACA	NOX4	SLCO2B1	CENPA	GPRC5A
							PPME1	PLA2G10	CD109	UACA	NCAPH	NCKAP1L
							AIMP2	GPRC5A	GDA	PLA2G10	CDCA8	FILIP1L
							DLG1	NCKAP1L	RNF217	PJA2	MKI67	CSRP1
							ALDOA	FILIP1L	KIF21A	CREBL2	BUB1	TXNDC11
							NMB	CSRP1	CYP2S1	GPRC5A	NCAPG	MXD4
							UGT1A10	TXNDC11	LGALS7	NCKAP1L	HJURP	STOM
							UTP25	MXD4	CLCA2	FILIP1L	CHEK1	SLC15A3
							MCM3	STOM	DAPL1	CSRP1	BUB1B	HLA-DOA
							LSR	SLC15A3	FAM83A	TXNDC11	CDK1	CAPN3
							BAIAP2L1	HLA-DOA	MXRA5	MXD4	CDC25C	SULT1A2
							GCLM	CAPN3	TBX1	STOM	DLGAP5	MPDZ
							SULF2	SULT1A2	PTPRZ1	SLC15A3	ZWINT	ARHGAP15
							SLC35G1	MPDZ	ACKR3	HLA-DOA	KIF20A	SERPING1
							PES1	ARHGAP15	ARL4D	CAPN3	GTSE1	RHOB
							PSMG1	SERPING1	TRIM7	SULT1A2	DEPDC1	ACSL4
							DIP2B	RHOB	UGT1A7	MPDZ	KIFC1	RAB11FIP1
							UBXN7	ACSL4	KLF5	ARHGAP15	EXO1	ICAM1
							MB	RAB11FIP1	KRTCAP3	SERPING1	NEK2	ARFGEF3
							LSM5	ICAM1	IVL	RHOB	KNL1	FAT3
							RIOK1	ARFGEF3	PLEKHH1	ACSL4	TROAP	IGSF6
							RIPK4	FAT3	TNNT1	RAB11FIP1	CEP55	NR3C1
							ADD2	IGSF6	F2RL1	ICAM1	AURKA	PIGR
							GPR89A	NR3C1	PGM2L1	ARFGEF3	CENPF	PTGIS
							GNPNAT1	PIGR	RHCG	FAT3	CCNA2	EPDR1
							GCSH	PTGIS	PCDH19	IGSF6	PTTG1	PLAAT3
							POLR3G	EPDR1	SLC13A5	NR3C1	CDCA3	IRF8
							RPP25	PLAAT3	SLC35G1	PIGR	FOXM1	ZMAT1
							AKR1C3	IRF8	WNT5A	PTGIS	FANCI	PPARGC1A
							PRPF19	ZMAT1	LPAR3	EPDR1	TRIP13	MAN1C1
							PRPS2	PPARGC1A	UGT8	PLAAT3	TTK	SORT1
							SMS	MAN1C1	SERPINB13	IRF8	ORC6	THEMIS2
							LDLRAD3	SORT1	AKR1B10	ZMAT1	CENPI	LAMA2
							RNF217	THEMIS2	MMP10	PPARGC1A	GINS1	CCDC9B
							TMPO	LAMA2	PLA2R1	MAN1C1	KIF14	ZBTB46
							GEMIN2	CCDC9B	LY6D	SORT1	RAD51	SDR16C5
							MAP3K13	ZBTB46	SLC16A9	THEMIS2	MCM10	VIM
							CSRP2	SDR16C5	KRT14	LAMA2	CDC45	FCER1G
							PHF5A	VIM	CNTNAP2	CCDC9B	CDC6	DMBT1
							C16ORF95	FCER1G	ARHGEF4	ZBTB46	MAD2L1	MACF1
							JAG2	DMBT1	SPRR2B	SDR16C5	UBE2T	HLA-DMA
							PGM2L1	MACF1	ABCA13	VIM	CDCA2	JMJD1C
							PNPT1	HLA-DMA	LAMA1	FCER1G	NDC80	PTGER4
							ATP5MC1	JMJD1C	CHP2	DMBT1	NUF2	GSAP
							DNMT3A	PTGER4	VWDE	MACF1	ASPM	DCHS1
							DDIT4	GSAP	MAGEA3	HLA-DMA	PLK4	CCDC92
							FSTL5	DCHS1	GPX7	JMJD1C	ESPL1	CEMIP2
							CARM1	CEMIP2	NAV1	PTGER4	AURKB	MUC15
							TRABD	MUC15	ADAM23	GSAP	KIF15	RNF145
							SMC6	RNF145	MAGEA6	DCHS1	POLQ	HDC
							MZT2B	HDC	GOLGA8A	CCDC92	SHCBP1	TMEM178A
							HES1	TMEM178A	MUCL1	CEMIP2	DEPDC1B	C11ORF54
							LAMC2	C11orf54	SERPINB3	MUC15	E2F8	CAV2
							TXNDC17	CAV2	AKR1C1	RNF145	CDC25A	CYFIP2
							EHHADH	CYFIP2	PLEKHG4B	HDC	CENPE	C4A
							PDCD6	C4A	FGFBP1	TMEM178A	HELLS	TFEC
							NAV1	TFEC	CYP4F2	C11orf54	SPC25	TFPI
							UGT1A8	TFPI	FBN2	CAV2	MELK	TMEM108
							NUP107	TMEM108	TENM2	CYFIP2	KIF18B	TNS3
							KRI1	TNS3	SPRR3	C4A	NCAPG2	ROBO2
							ATP23	ROBO2	KRT13	TFEC	MCM2	TACC1
							SGPL1	TACC1	KCNK1	TFPI	PIMREG	MGAT4A
							RNF7	MGAT4A	PI3	TMEM108	BRIP1	ELMO1
							DROSHA	ELMO1	F2RL2	TNS3	SPAG5	SGCD
							PLEKHH1	SGCD	COL4A6	ROBO2	PBK	SPARCL1
							CCNA1	SPARCL1	SDR42E1	TACC1	IQGAP3	CLEC10A
							ATP2A2	CLEC10A	CACNA2D3	MGAT4A	HMMR	FERMT3
							CLNS1A	FERMT3	MRAP2	ELMO1	EZH2	IL11RA
							DDX55	IL11RA	KRTDAP	SGCD	TICRR	SYNPO2
							TOMM22	SYNPO2	CALB1	SPARCL1	GINS2	ZBTB20
							MNAT1	ZBTB20	FSTL5	CLEC10A	CENPU	SSH2
							SNAPC1	SSH2	POPDC3	FERMT3	RAD51AP1	SESTD1
							CPSF3	SESTD1	DMRT2	IL11RA	E2F7	ARL6IP5
							GART	ARL6IP5	LAMC2	SYNPO2	CDKN3	FAM107B
							DPP3	FAM107B	UGT1A10	ZBTB20	FAM72B	PTPRO
							OTULIN	PTPRO	UPK1B	SESTD1	CCDC34	TIMP3
							LRRC1	TIMP3	ADH7	ARL6IP5	RMI2	GAS6
							SNRPD2	GAS6	CHRM3	FAM107B	SAPCD2	SCGB3A2
							ATP13A3	SCGB3A2	NTRK2	PTPRO	SHOX2	TSC22D3
							STRBP	TSC22D3	ANXA8	TIMP3	MMP11	PLXND1
							CKAP5	PLXND1	SDK2	GAS6	COL11A1	DAB2
							STMP1	DAB2	CYP4F3	SCGB3A2		ETS1
							CDH1	ETS1	ALDH3A1	TSC22D3		METTL7A
							GDAP1	METTL7A	AKR1C3	PLXND1		CYBB
							INTS7	CYBB	ADD2	DAB2		CFI
							GPR89B	CFI	NTS	ETS1		GAS7
							RPA3	GAS7		METTL7A		CRIP2
							LSM7	CRIP2		CYBB		PARVA
							PFKFB4	PARVA		CFI		DUOX1
							KIF21A	DUOX1		GAS7		ADAMTS9
							PSME4	ADAMTS9		CRIP2		TAGAP
								TAGAP		PARVA		PKDCC
								PKDCC		DUOX1		ID2
								TMED5		ADAMTS9		MPP1
								ID2		TAGAP		IL7R
								MPP1		PKDCC		PDE4A
								IL7R		TMED5		PODN
								PDE4A		ID2		NFIX
								PODN		MPP1		NEBL
								NFIX		IL7R		DPYD
								NEBL		PDE4A		ST3GAL6
								DPYD		PODN		SLC7A2
								ST3GAL6		NFIX		DTX4
								SLC7A2		NEBL		RERG
								DTX4		DPYD		PLN
								RERG		ST3GAL6		FCGR2A
								PLN		SLC7A2		CDKN1C
								FCGR2A		DTX4		MPEG1
								CDKN1C		RERG		TSPAN8
								MPEG1		PLN		IFIT5
								TSPAN8		FCGR2A		IKZF1
								IFIT5		CDKN1C		KIAA1109
								IKZF1		MPEG1		MUC1
								KIAA1109		TSPAN8		CALHM2
								MUC1		IFIT5		TXNIP
								CALHM2		IKZF1		SH3BGRL2
								TXNIP		MUC1		FOS
								SH3BGRL2		CALHM2		SERPINA1
								FOS		TXNIP		SOBP
								SERPINA1		SH3BGRL2		ZFPM2
								SOBP		FOS		CPQ
								ZFPM2		SERPINA1		SFXN3
								CPQ		SOBP		IRAG1
								SFXN3		ZFPM2		SPRY1
								IRAG1		CPQ		UBA7
								SPRY1		SFXN3		MBNL2
								UBA7		IRAG1		CST7
								MBNL2		SPRY1		ADGRG6
								CST7		UBA7		C1QA
								ADGRG6		MBNL2		FRZB
								C1QA		CST7		EFEMP1
								FRZB		ADGRG6		CTSS
								EFEMP1		C1QA		ENPP2
								CTSS		FRZB		EDNRA
								ENPP2		EFEMP1		VWA5A
								EDNRA		CTSS		GCA
								VWA5A		ENPP2		SH3BGRL
								GCA		EDNRA		HLA-DQB2
								SH3BGRL		VWA5A		PCDHAC1
								LEPROT		GCA		APOC1
								HLA-DQB2		SH3BGRL		SPRED1
								PCDHAC1		LEPROT		C4B
								APOC1		HLA-DQB2		PCDHA3
								SPRED1		PCDHAC1		PARM1
								C4B		APOC1		DUSP6
								PCDHA3		SPRED1		QSOX1
								PARM1		C4B		ARHGDIB
								DUSP6		PCDHA3		LIPH
								QSOX1		PARM1		GLCCI1
								ARHGDIB		DUSP6		HLA-DPA1
								LIPH		QSOX1		FRMD4A
								GLCCI1		ARHGDIB		ARMCX1
								HLA-DPA1		LIPH		IL1R1
								FRMD4A		GLCCI1		IL18R1
								ARMCX1		ANXA5		PLAAT4
								IL1R1		HLA-DPA1		FOLR2
								IL18R1		FRMD4A		AXL
								PLAAT4		ARMCX1		CCR2
								FOLR2		IL1R1		SH3KBP1
								AXL		IL18R1		BTG2
								CCR2		PLAAT4		SHANK2
								SH3KBP1		FOLR2		REEP1
								BTG2		AXL		SYBU
								SHANK2		CCR2		MCTP1
								REEP1		SH3KBP1		RALGAPA2
								SYBU		BTG2		VNN2
								MCTP1		SHANK2		CSF2RB
								RALGAPA2		REEP1		HLA-DMB
								VNN2		SYBU		PON3
								CSF2RB		MCTP1		TNFRSF1B
								HLA-DMB		RALGAPA2		HLA-DRB1
								PON3		VNN2		CD163
								TNFRSF1B		CSF2RB		TCIM
								HLA-DRB1		HLA-DMB		AP1S2
								CD163		PON3		SLC34A2
								TCIM		TNFRSF1B		CD151
								AP1S2		HLA-DRB1		CST3
								SLC34A2		CD163		EVI2A
								CD151		TCIM		LTBP2
								CST3		AP1S2		CD86
								EVI2A		SLC34A2		TREM2
								LTBP2		CD151		OLFML3
								CD86		CST3		EPB41L2
								TREM2		EVI2A		ARHGAP45
								OLFML3		LTBP2		SELENOP
								EPB41L2		CD86		THSD7A
								ARHGAP45		TREM2		CD53
								SELENOP		OLFML3		ANXA6
								THSD7A		EPB41L2		TRIB1
								CD53		ARHGAP45		TRIM22
								ANXA6		SELENOP		GK
								TRIB1		THSD7A		FYN
								TRIM22		CD53		FGL2
								GK		ANXA6		ARHGAP42
								FYN		TRIB1		HAVCR2
								FGL2		TRIM22		SAMD9L
								HAVCR2		GK		LAPTM5
								SAMD9L		FYN		GABRB2
								LAPTM5		FGL2		TSC22D1
								GABRB2		ARHGAP42		CRYL1
								TSC22D1		HAVCR2		PDE4DIP
								CRYL1		SAMD9L		PTPRC
								PDE4DIP		LAPTM5		CCN2
								PTPRC		GABRB2		TBC1D9
								CCN2		TSC22D1		IL10RA
								TBC1D9		CRYL1		MLKL
								IL10RA		PDE4DIP		PDE7B
								MLKL		PTPRC		ZNF677
								PDE7B		CCN2		TMEM119
								ZNF677		TBC1D9		CD47
								TMEM119		IL10RA		DOCK10
								CD47		PDE7B		HMCN1
								DOCK10		ZNF677		SPON1
								HMCN1		TMEM119		SDC4
								SPON1		CD47		NCOA7
								SDC4		DOCK10		VASN
								NCOA7		HMCN1		HLA-DQB1
								VASN		RBM47		MICAL2
								HLA-DQB1		SPON1		CD59
								MICAL2		SDC4		C3
								CD59		NCOA7		FAM20A
								C3		VASN		SFTPA1
								FAM20A		HLA-DQB1		SLC24A3
								SFTPA1		MICAL2		IFIT2
								SLC24A3		CD59		RASA4
								IFIT2		C3		SRGN
								RASA4		FAM20A		PCDHA10
								SRGN		SFTPA1		ADA2
								PCDHA10		SLC24A3		SATB1
								ADA2		IFIT2		NEDD4L
								NEDD4L		RASA4		PLAC8
								PLAC8		SRGN		GLIS2
								GLIS2		PCDHA10		ARAP2
								ARAP2		ADA2		CTSD
								CTSD		SATB1		LIPA
								LIPA		NEDD4L		HLA-DRA
								HLA-DRA		TMX4		ARHGAP24
								ARHGAP24		PLAC8		RUNDC3B
								RUNDC3B		ARAP2		MYO1B
								MYO1B		CTSD		LYZ
								LYZ		LIPA		KLHL6
								KLHL6		HLA-DRA		NFASC
								NFASC		ARHGAP24		NFIB
								NFIB		RUNDC3B		LCP1
								LCP1		MYO1B		ATP2C2
								ATP2C2		LYZ		GBP3
								GBP3		KLHL6		SFTPA2
								SFTPA2		NFASC		RASEF
								RASEF		NFIB		CTSE
								CTSE		LCP1		GALNT10
								GALNT10		ATP2C2		NNMT
								NNMT		GBP3		TNFRSF19
								TNFRSF19		SFTPA2		CEACAM6
								CEACAM6		RASEF		ITGB2
								ITGB2		CTSE		NFKBIZ
								NFKBIZ		GALNT10		C1QC
								C1QC		NNMT		SLC40A1
								STK17B		TNFRSF19		KRT7
								SLC40A1		CEACAM6		CXCL17
								KRT7		ITGB2		TCEAL7
								CXCL17		NFKBIZ		PRKAR2B
								TCEAL7		C1QC		SLC47A1
								PRKAR2B		STK17B		FUCA1
								SLC47A1		SLC40A1		TIMP2
								FUCA1		KRT7		TUBA1A
								TIMP2		CXCL17		AIF1L
								TUBA1A		TCEAL7		FAS
								AIF1L		PRKAR2B		DCN
								FAS		SLC47A1		HLA-DQA1
								DCN		FUCA1		CD74
								HLA-DQA1		TIMP2		JUN
								MOB3B		TUBA1A		TTN
								CD74		AIF1L		CA13
								JUN		FAS		COL14A1
								TTN		DCN		CSF1R
								CA13		HLA-DQA1		LURAP1L
								COL14A1		MOB3B		BIRC3
								CSF1R		CD74		IFIT3
								LURAP1L		JUN		THBS1
								BIRC3		CA13		CDH6
								IFIT3		COL14A1		PLXNA2
								THBS1		CSF1R		PDE4B
								CDH6		LURAP1L		AGPAT4
								PLXNA2		BIRC3		CLU
								PDE4B		IFIT3		ZNF704
								AGPAT4		THBS1		MAOA
								CLU		CDH6		PCDHA11
								ZNF704		PLXNA2		THSD4
								MAOA		PDE4B		SFTPB
								PCDHA11		DNAJC15		CLDN11
								THSD4		CLU		PLXNC1
								TENT5A		ZNF704		FPR3
								COTL1		MAOA		GPR183
								SFTPB		PCDHA11		RNASE6
								CLDN11		THSD4		TNFSF13B
								PLXNC1		TENT5A		BTC
								FPR3		COTL1		CEBPD
								GPR183		SFTPB		CRISPLD2
								TNFSF13B		CLDN11		MECOM
								BTC		FPR3		TAGLN
								CEBPD		GPR183		MS4A6A
								CRISPLD2		RNASE6		HLA-DQA2
								TAGLN		TNFSF13B		TENT5C
								IGFBP7		BTC		COL8A1
								MS4A6A		CEBPD		BHLHE41
								HLA-DQA2		CRISPLD2		ACTA2
								TENT5C		MECOM		EMB
								COL8A1		TAGLN		MYO15B
								BHLHE41		IGFBP7		CD84
								ACTA2		MS4A6A		BCHE
								EMB		HLA-DQA2		IFIT1
								MYO15B		TENT5C		MAP2
								CD84		COL8A1		ITGBL1
								BCHE		BHLHE41		AMIGO2
								IFIT1		ACTA2		SDC2
								MAP2		MYO15B		PCDHA2
								ITGBL1		CD84		AQP3
								GGT1		BCHE		ERAP2
								AMIGO2		IFIT1		PCDHA6
								SDC2		MAP2		JCHAIN
								BCAM		ITGBL1		PCDHA4
								PCDHA2		AMIGO2
								AQP3		SDC2
								PCDHA7		BCAM
								PCDHA6		PCDHA2
								JCHAIN		AQP3
								PCDHA4		ERAP2
										PCDHA6
										JCHAIN
										PCDHA4

## Sheet: Top 100 DEGs
Adenocarcinoma				Squamous cell carcinoma
Upregulated	Downregulated			Upregulated	Downregulated
SPINK1	FAM162B			KRT6A	ADH1B
TOP2A	CD69			KRT14	WIF1
SPP1	SLC1A1			S100A2	SFTPC
CXCL13	CXCL5			KRT6B	CYP4B1
HS6ST2	HSD17B6			KRT17	AQP4
MMP1	SUSD2			KRT16	CLDN18
CP	PGC			GJB6	SFTPA1
S100P	GADD45B			GPX2	SFTPA2
ANLN	GIMAP6			MMP1	FOLR1
TOX3	LYVE1			SOX2	CPM
PCLAF	IGSF10			SLC6A8	PDK4
C15orf48	MRC1			SPRR3	SFTPD
GOLM1	TIMP3			PTHLH	ADGRF5
COL10A1	AKAP12			AKR1B10	LRRK2
TMPRSS4	PDLIM3			KRT15	PIGR
HMGB3	KANK3			SLC2A1	STEAP4
FCRL5	CCN5			IGF2BP3	SUSD2
H2BC5	SOSTDC1			TOP2A	CLEC3B
RRM2	ADAMTS1			MMP12	ABI3BP
GINS1	PDK4			COL7A1	SELENBP1
COL11A1	HBB			LY6K	EDNRB
MMP9	LYZ			DSP	C7
FDCSP	PPP1R14A			APOBEC3B	C16orf89
PROM2	KCNK3			FERMT1	GPX3
KIF26B	FIBIN			ANLN	ABCA8
SORD	GPM6B			RRM2	FABP4
CENPU	ANOS1			MMP10	SERPINA1
MAD2L1	MARCO			CXCL14	COL4A3
GPX2	CCN2			PRC1	SCEL
GREM1	SLIT2			TTK	CD36
LGR4	GPX3			SPP1	C4BPA
AGR2	CPA3			BIRC5	HPGD
KIF2C	SOCS2			CDC20	LIMCH1
C11orf80	JAM2			TFAP2A	PEBP4
FERMT1	ECRG4			LY6D	INMT
ERO1A	BCHE			TMPRSS4	HSD17B6
PRC1	LRRN3			SFN	AGER
DNAJC12	PECAM1			SLC4A11	CACNA2D2
CDCA7	OLR1			CEP55	CD302
PABPC1L	OGN			COL11A1	SLC39A8
EGLN3	SELE			CCNB2	DLC1
INAVA	FCN3			MELK	EMCN
COL1A1	PTPRB			UBE2C	CHRDL1
OCIAD2	GRK5			AHNAK2	MCEMP1
CDC20	THBD			PSAT1	FGG
NCAPG	CDH5			MELTF	C1orf116
PSAT1	HBA1			SERPINB4	HOPX
UBE2C	HBA2			UCHL1	VSIG4
ZWINT	CCL2			MKI67	TMEM100
MMP12	HHIP			DLGAP5	OLR1
SLC44A5	CHRDL1			ERO1A	LYZ
GCNT3	EMP1			GINS1	SCGB3A2
AURKA	AQP4			NEK2	LEPR
CENPF	MAMDC2			ARNTL2	MRC1
COL3A1	RGCC			SELENOI	RGCC
BIRC5	CALCRL			NUF2	ITGA8
ASPM	MFAP4			C12orf56	SYNE1
SLC7A11	CA4			CENPA	LAMP3
UBE2T	CAV2			PCLAF	LDB2
CCNB1	EMP2			FOXE1	MSR1
MS4A1	ARHGEF26			MAD2L1	PTPRB
MELK	KLF4			MCM4	BTNL9
SLC2A1	FMO2			CDK1	COL6A6
ANKRD22	NCKAP5			RFC4	TCF21
CRABP2	CYP4B1			GALNT14	PGC
MKI67	SFTPA1			CFAP251	MT1M
BIK	SFTPA2			SIX1	NTN4
ST6GALNAC1	TNNC1			KRT19	FHL1
FANCI	ADAMTS8			CENPF	SCGB3A1
NME1	INMT			AURKA	TMEM125
HMMR	COL6A6			ASPM	RGS5
PTGES	ALKAL2			ECT2	BMP2
SIX1	CAV1			PTGFRN	CAVIN2
PAICS	EDNRB			KIF18B	MS4A4A
FA2H	PEBP4			LYPD3	FBP1
SRD5A1	ANKRD29			ITGB4	ENPP2
CDK1	ABCA8			EGLN3	ABCA3
NEK2	EMCN			SORD	MS4A7
TTK	SOX7			KIF2C	MGP
CLDN10	SFTPC			NDC80	AQP1
CCNB2	FOSB			FANCI	ADGRD1
RGS17	CAVIN2			GREM1	CGNL1
XDH	SCGB1A1			FAM72A	NDNF
TMEM45B	MT1M			FAM72B	HLA-DPA1
PDK1	VEGFD			FAM72C	MARCO
DLGAP5	MCEMP1			ZWINT	MYCT1
STEAP1	IL6			CENPU	HBB
SMIM22	WIF1			RHOV	PREX2
ECT2	TCF21			CCNB1	OGN
NUF2	ADH1B			DEPDC1	VEPH1
H1-2	ADRB1			NCAPG	TFPI
IGF2BP3	TMEM100			SEMA4B	PTGDS
POU2AF1	SLC6A4			KIF11	GPRC5A
ABCC3	CLEC3B			TNS4	ARHGAP29
MCM4	FAM107A			PBK	COLEC12
KDELR3	FABP4			RACGAP1	CITED2
KCNN4	FHL1			CDKN3	MACROD2
KRTCAP3	GPM6A			CDCA5	ANKRD29
GRTP1	CLDN18			RAD51AP1	ITM2A
RFC4	AGER			PTTG1	TNXB

## Sheet: AD top 100
Upregulated DEGs											Downregulated DEGs
GroupID	Category	Term	Description	LogP	Log(q-value)	Genes	Symbols	InTerm_InList			GroupID	Category	Term	Description	LogP	Log(q-value)	Genes	Symbols	InTerm_InList
1_Summary	Hallmark Gene Sets	M5925	HALLMARK E2F TARGETS	-21.8726	-17.61	332,983,991,3149,3161,4085,4173,4288,4830,6241,6790,7153,9133,9787,9833,9837,10606,11004,29089	BIRC5,CDK1,CDC20,HMGB3,HMMR,MAD2L1,MCM4,MKI67,NME1,RRM2,AURKA,TOP2A,CCNB2,DLGAP5,MELK,GINS1,PAICS,KIF2C,UBE2T	19/-			1_Summary	KEGG Pathway	hsa05144	Malaria	-9.50823	-5.24568	3039,3040,3043,3569,5175,6347,6401,762,1490,2878,5166,6505,361,8685,6532,11185,7356,10351	HBA1,HBA2,HBB,IL6,PECAM1,CCL2,SELE,CA4,CCN2,GPX3,PDK4,SLC1A1,AQP4,MARCO,SLC6A4,INMT,SCGB1A1,ABCA8	18/-
1_Member	Hallmark Gene Sets	M5925	HALLMARK E2F TARGETS	-21.8726	-17.61	332,983,991,3149,3161,4085,4173,4288,4830,6241,6790,7153,9133,9787,9833,9837,10606,11004,29089	BIRC5,CDK1,CDC20,HMGB3,HMMR,MAD2L1,MCM4,MKI67,NME1,RRM2,AURKA,TOP2A,CCNB2,DLGAP5,MELK,GINS1,PAICS,KIF2C,UBE2T	19/200			1_Member	KEGG Pathway	hsa05144	Malaria	-9.50823	-5.24568	3039,3040,3043,3569,5175,6347,6401	HBA1,HBA2,HBB,IL6,PECAM1,CCL2,SELE	7/50
2_Member	Hallmark Gene Sets	M5901	HALLMARK G2M CHECKPOINT	-17.2203	-13.5598	332,983,991,1063,3149,3161,4085,4288,4751,6790,7153,7272,9055,9133,11004,11065	BIRC5,CDK1,CDC20,CENPF,HMGB3,HMMR,MAD2L1,MKI67,NEK2,AURKA,TOP2A,TTK,PRC1,CCNB2,KIF2C,UBE2C	16/200			1_Member	KEGG Pathway	hsa05143	African trypanosomiasis	-6.84417	-3.82416	3039,3040,3043,3569,6401	HBA1,HBA2,HBB,IL6,SELE	5/37
2_Member	Hallmark Gene Sets	M5893	HALLMARK MITOTIC SPINDLE	-12.9006	-10.0091	332,983,1063,1894,4751,6790,7153,7272,9055,9133,9787,11004,54443	BIRC5,CDK1,CENPF,ECT2,NEK2,AURKA,TOP2A,TTK,PRC1,CCNB2,DLGAP5,KIF2C,ANLN	13/199			2_Member	KEGG Pathway	hsa04020	Calcium signaling pathway	-2.07716	-0.366067	153,1910,2277,7134	ADRB1,EDNRB,VEGFD,TNNC1	4/240
3_Summary	Hallmark Gene Sets	M5924	HALLMARK MTORC1 SIGNALING	-10.1674	-7.49588	4173,5163,6241,6513,6652,6715,6790,23657,29968,30001,112399,1356,11015,1277,983,9245,55808,9833,3161,90161	MCM4,PDK1,RRM2,SLC2A1,SORD,SRD5A1,AURKA,SLC7A11,PSAT1,ERO1A,EGLN3,CP,KDELR3,COL1A1,CDK1,GCNT3,ST6GALNAC1,MELK,HMMR,HS6ST2	20/-			5_Member	KEGG Pathway	hsa04657	IL-17 signaling pathway	-3.56365	-1.41504	2354,3569,6347,6374	FOSB,IL6,CCL2,CXCL5	4/94
3_Member	Hallmark Gene Sets	M5924	HALLMARK MTORC1 SIGNALING	-10.1674	-7.49588	4173,5163,6241,6513,6652,6715,6790,23657,29968,30001,112399	MCM4,PDK1,RRM2,SLC2A1,SORD,SRD5A1,AURKA,SLC7A11,PSAT1,ERO1A,EGLN3	11/200			5_Member	KEGG Pathway	hsa05323	Rheumatoid arthritis	-2.43542	-0.620909	3569,6347,6374	IL6,CCL2,CXCL5	3/93
3_Member	Hallmark Gene Sets	M5891	HALLMARK HYPOXIA	-3.26399	-1.34975	1356,5163,6513,11015,30001	CP,PDK1,SLC2A1,KDELR3,ERO1A	5/200			5_Member	KEGG Pathway	hsa04061	Viral protein interaction with cytokine and cytokine receptor	-2.3471	-0.56492	3569,6347,6374	IL6,CCL2,CXCL5	3/100
3_Member	Hallmark Gene Sets	M5923	HALLMARK PI3K AKT MTOR SIGNALING	-2.28806	-0.53066	983,5163,6513	CDK1,PDK1,SLC2A1	3/105			5_Member	KEGG Pathway	hsa04062	Chemokine signaling pathway	-1.58515	-0.00243388	2869,6347,6374	GRK5,CCL2,CXCL5	3/192
3_Member	KEGG Pathway	hsa04066	HIF-1 signaling pathway	-2.24301	-0.495007	5163,6513,112399	PDK1,SLC2A1,EGLN3	3/109			6_Member	KEGG Pathway	hsa04933	AGE-RAGE signaling pathway in diabetic complications	-5.98248	-3.21129	177,2277,3569,6347,6401,7056	AGER,VEGFD,IL6,CCL2,SELE,THBD	6/100
4_Member	KEGG Pathway	hsa04110	Cell cycle	-6.02282	-3.70967	891,983,991,4085,4173,7272,9133	CCNB1,CDK1,CDC20,MAD2L1,MCM4,TTK,CCNB2	7/157			6_Member	KEGG Pathway	hsa04668	TNF signaling pathway	-4.40418	-2.05545	2277,3569,6347,6374,6401	VEGFD,IL6,CCL2,CXCL5,SELE	5/114
4_Member	KEGG Pathway	hsa05166	Human T-cell leukemia virus 1 infection	-2.194	-0.459082	991,4085,6513,9133	CDC20,MAD2L1,SLC2A1,CCNB2	4/222			6_Member	KEGG Pathway	hsa05417	Lipid and atherosclerosis	-3.12231	-1.12623	177,3569,4973,6347,6401	AGER,IL6,OLR1,CCL2,SELE	5/215
4_Member	KEGG Pathway	hsa05203	Viral carcinogenesis	-1.51796	0	983,991,3017	CDK1,CDC20,H2BC5	3/204			7_Member	KEGG Pathway	hsa04514	Cell adhesion molecules	-3.74717	-1.54153	1003,5175,6401,51208,58494	CDH5,PECAM1,SELE,CLDN18,JAM2	5/157
5_Member	KEGG Pathway	hsa04974	Protein digestion and absorption	-4.61625	-2.49983	1277,1281,1300,1301,3783	COL1A1,COL3A1,COL10A1,COL11A1,KCNN4	5/103			7_Member	KEGG Pathway	hsa04670	Leukocyte transendothelial migration	-3.24547	-1.20459	1003,5175,51208,58494	CDH5,PECAM1,CLDN18,JAM2	4/114
5_Member	Hallmark Gene Sets	M5930	HALLMARK EPITHELIAL MESENCHYMAL TRANSITION	-4.25819	-2.21049	1277,1281,1301,4312,6696,26585	COL1A1,COL3A1,COL11A1,MMP1,SPP1,GREM1	6/200			7_Member	Hallmark Gene Sets	M5915	HALLMARK APICAL JUNCTION	-1.53983	0	5175,9353,51208	PECAM1,SLIT2,CLDN18	3/200
5_Member	Hallmark Gene Sets	M5942	HALLMARK UV RESPONSE DN	-1.91323	-0.228174	1277,1281,1301	COL1A1,COL3A1,COL11A1	3/144			11_Summary	KEGG Pathway	hsa05418	Fluid shear stress and atherosclerosis	-6.37975	-3.51514	857,858,1003,5175,6347,6401,7056,2013,177,4360,4973,8547,8685,10203,10894,2012,2277,131873,28984,1910,2273,6943,7134,27295,58494,5166,6505,6532,8835,9353,1490,2354,11170,8436,361,3569,7123,26084,2327,7078,91851	CAV1,CAV2,CDH5,PECAM1,CCL2,SELE,THBD,EMP2,AGER,MRC1,OLR1,FCN3,MARCO,CALCRL,LYVE1,EMP1,VEGFD,COL6A6,RGCC,EDNRB,FHL1,TCF21,TNNC1,PDLIM3,JAM2,PDK4,SLC1A1,SLC6A4,SOCS2,SLIT2,CCN2,FOSB,FAM107A,CAVIN2,AQP4,IL6,CLEC3B,ARHGEF26,FMO2,TIMP3,CHRDL1	41/-
7_Member	KEGG Pathway	hsa04114	Oocyte meiosis	-5.29873	-3.0854	891,983,991,4085,6790,9133	CCNB1,CDK1,CDC20,MAD2L1,AURKA,CCNB2	6/131			11_Member	KEGG Pathway	hsa05418	Fluid shear stress and atherosclerosis	-6.37975	-3.51514	857,858,1003,5175,6347,6401,7056	CAV1,CAV2,CDH5,PECAM1,CCL2,SELE,THBD	7/139
7_Member	KEGG Pathway	hsa04914	Progesterone-mediated oocyte maturation	-4.63672	-2.51406	891,983,4085,6790,9133	CCNB1,CDK1,MAD2L1,AURKA,CCNB2	5/102			11_Member	KEGG Pathway	hsa04510	Focal adhesion	-4.22236	-1.91405	857,858,2012,2013,2277,131873	CAV1,CAV2,EMP1,EMP2,VEGFD,COL6A6	6/203
7_Member	KEGG Pathway	hsa04115	p53 signaling pathway	-3.98803	-1.97834	891,983,6241,9133	CCNB1,CDK1,RRM2,CCNB2	4/73			11_Member	KEGG Pathway	hsa05100	Bacterial invasion of epithelial cells	-2.66782	-0.797969	857,858,26084	CAV1,CAV2,ARHGEF26	3/77
7_Member	KEGG Pathway	hsa04218	Cellular senescence	-1.82053	-0.15458	891,983,9133	CCNB1,CDK1,CCNB2	3/156			11_Member	KEGG Pathway	hsa05205	Proteoglycans in cancer	-1.51258	0	857,858,7078	CAV1,CAV2,TIMP3	3/205
7_Member	KEGG Pathway	hsa05170	Human immunodeficiency virus 1 infection	-1.47572	0	891,983,9133	CCNB1,CDK1,CCNB2	3/212			12_Member	Hallmark Gene Sets	M5902	HALLMARK APOPTOSIS	-5.94952	-3.19665	857,969,2012,2878,3569,4616,7078	CAV1,CD69,EMP1,GPX3,IL6,GADD45B,TIMP3	7/161
9_Summary	Hallmark Gene Sets	M5951	HALLMARK SPERMATOGENESIS	-6.46585	-4.11712	983,4751,5984,6790,7272,9133,11004,638,3161,11015,30001,90161,112399,4312,4318,4321,7153,9768,332,891,5163,6690,9833,64151,3006,1277,6495	CDK1,NEK2,RFC4,AURKA,TTK,CCNB2,KIF2C,BIK,HMMR,KDELR3,ERO1A,HS6ST2,EGLN3,MMP1,MMP9,MMP12,TOP2A,PCLAF,BIRC5,CCNB1,PDK1,SPINK1,MELK,NCAPG,H1-2,COL1A1,SIX1	27/-			12_Member	Hallmark Gene Sets	M5930	HALLMARK EPITHELIAL MESENCHYMAL TRANSITION	-3.26399	-1.21363	1490,3569,4616,7078,9353	CCN2,IL6,GADD45B,TIMP3,SLIT2	5/200
9_Member	Hallmark Gene Sets	M5951	HALLMARK SPERMATOGENESIS	-6.46585	-4.11712	983,4751,5984,6790,7272,9133,11004	CDK1,NEK2,RFC4,AURKA,TTK,CCNB2,KIF2C	7/135			13_Member	KEGG Pathway	hsa05133	Pertussis	-3.91991	-1.67388	3569,6374,653509,729238	IL6,CXCL5,SFTPA1,SFTPA2	4/76
9_Member	Hallmark Gene Sets	M5937	HALLMARK GLYCOLYSIS	-6.45405	-4.11578	638,983,3161,6790,11015,30001,90161,112399	BIK,CDK1,HMMR,AURKA,KDELR3,ERO1A,HS6ST2,EGLN3	8/200			13_Member	KEGG Pathway	hsa04145	Phagosome	-3.81273	-1.57956	4360,4973,8685,653509,729238	MRC1,OLR1,MARCO,SFTPA1,SFTPA2	5/152
15_Member	Hallmark Gene Sets	M5926	HALLMARK MYC TARGETS V1	-3.26399	-1.34975	991,4085,4173,4830,5984	CDC20,MAD2L1,MCM4,NME1,RFC4	5/200			15_Summary	Hallmark Gene Sets	M5890	HALLMARK TNFA SIGNALING VIA NFKB	-5.32429	-2.75194	969,2354,3569,4616,4973,6347,9314,6401,8685,10203	CD69,FOSB,IL6,GADD45B,OLR1,CCL2,KLF4,SELE,MARCO,CALCRL	10/-
15_Member	Hallmark Gene Sets	M5898	HALLMARK DNA REPAIR	-1.86582	-0.190989	4830,5984,11130	NME1,RFC4,ZWINT	3/150			15_Member	Hallmark Gene Sets	M5890	HALLMARK TNFA SIGNALING VIA NFKB	-5.32429	-2.75194	969,2354,3569,4616,4973,6347,9314	CD69,FOSB,IL6,GADD45B,OLR1,CCL2,KLF4	7/200
18_Summary	Hallmark Gene Sets	M5907	HALLMARK ESTROGEN RESPONSE LATE	-4.25819	-2.21049	991,6652,7153,9536,10551,56521	CDC20,SORD,TOP2A,PTGES,AGR2,DNAJC12	6/-			15_Member	Hallmark Gene Sets	M5932	HALLMARK INFLAMMATORY RESPONSE	-5.32429	-2.75194	969,3569,4973,6347,6401,8685,10203	CD69,IL6,OLR1,CCL2,SELE,MARCO,CALCRL	7/200
18_Member	Hallmark Gene Sets	M5907	HALLMARK ESTROGEN RESPONSE LATE	-4.25819	-2.21049	991,6652,7153,9536,10551,56521	CDC20,SORD,TOP2A,PTGES,AGR2,DNAJC12	6/200			19_Member	Hallmark Gene Sets	M5913	HALLMARK INTERFERON GAMMA RESPONSE	-1.53983	0	969,3569,6347	CD69,IL6,CCL2	3/200
19_Member	KEGG Pathway	hsa04926	Relaxin signaling pathway	-3.04442	-1.17982	1277,1281,4312,4318	COL1A1,COL3A1,MMP1,MMP9	4/129			20_Member	Hallmark Gene Sets	M5947	HALLMARK IL2 STAT5 SIGNALING	-2.36042	-0.568039	177,2012,4616,8835	AGER,EMP1,GADD45B,SOCS2	4/199
19_Member	KEGG Pathway	hsa05415	Diabetic cardiomyopathy	-2.32993	-0.567071	1277,1281,4318,6513	COL1A1,COL3A1,MMP9,SLC2A1	4/203
19_Member	KEGG Pathway	hsa05200	Pathways in cancer	-1.49911	0	332,4312,4318,6513,112399	BIRC5,MMP1,MMP9,SLC2A1,EGLN3	5/531
19_Member	KEGG Pathway	hsa05417	Lipid and atherosclerosis	-1.46037	0	4312,4318,30001	MMP1,MMP9,ERO1A	3/215

## Sheet: SQ top 100
Upregulated DEGs										Downregulated DEGs
GroupID	Category	Term	Description	LogP	Log(q-value)	Genes	Symbols	InTerm_InList		GroupID	Category	Term	Description	LogP	Log(q-value)	Genes	Symbols	InTerm_InList
1_Member	Hallmark Gene Sets	M5901	HALLMARK G2M CHECKPOINT	-25.1259	-21.4654	332,983,991,1033,1058,1063,3832,4085,4288,4751,6790,7153,7272,9055,9133,9232,10403,11004,11065,29127,55872	BIRC5,CDK1,CDC20,CDKN3,CENPA,CENPF,KIF11,MAD2L1,MKI67,NEK2,AURKA,TOP2A,TTK,PRC1,CCNB2,PTTG1,NDC80,KIF2C,UBE2C,RACGAP1,PBK	21/200		1_Member	KEGG Pathway	hsa05133	Pertussis	-2.68404	-0.625616	722,653509,729238	C4BPA,SFTPA1,SFTPA2	3/76
1_Member	Hallmark Gene Sets	M5893	HALLMARK MITOTIC SPINDLE	-17.2554	-14.315	332,983,1063,1894,3832,4751,6790,7153,7272,9055,9133,9787,10403,11004,29127,54443	BIRC5,CDK1,CENPF,ECT2,KIF11,NEK2,AURKA,TOP2A,TTK,PRC1,CCNB2,DLGAP5,NDC80,KIF2C,RACGAP1,ANLN	16/199		2_Summary	KEGG Pathway	hsa04145	Phagosome	-10.0475	-6.08603	948,3113,4360,4481,4973,6441,8685,81035,653509,729238,177,2348,3953,5168,9936,120892,2266,153579	CD36,HLA-DPA1,MRC1,MSR1,OLR1,SFTPD,MARCO,COLEC12,SFTPA1,SFTPA2,AGER,FOLR1,LEPR,ENPP2,CD302,LRRK2,FGG,BTNL9	18/-
2_Summary	Hallmark Gene Sets	M5925	HALLMARK E2F TARGETS	-23.4848	-20.0673	332,983,991,1033,4085,4173,4288,6241,6790,7153,9133,9232,9787,9833,9837,10635,11004,29127,55635,146909	BIRC5,CDK1,CDC20,CDKN3,MAD2L1,MCM4,MKI67,RRM2,AURKA,TOP2A,CCNB2,PTTG1,DLGAP5,MELK,GINS1,RAD51AP1,KIF2C,RACGAP1,DEPDC1,KIF18B	20/-		2_Member	KEGG Pathway	hsa04145	Phagosome	-10.0475	-6.08603	948,3113,4360,4481,4973,6441,8685,81035,653509,729238	CD36,HLA-DPA1,MRC1,MSR1,OLR1,SFTPD,MARCO,COLEC12,SFTPA1,SFTPA2	10/152
2_Member	Hallmark Gene Sets	M5925	HALLMARK E2F TARGETS	-23.4848	-20.0673	332,983,991,1033,4085,4173,4288,6241,6790,7153,9133,9232,9787,9833,9837,10635,11004,29127,55635,146909	BIRC5,CDK1,CDC20,CDKN3,MAD2L1,MCM4,MKI67,RRM2,AURKA,TOP2A,CCNB2,PTTG1,DLGAP5,MELK,GINS1,RAD51AP1,KIF2C,RACGAP1,DEPDC1,KIF18B	20/200		3_Member	Hallmark Gene Sets	M5932	HALLMARK INFLAMMATORY RESPONSE	-2.35273	-0.408249	4481,4973,8685,27074	MSR1,OLR1,MARCO,LAMP3	4/200
4_Summary	KEGG Pathway	hsa04110	Cell cycle	-11.3073	-8.74328	891,983,991,2810,4085,4173,7272,9133,9232,10403,113130,6513	CCNB1,CDK1,CDC20,SFN,MAD2L1,MCM4,TTK,CCNB2,PTTG1,NDC80,CDCA5,SLC2A1	12/-		5_Summary	KEGG Pathway	hsa04610	Complement and coagulation cascades	-6.37035	-3.1492	722,730,2266,5265,7035,11326,28984,3113,5730,9452,653509,4069,6441,5225,361,4360,8685,81035,153579,177,948	C4BPA,C7,FGG,SERPINA1,TFPI,VSIG4,RGCC,HLA-DPA1,PTGDS,ITM2A,SFTPA1,LYZ,SFTPD,PGC,AQP4,MRC1,MARCO,COLEC12,BTNL9,AGER,CD36	21/-
4_Member	KEGG Pathway	hsa04110	Cell cycle	-11.3073	-8.74328	891,983,991,2810,4085,4173,7272,9133,9232,10403,113130	CCNB1,CDK1,CDC20,SFN,MAD2L1,MCM4,TTK,CCNB2,PTTG1,NDC80,CDCA5	11/157		5_Member	KEGG Pathway	hsa04610	Complement and coagulation cascades	-6.37035	-3.1492	722,730,2266,5265,7035,11326	C4BPA,C7,FGG,SERPINA1,TFPI,VSIG4	6/86
4_Member	KEGG Pathway	hsa05166	Human T-cell leukemia virus 1 infection	-3.05997	-1.23833	991,4085,6513,9133,9232	CDC20,MAD2L1,SLC2A1,CCNB2,PTTG1	5/222		7_Member	Hallmark Gene Sets	M5935	HALLMARK FATTY ACID METABOLISM	-1.80587	-0.0650302	948,3248,11185	CD36,HPGD,INMT	3/158
5_Member	KEGG Pathway	hsa05150	Staphylococcus aureus infection	-4.76431	-2.74481	3861,3866,3868,3872,3880	KRT14,KRT15,KRT16,KRT17,KRT19	5/96		8_Member	Hallmark Gene Sets	M5948	HALLMARK BILE ACID METABOLISM	-2.2104	-0.327982	21,8630,10351	ABCA3,HSD17B6,ABCA8	3/112
5_Member	KEGG Pathway	hsa04915	Estrogen signaling pathway	-4.00968	-2.07958	3861,3866,3868,3872,3880	KRT14,KRT15,KRT16,KRT17,KRT19	5/138		9_Summary	Hallmark Gene Sets	M5905	HALLMARK ADIPOGENESIS	-5.32429	-2.31702	948,1580,2167,2878,5168,8436,9936,4973,3953,2273,64116,79689,2348,1910,2266	CD36,CYP4B1,FABP4,GPX3,ENPP2,CAVIN2,CD302,OLR1,LEPR,FHL1,SLC39A8,STEAP4,FOLR1,EDNRB,FGG	15/-
9_Summary	Hallmark Gene Sets	M5951	HALLMARK SPERMATOGENESIS	-7.77345	-5.45042	983,1033,4751,5984,6790,7272,9133,11004,3832,9768,10403,1058,30001,55635,112399,332,891,9833,55872,4321,6495	CDK1,CDKN3,NEK2,RFC4,AURKA,TTK,CCNB2,KIF2C,KIF11,PCLAF,NDC80,CENPA,ERO1A,DEPDC1,EGLN3,BIRC5,CCNB1,MELK,PBK,MMP12,SIX1	21/-		9_Member	Hallmark Gene Sets	M5905	HALLMARK ADIPOGENESIS	-5.32429	-2.31702	948,1580,2167,2878,5168,8436,9936	CD36,CYP4B1,FABP4,GPX3,ENPP2,CAVIN2,CD302	7/200
9_Member	Hallmark Gene Sets	M5951	HALLMARK SPERMATOGENESIS	-7.77345	-5.45042	983,1033,4751,5984,6790,7272,9133,11004	CDK1,CDKN3,NEK2,RFC4,AURKA,TTK,CCNB2,KIF2C	8/135		9_Member	KEGG Pathway	hsa03320	PPAR signaling pathway	-2.7005	-0.636608	948,2167,4973	CD36,FABP4,OLR1	3/75
9_Member	Hallmark Gene Sets	M5937	HALLMARK GLYCOLYSIS	-4.25819	-2.30099	983,1058,6790,30001,55635,112399	CDK1,CENPA,AURKA,ERO1A,DEPDC1,EGLN3	6/200		9_Member	Hallmark Gene Sets	M5909	HALLMARK MYOGENESIS	-1.53983	0	948,2273,2878	CD36,FHL1,GPX3	3/200
10_Member	KEGG Pathway	hsa04114	Oocyte meiosis	-6.55475	-4.33752	891,983,991,4085,6790,9133,9232	CCNB1,CDK1,CDC20,MAD2L1,AURKA,CCNB2,PTTG1	7/131		13_Member	Hallmark Gene Sets	M5942	HALLMARK UV RESPONSE DN	-2.86757	-0.766396	7035,10370,10395,23345	TFPI,CITED2,DLC1,SYNE1	4/144
10_Member	KEGG Pathway	hsa04115	p53 signaling pathway	-5.34776	-3.2584	891,983,2810,6241,9133	CCNB1,CDK1,SFN,RRM2,CCNB2	5/73		14_Summary	KEGG Pathway	hsa04512	ECM-receptor interaction	-4.94844	-2.08486	948,1285,7148,8516,131873,25890,59277,64116,79625,650,2266,10395,361,3043,4973,51208	CD36,COL4A3,TNXB,ITGA8,COL6A6,ABI3BP,NTN4,SLC39A8,NDNF,BMP2,FGG,DLC1,AQP4,HBB,OLR1,CLDN18	16/-
10_Member	KEGG Pathway	hsa04914	Progesterone-mediated oocyte maturation	-4.63672	-2.63425	891,983,4085,6790,9133	CCNB1,CDK1,MAD2L1,AURKA,CCNB2	5/102		14_Member	KEGG Pathway	hsa04512	ECM-receptor interaction	-4.94844	-2.08486	948,1285,7148,8516,131873	CD36,COL4A3,TNXB,ITGA8,COL6A6	5/88
10_Member	KEGG Pathway	hsa05170	Human immunodeficiency virus 1 infection	-2.26379	-0.533994	891,983,9133,9582	CCNB1,CDK1,CCNB2,APOBEC3B	4/212		14_Member	KEGG Pathway	hsa04510	Focal adhesion	-2.32993	-0.395764	1285,7148,8516,131873	COL4A3,TNXB,ITGA8,COL6A6	4/203
10_Member	KEGG Pathway	hsa04218	Cellular senescence	-1.82053	-0.147932	891,983,9133	CCNB1,CDK1,CCNB2	3/156		14_Member	KEGG Pathway	hsa05165	Human papillomavirus infection	-1.61366	0	1285,7148,8516,131873	COL4A3,TNXB,ITGA8,COL6A6	4/331
11_Summary	Hallmark Gene Sets	M5924	HALLMARK MTORC1 SIGNALING	-6.45405	-4.26338	4173,6241,6513,6652,6790,29968,30001,112399,83959	MCM4,RRM2,SLC2A1,SORD,AURKA,PSAT1,ERO1A,EGLN3,SLC4A11	9/-		14_Member	KEGG Pathway	hsa04151	PI3K-Akt signaling pathway	-1.52107	0	1285,7148,8516,131873	COL4A3,TNXB,ITGA8,COL6A6	4/354
11_Member	Hallmark Gene Sets	M5924	HALLMARK MTORC1 SIGNALING	-6.45405	-4.26338	4173,6241,6513,6652,6790,29968,30001,112399	MCM4,RRM2,SLC2A1,SORD,AURKA,PSAT1,ERO1A,EGLN3	8/200		15_Member	Hallmark Gene Sets	M5946	HALLMARK COAGULATION	-1.96292	-0.16427	2266,4973,5265	FGG,OLR1,SERPINA1	3/138
19_Summary	Hallmark Gene Sets	M5930	HALLMARK EPITHELIAL MESENCHYMAL TRANSITION	-5.32429	-3.23784	1294,1301,4312,5744,6535,6696,26585,3691,6513,6657,10509,259266	COL7A1,COL11A1,MMP1,PTHLH,SLC6A8,SPP1,GREM1,ITGB4,SLC2A1,SOX2,SEMA4B,ASPM	12/-		16_Member	KEGG Pathway	hsa05417	Lipid and atherosclerosis	-1.46037	0	177,948,4973	AGER,CD36,OLR1	3/215
19_Member	Hallmark Gene Sets	M5930	HALLMARK EPITHELIAL MESENCHYMAL TRANSITION	-5.32429	-3.23784	1294,1301,4312,5744,6535,6696,26585	COL7A1,COL11A1,MMP1,PTHLH,SLC6A8,SPP1,GREM1	7/200		20_Member	Hallmark Gene Sets	M5953	HALLMARK KRAS SIGNALING UP	-2.35273	-0.408249	650,5284,7035,55273	BMP2,PIGR,TFPI,TMEM100	4/200
20_Member	Hallmark Gene Sets	M5926	HALLMARK MYC TARGETS V1	-2.35273	-0.607382	991,4085,4173,5984	CDC20,MAD2L1,MCM4,RFC4	4/200
