# Supplementary material for: Comprehensive transcriptome, miRNA and kinome profiling identifies new treatment options for personalized lung cancer therapy
Source: Clin Transl Med. 2025 Feb 24;15(3):e70177. doi: 10.1002/ctm2.70177 (PMC11850761; doi:10.1002/ctm2.70177)
Supplement: Supplementary file 7 — Supporting Information [file CTM2-15-e70177-s002.xlsx]

## Sheet: AD-up DEM targets
Supplementary Table S6. Summary of experimentally proven miRNA targets, Metascape gene enrichment analysis, and correlation analysis of DEGs and DEMs
Upregulated DEM targets in AD						Metascape of Upregulated DEM targets in AD
Target	ID	Accession	Experiment	Literature		GroupID	Category	Term	Description	LogP	Log(q-value)	Genes	Symbols	InTerm_InList
ABCA3	hsa-mir-34a-5p	MIMAT0000255	Biotin-Microarrays, Microarrays	tarbase		1_Summary	GO Biological Processes	GO:0071345	cellular response to cytokine stimulus	-13.6327	-9.43686	1439,1440,1524,2207,2690,2819,2920,2921,3037,3569,3659,4311,4502,4772,4783,5138,5990,6095,6347,6374,6376,6751,7037,8692,8809,9021,26577,27063,57007,64321,115361,153090,5743,6401	CSF2RB,CSF3,CX3CR1,FCER1G,GHR,GPD1,CXCL2,CXCL3,HAS2,IL6,IRF1,MME,MT2A,NFATC1,NFIL3,PDE2A,RFX2,RORA,CCL2,CXCL5,CX3CL1,SSTR1,TFRC,HYAL2,IL18R1,SOCS3,PCOLCE2,ANKRD1,ACKR3,SOX17,GBP4,DAB2IP,PTGS2,SELE	34/-
ABCA3	hsa-mir-939-5p	MIMAT0004982	PAR-CLIP	tarbase		1_Member	GO Biological Processes	GO:0071345	cellular response to cytokine stimulus	-13.6327	-9.43686	1439,1440,1524,2207,2690,2819,2920,2921,3037,3569,3659,4311,4502,4772,4783,5138,5990,6095,6347,6374,6376,6751,7037,8692,8809,9021,26577,27063,57007,64321,115361,153090	CSF2RB,CSF3,CX3CR1,FCER1G,GHR,GPD1,CXCL2,CXCL3,HAS2,IL6,IRF1,MME,MT2A,NFATC1,NFIL3,PDE2A,RFX2,RORA,CCL2,CXCL5,CX3CL1,SSTR1,TFRC,HYAL2,IL18R1,SOCS3,PCOLCE2,ANKRD1,ACKR3,SOX17,GBP4,DAB2IP	32/730
ABCA3	hsa-mir-92b-3p	MIMAT0003218	CLASH	23622248		1_Member	GO Biological Processes	GO:0034612	response to tumor necrosis factor	-5.75498	-3.15023	2819,3037,4772,5743,6095,6347,6376,6401,8692,27063,153090	GPD1,HAS2,NFATC1,PTGS2,RORA,CCL2,CX3CL1,SELE,HYAL2,ANKRD1,DAB2IP	11/210
ABCA3	hsa-mir-17-3p	MIMAT0000071	HITS-CLIP	tarbase		1_Member	GO Biological Processes	GO:0070555	response to interleukin-1	-5.7163	-3.12254	2690,3037,6095,6347,6376,6401,8692,27063,153090	GHR,HAS2,RORA,CCL2,CX3CL1,SELE,HYAL2,ANKRD1,DAB2IP	9/133
ABCA6	hsa-mir-3187-3p	MIMAT0015069	PAR-CLIP	23446348		1_Member	GO Biological Processes	GO:0071347	cellular response to interleukin-1	-4.57832	-2.28666	3037,6095,6347,6376,8692,27063,153090	HAS2,RORA,CCL2,CX3CL1,HYAL2,ANKRD1,DAB2IP	7/103
ABCA6	hsa-mir-4430	MIMAT0018945	HITS-CLIP	23824327		1_Member	GO Biological Processes	GO:0071356	cellular response to tumor necrosis factor	-4.574	-2.28666	2819,3037,4772,6095,6347,6376,8692,27063,153090	GPD1,HAS2,NFATC1,RORA,CCL2,CX3CL1,HYAL2,ANKRD1,DAB2IP	9/184
ABCA6	hsa-mir-504-3p	MIMAT0026612	HITS-CLIP	23824327		2_Summary	GO Biological Processes	GO:0001944	vasculature development	-12.9604	-9.06563	1960,2321,2828,3037,3678,4162,4855,4883,5054,5138,5743,6095,6347,6376,6926,8829,9021,10052,10630,22899,25976,28514,54922,57007,64321,84168,153090,374,3202,4609,5087,8642,25928,200894	EGR3,FLT1,GPR4,HAS2,ITGA5,MCAM,NOTCH4,NPR3,SERPINE1,PDE2A,PTGS2,RORA,CCL2,CX3CL1,TBX3,NRP1,SOCS3,GJC1,PDPN,ARHGEF15,TIPARP,DLL1,RASIP1,ACKR3,SOX17,ANTXR1,DAB2IP,AREG,HOXA5,MYC,PBX1,DCHS1,SOSTDC1,ARL13B	34/-
ABCA6	hsa-mir-197-3p	MIMAT0000227	PAR-CLIP	23446348		2_Member	GO Biological Processes	GO:0001944	vasculature development	-12.9604	-9.06563	1960,2321,2828,3037,3678,4162,4855,4883,5054,5138,5743,6095,6347,6376,6926,8829,9021,10052,10630,22899,25976,28514,54922,57007,64321,84168,153090	EGR3,FLT1,GPR4,HAS2,ITGA5,MCAM,NOTCH4,NPR3,SERPINE1,PDE2A,PTGS2,RORA,CCL2,CX3CL1,TBX3,NRP1,SOCS3,GJC1,PDPN,ARHGEF15,TIPARP,DLL1,RASIP1,ACKR3,SOX17,ANTXR1,DAB2IP	27/536
ABCA6	hsa-mir-500b-3p	MIMAT0027032	HITS-CLIP	23824327		2_Member	GO Biological Processes	GO:0035239	tube morphogenesis	-12.0983	-8.47583	374,1960,2321,2828,3037,3202,3678,4162,4609,4855,4883,5054,5087,5743,6095,6347,6376,6926,8642,8829,10052,25928,25976,28514,54922,57007,64321,153090,200894	AREG,EGR3,FLT1,GPR4,HAS2,HOXA5,ITGA5,MCAM,MYC,NOTCH4,NPR3,SERPINE1,PBX1,PTGS2,RORA,CCL2,CX3CL1,TBX3,DCHS1,NRP1,GJC1,SOSTDC1,TIPARP,DLL1,RASIP1,ACKR3,SOX17,DAB2IP,ARL13B	29/679
ABCA6	hsa-mir-3652	MIMAT0018072	HITS-CLIP	23824327		2_Member	GO Biological Processes	GO:0001568	blood vessel development	-11.639	-8.1422	1960,2321,2828,3037,3678,4162,4855,4883,5054,5138,5743,6095,6347,6376,6926,8829,9021,10052,25976,28514,54922,57007,64321,84168,153090	EGR3,FLT1,GPR4,HAS2,ITGA5,MCAM,NOTCH4,NPR3,SERPINE1,PDE2A,PTGS2,RORA,CCL2,CX3CL1,TBX3,NRP1,SOCS3,GJC1,TIPARP,DLL1,RASIP1,ACKR3,SOX17,ANTXR1,DAB2IP	25/517
ABCA6	hsa-mir-3135b	MIMAT0018985	HITS-CLIP	23824327		2_Member	GO Biological Processes	GO:0048514	blood vessel morphogenesis	-9.92687	-6.5092	1960,2321,2828,3037,3678,4162,4855,4883,5054,5743,6095,6347,6376,8829,10052,25976,28514,54922,57007,64321,153090	EGR3,FLT1,GPR4,HAS2,ITGA5,MCAM,NOTCH4,NPR3,SERPINE1,PTGS2,RORA,CCL2,CX3CL1,NRP1,GJC1,TIPARP,DLL1,RASIP1,ACKR3,SOX17,DAB2IP	21/430
ABCA6	hsa-mir-4534	MIMAT0019073	PAR-CLIP	23446348		2_Member	GO Biological Processes	GO:0001525	angiogenesis	-9.21802	-5.9253	1960,2321,2828,3678,4162,4855,4883,5054,5743,6095,6347,6376,8829,28514,54922,57007,64321,153090	EGR3,FLT1,GPR4,ITGA5,MCAM,NOTCH4,NPR3,SERPINE1,PTGS2,RORA,CCL2,CX3CL1,NRP1,DLL1,RASIP1,ACKR3,SOX17,DAB2IP	18/336
ABCA8	hsa-mir-628-3p	MIMAT0003297	HITS-CLIP	tarbase		2_Member	GO Biological Processes	GO:0001570	vasculogenesis	-5.61156	-3.05712	3037,8829,10052,25976,54922,57007,64321	HAS2,NRP1,GJC1,TIPARP,RASIP1,ACKR3,SOX17	7/72
ABCG1	hsa-mir-128-3p	MIMAT0000424	Luciferase reporter assay//Microarray//qRT-PCR//Western blot	23990020		3_Summary	KEGG Pathway	hsa04668	TNF signaling pathway	-12.0696	-8.47583	2920,2921,3569,3659,5743,6347,6374,6376,6401,7128,8809,9021,9586,153090,1036,1524,2357,5806,6571,7037,9365,9473,80833,90139,1439,1440,4129,5054,27063,29126,57007,3399,3624,3638,4864,6095,6751,1960,2207,2321,8829,2690,1755,6332,115361,55701,57556,80031,84168,714,4609,4772,125	CXCL2,CXCL3,IL6,IRF1,PTGS2,CCL2,CXCL5,CX3CL1,SELE,TNFAIP3,IL18R1,SOCS3,CREB5,DAB2IP,CDO1,CX3CR1,FPR1,PTX3,SLC18A2,TFRC,KL,THEMIS2,APOL3,TSPAN18,CSF2RB,CSF3,MAOB,SERPINE1,ANKRD1,CD274,ACKR3,ID3,INHBA,INSIG1,NPC1,RORA,SSTR1,EGR3,FCER1G,FLT1,NRP1,GHR,DMBT1,SCN7A,GBP4,ARHGEF40,SEMA6A,SEMA6D,ANTXR1,C1QC,MYC,NFATC1,ADH1B	53/-
ABCG1	hsa-mir-27b-3p	MIMAT0000419	HITS-CLIP	tarbase		3_Member	KEGG Pathway	hsa04668	TNF signaling pathway	-12.0696	-8.47583	2920,2921,3569,3659,5743,6347,6374,6376,6401,7128,8809,9021,9586,153090	CXCL2,CXCL3,IL6,IRF1,PTGS2,CCL2,CXCL5,CX3CL1,SELE,TNFAIP3,IL18R1,SOCS3,CREB5,DAB2IP	14/114
ABCG1	hsa-mir-183-5p	MIMAT0000261	HITS-CLIP	tarbase		3_Member	GO Biological Processes	GO:0006954	inflammatory response	-7.88498	-4.86526	1036,1524,2357,2920,2921,3569,5743,5806,6347,6374,6376,6401,6571,7037,7128,8809,9365,9473,80833,90139,153090	CDO1,CX3CR1,FPR1,CXCL2,CXCL3,IL6,PTGS2,PTX3,CCL2,CXCL5,CX3CL1,SELE,SLC18A2,TFRC,TNFAIP3,IL18R1,KL,THEMIS2,APOL3,TSPAN18,DAB2IP	21/560
ABI3BP	hsa-mir-181a-5p	MIMAT0000256	HITS-CLIP	tarbase		3_Member	GO Biological Processes	GO:0032496	response to lipopolysaccharide	-7.53544	-4.54375	1439,1440,1524,2920,2921,3569,4129,5054,5743,6347,6374,6401,7128,27063,29126,153090	CSF2RB,CSF3,CX3CR1,CXCL2,CXCL3,IL6,MAOB,SERPINE1,PTGS2,CCL2,CXCL5,SELE,TNFAIP3,ANKRD1,CD274,DAB2IP	16/336
ABI3BP	hsa-mir-422a	MIMAT0001339	HITS-CLIP	tarbase		3_Member	GO Biological Processes	GO:0002237	response to molecule of bacterial origin	-7.17236	-4.33827	1439,1440,1524,2920,2921,3569,4129,5054,5743,6347,6374,6401,7128,27063,29126,153090	CSF2RB,CSF3,CX3CR1,CXCL2,CXCL3,IL6,MAOB,SERPINE1,PTGS2,CCL2,CXCL5,SELE,TNFAIP3,ANKRD1,CD274,DAB2IP	16/357
ABI3BP	hsa-mir-92b-3p	MIMAT0003218	HITS-CLIP	tarbase		3_Member	KEGG Pathway	hsa04061	Viral protein interaction with cytokine and cytokine receptor	-6.76787	-3.97	1524,2920,2921,3569,6347,6374,6376,8809,57007	CX3CR1,CXCL2,CXCL3,IL6,CCL2,CXCL5,CX3CL1,IL18R1,ACKR3	9/100
ABI3BP	hsa-mir-181d-5p	MIMAT0002821	HITS-CLIP	tarbase		3_Member	GO Biological Processes	GO:0071222	cellular response to lipopolysaccharide	-6.5868	-3.83814	1440,1524,2920,2921,3569,5054,6347,6374,7128,27063,29126,153090	CSF3,CX3CR1,CXCL2,CXCL3,IL6,SERPINE1,CCL2,CXCL5,TNFAIP3,ANKRD1,CD274,DAB2IP	12/212
ABI3BP	hsa-mir-181c-5p	MIMAT0000258	HITS-CLIP	tarbase		3_Member	GO Biological Processes	GO:0071219	cellular response to molecule of bacterial origin	-6.31008	-3.59138	1440,1524,2920,2921,3569,5054,6347,6374,7128,27063,29126,153090	CSF3,CX3CR1,CXCL2,CXCL3,IL6,SERPINE1,CCL2,CXCL5,TNFAIP3,ANKRD1,CD274,DAB2IP	12/225
ABI3BP	hsa-mir-181b-5p	MIMAT0000257	HITS-CLIP	tarbase		3_Member	GO Biological Processes	GO:0071396	cellular response to lipid	-6.12362	-3.43296	1440,1524,2920,2921,3399,3569,3624,3638,4864,5054,6095,6347,6374,6751,7128,27063,29126,153090	CSF3,CX3CR1,CXCL2,CXCL3,ID3,IL6,INHBA,INSIG1,NPC1,SERPINE1,RORA,CCL2,CXCL5,SSTR1,TNFAIP3,ANKRD1,CD274,DAB2IP	18/537
ACACB	hsa-mir-766-3p	MIMAT0003888	HITS-CLIP	23824327		3_Member	GO Biological Processes	GO:0060326	cell chemotaxis	-5.94087	-3.27654	1524,1960,2207,2321,2920,2921,3569,6347,6374,6376,8829	CX3CR1,EGR3,FCER1G,FLT1,CXCL2,CXCL3,IL6,CCL2,CXCL5,CX3CL1,NRP1	11/201
ACACB	hsa-mir-1273g-3p	MIMAT0022742	HITS-CLIP	23824327		3_Member	KEGG Pathway	hsa04657	IL-17 signaling pathway	-5.89098	-3.23924	1440,2920,2921,3569,5743,6347,6374,7128	CSF3,CXCL2,CXCL3,IL6,PTGS2,CCL2,CXCL5,TNFAIP3	8/94
ACACB	hsa-mir-425-5p	MIMAT0003393	HITS-CLIP	23824327		3_Member	KEGG Pathway	hsa04060	Cytokine-cytokine receptor interaction	-5.85062	-3.22301	1439,1440,1524,2690,2920,2921,3569,3624,6347,6374,6376,8809,57007	CSF2RB,CSF3,CX3CR1,GHR,CXCL2,CXCL3,IL6,INHBA,CCL2,CXCL5,CX3CL1,IL18R1,ACKR3	13/295
ACACB	hsa-mir-629-3p	MIMAT0003298	HITS-CLIP	tarbase		3_Member	GO Biological Processes	GO:0071216	cellular response to biotic stimulus	-5.79159	-3.17555	1440,1524,2920,2921,3569,5054,6347,6374,7128,27063,29126,153090	CSF3,CX3CR1,CXCL2,CXCL3,IL6,SERPINE1,CCL2,CXCL5,TNFAIP3,ANKRD1,CD274,DAB2IP	12/252
ACACB	hsa-mir-500a-5p	MIMAT0004773	HITS-CLIP	tarbase		3_Member	GO Biological Processes	GO:0009617	response to bacterium	-5.64255	-3.05952	1439,1440,1524,1755,2207,2920,2921,3569,4129,5054,5743,6332,6347,6374,6401,7128,27063,29126,115361,153090	CSF2RB,CSF3,CX3CR1,DMBT1,FCER1G,CXCL2,CXCL3,IL6,MAOB,SERPINE1,PTGS2,SCN7A,CCL2,CXCL5,SELE,TNFAIP3,ANKRD1,CD274,GBP4,DAB2IP	20/703
ACADL	hsa-mir-30b-3p	MIMAT0004589	PAR-CLIP	23592263		3_Member	GO Biological Processes	GO:0019221	cytokine-mediated signaling pathway	-5.44019	-2.92526	1439,1440,1524,2207,2690,2920,2921,3569,3659,6347,6374,6376,8809,57007	CSF2RB,CSF3,CX3CR1,FCER1G,GHR,CXCL2,CXCL3,IL6,IRF1,CCL2,CXCL5,CX3CL1,IL18R1,ACKR3	14/373
ACADL	hsa-mir-1273h-5p	MIMAT0030415	PAR-CLIP	23592263		3_Member	GO Biological Processes	GO:0030595	leukocyte chemotaxis	-5.33336	-2.86994	1524,2207,2321,2920,2921,3569,6347,6374,6376	CX3CR1,FCER1G,FLT1,CXCL2,CXCL3,IL6,CCL2,CXCL5,CX3CL1	9/148
ACADL	hsa-mir-6799-5p	MIMAT0027498	PAR-CLIP	23592263		3_Member	GO Biological Processes	GO:0070098	chemokine-mediated signaling pathway	-5.16075	-2.73579	1524,2920,2921,6347,6374,6376,57007	CX3CR1,CXCL2,CXCL3,CCL2,CXCL5,CX3CL1,ACKR3	7/84
ACADL	hsa-mir-6779-5p	MIMAT0027458	PAR-CLIP	23592263		3_Member	GO Biological Processes	GO:0006935	chemotaxis	-5.14117	-2.73068	1524,1960,2207,2321,2357,2920,2921,3569,6347,6374,6376,8829,55701,57007,57556,80031	CX3CR1,EGR3,FCER1G,FLT1,FPR1,CXCL2,CXCL3,IL6,CCL2,CXCL5,CX3CL1,NRP1,ARHGEF40,ACKR3,SEMA6A,SEMA6D	16/510
ACADL	hsa-mir-6785-5p	MIMAT0027470	PAR-CLIP	23592263		3_Member	GO Biological Processes	GO:0042330	taxis	-5.11999	-2.71657	1524,1960,2207,2321,2357,2920,2921,3569,6347,6374,6376,8829,55701,57007,57556,80031	CX3CR1,EGR3,FCER1G,FLT1,FPR1,CXCL2,CXCL3,IL6,CCL2,CXCL5,CX3CL1,NRP1,ARHGEF40,ACKR3,SEMA6A,SEMA6D	16/512
ACADL	hsa-mir-7106-5p	MIMAT0028109	PAR-CLIP	23592263		3_Member	GO Biological Processes	GO:0040011	locomotion	-4.93423	-2.55796	1524,1960,2207,2321,2357,2920,2921,3569,6347,6374,6376,8829,55701,57007,57556,80031	CX3CR1,EGR3,FCER1G,FLT1,FPR1,CXCL2,CXCL3,IL6,CCL2,CXCL5,CX3CL1,NRP1,ARHGEF40,ACKR3,SEMA6A,SEMA6D	16/530
ACADL	hsa-mir-30c-1-3p	MIMAT0004674	PAR-CLIP	23592263		3_Member	GO Biological Processes	GO:1990868	response to chemokine	-4.8989	-2.53559	1524,2920,2921,6347,6374,6376,57007	CX3CR1,CXCL2,CXCL3,CCL2,CXCL5,CX3CL1,ACKR3	7/92
ACADL	hsa-mir-30c-2-3p	MIMAT0004550	PAR-CLIP	23592263		3_Member	GO Biological Processes	GO:1990869	cellular response to chemokine	-4.8989	-2.53559	1524,2920,2921,6347,6374,6376,57007	CX3CR1,CXCL2,CXCL3,CCL2,CXCL5,CX3CL1,ACKR3	7/92
ACKR3	hsa-mir-15a-5p	MIMAT0000068	HITS-CLIP	tarbase		3_Member	GO Biological Processes	GO:0097529	myeloid leukocyte migration	-4.62828	-2.32455	2207,2321,2920,2921,3569,6347,6374,6376	FCER1G,FLT1,CXCL2,CXCL3,IL6,CCL2,CXCL5,CX3CL1	8/139
ACKR3	hsa-mir-125a-3p	MIMAT0004602	PAR-CLIP	tarbase		3_Member	GO Biological Processes	GO:0050900	leukocyte migration	-4.37685	-2.12912	1524,2207,2321,2920,2921,3569,6347,6374,6376,6401	CX3CR1,FCER1G,FLT1,CXCL2,CXCL3,IL6,CCL2,CXCL5,CX3CL1,SELE	10/243
ACKR3	hsa-mir-182-5p	MIMAT0000259	HITS-CLIP	tarbase		3_Member	GO Biological Processes	GO:0030593	neutrophil chemotaxis	-4.20738	-2.01156	2207,2920,2921,6347,6374,6376	FCER1G,CXCL2,CXCL3,CCL2,CXCL5,CX3CL1	6/81
ACKR3	hsa-mir-155-5p	MIMAT0000646	RNA-Seq	tarbase		3_Member	GO Biological Processes	GO:0071621	granulocyte chemotaxis	-4.06151	-1.89508	2207,2920,2921,6347,6374,6376	FCER1G,CXCL2,CXCL3,CCL2,CXCL5,CX3CL1	6/86
ACKR3	hsa-mir-150-5p	MIMAT0000451	HITS-CLIP	tarbase		3_Member	GO Biological Processes	GO:1990266	neutrophil migration	-3.89874	-1.78571	2207,2920,2921,6347,6374,6376	FCER1G,CXCL2,CXCL3,CCL2,CXCL5,CX3CL1	6/92
ACKR3	hsa-mir-34a-5p	MIMAT0000255	HITS-CLIP	tarbase		3_Member	KEGG Pathway	hsa05323	Rheumatoid arthritis	-3.87279	-1.76756	2321,2920,2921,3569,6347,6374	FLT1,CXCL2,CXCL3,IL6,CCL2,CXCL5	6/93
ACKR3	hsa-mir-532-3p	MIMAT0004780	HITS-CLIP	tarbase		3_Member	GO Biological Processes	GO:0097530	granulocyte migration	-3.69971	-1.65923	2207,2920,2921,6347,6374,6376	FCER1G,CXCL2,CXCL3,CCL2,CXCL5,CX3CL1	6/100
ACKR3	hsa-mir-148a-3p	MIMAT0000243	HITS-CLIP	tarbase		3_Member	KEGG Pathway	hsa04621	NOD-like receptor signaling pathway	-2.99485	-1.19527	2920,2921,3569,6347,7128,84168,115361	CXCL2,CXCL3,IL6,CCL2,TNFAIP3,ANTXR1,GBP4	7/186
ACKR3	hsa-mir-149-5p	MIMAT0000450	HITS-CLIP	tarbase		3_Member	GO Biological Processes	GO:0006959	humoral immune response	-2.5475	-0.918974	714,1755,2920,2921,3569,6347,6374	C1QC,DMBT1,CXCL2,CXCL3,IL6,CCL2,CXCL5	7/223
ACKR3	hsa-mir-650	MIMAT0003320	HITS-CLIP	tarbase		3_Member	KEGG Pathway	hsa04062	Chemokine signaling pathway	-2.24324	-0.69773	1524,2920,2921,6347,6374,6376	CX3CR1,CXCL2,CXCL3,CCL2,CXCL5,CX3CL1	6/192
ACKR3	hsa-mir-760	MIMAT0004957	HITS-CLIP	tarbase		3_Member	KEGG Pathway	hsa05167	Kaposi sarcoma-associated herpesvirus infection	-2.22182	-0.68868	2920,2921,3569,4609,4772,5743	CXCL2,CXCL3,IL6,MYC,NFATC1,PTGS2	6/194
ACKR3	hsa-mir-574-5p	MIMAT0004795	HITS-CLIP	tarbase		3_Member	KEGG Pathway	hsa04936	Alcoholic liver disease	-2.15633	-0.640848	125,714,2920,2921,3569	ADH1B,C1QC,CXCL2,CXCL3,IL6	5/142
ACKR3	hsa-mir-887-3p	MIMAT0004951	HITS-CLIP	tarbase		3_Member	KEGG Pathway	hsa04064	NF-kappa B signaling pathway	-1.94103	-0.480893	2920,2921,5743,7128	CXCL2,CXCL3,PTGS2,TNFAIP3	4/104
ACOXL	hsa-mir-185-3p	MIMAT0004611	HITS-CLIP	tarbase		3_Member	KEGG Pathway	hsa05134	Legionellosis	-1.91571	-0.467307	2920,2921,3569	CXCL2,CXCL3,IL6	3/57
ACP5	hsa-mir-342-5p	MIMAT0004694	PAR-CLIP	tarbase		3_Member	GO Biological Processes	GO:0019730	antimicrobial humoral response	-1.78214	-0.375903	1755,2920,2921,6374	DMBT1,CXCL2,CXCL3,CXCL5	4/116
ACP5	hsa-mir-4651	MIMAT0019715	PAR-CLIP	tarbase		3_Member	GO Biological Processes	GO:0061844	antimicrobial humoral immune response mediated by antimicrobial peptide	-1.59989	-0.246725	2920,2921,6374	CXCL2,CXCL3,CXCL5	3/75
ACSS3	hsa-mir-23c	MIMAT0018000	PAR-CLIP	22012620		4_Summary	GO Biological Processes	GO:0045596	negative regulation of cell differentiation	-9.29294	-5.94222	374,714,1030,3202,3399,3569,3624,3638,3659,4609,4772,4855,5087,5468,6095,6926,8829,9619,25928,28514,51621,57556,80031,122953,153090,359845	AREG,C1QC,CDKN2B,HOXA5,ID3,IL6,INHBA,INSIG1,IRF1,MYC,NFATC1,NOTCH4,PBX1,PPARG,RORA,TBX3,NRP1,ABCG1,SOSTDC1,DLL1,KLF13,SEMA6A,SEMA6D,JDP2,DAB2IP,RFLNB	26/-
ACTA2	hsa-mir-185-3p	MIMAT0004611	HITS-CLIP	tarbase		4_Member	GO Biological Processes	GO:0045596	negative regulation of cell differentiation	-9.29294	-5.94222	374,714,1030,3202,3399,3569,3624,3638,3659,4609,4772,4855,5087,5468,6095,6926,8829,9619,25928,28514,51621,57556,80031,122953,153090,359845	AREG,C1QC,CDKN2B,HOXA5,ID3,IL6,INHBA,INSIG1,IRF1,MYC,NFATC1,NOTCH4,PBX1,PPARG,RORA,TBX3,NRP1,ABCG1,SOSTDC1,DLL1,KLF13,SEMA6A,SEMA6D,JDP2,DAB2IP,RFLNB	26/721
ACTA2	hsa-mir-34a-5p	MIMAT0000255	Immunofluorescence, Western Blot	tarbase		4_Member	GO Biological Processes	GO:0010721	negative regulation of cell development	-3.78012	-1.71141	714,1030,3569,3624,3659,4609,8829,57556,80031,359845	C1QC,CDKN2B,IL6,INHBA,IRF1,MYC,NRP1,SEMA6A,SEMA6D,RFLNB	10/287
ACTA2	hsa-mir-376c-3p	MIMAT0000720	HITS-CLIP	tarbase		5_Summary	GO Biological Processes	GO:0001822	kidney development	-9.14996	-5.90839	2828,3037,3399,4311,4609,4811,5087,5125,8642,8692,8829,9510,25976,26508,28514,64321,80144,3624,4772,5138,6926,7122,10052,27063,200894	GPR4,HAS2,ID3,MME,MYC,NID1,PBX1,PCSK5,DCHS1,HYAL2,NRP1,ADAMTS1,TIPARP,HEYL,DLL1,SOX17,FRAS1,INHBA,NFATC1,PDE2A,TBX3,CLDN5,GJC1,ANKRD1,ARL13B	25/-
ACTA2	hsa-mir-486-3p	MIMAT0004762	HITS-CLIP	tarbase		5_Member	GO Biological Processes	GO:0001822	kidney development	-9.14996	-5.90839	2828,3037,3399,4311,4609,4811,5087,5125,8642,8692,8829,9510,25976,26508,28514,64321,80144	GPR4,HAS2,ID3,MME,MYC,NID1,PBX1,PCSK5,DCHS1,HYAL2,NRP1,ADAMTS1,TIPARP,HEYL,DLL1,SOX17,FRAS1	17/298
ACTA2	hsa-mir-423-5p	MIMAT0004748	HITS-CLIP	tarbase		5_Member	GO Biological Processes	GO:0072001	renal system development	-8.93179	-5.73597	2828,3037,3399,4311,4609,4811,5087,5125,8642,8692,8829,9510,25976,26508,28514,64321,80144	GPR4,HAS2,ID3,MME,MYC,NID1,PBX1,PCSK5,DCHS1,HYAL2,NRP1,ADAMTS1,TIPARP,HEYL,DLL1,SOX17,FRAS1	17/308
ACTA2	hsa-mir-191-3p	MIMAT0001618	HITS-CLIP	tarbase		5_Member	GO Biological Processes	GO:0007507	heart development	-5.22016	-2.78435	3037,3399,3624,4772,5125,5138,6926,7122,8642,8829,9510,10052,26508,27063,28514,64321,200894	HAS2,ID3,INHBA,NFATC1,PCSK5,PDE2A,TBX3,CLDN5,DCHS1,NRP1,ADAMTS1,GJC1,HEYL,ANKRD1,DLL1,SOX17,ARL13B	17/562
ACTA2	hsa-mir-93-3p	MIMAT0004509	HITS-CLIP	tarbase		5_Member	GO Biological Processes	GO:0003007	heart morphogenesis	-4.88663	-2.52967	3037,6926,7122,8642,8829,9510,26508,27063,28514,64321,200894	HAS2,TBX3,CLDN5,DCHS1,NRP1,ADAMTS1,HEYL,ANKRD1,DLL1,SOX17,ARL13B	11/259
ACTA2	hsa-let-7b-5p	MIMAT0000063	HITS-CLIP	tarbase		6_Summary	GO Biological Processes	GO:0048729	tissue morphogenesis	-8.50592	-5.35149	72,374,760,3202,3624,3678,4609,4855,5087,6926,8642,8829,9021,10630,25928,26508,27063,28514,54922,64321,80144,200894,1036,8835,1030,3569,4864	ACTG2,AREG,CA2,HOXA5,INHBA,ITGA5,MYC,NOTCH4,PBX1,TBX3,DCHS1,NRP1,SOCS3,PDPN,SOSTDC1,HEYL,ANKRD1,DLL1,RASIP1,SOX17,FRAS1,ARL13B,CDO1,SOCS2,CDKN2B,IL6,NPC1	27/-
ACTA2	hsa-mir-27b-3p	MIMAT0000419	HITS-CLIP	tarbase		6_Member	GO Biological Processes	GO:0048729	tissue morphogenesis	-8.50592	-5.35149	72,374,760,3202,3624,3678,4609,4855,5087,6926,8642,8829,9021,10630,25928,26508,27063,28514,54922,64321,80144,200894	ACTG2,AREG,CA2,HOXA5,INHBA,ITGA5,MYC,NOTCH4,PBX1,TBX3,DCHS1,NRP1,SOCS3,PDPN,SOSTDC1,HEYL,ANKRD1,DLL1,RASIP1,SOX17,FRAS1,ARL13B	22/567
ACTA2	hsa-let-7i-5p	MIMAT0000415	HITS-CLIP	tarbase		6_Member	GO Biological Processes	GO:0002009	morphogenesis of an epithelium	-7.22077	-4.34718	374,760,3202,3678,4609,4855,5087,6926,8642,8829,9021,10630,25928,28514,54922,64321,80144,200894	AREG,CA2,HOXA5,ITGA5,MYC,NOTCH4,PBX1,TBX3,DCHS1,NRP1,SOCS3,PDPN,SOSTDC1,DLL1,RASIP1,SOX17,FRAS1,ARL13B	18/452
ACTA2	hsa-mir-484	MIMAT0002174	CLASH	23622248		6_Member	GO Biological Processes	GO:0061138	morphogenesis of a branching epithelium	-5.85081	-3.22301	374,3202,4609,4855,5087,6926,8642,8829,9021,54922	AREG,HOXA5,MYC,NOTCH4,PBX1,TBX3,DCHS1,NRP1,SOCS3,RASIP1	10/165
ACTA2	hsa-mir-199a-5p	MIMAT0000231	Microarrays, Western Blot	tarbase		6_Member	GO Biological Processes	GO:0001763	morphogenesis of a branching structure	-5.6199	-3.05712	374,3202,4609,4855,5087,6926,8642,8829,9021,54922	AREG,HOXA5,MYC,NOTCH4,PBX1,TBX3,DCHS1,NRP1,SOCS3,RASIP1	10/175
ACTG2	hsa-mir-3679-5p	MIMAT0018104	HITS-CLIP	tarbase		6_Member	GO Biological Processes	GO:0048754	branching morphogenesis of an epithelial tube	-5.60948	-3.05712	374,3202,4609,4855,5087,6926,8642,8829,54922	AREG,HOXA5,MYC,NOTCH4,PBX1,TBX3,DCHS1,NRP1,RASIP1	9/137
ACTG2	hsa-mir-155-5p	MIMAT0000646	RNA-Seq, Microarrays	tarbase		6_Member	GO Biological Processes	GO:0060562	epithelial tube morphogenesis	-5.58228	-3.03968	374,3202,4609,4855,5087,6926,8642,8829,25928,28514,54922,64321,200894	AREG,HOXA5,MYC,NOTCH4,PBX1,TBX3,DCHS1,NRP1,SOSTDC1,DLL1,RASIP1,SOX17,ARL13B	13/312
ACTR3	hsa-mir-23b-5p	MIMAT0004587	HITS-CLIP	tarbase		6_Member	GO Biological Processes	GO:0030879	mammary gland development	-4.01942	-1.86893	374,1036,3202,4855,6926,8835,25928	AREG,CDO1,HOXA5,NOTCH4,TBX3,SOCS2,SOSTDC1	7/126
ACTR3	hsa-mir-574-5p	MIMAT0004795	HITS-CLIP	tarbase		6_Member	GO Biological Processes	GO:0048732	gland development	-3.60837	-1.58281	374,1030,1036,3202,3569,4855,4864,5087,6926,8829,8835,25928	AREG,CDKN2B,CDO1,HOXA5,IL6,NOTCH4,NPC1,PBX1,TBX3,NRP1,SOCS2,SOSTDC1	12/421
ACTR3	hsa-mir-378f	MIMAT0018932	PAR-CLIP	tarbase		6_Member	GO Biological Processes	GO:0061180	mammary gland epithelium development	-2.84663	-1.09642	374,3202,6926,25928	AREG,HOXA5,TBX3,SOSTDC1	4/58
ACTR3	hsa-mir-375	MIMAT0000728	HITS-CLIP	tarbase		6_Member	GO Biological Processes	GO:0022612	gland morphogenesis	-2.75185	-1.04318	374,3569,6926,8829,25928	AREG,IL6,TBX3,NRP1,SOSTDC1	5/103
ACTR3	hsa-mir-378d	MIMAT0018926	PAR-CLIP	tarbase		6_Member	GO Biological Processes	GO:0060603	mammary gland duct morphogenesis	-2.74479	-1.04174	374,6926,25928	AREG,TBX3,SOSTDC1	3/29
ACTR3	hsa-let-7b-5p	MIMAT0000063	HITS-CLIP, PAR-CLIP	tarbase		6_Member	GO Biological Processes	GO:0060443	mammary gland morphogenesis	-2.22552	-0.68868	374,6926,25928	AREG,TBX3,SOSTDC1	3/44
ACTR3	hsa-mir-155-5p	MIMAT0000646	RNA-Seq	tarbase		7_Summary	GO Biological Processes	GO:0070848	response to growth factor	-8.43042	-5.31379	1030,1524,1960,2321,3037,3624,4609,4772,5138,5468,6347,7122,8425,8692,8829,9365,25928,26508,27063,57556,153090	CDKN2B,CX3CR1,EGR3,FLT1,HAS2,INHBA,MYC,NFATC1,PDE2A,PPARG,CCL2,CLDN5,LTBP4,HYAL2,NRP1,KL,SOSTDC1,HEYL,ANKRD1,SEMA6A,DAB2IP	21/-
ACTR3	hsa-mir-422a	MIMAT0001339	PAR-CLIP	tarbase		7_Member	GO Biological Processes	GO:0070848	response to growth factor	-8.43042	-5.31379	1030,1524,1960,2321,3037,3624,4609,4772,5138,5468,6347,7122,8425,8692,8829,9365,25928,26508,27063,57556,153090	CDKN2B,CX3CR1,EGR3,FLT1,HAS2,INHBA,MYC,NFATC1,PDE2A,PPARG,CCL2,CLDN5,LTBP4,HYAL2,NRP1,KL,SOSTDC1,HEYL,ANKRD1,SEMA6A,DAB2IP	21/521
ACTR3	hsa-mir-378c	MIMAT0016847	PAR-CLIP	tarbase		7_Member	GO Biological Processes	GO:0071363	cellular response to growth factor stimulus	-8.15895	-5.10926	1030,1524,1960,2321,3037,3624,4772,5138,5468,6347,7122,8425,8692,8829,9365,25928,26508,27063,57556,153090	CDKN2B,CX3CR1,EGR3,FLT1,HAS2,INHBA,NFATC1,PDE2A,PPARG,CCL2,CLDN5,LTBP4,HYAL2,NRP1,KL,SOSTDC1,HEYL,ANKRD1,SEMA6A,DAB2IP	20/489
ACTR3	hsa-mir-26b-5p	MIMAT0000083	HITS-CLIP	tarbase		7_Member	GO Biological Processes	GO:0071560	cellular response to transforming growth factor beta stimulus	-4.15491	-1.97613	1030,1524,4772,5138,7122,8425,8692,27063	CDKN2B,CX3CR1,NFATC1,PDE2A,CLDN5,LTBP4,HYAL2,ANKRD1	8/162
ACTR3	hsa-mir-34a-3p	MIMAT0004557	HITS-CLIP	tarbase		7_Member	GO Biological Processes	GO:0071559	response to transforming growth factor beta	-4.02646	-1.87204	1030,1524,4772,5138,7122,8425,8692,27063	CDKN2B,CX3CR1,NFATC1,PDE2A,CLDN5,LTBP4,HYAL2,ANKRD1	8/169
ACTR3	hsa-mir-193b-3p	MIMAT0002819	PAR-CLIP	tarbase		8_Summary	GO Biological Processes	GO:0098609	cell-cell adhesion	-8.21476	-5.13289	1266,1524,3043,3678,5098,6376,6401,7122,8642,10630,26025,29091,56097,56100,56103,56108,56109,56110,56111,90952,342035	CNN3,CX3CR1,HBB,ITGA5,PCDHGC3,CX3CL1,SELE,CLDN5,DCHS1,PDPN,PCDHGA12,STXBP6,PCDHGC5,PCDHGB6,PCDHGB2,PCDHGA7,PCDHGA6,PCDHGA5,PCDHGA4,ESAM,GLDN	21/-
ACTR3	hsa-mir-182-5p	MIMAT0000259	Biotin-Microarrays	tarbase		8_Member	GO Biological Processes	GO:0098609	cell-cell adhesion	-8.21476	-5.13289	1266,1524,3043,3678,5098,6376,6401,7122,8642,10630,26025,29091,56097,56100,56103,56108,56109,56110,56111,90952,342035	CNN3,CX3CR1,HBB,ITGA5,PCDHGC3,CX3CL1,SELE,CLDN5,DCHS1,PDPN,PCDHGA12,STXBP6,PCDHGC5,PCDHGB6,PCDHGB2,PCDHGA7,PCDHGA6,PCDHGA5,PCDHGA4,ESAM,GLDN	21/536
ACTR3	hsa-mir-378i	MIMAT0019074	PAR-CLIP	tarbase		8_Member	GO Biological Processes	GO:0098742	cell-cell adhesion via plasma-membrane adhesion molecules	-7.29856	-4.38143	3678,5098,6401,7122,8642,26025,56097,56100,56103,56108,56109,56110,56111,90952	ITGA5,PCDHGC3,SELE,CLDN5,DCHS1,PCDHGA12,PCDHGC5,PCDHGB6,PCDHGB2,PCDHGA7,PCDHGA6,PCDHGA5,PCDHGA4,ESAM	14/261
ACTR3	hsa-mir-374b-5p	MIMAT0004955	HITS-CLIP	tarbase		8_Member	GO Biological Processes	GO:0007156	homophilic cell adhesion via plasma membrane adhesion molecules	-6.74307	-3.96222	5098,8642,26025,56097,56100,56103,56108,56109,56110,56111,90952	PCDHGC3,DCHS1,PCDHGA12,PCDHGC5,PCDHGB6,PCDHGB2,PCDHGA7,PCDHGA6,PCDHGA5,PCDHGA4,ESAM	11/167
ACTR3	hsa-mir-503-5p	MIMAT0002874	HITS-CLIP	tarbase		9_Summary	GO Biological Processes	GO:2000147	positive regulation of cell motility	-7.45966	-4.4943	1524,2321,3037,3569,3678,4162,5054,5743,6237,6376,6401,8829,9510,10630,10894,29126,57007,57556,80031,153090,284119,2828,3202,5468,7122,7128,28514,6347,8692,23603,79772,90102,114757	CX3CR1,FLT1,HAS2,IL6,ITGA5,MCAM,SERPINE1,PTGS2,RRAS,CX3CL1,SELE,NRP1,ADAMTS1,PDPN,LYVE1,CD274,ACKR3,SEMA6A,SEMA6D,DAB2IP,CAVIN1,GPR4,HOXA5,PPARG,CLDN5,TNFAIP3,DLL1,CCL2,HYAL2,CORO1C,MCTP1,PHLDB2,CYGB	33/-
ACTR3	hsa-mir-15a-5p	MIMAT0000068	HITS-CLIP	tarbase		9_Member	GO Biological Processes	GO:2000147	positive regulation of cell motility	-7.45966	-4.4943	1524,2321,3037,3569,3678,4162,5054,5743,6237,6376,6401,8829,9510,10630,10894,29126,57007,57556,80031,153090,284119	CX3CR1,FLT1,HAS2,IL6,ITGA5,MCAM,SERPINE1,PTGS2,RRAS,CX3CL1,SELE,NRP1,ADAMTS1,PDPN,LYVE1,CD274,ACKR3,SEMA6A,SEMA6D,DAB2IP,CAVIN1	21/593
ACTR3	hsa-mir-28-3p	MIMAT0004502	HITS-CLIP	tarbase		9_Member	GO Biological Processes	GO:0045765	regulation of angiogenesis	-7.29044	-4.38143	1524,2321,2828,3202,3569,3678,5054,5468,6237,7122,7128,8829,9510,28514,57556,153090	CX3CR1,FLT1,GPR4,HOXA5,IL6,ITGA5,SERPINE1,PPARG,RRAS,CLDN5,TNFAIP3,NRP1,ADAMTS1,DLL1,SEMA6A,DAB2IP	16/350
ACTR3	hsa-mir-205-5p	MIMAT0000266	AGO-IP, Microarrays	tarbase		9_Member	GO Biological Processes	GO:0040017	positive regulation of locomotion	-7.27622	-4.38143	1524,2321,3037,3569,3678,4162,5054,5743,6237,6376,6401,8829,9510,10630,10894,29126,57007,57556,80031,153090,284119	CX3CR1,FLT1,HAS2,IL6,ITGA5,MCAM,SERPINE1,PTGS2,RRAS,CX3CL1,SELE,NRP1,ADAMTS1,PDPN,LYVE1,CD274,ACKR3,SEMA6A,SEMA6D,DAB2IP,CAVIN1	21/608
ACTR3	hsa-mir-181a-5p	MIMAT0000256	HITS-CLIP	tarbase		9_Member	GO Biological Processes	GO:1901342	regulation of vasculature development	-7.18905	-4.33827	1524,2321,2828,3202,3569,3678,5054,5468,6237,7122,7128,8829,9510,28514,57556,153090	CX3CR1,FLT1,GPR4,HOXA5,IL6,ITGA5,SERPINE1,PPARG,RRAS,CLDN5,TNFAIP3,NRP1,ADAMTS1,DLL1,SEMA6A,DAB2IP	16/356
ACTR3	hsa-let-7i-5p	MIMAT0000415	HITS-CLIP, PAR-CLIP	tarbase		9_Member	GO Biological Processes	GO:0030335	positive regulation of cell migration	-7.08838	-4.27277	1524,2321,3037,3569,3678,4162,5054,5743,6237,6376,6401,8829,9510,10630,10894,29126,57007,57556,80031,153090	CX3CR1,FLT1,HAS2,IL6,ITGA5,MCAM,SERPINE1,PTGS2,RRAS,CX3CL1,SELE,NRP1,ADAMTS1,PDPN,LYVE1,CD274,ACKR3,SEMA6A,SEMA6D,DAB2IP	20/568
ACTR3	hsa-mir-20b-5p	MIMAT0001413	PAR-CLIP, HITS-CLIP	tarbase		9_Member	GO Biological Processes	GO:0040013	negative regulation of locomotion	-6.12884	-3.43296	1524,5054,5468,6237,6347,6376,7122,8692,8829,23603,57556,79772,80031,90102,114757,153090	CX3CR1,SERPINE1,PPARG,RRAS,CCL2,CX3CL1,CLDN5,HYAL2,NRP1,CORO1C,SEMA6A,MCTP1,SEMA6D,PHLDB2,CYGB,DAB2IP	16/427
ACVRL1	hsa-mir-181a-2-3p	MIMAT0004558	HITS-CLIP	tarbase		9_Member	GO Biological Processes	GO:0030336	negative regulation of cell migration	-5.41351	-2.92526	1524,5054,5468,6237,6347,6376,7122,8692,23603,79772,80031,90102,114757,153090	CX3CR1,SERPINE1,PPARG,RRAS,CCL2,CX3CL1,CLDN5,HYAL2,CORO1C,MCTP1,SEMA6D,PHLDB2,CYGB,DAB2IP	14/375
ACVRL1	hsa-mir-4505	MIMAT0019041	PAR-CLIP	26701625		9_Member	GO Biological Processes	GO:2000146	negative regulation of cell motility	-5.21898	-2.78435	1524,5054,5468,6237,6347,6376,7122,8692,23603,79772,80031,90102,114757,153090	CX3CR1,SERPINE1,PPARG,RRAS,CCL2,CX3CL1,CLDN5,HYAL2,CORO1C,MCTP1,SEMA6D,PHLDB2,CYGB,DAB2IP	14/390
ACVRL1	hsa-mir-24-2-5p	MIMAT0004497	HITS-CLIP	tarbase		9_Member	GO Biological Processes	GO:0016525	negative regulation of angiogenesis	-4.37069	-2.12912	2828,3202,5054,5468,7122,9510,57556,153090	GPR4,HOXA5,SERPINE1,PPARG,CLDN5,ADAMTS1,SEMA6A,DAB2IP	8/151
ACVRL1	hsa-mir-1224-5p	MIMAT0005458	PAR-CLIP	27292025		9_Member	GO Biological Processes	GO:2000181	negative regulation of blood vessel morphogenesis	-4.3301	-2.09807	2828,3202,5054,5468,7122,9510,57556,153090	GPR4,HOXA5,SERPINE1,PPARG,CLDN5,ADAMTS1,SEMA6A,DAB2IP	8/153
ACVRL1	hsa-mir-23b-5p	MIMAT0004587	HITS-CLIP	tarbase		9_Member	GO Biological Processes	GO:1901343	negative regulation of vasculature development	-4.31004	-2.08735	2828,3202,5054,5468,7122,9510,57556,153090	GPR4,HOXA5,SERPINE1,PPARG,CLDN5,ADAMTS1,SEMA6A,DAB2IP	8/154
ACVRL1	hsa-mir-6848-5p	MIMAT0027596	PAR-CLIP	26701625		9_Member	GO Biological Processes	GO:0045766	positive regulation of angiogenesis	-3.00846	-1.20534	1524,2321,3678,5054,6237,8829,28514	CX3CR1,FLT1,ITGA5,SERPINE1,RRAS,NRP1,DLL1	7/185
ACVRL1	hsa-mir-6846-5p	MIMAT0027592	PAR-CLIP	26701625		9_Member	GO Biological Processes	GO:1904018	positive regulation of vasculature development	-3.00846	-1.20534	1524,2321,3678,5054,6237,8829,28514	CX3CR1,FLT1,ITGA5,SERPINE1,RRAS,NRP1,DLL1	7/185
ACVRL1	hsa-mir-22-3p	MIMAT0000077	HITS-CLIP	tarbase		10_Summary	GO Biological Processes	GO:0008285	negative regulation of cell population proliferation	-6.61749	-3.85304	1030,2321,3569,3624,3659,4609,4883,5468,5743,6347,6751,6926,7071,7128,9510,10630,28514,29126,51621,55214,57007,83595,153090,3202,3399,8692,27063,51776,3043	CDKN2B,FLT1,IL6,INHBA,IRF1,MYC,NPR3,PPARG,PTGS2,CCL2,SSTR1,TBX3,KLF10,TNFAIP3,ADAMTS1,PDPN,DLL1,CD274,KLF13,P3H2,ACKR3,SOX7,DAB2IP,HOXA5,ID3,HYAL2,ANKRD1,MAP3K20,HBB	29/-
ACVRL1	hsa-mir-637	MIMAT0003307	PAR-CLIP	26701625		10_Member	GO Biological Processes	GO:0008285	negative regulation of cell population proliferation	-6.61749	-3.85304	1030,2321,3569,3624,3659,4609,4883,5468,5743,6347,6751,6926,7071,7128,9510,10630,28514,29126,51621,55214,57007,83595,153090	CDKN2B,FLT1,IL6,INHBA,IRF1,MYC,NPR3,PPARG,PTGS2,CCL2,SSTR1,TBX3,KLF10,TNFAIP3,ADAMTS1,PDPN,DLL1,CD274,KLF13,P3H2,ACKR3,SOX7,DAB2IP	23/787
ACVRL1	hsa-mir-4690-5p	MIMAT0019779	PAR-CLIP	26701625		10_Member	GO Biological Processes	GO:0043065	positive regulation of apoptotic process	-3.17331	-1.30915	3202,3399,3569,3624,4609,5468,5743,6347,8692,27063,29126,51776,153090	HOXA5,ID3,IL6,INHBA,MYC,PPARG,PTGS2,CCL2,HYAL2,ANKRD1,CD274,MAP3K20,DAB2IP	13/539
ACVRL1	hsa-mir-6808-5p	MIMAT0027516	PAR-CLIP	26701625		10_Member	GO Biological Processes	GO:0010942	positive regulation of cell death	-3.17253	-1.30915	3043,3202,3399,3569,3624,4609,5468,5743,6347,8692,27063,29126,51776,153090	HBB,HOXA5,ID3,IL6,INHBA,MYC,PPARG,PTGS2,CCL2,HYAL2,ANKRD1,CD274,MAP3K20,DAB2IP	14/609
ACVRL1	hsa-mir-17-3p	MIMAT0000071	HITS-CLIP	tarbase		10_Member	GO Biological Processes	GO:0043068	positive regulation of programmed cell death	-3.01488	-1.20534	3202,3399,3569,3624,4609,5468,5743,6347,8692,27063,29126,51776,153090	HOXA5,ID3,IL6,INHBA,MYC,PPARG,PTGS2,CCL2,HYAL2,ANKRD1,CD274,MAP3K20,DAB2IP	13/561
ADAMTS1	hsa-mir-181d-5p	MIMAT0002821	HITS-CLIP	tarbase		11_Summary	GO Biological Processes	GO:0010810	regulation of cell-substrate adhesion	-6.37223	-3.63881	3037,3678,4811,5054,6237,6281,6376,8829,10085,10630,23603,90102,1440,6709,7111,22899,55704,90952,130271,163782,23433,1410,100505385,7037,7122,54922,153090	HAS2,ITGA5,NID1,SERPINE1,RRAS,S100A10,CX3CL1,NRP1,EDIL3,PDPN,CORO1C,PHLDB2,CSF3,SPTAN1,TMOD1,ARHGEF15,CCDC88A,ESAM,PLEKHH2,KANK4,RHOQ,CRYAB,IQCJ-SCHIP1,TFRC,CLDN5,RASIP1,DAB2IP	27/-
ADAMTS1	hsa-let-7b-5p	MIMAT0000063	PAR-CLIP	tarbase		11_Member	GO Biological Processes	GO:0010810	regulation of cell-substrate adhesion	-6.37223	-3.63881	3037,3678,4811,5054,6237,6281,6376,8829,10085,10630,23603,90102	HAS2,ITGA5,NID1,SERPINE1,RRAS,S100A10,CX3CL1,NRP1,EDIL3,PDPN,CORO1C,PHLDB2	12/222
ADAMTS1	hsa-mir-1271-5p	MIMAT0005796	HITS-CLIP	tarbase		11_Member	GO Biological Processes	GO:0110053	regulation of actin filament organization	-5.41619	-2.92526	1440,6281,6376,6709,7111,8829,22899,55704,90102,90952,130271,163782	CSF3,S100A10,CX3CL1,SPTAN1,TMOD1,NRP1,ARHGEF15,CCDC88A,PHLDB2,ESAM,PLEKHH2,KANK4	12/274
ADAMTS1	hsa-mir-30c-1-3p	MIMAT0004674	HITS-CLIP	tarbase		11_Member	GO Biological Processes	GO:0032970	regulation of actin filament-based process	-5.24436	-2.78891	1440,6281,6376,6709,7111,8829,10630,22899,23433,55704,90102,90952,130271,163782	CSF3,S100A10,CX3CL1,SPTAN1,TMOD1,NRP1,PDPN,ARHGEF15,RHOQ,CCDC88A,PHLDB2,ESAM,PLEKHH2,KANK4	14/388
ADAMTS1	hsa-mir-139-3p	MIMAT0004552	HITS-CLIP	tarbase		11_Member	GO Biological Processes	GO:0032956	regulation of actin cytoskeleton organization	-5.08274	-2.68627	1440,6281,6376,6709,7111,8829,22899,23433,55704,90102,90952,130271,163782	CSF3,S100A10,CX3CL1,SPTAN1,TMOD1,NRP1,ARHGEF15,RHOQ,CCDC88A,PHLDB2,ESAM,PLEKHH2,KANK4	13/347
ADAMTS1	hsa-mir-22-3p	MIMAT0000077	HITS-CLIP	tarbase		11_Member	GO Biological Processes	GO:0010811	positive regulation of cell-substrate adhesion	-4.96372	-2.58082	3037,3678,4811,6237,6281,6376,8829,10085	HAS2,ITGA5,NID1,RRAS,S100A10,CX3CL1,NRP1,EDIL3	8/125
ADAMTS1	hsa-mir-1180-3p	MIMAT0005825	HITS-CLIP	19536157		11_Member	GO Biological Processes	GO:1902903	regulation of supramolecular fiber organization	-4.64293	-2.3336	1410,1440,6281,6376,6709,7111,8829,22899,55704,90102,90952,130271,163782	CRYAB,CSF3,S100A10,CX3CL1,SPTAN1,TMOD1,NRP1,ARHGEF15,CCDC88A,PHLDB2,ESAM,PLEKHH2,KANK4	13/382
ADAMTS1	hsa-mir-193b-3p	MIMAT0002819	HITS-CLIP	tarbase		11_Member	GO Biological Processes	GO:0001952	regulation of cell-matrix adhesion	-4.04118	-1.87941	5054,6237,6281,6376,8829,23603,90102	SERPINE1,RRAS,S100A10,CX3CL1,NRP1,CORO1C,PHLDB2	7/125
ADAMTS1	hsa-mir-181a-5p	MIMAT0000256	HITS-CLIP, PAR-CLIP	tarbase		11_Member	GO Biological Processes	GO:0051493	regulation of cytoskeleton organization	-3.86885	-1.76756	1440,6281,6376,6709,7111,8829,22899,23433,55704,90102,90952,130271,163782,100505385	CSF3,S100A10,CX3CL1,SPTAN1,TMOD1,NRP1,ARHGEF15,RHOQ,CCDC88A,PHLDB2,ESAM,PLEKHH2,KANK4,IQCJ-SCHIP1	14/519
ADAMTS1	hsa-mir-375	MIMAT0000728	HITS-CLIP	tarbase		11_Member	GO Biological Processes	GO:1900024	regulation of substrate adhesion-dependent cell spreading	-3.79625	-1.71771	3037,6281,8829,10630,23603	HAS2,S100A10,NRP1,PDPN,CORO1C	5/61
ADAMTS1	hsa-mir-25-3p	MIMAT0000081	Chimeric fragments	tarbase		11_Member	GO Biological Processes	GO:0032233	positive regulation of actin filament bundle assembly	-3.76268	-1.6972	6281,6376,8829,22899,55704	S100A10,CX3CL1,NRP1,ARHGEF15,CCDC88A	5/62
ADAMTS1	hsa-mir-30e-5p	MIMAT0000692	HITS-CLIP	tarbase		11_Member	GO Biological Processes	GO:0032231	regulation of actin filament bundle assembly	-3.51826	-1.5211	6281,6376,8829,22899,55704,90102	S100A10,CX3CL1,NRP1,ARHGEF15,CCDC88A,PHLDB2	6/108
ADAMTS1	hsa-mir-212-3p	MIMAT0000269	HITS-CLIP	tarbase		11_Member	GO Biological Processes	GO:0051496	positive regulation of stress fiber assembly	-3.02475	-1.20915	6281,8829,22899,55704	S100A10,NRP1,ARHGEF15,CCDC88A	4/52
ADAMTS1	hsa-mir-143-5p	MIMAT0004599	HITS-CLIP	tarbase		11_Member	GO Biological Processes	GO:0051492	regulation of stress fiber assembly	-2.92822	-1.15789	6281,8829,22899,55704,90102	S100A10,NRP1,ARHGEF15,CCDC88A,PHLDB2	5/94
ADAMTS1	hsa-mir-128-3p	MIMAT0000424	HITS-CLIP	tarbase		11_Member	GO Biological Processes	GO:0044089	positive regulation of cellular component biogenesis	-2.90774	-1.14328	1440,6281,6376,7037,7122,8829,22899,23433,54922,55704,90102,153090	CSF3,S100A10,CX3CL1,TFRC,CLDN5,NRP1,ARHGEF15,RHOQ,RASIP1,CCDC88A,PHLDB2,DAB2IP	12/506
ADAMTS1	hsa-mir-30c-2-3p	MIMAT0004550	HITS-CLIP	tarbase		11_Member	GO Biological Processes	GO:0001954	positive regulation of cell-matrix adhesion	-2.9036	-1.14236	6237,6281,6376,8829	RRAS,S100A10,CX3CL1,NRP1	4/56
ADAMTS1	hsa-mir-629-3p	MIMAT0003298	HITS-CLIP	tarbase		11_Member	GO Biological Processes	GO:0110020	regulation of actomyosin structure organization	-2.73338	-1.03525	6281,8829,22899,55704,90102	S100A10,NRP1,ARHGEF15,CCDC88A,PHLDB2	5/104
ADAMTS1	hsa-mir-181c-5p	MIMAT0000258	HITS-CLIP, PAR-CLIP	tarbase		11_Member	GO Biological Processes	GO:0051893	regulation of focal adhesion assembly	-2.68821	-1.00959	6281,8829,23603,90102	S100A10,NRP1,CORO1C,PHLDB2	4/64
ADAMTS1	hsa-mir-132-3p	MIMAT0000426	HITS-CLIP	tarbase		11_Member	GO Biological Processes	GO:0090109	regulation of cell-substrate junction assembly	-2.68821	-1.00959	6281,8829,23603,90102	S100A10,NRP1,CORO1C,PHLDB2	4/64
ADAMTS1	hsa-mir-493-3p	MIMAT0003161	HITS-CLIP	tarbase		11_Member	GO Biological Processes	GO:0150116	regulation of cell-substrate junction organization	-2.56859	-0.927872	6281,8829,23603,90102	S100A10,NRP1,CORO1C,PHLDB2	4/69
ADAMTS1	hsa-mir-193a-3p	MIMAT0000459	HITS-CLIP	tarbase		11_Member	GO Biological Processes	GO:1902905	positive regulation of supramolecular fiber organization	-2.43758	-0.84599	1440,6281,6376,8829,22899,55704	CSF3,S100A10,CX3CL1,NRP1,ARHGEF15,CCDC88A	6/175
ADAMTS1	hsa-mir-17-3p	MIMAT0000071	HITS-CLIP, PAR-CLIP	tarbase		11_Member	GO Biological Processes	GO:0051495	positive regulation of cytoskeleton organization	-2.29805	-0.738725	1440,6281,6376,8829,22899,55704	CSF3,S100A10,CX3CL1,NRP1,ARHGEF15,CCDC88A	6/187
ADAMTS1	hsa-mir-486-3p	MIMAT0004762	HITS-CLIP	tarbase		11_Member	GO Biological Processes	GO:1900026	positive regulation of substrate adhesion-dependent cell spreading	-2.22552	-0.68868	3037,6281,8829	HAS2,S100A10,NRP1	3/44
ADAMTS1	hsa-mir-155-5p	MIMAT0000646	RNA-Seq, Microarrays	tarbase		11_Member	GO Biological Processes	GO:1901888	regulation of cell junction assembly	-2.02228	-0.538271	6281,7122,8829,22899,23603,90102	S100A10,CLDN5,NRP1,ARHGEF15,CORO1C,PHLDB2	6/214
ADAMTS1	hsa-mir-27b-3p	MIMAT0000419	HITS-CLIP	tarbase		12_Summary	GO Biological Processes	GO:0060485	mesenchyme development	-5.97553	-3.29823	72,3037,3202,4855,6926,8642,8829,23603,26508,57556,80031,359845,7122,64321,4772,5138,9510	ACTG2,HAS2,HOXA5,NOTCH4,TBX3,DCHS1,NRP1,CORO1C,HEYL,SEMA6A,SEMA6D,RFLNB,CLDN5,SOX17,NFATC1,PDE2A,ADAMTS1	17/-
ADAMTS1	hsa-mir-769-5p	MIMAT0003886	HITS-CLIP	tarbase		12_Member	GO Biological Processes	GO:0060485	mesenchyme development	-5.97553	-3.29823	72,3037,3202,4855,6926,8642,8829,23603,26508,57556,80031,359845	ACTG2,HAS2,HOXA5,NOTCH4,TBX3,DCHS1,NRP1,CORO1C,HEYL,SEMA6A,SEMA6D,RFLNB	12/242
ADAMTS1	hsa-mir-664a-5p	MIMAT0005948	HITS-CLIP	tarbase		12_Member	GO Biological Processes	GO:0048762	mesenchymal cell differentiation	-4.80607	-2.46151	3037,4855,6926,8829,23603,26508,57556,80031,359845	HAS2,NOTCH4,TBX3,NRP1,CORO1C,HEYL,SEMA6A,SEMA6D,RFLNB	9/172
ADAMTS1	hsa-mir-181b-5p	MIMAT0000257	HITS-CLIP	tarbase		12_Member	GO Biological Processes	GO:0003151	outflow tract morphogenesis	-3.2457	-1.35738	6926,7122,8829,26508,64321	TBX3,CLDN5,NRP1,HEYL,SOX17	5/80
ADAMTS1	hsa-mir-423-5p	MIMAT0004748	HITS-CLIP	tarbase		12_Member	GO Biological Processes	GO:0001837	epithelial to mesenchymal transition	-3.17254	-1.30915	3037,4855,6926,26508,359845	HAS2,NOTCH4,TBX3,HEYL,RFLNB	5/83
ADAMTS1	hsa-mir-874-3p	MIMAT0004911	HITS-CLIP	tarbase		12_Member	GO Biological Processes	GO:0003272	endocardial cushion formation	-3.04328	-1.21668	6926,8642,26508	TBX3,DCHS1,HEYL	3/23
ADAMTS1	hsa-mir-30b-3p	MIMAT0004589	HITS-CLIP	tarbase		12_Member	GO Biological Processes	GO:0072132	mesenchyme morphogenesis	-2.93296	-1.15789	72,6926,8642,26508	ACTG2,TBX3,DCHS1,HEYL	4/55
ADAMTS1	hsa-mir-21-3p	MIMAT0004494	HITS-CLIP	tarbase		12_Member	GO Biological Processes	GO:0060317	cardiac epithelial to mesenchymal transition	-2.78954	-1.06492	3037,6926,26508	HAS2,TBX3,HEYL	3/28
ADAMTS1	hsa-mir-766-3p	MIMAT0003888	HITS-CLIP	tarbase		12_Member	GO Biological Processes	GO:0003170	heart valve development	-2.50149	-0.890009	4772,5138,8642,26508	NFATC1,PDE2A,DCHS1,HEYL	4/72
ADAMTS1	hsa-mir-505-5p	MIMAT0004776	HITS-CLIP	tarbase		12_Member	GO Biological Processes	GO:0003203	endocardial cushion morphogenesis	-2.34215	-0.767237	6926,8642,26508	TBX3,DCHS1,HEYL	3/40
ADAMTS1	hsa-mir-484	MIMAT0002174	HITS-CLIP	tarbase		12_Member	GO Biological Processes	GO:0003197	endocardial cushion development	-2.07121	-0.577278	6926,8642,26508	TBX3,DCHS1,HEYL	3/50
ADAMTS15	hsa-mir-93-3p	MIMAT0004509	HITS-CLIP	tarbase		12_Member	GO Biological Processes	GO:0003279	cardiac septum development	-1.89929	-0.456288	5138,6926,8829,26508	PDE2A,TBX3,NRP1,HEYL	4/107
ADAMTS15	hsa-mir-6723-5p	MIMAT0025855	HITS-CLIP	19536157		12_Member	GO Biological Processes	GO:0003205	cardiac chamber development	-1.87184	-0.437202	5138,6926,8829,9510,26508	PDE2A,TBX3,NRP1,ADAMTS1,HEYL	5/167
ADAMTS8	hsa-mir-185-3p	MIMAT0004611	PAR-CLIP	tarbase		12_Member	GO Biological Processes	GO:0003179	heart valve morphogenesis	-1.83636	-0.413602	4772,8642,26508	NFATC1,DCHS1,HEYL	3/61
ADAMTS8	hsa-mir-3180-3p	MIMAT0015058	PAR-CLIP	tarbase		12_Member	GO Biological Processes	GO:0003206	cardiac chamber morphogenesis	-1.65333	-0.283586	6926,8829,9510,26508	TBX3,NRP1,ADAMTS1,HEYL	4/127
ADAMTS8	hsa-mir-3180	MIMAT0018178	PAR-CLIP	tarbase		12_Member	GO Biological Processes	GO:0060411	cardiac septum morphogenesis	-1.64595	-0.276858	6926,8829,26508	TBX3,NRP1,HEYL	3/72
ADAMTS9	hsa-mir-22-5p	MIMAT0004495	HITS-CLIP	tarbase		12_Member	GO Biological Processes	GO:0003281	ventricular septum development	-1.615	-0.257404	5138,6926,26508	PDE2A,TBX3,HEYL	3/74
ADAMTS9	hsa-mir-20b-5p	MIMAT0001413	HITS-CLIP	tarbase		13_Summary	GO Biological Processes	GO:0045785	positive regulation of cell adhesion	-5.44957	-2.92526	1960,3037,3569,3678,4811,6237,6281,6347,6376,6401,7037,8829,10085,10630,22915,29126,1440,2995,3043,1287,4772,5054,3910,2920,2921,5468,9619,3659,4855	EGR3,HAS2,IL6,ITGA5,NID1,RRAS,S100A10,CCL2,CX3CL1,SELE,TFRC,NRP1,EDIL3,PDPN,MMRN1,CD274,CSF3,GYPC,HBB,COL4A5,NFATC1,SERPINE1,LAMA4,CXCL2,CXCL3,PPARG,ABCG1,IRF1,NOTCH4	29/-
ADAMTS9	hsa-mir-17-3p	MIMAT0000071	HITS-CLIP	tarbase		13_Member	GO Biological Processes	GO:0045785	positive regulation of cell adhesion	-5.44957	-2.92526	1960,3037,3569,3678,4811,6237,6281,6347,6376,6401,7037,8829,10085,10630,22915,29126	EGR3,HAS2,IL6,ITGA5,NID1,RRAS,S100A10,CCL2,CX3CL1,SELE,TFRC,NRP1,EDIL3,PDPN,MMRN1,CD274	16/482
ADAMTS9	hsa-mir-181a-2-3p	MIMAT0004558	HITS-CLIP	tarbase		13_Member	KEGG Pathway	hsa05144	Malaria	-5.4236	-2.92526	1440,2995,3043,3569,6347,6401	CSF3,GYPC,HBB,IL6,CCL2,SELE	6/50
ADAMTS9	hsa-mir-183-3p	MIMAT0004560	PAR-CLIP	21572407		13_Member	KEGG Pathway	hsa04933	AGE-RAGE signaling pathway in diabetic complications	-3.69971	-1.65923	1287,3569,4772,5054,6347,6401	COL4A5,IL6,NFATC1,SERPINE1,CCL2,SELE	6/100
ADAMTS9	hsa-mir-3609	MIMAT0017986	PAR-CLIP	21572407		13_Member	KEGG Pathway	hsa05143	African trypanosomiasis	-3.59483	-1.58086	3043,3569,3910,6401	HBB,IL6,LAMA4,SELE	4/37
ADAMTS9	hsa-mir-181a-5p	MIMAT0000256	HITS-CLIP	tarbase		13_Member	GO Biological Processes	GO:0022409	positive regulation of cell-cell adhesion	-3.39344	-1.4442	1960,3037,3569,6347,6376,6401,7037,10630,22915,29126	EGR3,HAS2,IL6,CCL2,CX3CL1,SELE,TFRC,PDPN,MMRN1,CD274	10/321
ADAMTS9	hsa-mir-3613-3p	MIMAT0017991	PAR-CLIP	21572407		13_Member	KEGG Pathway	hsa05417	Lipid and atherosclerosis	-3.31671	-1.40419	2920,2921,3569,4772,5468,6347,6401,9619	CXCL2,CXCL3,IL6,NFATC1,PPARG,CCL2,SELE,ABCG1	8/215
ADAMTSL3	hsa-mir-27b-3p	MIMAT0000419	HITS-CLIP	tarbase		13_Member	GO Biological Processes	GO:0022407	regulation of cell-cell adhesion	-3.01129	-1.20534	1960,3037,3569,3659,4855,6347,6376,6401,7037,10630,22915,29126	EGR3,HAS2,IL6,IRF1,NOTCH4,CCL2,CX3CL1,SELE,TFRC,PDPN,MMRN1,CD274	12/492
ADAMTSL3	hsa-mir-30e-3p	MIMAT0000693	HITS-CLIP	tarbase		13_Member	GO Biological Processes	GO:1903039	positive regulation of leukocyte cell-cell adhesion	-2.07605	-0.580073	1960,3037,3569,6347,6401,7037,29126	EGR3,HAS2,IL6,CCL2,SELE,TFRC,CD274	7/273
ADARB1	hsa-mir-625-5p	MIMAT0003294	HITS-CLIP	tarbase		13_Member	GO Biological Processes	GO:1903037	regulation of leukocyte cell-cell adhesion	-1.82495	-0.405837	1960,3037,3569,3659,6347,6401,7037,29126	EGR3,HAS2,IL6,IRF1,CCL2,SELE,TFRC,CD274	8/379
ADARB1	hsa-mir-378a-5p	MIMAT0000731	HITS-CLIP	tarbase		14_Summary	GO Biological Processes	GO:0050727	regulation of inflammatory response	-5.41368	-2.92526	1776,2678,2828,3569,5054,5138,5468,5743,6095,6376,6401,7128,8692,9021,284207,3659,5272,153090,7122,90952,4883,9510,2207,8809,29126,91947,1524,8829	DNASE1L3,GGT1,GPR4,IL6,SERPINE1,PDE2A,PPARG,PTGS2,RORA,CX3CL1,SELE,TNFAIP3,HYAL2,SOCS3,METRNL,IRF1,SERPINB9,DAB2IP,CLDN5,ESAM,NPR3,ADAMTS1,FCER1G,IL18R1,CD274,ARRDC4,CX3CR1,NRP1	28/-
ADARB1	hsa-mir-484	MIMAT0002174	HITS-CLIP	tarbase		14_Member	GO Biological Processes	GO:0050727	regulation of inflammatory response	-5.41368	-2.92526	1776,2678,2828,3569,5054,5138,5468,5743,6095,6376,6401,7128,8692,9021,284207	DNASE1L3,GGT1,GPR4,IL6,SERPINE1,PDE2A,PPARG,PTGS2,RORA,CX3CL1,SELE,TNFAIP3,HYAL2,SOCS3,METRNL	15/429
ADARB1	hsa-mir-148a-3p	MIMAT0000243	Sequencing	20371350		14_Member	GO Biological Processes	GO:0031347	regulation of defense response	-3.86647	-1.76756	1776,2678,2828,3569,3659,5054,5138,5272,5468,5743,6095,6376,6401,7128,8692,9021,153090,284207	DNASE1L3,GGT1,GPR4,IL6,IRF1,SERPINE1,PDE2A,SERPINB9,PPARG,PTGS2,RORA,CX3CL1,SELE,TNFAIP3,HYAL2,SOCS3,DAB2IP,METRNL	18/792
ADARB1	hsa-mir-181a-5p	MIMAT0000256	HITS-CLIP	tarbase		14_Member	GO Biological Processes	GO:0035633	maintenance of blood-brain barrier	-3.59483	-1.58086	3569,5743,7122,90952	IL6,PTGS2,CLDN5,ESAM	4/37
ADARB1	hsa-mir-130b-3p	MIMAT0000691	Sequencing	20371350		14_Member	GO Biological Processes	GO:0050729	positive regulation of inflammatory response	-3.46455	-1.47601	2828,3569,5054,5138,5743,6376,8692	GPR4,IL6,SERPINE1,PDE2A,PTGS2,CX3CL1,HYAL2	7/155
ADARB1	hsa-mir-18a-3p	MIMAT0002891	HITS-CLIP	tarbase		14_Member	GO Biological Processes	GO:0048660	regulation of smooth muscle cell proliferation	-3.13522	-1.2877	3569,4883,5468,5743,6376,7128,9510	IL6,NPR3,PPARG,PTGS2,CX3CL1,TNFAIP3,ADAMTS1	7/176
ADARB1	hsa-mir-769-5p	MIMAT0003886	HITS-CLIP	tarbase		14_Member	GO Biological Processes	GO:0010575	positive regulation of vascular endothelial growth factor production	-2.74479	-1.04174	3569,5743,6095	IL6,PTGS2,RORA	3/29
ADARB1	hsa-mir-324-3p	MIMAT0000762	HITS-CLIP	tarbase		14_Member	GO Biological Processes	GO:0001819	positive regulation of cytokine production	-2.47961	-0.873332	2207,3569,3659,5054,5743,6095,6376,8692,8809,29126,91947	FCER1G,IL6,IRF1,SERPINE1,PTGS2,RORA,CX3CL1,HYAL2,IL18R1,CD274,ARRDC4	11/497
ADARB1	hsa-mir-4286	MIMAT0016916	HITS-CLIP	tarbase		14_Member	GO Biological Processes	GO:0150077	regulation of neuroinflammatory response	-2.31181	-0.748448	3569,5743,6376	IL6,PTGS2,CX3CL1	3/41
ADARB1	hsa-mir-193b-3p	MIMAT0002819	CLASH	23622248		14_Member	GO Biological Processes	GO:0002673	regulation of acute inflammatory response	-2.12021	-0.613364	1776,3569,5743	DNASE1L3,IL6,PTGS2	3/48
ADARB1	hsa-mir-181d-5p	MIMAT0002821	HITS-CLIP	tarbase		14_Member	GO Biological Processes	GO:0048661	positive regulation of smooth muscle cell proliferation	-2.01395	-0.53078	3569,5743,6376,9510	IL6,PTGS2,CX3CL1,ADAMTS1	4/99
ADARB1	hsa-mir-27a-5p	MIMAT0004501	HITS-CLIP	tarbase		14_Member	GO Biological Processes	GO:0010574	regulation of vascular endothelial growth factor production	-1.87526	-0.439116	3569,5743,6095	IL6,PTGS2,RORA	3/59
ADARB1	hsa-mir-331-3p	MIMAT0000760	HITS-CLIP	tarbase		14_Member	GO Biological Processes	GO:0032103	positive regulation of response to external stimulus	-1.80239	-0.38833	1524,2828,3569,5054,5138,5743,6376,7128,8692,8829	CX3CR1,GPR4,IL6,SERPINE1,PDE2A,PTGS2,CX3CL1,TNFAIP3,HYAL2,NRP1	10/538
ADARB1	hsa-mir-181c-5p	MIMAT0000258	HITS-CLIP	tarbase		14_Member	GO Biological Processes	GO:0043030	regulation of macrophage activation	-1.79891	-0.38628	3569,6095,6376	IL6,RORA,CX3CL1	3/63
ADARB1	hsa-mir-3065-3p	MIMAT0015378	HITS-CLIP	tarbase		14_Member	GO Biological Processes	GO:0031349	positive regulation of defense response	-1.71689	-0.327932	2828,3569,5054,5138,5743,6376,7128,8692	GPR4,IL6,SERPINE1,PDE2A,PTGS2,CX3CL1,TNFAIP3,HYAL2	8/397
ADARB1	hsa-mir-182-5p	MIMAT0000259	Biotin-Microarrays	tarbase		15_Summary	GO Biological Processes	GO:0030097	hemopoiesis	-5.34795	-2.86994	1030,1440,2207,3569,3624,3659,4772,4783,4855,5087,5468,6095,6237,7037,8692,8809,9021,25976,28514,714,1439,1524,1776,5272,5806,6571,10384,3043,6376,10630,11069,29126	CDKN2B,CSF3,FCER1G,IL6,INHBA,IRF1,NFATC1,NFIL3,NOTCH4,PBX1,PPARG,RORA,RRAS,TFRC,HYAL2,IL18R1,SOCS3,TIPARP,DLL1,C1QC,CSF2RB,CX3CR1,DNASE1L3,SERPINB9,PTX3,SLC18A2,BTN3A3,HBB,CX3CL1,PDPN,RAPGEF4,CD274	32/-
ADARB1	hsa-mir-22-3p	MIMAT0000077	HITS-CLIP	tarbase		15_Member	GO Biological Processes	GO:0030097	hemopoiesis	-5.34795	-2.86994	1030,1440,2207,3569,3624,3659,4772,4783,4855,5087,5468,6095,6237,7037,8692,8809,9021,25976,28514	CDKN2B,CSF3,FCER1G,IL6,INHBA,IRF1,NFATC1,NFIL3,NOTCH4,PBX1,PPARG,RORA,RRAS,TFRC,HYAL2,IL18R1,SOCS3,TIPARP,DLL1	19/672
ADARB1	hsa-mir-181b-5p	MIMAT0000257	HITS-CLIP	tarbase		15_Member	GO Biological Processes	GO:0002252	immune effector process	-5.14381	-2.73068	714,1439,1524,1776,2207,3569,5272,5806,6095,6571,8809,9021,10384,28514	C1QC,CSF2RB,CX3CR1,DNASE1L3,FCER1G,IL6,SERPINB9,PTX3,RORA,SLC18A2,IL18R1,SOCS3,BTN3A3,DLL1	14/396
ADARB1	hsa-mir-17-3p	MIMAT0000071	HITS-CLIP	tarbase		15_Member	GO Biological Processes	GO:0002521	leukocyte differentiation	-4.88021	-2.52949	1440,2207,3569,3659,4772,4783,5087,5468,6095,6237,7037,8809,9021,28514	CSF3,FCER1G,IL6,IRF1,NFATC1,NFIL3,PBX1,PPARG,RORA,RRAS,TFRC,IL18R1,SOCS3,DLL1	14/418
ADARB1	hsa-mir-199b-5p	MIMAT0000263	HITS-CLIP	tarbase		15_Member	GO Biological Processes	GO:0002292	T cell differentiation involved in immune response	-4.34356	-2.10678	2207,3569,6095,8809,9021	FCER1G,IL6,RORA,IL18R1,SOCS3	5/47
ADARB1	hsa-mir-199b-3p	MIMAT0004563	HITS-CLIP	tarbase		15_Member	GO Biological Processes	GO:0002366	leukocyte activation involved in immune response	-4.29124	-2.07315	1524,1776,2207,3569,6095,6571,8809,9021,28514	CX3CR1,DNASE1L3,FCER1G,IL6,RORA,SLC18A2,IL18R1,SOCS3,DLL1	9/200
ADARB1	hsa-mir-3615	MIMAT0017994	HITS-CLIP	tarbase		15_Member	GO Biological Processes	GO:0002263	cell activation involved in immune response	-4.2248	-2.02462	1524,1776,2207,3569,6095,6571,8809,9021,28514	CX3CR1,DNASE1L3,FCER1G,IL6,RORA,SLC18A2,IL18R1,SOCS3,DLL1	9/204
ADARB1	hsa-mir-21-3p	MIMAT0004494	HITS-CLIP	tarbase		15_Member	GO Biological Processes	GO:1903131	mononuclear cell differentiation	-3.93407	-1.79926	2207,3569,3659,4772,4783,5087,5468,6095,8809,9021,28514	FCER1G,IL6,IRF1,NFATC1,NFIL3,PBX1,PPARG,RORA,IL18R1,SOCS3,DLL1	11/330
ADARB1	hsa-mir-199a-5p	MIMAT0000231	HITS-CLIP	tarbase		15_Member	GO Biological Processes	GO:0072539	T-helper 17 cell differentiation	-3.80828	-1.7264	3569,6095,9021	IL6,RORA,SOCS3	3/13
ADARB1	hsa-mir-199a-3p	MIMAT0000232	HITS-CLIP	tarbase		15_Member	GO Biological Processes	GO:0002460	adaptive immune response based on somatic recombination of immune receptors built from immunoglobulin superfamily domains	-3.7877	-1.71574	714,1439,2207,3569,6095,8809,9021,10384	C1QC,CSF2RB,FCER1G,IL6,RORA,IL18R1,SOCS3,BTN3A3	8/183
ADARB1	hsa-mir-26b-5p	MIMAT0000083	Sequencing	20371350		15_Member	GO Biological Processes	GO:0072538	T-helper 17 type immune response	-3.44289	-1.46718	3569,6095,9021	IL6,RORA,SOCS3	3/17
ADARB1	hsa-mir-93-3p	MIMAT0004509	HITS-CLIP	tarbase		15_Member	GO Biological Processes	GO:0001775	cell activation	-3.40862	-1.45325	1524,1776,2207,3043,3569,3659,4783,5087,6095,6376,6571,8692,8809,9021,10630,28514	CX3CR1,DNASE1L3,FCER1G,HBB,IL6,IRF1,NFIL3,PBX1,RORA,CX3CL1,SLC18A2,HYAL2,IL18R1,SOCS3,PDPN,DLL1	16/717
ADCY4	hsa-mir-1290	MIMAT0005880	PAR-CLIP	tarbase		15_Member	GO Biological Processes	GO:0046632	alpha-beta T cell differentiation	-3.40193	-1.44916	3569,3659,6095,8809,9021	IL6,IRF1,RORA,IL18R1,SOCS3	5/74
ADCY9	hsa-mir-4723-5p	MIMAT0019838	PAR-CLIP	23592263		15_Member	GO Biological Processes	GO:0002294	CD4-positive, alpha-beta T cell differentiation involved in immune response	-3.37995	-1.4442	3569,6095,8809,9021	IL6,RORA,IL18R1,SOCS3	4/42
ADCY9	hsa-mir-185-3p	MIMAT0004611	HITS-CLIP	23313552		15_Member	GO Biological Processes	GO:0042093	T-helper cell differentiation	-3.37995	-1.4442	3569,6095,8809,9021	IL6,RORA,IL18R1,SOCS3	4/42
ADCY9	hsa-mir-7111-5p	MIMAT0028119	PAR-CLIP	23592263		15_Member	GO Biological Processes	GO:0002287	alpha-beta T cell activation involved in immune response	-3.34038	-1.42332	3569,6095,8809,9021	IL6,RORA,IL18R1,SOCS3	4/43
ADCY9	hsa-mir-6132	MIMAT0024616	PAR-CLIP	23592263		15_Member	GO Biological Processes	GO:0002293	alpha-beta T cell differentiation involved in immune response	-3.34038	-1.42332	3569,6095,8809,9021	IL6,RORA,IL18R1,SOCS3	4/43
ADCY9	hsa-mir-181a-5p	MIMAT0000256	PAR-CLIP	26701625		15_Member	GO Biological Processes	GO:0045321	leukocyte activation	-3.27797	-1.38101	1524,1776,2207,3569,3659,4783,5087,6095,6376,6571,8692,8809,9021,28514	CX3CR1,DNASE1L3,FCER1G,IL6,IRF1,NFIL3,PBX1,RORA,CX3CL1,SLC18A2,HYAL2,IL18R1,SOCS3,DLL1	14/594
ADCY9	hsa-mir-1246	MIMAT0005898	HITS-CLIP//PAR-CLIP	23446348|21572407|20371350		15_Member	GO Biological Processes	GO:0002286	T cell activation involved in immune response	-3.22097	-1.3453	2207,3569,6095,8809,9021	FCER1G,IL6,RORA,IL18R1,SOCS3	5/81
ADCY9	hsa-mir-1301-3p	MIMAT0005797	HITS-CLIP	23313552		15_Member	GO Biological Processes	GO:0030098	lymphocyte differentiation	-3.13784	-1.2877	2207,3569,3659,4783,5087,6095,8809,9021,28514	FCER1G,IL6,IRF1,NFIL3,PBX1,RORA,IL18R1,SOCS3,DLL1	9/286
ADCY9	hsa-mir-181b-5p	MIMAT0000257	Flow//Luciferase reporter assay//PAR-CLIP//qRT-PCR//Western blot	24269684|26701625		15_Member	GO Biological Processes	GO:0002285	lymphocyte activation involved in immune response	-2.98891	-1.19527	2207,3569,6095,8809,9021,28514	FCER1G,IL6,RORA,IL18R1,SOCS3,DLL1	6/136
ADCY9	hsa-mir-29b-2-5p	MIMAT0004515	HITS-CLIP	23313552		15_Member	GO Biological Processes	GO:0043367	CD4-positive, alpha-beta T cell differentiation	-2.96292	-1.18207	3569,6095,8809,9021	IL6,RORA,IL18R1,SOCS3	4/54
ADCY9	hsa-mir-330-3p	MIMAT0000751	HITS-CLIP	tarbase		15_Member	GO Biological Processes	GO:0046631	alpha-beta T cell activation	-2.75185	-1.04318	3569,3659,6095,8809,9021	IL6,IRF1,RORA,IL18R1,SOCS3	5/103
ADCY9	hsa-mir-6836-5p	MIMAT0027574	PAR-CLIP	23592263		15_Member	KEGG Pathway	hsa05321	Inflammatory bowel disease	-2.66345	-0.996553	3569,4772,6095,8809	IL6,NFATC1,RORA,IL18R1	4/65
ADCY9	hsa-mir-6722-3p	MIMAT0025854	PAR-CLIP	23592263		15_Member	GO Biological Processes	GO:0035710	CD4-positive, alpha-beta T cell activation	-2.61521	-0.962223	3569,6095,8809,9021	IL6,RORA,IL18R1,SOCS3	4/67
ADCY9	hsa-mir-6870-5p	MIMAT0027640	PAR-CLIP	23592263		15_Member	GO Biological Processes	GO:0002443	leukocyte mediated immunity	-2.49433	-0.883979	714,1439,2207,3569,5272,6571,10384	C1QC,CSF2RB,FCER1G,IL6,SERPINB9,SLC18A2,BTN3A3	7/228
ADCY9	hsa-mir-3177-3p	MIMAT0015054	HITS-CLIP	23313552		15_Member	GO Biological Processes	GO:0030217	T cell differentiation	-2.38976	-0.804604	2207,3569,3659,6095,8809,9021	FCER1G,IL6,IRF1,RORA,IL18R1,SOCS3	6/179
ADCY9	hsa-mir-181d-5p	MIMAT0002821	PAR-CLIP	26701625		15_Member	GO Biological Processes	GO:0046649	lymphocyte activation	-1.73786	-0.34207	2207,3569,3659,4783,5087,6095,8809,9021,28514	FCER1G,IL6,IRF1,NFIL3,PBX1,RORA,IL18R1,SOCS3,DLL1	9/471
ADCY9	hsa-mir-6825-5p	MIMAT0027550	PAR-CLIP	26701625		15_Member	GO Biological Processes	GO:0002250	adaptive immune response	-1.69855	-0.314931	714,1439,1524,2207,3569,6095,8809,9021,10384,11069,29126	C1QC,CSF2RB,CX3CR1,FCER1G,IL6,RORA,IL18R1,SOCS3,BTN3A3,RAPGEF4,CD274	11/642
ADCY9	hsa-mir-197-3p	MIMAT0000227	HITS-CLIP	tarbase		15_Member	GO Biological Processes	GO:0042110	T cell activation	-1.31771	-0.0367685	2207,3569,3659,6095,8809,9021	FCER1G,IL6,IRF1,RORA,IL18R1,SOCS3	6/312
ADCY9	hsa-let-7i-5p	MIMAT0000415	HITS-CLIP	tarbase		16_Summary	GO Biological Processes	GO:0048511	rhythmic process	-5.33597	-2.86994	1960,3037,3399,3624,4783,4855,5468,5806,6095,7071,9510,285382	EGR3,HAS2,ID3,INHBA,NFIL3,NOTCH4,PPARG,PTX3,RORA,KLF10,ADAMTS1,C3orf70	12/-
ADCY9	hsa-mir-1909-3p	MIMAT0007883	PAR-CLIP	23592263		16_Member	GO Biological Processes	GO:0048511	rhythmic process	-5.33597	-2.86994	1960,3037,3399,3624,4783,4855,5468,5806,6095,7071,9510,285382	EGR3,HAS2,ID3,INHBA,NFIL3,NOTCH4,PPARG,PTX3,RORA,KLF10,ADAMTS1,C3orf70	12/279
ADCY9	hsa-mir-1343-5p	MIMAT0027038	PAR-CLIP	23592263		16_Member	GO Biological Processes	GO:0007623	circadian rhythm	-2.92396	-1.15789	1960,3399,4783,6095,7071,285382	EGR3,ID3,NFIL3,RORA,KLF10,C3orf70	6/140
ADCY9	hsa-let-7b-5p	MIMAT0000063	HITS-CLIP	tarbase		17_Summary	GO Biological Processes	GO:0072148	epithelial cell fate commitment	-5.21674	-2.78435	8829,10630,25928,28514,1266,1755,2828,3202,3399,4855,5138,5468,6926,7111,23254,55283,64321,3569,9021,1030,5054,7122,23764,5087,5125,8642,26508,200894,3638,8825,3910,90102,1960,23090,4609,10319,22899,6095,6751	NRP1,PDPN,SOSTDC1,DLL1,CNN3,DMBT1,GPR4,HOXA5,ID3,NOTCH4,PDE2A,PPARG,TBX3,TMOD1,KAZN,MCOLN3,SOX17,IL6,SOCS3,CDKN2B,SERPINE1,CLDN5,MAFF,PBX1,PCSK5,DCHS1,HEYL,ARL13B,INSIG1,LIN7A,LAMA4,PHLDB2,EGR3,ZNF423,MYC,LAMC3,ARHGEF15,RORA,SSTR1	39/-
ADCY9	hsa-mir-629-5p	MIMAT0004810	HITS-CLIP	tarbase		17_Member	GO Biological Processes	GO:0072148	epithelial cell fate commitment	-5.21674	-2.78435	8829,10630,25928,28514	NRP1,PDPN,SOSTDC1,DLL1	4/15
ADCY9	hsa-mir-939-5p	MIMAT0004982	PAR-CLIP	23592263		17_Member	GO Biological Processes	GO:0030855	epithelial cell differentiation	-4.67162	-2.35086	1266,1755,2828,3202,3399,4855,5138,5468,6926,7111,8829,10630,23254,25928,28514,55283,64321	CNN3,DMBT1,GPR4,HOXA5,ID3,NOTCH4,PDE2A,PPARG,TBX3,TMOD1,NRP1,PDPN,KAZN,SOSTDC1,DLL1,MCOLN3,SOX17	17/620
ADCY9	hsa-mir-27b-5p	MIMAT0004588	HITS-CLIP	tarbase		17_Member	GO Biological Processes	GO:0060839	endothelial cell fate commitment	-4.50299	-2.23659	8829,10630,28514	NRP1,PDPN,DLL1	3/8
ADCY9	hsa-mir-149-5p	MIMAT0000450	HITS-CLIP	tarbase		17_Member	GO Biological Processes	GO:0045662	negative regulation of myoblast differentiation	-4.27837	-2.06482	3399,6926,25928,28514	ID3,TBX3,SOSTDC1,DLL1	4/25
ADCY9	hsa-mir-331-3p	MIMAT0000760	CLASH	23622248		17_Member	GO Biological Processes	GO:0045446	endothelial cell differentiation	-4.1774	-1.99017	4855,5138,8829,10630,28514,64321	NOTCH4,PDE2A,NRP1,PDPN,DLL1,SOX17	6/82
ADCY9	hsa-mir-429	MIMAT0001536	HITS-CLIP, Microarrays	tarbase		17_Member	GO Biological Processes	GO:0045165	cell fate commitment	-4.15923	-1.97625	3569,4855,5468,6926,8829,9021,10630,25928,28514,64321	IL6,NOTCH4,PPARG,TBX3,NRP1,SOCS3,PDPN,SOSTDC1,DLL1,SOX17	10/258
ADCY9	hsa-mir-30e-5p	MIMAT0000692	HITS-CLIP	tarbase		17_Member	GO Biological Processes	GO:0003158	endothelium development	-3.72356	-1.67306	4855,5138,8829,10630,28514,64321	NOTCH4,PDE2A,NRP1,PDPN,DLL1,SOX17	6/99
ADCY9	hsa-mir-181c-5p	MIMAT0000258	PAR-CLIP	26701625		17_Member	GO Biological Processes	GO:0030856	regulation of epithelial cell differentiation	-3.28572	-1.38657	1030,4855,5054,6926,7122,23764,28514	CDKN2B,NOTCH4,SERPINE1,TBX3,CLDN5,MAFF,DLL1	7/166
ADCY9	hsa-mir-3201	MIMAT0015086	HITS-CLIP//PAR-CLIP	23446348|21572407|20371350		17_Member	GO Biological Processes	GO:0007389	pattern specification process	-2.83444	-1.09041	3202,5087,5125,6926,8642,8829,25928,26508,28514,64321,200894	HOXA5,PBX1,PCSK5,TBX3,DCHS1,NRP1,SOSTDC1,HEYL,DLL1,SOX17,ARL13B	11/447
ADCY9	hsa-mir-6798-5p	MIMAT0027496	PAR-CLIP	23592263		17_Member	GO Biological Processes	GO:0009952	anterior/posterior pattern specification	-2.7644	-1.05003	3202,5087,5125,6926,26508,28514,64321	HOXA5,PBX1,PCSK5,TBX3,HEYL,DLL1,SOX17	7/204
ADCY9	hsa-mir-18a-3p	MIMAT0002891	PAR-CLIP	tarbase		17_Member	GO Biological Processes	GO:0001947	heart looping	-2.68821	-1.00959	6926,28514,64321,200894	TBX3,DLL1,SOX17,ARL13B	4/64
ADCY9	hsa-mir-143-5p	MIMAT0004599	PAR-CLIP	23592263		17_Member	GO Biological Processes	GO:0061371	determination of heart left/right asymmetry	-2.56859	-0.927872	6926,28514,64321,200894	TBX3,DLL1,SOX17,ARL13B	4/69
ADCY9	hsa-mir-335-5p	MIMAT0000765	HITS-CLIP	tarbase		17_Member	GO Biological Processes	GO:0003143	embryonic heart tube morphogenesis	-2.54586	-0.918974	6926,28514,64321,200894	TBX3,DLL1,SOX17,ARL13B	4/70
ADCY9	hsa-mir-744-5p	MIMAT0004945	CLASH	23622248		17_Member	GO Biological Processes	GO:0045661	regulation of myoblast differentiation	-2.47984	-0.873332	3399,6926,25928,28514	ID3,TBX3,SOSTDC1,DLL1	4/73
ADCY9	hsa-mir-22-3p	MIMAT0000077	HITS-CLIP	tarbase		17_Member	GO Biological Processes	GO:0048568	embryonic organ development	-2.31218	-0.748448	3202,3399,3638,5087,5125,6926,9021,28514,64321,200894	HOXA5,ID3,INSIG1,PBX1,PCSK5,TBX3,SOCS3,DLL1,SOX17,ARL13B	10/450
ADCY9	hsa-mir-7106-5p	MIMAT0028109	PAR-CLIP	26701625		17_Member	GO Biological Processes	GO:0035050	embryonic heart tube development	-2.26215	-0.708795	6926,28514,64321,200894	TBX3,DLL1,SOX17,ARL13B	4/84
ADCY9	hsa-mir-200b-3p	MIMAT0000318	HITS-CLIP	tarbase		17_Member	GO Biological Processes	GO:0048839	inner ear development	-2.25405	-0.70412	3638,6926,8642,8825,28514,55283	INSIG1,TBX3,DCHS1,LIN7A,DLL1,MCOLN3	6/191
ADCY9	hsa-mir-181c-3p	MIMAT0004559	HITS-CLIP	tarbase		17_Member	GO Biological Processes	GO:0001709	cell fate determination	-2.25353	-0.70412	4855,28514,64321	NOTCH4,DLL1,SOX17	3/43
ADCY9	hsa-mir-181a-3p	MIMAT0000270	HITS-CLIP	tarbase		17_Member	GO Biological Processes	GO:0001708	cell fate specification	-2.17395	-0.653371	6926,8829,28514,64321	TBX3,NRP1,DLL1,SOX17	4/89
ADCY9	hsa-mir-200c-3p	MIMAT0000617	HITS-CLIP	tarbase		17_Member	GO Biological Processes	GO:0003002	regionalization	-2.16419	-0.647801	3202,5087,5125,6926,8829,26508,28514,64321,200894	HOXA5,PBX1,PCSK5,TBX3,NRP1,HEYL,DLL1,SOX17,ARL13B	9/400
ADGRE5	hsa-mir-6894-5p	MIMAT0027688	PAR-CLIP	26701625		17_Member	GO Biological Processes	GO:0045995	regulation of embryonic development	-2.1075	-0.603648	3910,28514,64321,90102	LAMA4,DLL1,SOX17,PHLDB2	4/93
ADGRE5	hsa-mir-7106-5p	MIMAT0028109	PAR-CLIP	26701625		17_Member	GO Biological Processes	GO:0030857	negative regulation of epithelial cell differentiation	-1.97953	-0.509628	4855,6926,28514	NOTCH4,TBX3,DLL1	3/54
ADGRE5	hsa-mir-2392	MIMAT0019043	PAR-CLIP	26701625		17_Member	GO Biological Processes	GO:0043583	ear development	-1.97619	-0.507915	3638,6926,8642,8825,28514,55283	INSIG1,TBX3,DCHS1,LIN7A,DLL1,MCOLN3	6/219
ADGRE5	hsa-mir-484	MIMAT0002174	CLASH	23622248		17_Member	KEGG Pathway	hsa04330	Notch signaling pathway	-1.87526	-0.439116	4855,26508,28514	NOTCH4,HEYL,DLL1	3/59
ADGRE5	hsa-mir-6880-5p	MIMAT0027660	PAR-CLIP	26701625		17_Member	GO Biological Processes	GO:0002040	sprouting angiogenesis	-1.85563	-0.42548	1960,8829,28514	EGR3,NRP1,DLL1	3/60
ADGRL2	hsa-let-7b-5p	MIMAT0000063	CLASH	23622248		17_Member	GO Biological Processes	GO:0007219	Notch signaling pathway	-1.7946	-0.383396	4855,23090,26508,28514	NOTCH4,ZNF423,HEYL,DLL1	4/115
ADGRL2	hsa-mir-18a-3p	MIMAT0002891	CLASH	23622248		17_Member	GO Biological Processes	GO:0009880	embryonic pattern specification	-1.67793	-0.29902	6926,8829,28514	TBX3,NRP1,DLL1	3/70
ADGRL2	hsa-mir-455-3p	MIMAT0004784	CLASH	23622248		17_Member	GO Biological Processes	GO:0007368	determination of left/right symmetry	-1.65333	-0.283586	6926,28514,64321,200894	TBX3,DLL1,SOX17,ARL13B	4/127
ADGRL2	hsa-let-7i-5p	MIMAT0000415	CLASH	23622248		17_Member	GO Biological Processes	GO:0060972	left/right pattern formation	-1.59931	-0.246725	6926,28514,64321,200894	TBX3,DLL1,SOX17,ARL13B	4/132
ADGRL4	hsa-mir-139-5p	MIMAT0000250	Luciferase reporter assay//Western blot	26449464		17_Member	GO Biological Processes	GO:0009855	determination of bilateral symmetry	-1.57842	-0.232638	6926,28514,64321,200894	TBX3,DLL1,SOX17,ARL13B	4/134
ADH1B	hsa-mir-27b-3p	MIMAT0000419	HITS-CLIP	tarbase		17_Member	GO Biological Processes	GO:0009799	specification of symmetry	-1.56813	-0.224788	6926,28514,64321,200894	TBX3,DLL1,SOX17,ARL13B	4/135
ADIRF	hsa-mir-423-5p	MIMAT0004748	PAR-CLIP	26701625		17_Member	KEGG Pathway	hsa05224	Breast cancer	-1.45172	-0.133846	4609,4855,26508,28514	MYC,NOTCH4,HEYL,DLL1	4/147
ADIRF	hsa-mir-151b	MIMAT0010214	PAR-CLIP	26701625		17_Member	GO Biological Processes	GO:0048562	embryonic organ morphogenesis	-1.43354	-0.123616	3202,3638,6926,28514,64321,200894	HOXA5,INSIG1,TBX3,DLL1,SOX17,ARL13B	6/292
ADIRF	hsa-mir-486-3p	MIMAT0004762	PAR-CLIP	26701625		17_Member	GO Biological Processes	GO:0060041	retina development in camera-type eye	-1.38935	-0.089506	8829,10319,22899,28514	NRP1,LAMC3,ARHGEF15,DLL1	4/154
ADIRF	hsa-mir-6851-5p	MIMAT0027602	PAR-CLIP	26701625		17_Member	GO Biological Processes	GO:0009798	axis specification	-1.38663	-0.0889856	6926,28514,200894	TBX3,DLL1,ARL13B	3/91
ADIRF	hsa-mir-6734-5p	MIMAT0027369	PAR-CLIP	26701625		17_Member	GO Biological Processes	GO:0030902	hindbrain development	-1.38074	-0.0841981	6095,6751,28514,200894	RORA,SSTR1,DLL1,ARL13B	4/155
ADIRF	hsa-mir-1914-3p	MIMAT0007890	PAR-CLIP	26701625		17_Member	GO Biological Processes	GO:0035282	segmentation	-1.34036	-0.0535689	6926,8829,28514	TBX3,NRP1,DLL1	3/95
ADIRF	hsa-mir-6805-5p	MIMAT0027510	PAR-CLIP	26701625		17_Member	GO Biological Processes	GO:0043009	chordate embryonic development	-1.32661	-0.0446035	3202,5087,5125,6926,8642,9021,23764,28514,64321,200894	HOXA5,PBX1,PCSK5,TBX3,DCHS1,SOCS3,MAFF,DLL1,SOX17,ARL13B	10/648
ADRB1	hsa-mir-92a-1-5p	MIMAT0004507	HITS-CLIP	tarbase		18_Summary	GO Biological Processes	GO:1903053	regulation of extracellular matrix organization	-4.99828	-2.60864	3037,3569,4811,10630,84168,90102	HAS2,IL6,NID1,PDPN,ANTXR1,PHLDB2	6/-
ADRB1	hsa-mir-874-3p	MIMAT0004911	HITS-CLIP	tarbase		18_Member	GO Biological Processes	GO:1903053	regulation of extracellular matrix organization	-4.99828	-2.60864	3037,3569,4811,10630,84168,90102	HAS2,IL6,NID1,PDPN,ANTXR1,PHLDB2	6/59
ADRB1	hsa-mir-200b-5p	MIMAT0004571	PAR-CLIP	tarbase		18_Member	GO Biological Processes	GO:1901201	regulation of extracellular matrix assembly	-3.44289	-1.46718	3037,84168,90102	HAS2,ANTXR1,PHLDB2	3/17
ADRB1	hsa-mir-25-3p	MIMAT0000081	HITS-CLIP, PAR-CLIP	tarbase		19_Summary	GO Biological Processes	GO:0030198	extracellular matrix organization	-4.68941	-2.35653	1287,1303,3037,4147,4811,5806,9510,55790,57188,169611,170689	COL4A5,COL12A1,HAS2,MATN2,NID1,PTX3,ADAMTS1,CSGALNACT1,ADAMTSL3,OLFML2A,ADAMTS15	11/-
ADRB1	hsa-mir-200a-3p	MIMAT0000682	HITS-CLIP	tarbase		19_Member	GO Biological Processes	GO:0030198	extracellular matrix organization	-4.68941	-2.35653	1287,1303,3037,4147,4811,5806,9510,55790,57188,169611,170689	COL4A5,COL12A1,HAS2,MATN2,NID1,PTX3,ADAMTS1,CSGALNACT1,ADAMTSL3,OLFML2A,ADAMTS15	11/272
ADRB1	hsa-mir-92b-3p	MIMAT0003218	HITS-CLIP	tarbase		19_Member	GO Biological Processes	GO:0043062	extracellular structure organization	-4.67473	-2.35086	1287,1303,3037,4147,4811,5806,9510,55790,57188,169611,170689	COL4A5,COL12A1,HAS2,MATN2,NID1,PTX3,ADAMTS1,CSGALNACT1,ADAMTSL3,OLFML2A,ADAMTS15	11/273
ADRB1	hsa-mir-199b-3p	MIMAT0004563	HITS-CLIP	tarbase		19_Member	GO Biological Processes	GO:0045229	external encapsulating structure organization	-4.64555	-2.3336	1287,1303,3037,4147,4811,5806,9510,55790,57188,169611,170689	COL4A5,COL12A1,HAS2,MATN2,NID1,PTX3,ADAMTS1,CSGALNACT1,ADAMTSL3,OLFML2A,ADAMTS15	11/275
ADRB1	hsa-mir-141-3p	MIMAT0000432	HITS-CLIP	tarbase		20_Summary	GO Biological Processes	GO:0003013	circulatory system process	-4.68902	-2.35653	2171,2828,3043,4883,5125,5138,5468,5743,6515,7037,7122,9365,10052,28514,83988	FABP5,GPR4,HBB,NPR3,PCSK5,PDE2A,PPARG,PTGS2,SLC2A3,TFRC,CLDN5,KL,GJC1,DLL1,NCALD	15/-
ADRB1	hsa-mir-199a-3p	MIMAT0000232	HITS-CLIP	tarbase		20_Member	GO Biological Processes	GO:0003013	circulatory system process	-4.68902	-2.35653	2171,2828,3043,4883,5125,5138,5468,5743,6515,7037,7122,9365,10052,28514,83988	FABP5,GPR4,HBB,NPR3,PCSK5,PDE2A,PPARG,PTGS2,SLC2A3,TFRC,CLDN5,KL,GJC1,DLL1,NCALD	15/494
ADRB1	hsa-mir-4783-3p	MIMAT0019947	HITS-CLIP	tarbase		20_Member	GO Biological Processes	GO:0008015	blood circulation	-3.79197	-1.71673	2828,3043,4883,5125,5138,5468,5743,7122,9365,10052,28514,83988	GPR4,HBB,NPR3,PCSK5,PDE2A,PPARG,PTGS2,CLDN5,KL,GJC1,DLL1,NCALD	12/402
ADRB1	hsa-mir-363-3p	MIMAT0000707	HITS-CLIP	tarbase		20_Member	GO Biological Processes	GO:0008217	regulation of blood pressure	-3.7394	-1.68347	3043,4883,5125,5468,5743,9365,28514,83988	HBB,NPR3,PCSK5,PPARG,PTGS2,KL,DLL1,NCALD	8/186
ADRB1	hsa-mir-660-5p	MIMAT0003338	PAR-CLIP	tarbase		20_Member	GO Biological Processes	GO:0003018	vascular process in circulatory system	-3.35128	-1.42497	2171,2828,3043,4883,5138,5743,6515,7037,7122	FABP5,GPR4,HBB,NPR3,PDE2A,PTGS2,SLC2A3,TFRC,CLDN5	9/267
ADRB1	hsa-mir-339-3p	MIMAT0004702	HITS-CLIP	tarbase		20_Member	GO Biological Processes	GO:0003073	regulation of systemic arterial blood pressure	-1.3517	-0.0627593	5125,9365,83988	PCSK5,KL,NCALD	3/94
ADRB2	hsa-let-7b-5p	MIMAT0000063	PAR-CLIP, Microarrays	tarbase
ADRB2	hsa-let-7i-5p	MIMAT0000415	PAR-CLIP	tarbase
AFAP1L1	hsa-mir-181a-2-3p	MIMAT0004558	HITS-CLIP	tarbase
AFAP1L1	hsa-mir-17-3p	MIMAT0000071	HITS-CLIP	tarbase
AFF3	hsa-mir-1273g-3p	MIMAT0022742	HITS-CLIP	23313552|27418678
AFF3	hsa-mir-25-3p	MIMAT0000081	PAR-CLIP	tarbase
AFF3	hsa-mir-27b-3p	MIMAT0000419	HITS-CLIP	tarbase
AFF3	hsa-mir-185-3p	MIMAT0004611	HITS-CLIP	tarbase
AFF3	hsa-mir-128-3p	MIMAT0000424	HITS-CLIP	tarbase
AFF3	hsa-mir-382-5p	MIMAT0000737	HITS-CLIP	tarbase
AFF3	hsa-mir-34a-5p	MIMAT0000255	HITS-CLIP	tarbase
AFF3	hsa-mir-92a-1-5p	MIMAT0004507	HITS-CLIP	tarbase
AFF3	hsa-mir-574-5p	MIMAT0004795	HITS-CLIP	23824327
AFF3	hsa-mir-766-3p	MIMAT0003888	HITS-CLIP	23313552|27418678
AFF3	hsa-mir-30e-5p	MIMAT0000692	HITS-CLIP	tarbase
AGTPBP1	hsa-mir-132-3p	MIMAT0000426	HITS-CLIP	tarbase
AGTPBP1	hsa-mir-23a-5p	MIMAT0004496	HITS-CLIP//PAR-CLIP	23824327|27292025
AGTPBP1	hsa-mir-20b-5p	MIMAT0001413	HITS-CLIP	tarbase
AGTPBP1	hsa-mir-182-5p	MIMAT0000259	Biotin-Microarrays	tarbase
AGTPBP1	hsa-mir-3187-3p	MIMAT0015069	PAR-CLIP	23446348
AGTPBP1	hsa-mir-4738-3p	MIMAT0019867	HITS-CLIP	tarbase
AGTPBP1	hsa-mir-23b-5p	MIMAT0004587	HITS-CLIP//PAR-CLIP	23824327|27292025
AGTPBP1	hsa-mir-150-5p	MIMAT0000451	PAR-CLIP	23708386
AGTPBP1	hsa-mir-99b-3p	MIMAT0004678	PAR-CLIP	23708386
AGTPBP1	hsa-mir-26b-5p	MIMAT0000083	HITS-CLIP//PAR-CLIP	23824327|27292025
AGTPBP1	hsa-mir-1281	MIMAT0005939	HITS-CLIP//PAR-CLIP	23824327|27292025
AGTPBP1	hsa-mir-34a-5p	MIMAT0000255	HITS-CLIP	tarbase
AGTPBP1	hsa-mir-197-3p	MIMAT0000227	PAR-CLIP	23446348
AGTPBP1	hsa-mir-6851-5p	MIMAT0027602	PAR-CLIP	23446348
AGTPBP1	hsa-mir-6880-5p	MIMAT0027660	PAR-CLIP	23446348
AGTR1	hsa-mir-34a-5p	MIMAT0000255	Luciferase reporter assay//qRT-PCR//Western blot	28073349
AGTR1	hsa-mir-155-5p	MIMAT0000646	Luciferase reporter assay//Northern blot//qRT-PCR//Quantitative proteomic approach//Real time PCR//Reporter assay//Western blot	17668390|19177201|17588946|20735984|16675453|21310411|22664914
AGTR1	hsa-mir-155	MIMAT0000646	radioreceptor binding assays	16675453
AHNAK	hsa-mir-324-5p	MIMAT0000761	CLASH	23622248
AHNAK	hsa-mir-31-5p	MIMAT0000089	HITS-CLIP	tarbase
AHNAK	hsa-mir-1285-3p	MIMAT0005876	HITS-CLIP	tarbase
AHNAK	hsa-mir-766-3p	MIMAT0003888	HITS-CLIP	tarbase
AHNAK	hsa-mir-20b-5p	MIMAT0001413	HITS-CLIP	tarbase
AHNAK	hsa-mir-127-3p	MIMAT0000446	HITS-CLIP	tarbase
AHNAK	hsa-let-7b-5p	MIMAT0000063	HITS-CLIP	tarbase
AHNAK	hsa-mir-708-5p	MIMAT0004926	HITS-CLIP	tarbase
AHNAK	hsa-mir-3615	MIMAT0017994	HITS-CLIP	tarbase
AHNAK	hsa-mir-422a	MIMAT0001339	HITS-CLIP	tarbase
AHNAK	hsa-mir-378d	MIMAT0018926	HITS-CLIP	tarbase
AHNAK	hsa-mir-30e-3p	MIMAT0000693	HITS-CLIP	tarbase
AHNAK	hsa-mir-25-3p	MIMAT0000081	HITS-CLIP	tarbase
AHNAK	hsa-mir-28-5p	MIMAT0000085	HITS-CLIP	tarbase
AHNAK	hsa-mir-29b-3p	MIMAT0000100	HITS-CLIP	tarbase
AHNAK	hsa-mir-141-3p	MIMAT0000432	HITS-CLIP	tarbase
AHNAK	hsa-mir-675-5p	MIMAT0004284	HITS-CLIP	tarbase
AHNAK	hsa-mir-320e	MIMAT0015072	HITS-CLIP	tarbase
AHNAK	hsa-mir-3180	MIMAT0018178	HITS-CLIP	tarbase
AHNAK	hsa-mir-1226-5p	MIMAT0005576	HITS-CLIP	tarbase
AHNAK	hsa-mir-769-3p	MIMAT0003887	HITS-CLIP	tarbase
AHNAK	hsa-mir-26b-5p	MIMAT0000083	HITS-CLIP	tarbase
AHNAK	hsa-mir-25-5p	MIMAT0004498	HITS-CLIP	tarbase
AHNAK	hsa-mir-671-5p	MIMAT0003880	HITS-CLIP	tarbase
AHNAK	hsa-mir-125a-3p	MIMAT0004602	HITS-CLIP	tarbase
AHNAK	hsa-mir-93-3p	MIMAT0004509	HITS-CLIP	tarbase
AHNAK	hsa-mir-1296-5p	MIMAT0005794	HITS-CLIP	tarbase
AHNAK	hsa-let-7i-5p	MIMAT0000415	HITS-CLIP	tarbase
AHNAK	hsa-mir-378c	MIMAT0016847	HITS-CLIP	tarbase
AHNAK	hsa-mir-665	MIMAT0004952	HITS-CLIP	tarbase
AHNAK	hsa-mir-30b-3p	MIMAT0004589	HITS-CLIP	tarbase
AHNAK	hsa-mir-30c-2-3p	MIMAT0004550	HITS-CLIP	tarbase
AHNAK	hsa-mir-30e-5p	MIMAT0000692	HITS-CLIP, PAR-CLIP	tarbase
AHNAK	hsa-mir-328-3p	MIMAT0000752	HITS-CLIP, PAR-CLIP	tarbase
AHNAK	hsa-mir-181a-2-3p	MIMAT0004558	HITS-CLIP	tarbase
AHNAK	hsa-mir-3187-3p	MIMAT0015069	PAR-CLIP, HITS-CLIP	tarbase
AHNAK	hsa-mir-23b-5p	MIMAT0004587	HITS-CLIP	tarbase
AHNAK	hsa-mir-885-3p	MIMAT0004948	HITS-CLIP	tarbase
AHNAK	hsa-mir-128-3p	MIMAT0000424	HITS-CLIP	tarbase
AHNAK	hsa-mir-22-3p	MIMAT0000077	HITS-CLIP	tarbase
AHNAK	hsa-mir-939-5p	MIMAT0004982	HITS-CLIP	tarbase
AHNAK	hsa-mir-2110	MIMAT0010133	HITS-CLIP	tarbase
AHNAK	hsa-mir-542-5p	MIMAT0003340	HITS-CLIP	tarbase
AHNAK	hsa-mir-429	MIMAT0001536	HITS-CLIP	tarbase
AHNAK	hsa-mir-331-3p	MIMAT0000760	HITS-CLIP	tarbase
AHNAK	hsa-mir-181b-5p	MIMAT0000257	HITS-CLIP, PAR-CLIP	tarbase
AHNAK	hsa-mir-21-5p	MIMAT0000076	SILAC	tarbase
AHNAK	hsa-mir-29c-3p	MIMAT0000681	HITS-CLIP	tarbase
AHNAK	hsa-mir-27b-3p	MIMAT0000419	PAR-CLIP	tarbase
AHNAK	hsa-mir-224-5p	MIMAT0000281	HITS-CLIP	tarbase
AHNAK	hsa-mir-138-1-3p	MIMAT0004607	HITS-CLIP	tarbase
AHNAK	hsa-mir-23c	MIMAT0018000	HITS-CLIP	tarbase
AHNAK	hsa-mir-432-5p	MIMAT0002814	HITS-CLIP	tarbase
AHNAK	hsa-mir-486-3p	MIMAT0004762	HITS-CLIP	tarbase
AHNAK	hsa-mir-574-3p	MIMAT0003239	HITS-CLIP	tarbase
AHNAK	hsa-mir-423-5p	MIMAT0004748	HITS-CLIP	tarbase
AHNAK	hsa-mir-425-5p	MIMAT0003393	HITS-CLIP	tarbase
AHNAK	hsa-mir-3200-3p	MIMAT0015085	HITS-CLIP	tarbase
AHNAK	hsa-mir-3180-3p	MIMAT0015058	HITS-CLIP	tarbase
AHNAK	hsa-mir-181a-3p	MIMAT0000270	HITS-CLIP	tarbase
AHNAK	hsa-mir-143-5p	MIMAT0004599	HITS-CLIP	tarbase
AHNAK	hsa-mir-489-3p	MIMAT0002805	HITS-CLIP	tarbase
AHNAK	hsa-mir-1202	MIMAT0005865	HITS-CLIP	tarbase
AHNAK	hsa-mir-214-5p	MIMAT0004564	HITS-CLIP	tarbase
AHNAK	hsa-mir-210-3p	MIMAT0000267	HITS-CLIP, PAR-CLIP	tarbase
AHNAK	hsa-mir-370-3p	MIMAT0000722	HITS-CLIP	tarbase
AHNAK	hsa-mir-365b-5p	MIMAT0022833	HITS-CLIP	tarbase
AHNAK	hsa-mir-150-3p	MIMAT0004610	HITS-CLIP	tarbase
AHNAK	hsa-mir-181c-5p	MIMAT0000258	HITS-CLIP, PAR-CLIP	tarbase
AHNAK	hsa-mir-149-5p	MIMAT0000450	HITS-CLIP	tarbase
AHNAK	hsa-mir-155-5p	MIMAT0000646	HITS-CLIP	tarbase
AHNAK	hsa-mir-181a-5p	MIMAT0000256	HITS-CLIP, PAR-CLIP	tarbase
AHNAK	hsa-mir-424-3p	MIMAT0004749	HITS-CLIP	tarbase
AHNAK	hsa-mir-27b-5p	MIMAT0004588	HITS-CLIP	tarbase
AHNAK	hsa-mir-22-5p	MIMAT0004495	HITS-CLIP	tarbase
AHNAK	hsa-mir-421	MIMAT0003339	CLASH	23622248
AHNAK	hsa-mir-200b-3p	MIMAT0000318	HITS-CLIP	tarbase
AHNAK	hsa-mir-191-3p	MIMAT0001618	HITS-CLIP	tarbase
AHNAK	hsa-mir-505-3p	MIMAT0002876	HITS-CLIP	tarbase
AHNAK	hsa-mir-183-5p	MIMAT0000261	HITS-CLIP	tarbase
AHNAK	hsa-mir-193b-5p	MIMAT0004767	HITS-CLIP	tarbase
AHNAK	hsa-mir-17-3p	MIMAT0000071	HITS-CLIP	tarbase
AHNAK	hsa-mir-18b-5p	MIMAT0001412	HITS-CLIP	tarbase
AHNAK	hsa-mir-197-3p	MIMAT0000227	HITS-CLIP	tarbase
AHNAK	hsa-mir-484	MIMAT0002174	HITS-CLIP	tarbase
AHNAK	hsa-mir-200c-3p	MIMAT0000617	HITS-CLIP	tarbase
AHNAK	hsa-mir-24-2-5p	MIMAT0004497	HITS-CLIP	tarbase
AHNAK	hsa-mir-21-3p	MIMAT0004494	HITS-CLIP	tarbase
AHNAK	hsa-mir-181d-5p	MIMAT0002821	HITS-CLIP, PAR-CLIP	tarbase
AHNAK	hsa-mir-18a-5p	MIMAT0000072	HITS-CLIP	tarbase
AHNAK	hsa-mir-3687	MIMAT0018115	PAR-CLIP	tarbase
AHNAK	hsa-mir-182-5p	MIMAT0000259	HITS-CLIP	tarbase
AHNAK	hsa-mir-205-5p	MIMAT0000266	HITS-CLIP	tarbase
AKAP12	hsa-mir-760	MIMAT0004957	PAR-CLIP	22100165
AKAP12	hsa-mir-199b-5p	MIMAT0000263	HITS-CLIP	tarbase
AKAP12	hsa-mir-139-5p	MIMAT0000250	HITS-CLIP	tarbase
AKAP12	hsa-mir-181a-5p	MIMAT0000256	CLASH	23622248
AKAP12	hsa-mir-128-3p	MIMAT0000424	HITS-CLIP	tarbase
AKAP12	hsa-mir-27b-3p	MIMAT0000419	HITS-CLIP	tarbase
AKAP12	hsa-mir-181a-2-3p	MIMAT0004558	HITS-CLIP	tarbase
AKAP12	hsa-mir-149-5p	MIMAT0000450	HITS-CLIP	tarbase
AKAP12	hsa-mir-200a-3p	MIMAT0000682	HITS-CLIP	tarbase
AKAP12	hsa-mir-181a-3p	MIMAT0000270	PAR-CLIP	tarbase
AKAP12	hsa-mir-550a-3p	MIMAT0003257	HITS-CLIP	tarbase
AKAP12	hsa-mir-181b-5p	MIMAT0000257	HITS-CLIP	tarbase
AKAP12	hsa-mir-423-5p	MIMAT0004748	PAR-CLIP	tarbase
AKAP12	hsa-mir-27a-5p	MIMAT0004501	HITS-CLIP	tarbase
AKAP12	hsa-mir-34a-5p	MIMAT0000255	HITS-CLIP	tarbase
AKAP12	hsa-mir-141-3p	MIMAT0000432	HITS-CLIP	tarbase
AKAP12	hsa-mir-182-5p	MIMAT0000259	HITS-CLIP	tarbase
AKAP12	hsa-mir-1180-3p	MIMAT0005825	HITS-CLIP	tarbase
AKAP12	hsa-mir-183-5p	MIMAT0000261	Immunohistochemistry//Luciferase reporter assay//Microarray//qRT-PCR//Western blot	20979053
AKAP12	hsa-mir-432-5p	MIMAT0002814	HITS-CLIP	tarbase
AKAP12	hsa-mir-22-5p	MIMAT0004495	HITS-CLIP	tarbase
AKAP12	hsa-mir-452-5p	MIMAT0001635	HITS-CLIP	tarbase
AKAP12	hsa-mir-501-5p	MIMAT0002872	HITS-CLIP	tarbase
AKAP12	hsa-mir-17-3p	MIMAT0000071	HITS-CLIP, PAR-CLIP	tarbase
AKAP12	hsa-mir-22-3p	MIMAT0000077	HITS-CLIP	tarbase
AKAP12	hsa-mir-335-5p	MIMAT0000765	PAR-CLIP	23446348
AKAP12	hsa-mir-192-5p	MIMAT0000222	HITS-CLIP	tarbase
AKAP12	hsa-mir-181c-5p	MIMAT0000258	HITS-CLIP	tarbase
AKAP12	hsa-mir-1301-3p	MIMAT0005797	HITS-CLIP	tarbase
AKAP12	hsa-mir-24-2-5p	MIMAT0004497	HITS-CLIP	tarbase
AKAP12	hsa-mir-23b-5p	MIMAT0004587	HITS-CLIP	tarbase
AKAP12	hsa-mir-29b-1-5p	MIMAT0004514	PAR-CLIP	22012620|21572407
AKAP12	hsa-mir-199a-5p	MIMAT0000231	HITS-CLIP	tarbase
ALDH1A1	hsa-mir-22-5p	MIMAT0004495	HITS-CLIP	tarbase
ALDH1A1	hsa-mir-200c-3p	MIMAT0000617	PAR-CLIP	tarbase
ALDH1A1	hsa-mir-140-5p	MIMAT0000431	Luciferase reporter assay//Western blot	23752191
ALDH1A1	hsa-mir-21-5p	MIMAT0000076	PAR-CLIP	tarbase
ALDH1A2	hsa-mir-193b-3p	MIMAT0002819	CLASH	23622248
ALOX5	hsa-let-7b-5p	MIMAT0000063	HITS-CLIP	tarbase
ALOX5	hsa-let-7i-5p	MIMAT0000415	HITS-CLIP	tarbase
ALOX5AP	hsa-mir-3135b	MIMAT0018985	PAR-CLIP	27292025
ALOX5AP	hsa-mir-664a-5p	MIMAT0005948	PAR-CLIP	23446348
ALOX5AP	hsa-mir-4284	MIMAT0016915	PAR-CLIP	27292025
ALOX5AP	hsa-mir-143-5p	MIMAT0004599	PAR-CLIP	27292025
ALOX5AP	hsa-mir-320e	MIMAT0015072	PAR-CLIP	27292025
ALOX5AP	hsa-mir-504-3p	MIMAT0026612	PAR-CLIP	27292025
AMOTL1	hsa-mir-181b-5p	MIMAT0000257	Chimeric fragments	tarbase
AMOTL1	hsa-mir-4454	MIMAT0018976	HITS-CLIP	tarbase
AMOTL1	hsa-mir-125b-2-3p	MIMAT0004603	HITS-CLIP//PAR-CLIP	23592263|24398324|22012620|21572407|20371350
AMOTL1	hsa-mir-93-3p	MIMAT0004509	HITS-CLIP	tarbase
AMOTL1	hsa-mir-429	MIMAT0001536	HITS-CLIP	tarbase
AMOTL1	hsa-mir-6825-5p	MIMAT0027550	PAR-CLIP	26701625
AMOTL1	hsa-mir-200b-3p	MIMAT0000318	HITS-CLIP	tarbase
AMOTL1	hsa-mir-181a-5p	MIMAT0000256	Chimeric fragments	tarbase
AMOTL1	hsa-mir-338-5p	MIMAT0004701	PAR-CLIP	22012620|20371350
AMOTL1	hsa-mir-15a-5p	MIMAT0000068	HITS-CLIP//PAR-CLIP	23592263|24398324|23446348|22012620|21572407|20371350
AMOTL1	hsa-mir-128-3p	MIMAT0000424	HITS-CLIP	tarbase
AMOTL1	hsa-mir-193a-3p	MIMAT0000459	HITS-CLIP	tarbase
AMOTL1	hsa-mir-183-3p	MIMAT0004560	HITS-CLIP	tarbase
AMOTL1	hsa-mir-185-3p	MIMAT0004611	HITS-CLIP	tarbase
AMOTL1	hsa-mir-339-5p	MIMAT0000764	PAR-CLIP	22012620
AMOTL1	hsa-mir-22-5p	MIMAT0004495	HITS-CLIP	tarbase
AMOTL1	hsa-mir-371b-5p	MIMAT0019892	PAR-CLIP	22012620
AMOTL1	hsa-mir-193b-3p	MIMAT0002819	HITS-CLIP	tarbase
AMOTL1	hsa-mir-6792-5p	MIMAT0027484	HITS-CLIP//PAR-CLIP	23592263|24398324|23446348|22012620|21572407|20371350
AMOTL1	hsa-mir-370-3p	MIMAT0000722	HITS-CLIP	tarbase
AMOTL1	hsa-mir-484	MIMAT0002174	CLASH	23622248
AMOTL1	hsa-mir-362-5p	MIMAT0000705	HITS-CLIP	tarbase
AMOTL1	hsa-mir-574-3p	MIMAT0003239	PAR-CLIP	26701625
AMOTL1	hsa-mir-200c-3p	MIMAT0000617	HITS-CLIP	tarbase
AMOTL1	hsa-mir-4723-5p	MIMAT0019838	PAR-CLIP	26701625
AMOTL1	hsa-mir-7111-5p	MIMAT0028119	PAR-CLIP	26701625
AMOTL1	hsa-mir-130b-3p	MIMAT0000691	PAR-CLIP	tarbase
AMOTL1	hsa-mir-4428	MIMAT0018943	HITS-CLIP//PAR-CLIP	24398324|23446348|22012620|21572407|20371350
AMOTL1	hsa-mir-21-3p	MIMAT0004494	HITS-CLIP	tarbase
AMOTL1	hsa-mir-574-5p	MIMAT0004795	HITS-CLIP//PAR-CLIP	23824327|26701625|27418678
AMOTL1	hsa-mir-30e-5p	MIMAT0000692	HITS-CLIP	tarbase
AMOTL1	hsa-mir-7106-5p	MIMAT0028109	PAR-CLIP	26701625
AMOTL1	hsa-mir-181a-2-3p	MIMAT0004558	HITS-CLIP	tarbase
AMOTL1	hsa-mir-6870-5p	MIMAT0027640	PAR-CLIP	26701625
AMOTL1	hsa-mir-22-3p	MIMAT0000077	HITS-CLIP	tarbase
ANGPT1	hsa-mir-212-3p	MIMAT0000269	HITS-CLIP	tarbase
ANGPT1	hsa-mir-27b-3p	MIMAT0000419	qPCR, Western Blot	tarbase
ANGPT1	hsa-mir-132-3p	MIMAT0000426	HITS-CLIP	tarbase
ANK2	hsa-mir-22-3p	MIMAT0000077	HITS-CLIP	tarbase
ANK2	hsa-mir-139-5p	MIMAT0000250	HITS-CLIP	tarbase
ANK2	hsa-mir-484	MIMAT0002174	HITS-CLIP	tarbase
ANK2	hsa-mir-25-3p	MIMAT0000081	PAR-CLIP	tarbase
ANK2	hsa-mir-375	MIMAT0000728	HITS-CLIP	tarbase
ANK2	hsa-mir-151a-3p	MIMAT0000757	HITS-CLIP	tarbase
ANK2	hsa-mir-574-5p	MIMAT0004795	HITS-CLIP	tarbase
ANK2	hsa-mir-1301-3p	MIMAT0005797	HITS-CLIP	tarbase
ANK2	hsa-mir-376c-3p	MIMAT0000720	HITS-CLIP	tarbase
ANK2	hsa-mir-708-5p	MIMAT0004926	HITS-CLIP	tarbase
ANK2	hsa-mir-15a-5p	MIMAT0000068	HITS-CLIP	tarbase
ANK2	hsa-mir-328-3p	MIMAT0000752	HITS-CLIP	tarbase
ANK2	hsa-mir-34a-5p	MIMAT0000255	HITS-CLIP	tarbase
ANK2	hsa-mir-20b-5p	MIMAT0001413	HITS-CLIP	tarbase
ANK2	hsa-mir-149-5p	MIMAT0000450	HITS-CLIP	tarbase
ANKRD1	hsa-mir-181a-2-3p	MIMAT0004558	HITS-CLIP	tarbase
ANKRD29	hsa-mir-130b-3p	MIMAT0000691	Sequencing	20371350
ANPEP	hsa-mir-423-5p	MIMAT0004748	HITS-CLIP	tarbase
ANPEP	hsa-mir-181a-2-3p	MIMAT0004558	HITS-CLIP	tarbase
ANPEP	hsa-mir-23c	MIMAT0018000	HITS-CLIP	tarbase
ANPEP	hsa-mir-766-3p	MIMAT0003888	HITS-CLIP	tarbase
ANPEP	hsa-mir-21-3p	MIMAT0004494	HITS-CLIP	tarbase
ANPEP	hsa-mir-493-3p	MIMAT0003161	HITS-CLIP	tarbase
ANPEP	hsa-mir-185-3p	MIMAT0004611	HITS-CLIP	tarbase
ANPEP	hsa-mir-671-5p	MIMAT0003880	HITS-CLIP	tarbase
ANPEP	hsa-mir-379-5p	MIMAT0000733	HITS-CLIP	tarbase
ANPEP	hsa-mir-22-5p	MIMAT0004495	HITS-CLIP	tarbase
ANPEP	hsa-mir-29b-1-5p	MIMAT0004514	HITS-CLIP	tarbase
ANPEP	hsa-let-7b-5p	MIMAT0000063	pSILAC	tarbase
ANPEP	hsa-mir-505-5p	MIMAT0004776	HITS-CLIP	tarbase
ANTXR1	hsa-mir-374b-5p	MIMAT0004955	HITS-CLIP	tarbase
ANTXR1	hsa-mir-6753-5p	MIMAT0027406	HITS-CLIP	23824327
ANTXR1	hsa-mir-760	MIMAT0004957	HITS-CLIP	tarbase
ANTXR1	hsa-let-7b-5p	MIMAT0000063	CLASH	23622248
ANTXR1	hsa-mir-501-5p	MIMAT0002872	HITS-CLIP	tarbase
ANTXR1	hsa-mir-185-3p	MIMAT0004611	HITS-CLIP	tarbase
ANTXR1	hsa-mir-503-5p	MIMAT0002874	RIP-Seq, RNA-Seq	tarbase
ANTXR1	hsa-mir-21-5p	MIMAT0000076	HITS-CLIP	tarbase
ANTXR1	hsa-mir-660-5p	MIMAT0003338	HITS-CLIP	tarbase
ANTXR1	hsa-mir-197-3p	MIMAT0000227	HITS-CLIP	23824327
ANTXR1	hsa-mir-425-5p	MIMAT0003393	PAR-CLIP	tarbase
ANXA1	hsa-mir-422a	MIMAT0001339	HITS-CLIP	tarbase
ANXA1	hsa-mir-28-3p	MIMAT0004502	HITS-CLIP	tarbase
ANXA1	hsa-mir-21-5p	MIMAT0000076	PAR-CLIP	tarbase
ANXA1	hsa-mir-3679-5p	MIMAT0018104	PAR-CLIP	tarbase
ANXA3	hsa-mir-155-5p	MIMAT0000646	RNA-Seq, Microarrays	tarbase
ANXA3	hsa-mir-205-5p	MIMAT0000266	AGO-IP	tarbase
ANXA3	hsa-mir-34a-5p	MIMAT0000255	Biotin-Microarrays	tarbase
AP1S2	hsa-mir-130b-3p	MIMAT0000691	HITS-CLIP, PAR-CLIP	tarbase
AP1S2	hsa-mir-27b-3p	MIMAT0000419	HITS-CLIP	tarbase
AP1S2	hsa-mir-324-5p	MIMAT0000761	HITS-CLIP	tarbase
AP1S2	hsa-let-7b-5p	MIMAT0000063	pSILAC	tarbase
AP1S2	hsa-mir-199a-3p	MIMAT0000232	PAR-CLIP	tarbase
AP1S2	hsa-mir-155-5p	MIMAT0000646	PAR-CLIP, pSILAC	tarbase
APOL3	hsa-mir-17-3p	MIMAT0000071	HITS-CLIP	tarbase
APOLD1	hsa-mir-4646-5p	MIMAT0019707	HITS-CLIP	23824327
APOLD1	hsa-mir-30e-3p	MIMAT0000693	HITS-CLIP	tarbase
APOLD1	hsa-mir-324-3p	MIMAT0000762	CLASH	23622248
APOLD1	hsa-let-7b-5p	MIMAT0000063	HITS-CLIP, Microarrays	tarbase
APOLD1	hsa-mir-874-3p	MIMAT0004911	HITS-CLIP	tarbase
APOLD1	hsa-mir-766-3p	MIMAT0003888	HITS-CLIP	tarbase
APOLD1	hsa-mir-92b-3p	MIMAT0003218	CLASH	23622248
APOLD1	hsa-mir-665	MIMAT0004952	PAR-CLIP	23592263
APOLD1	hsa-let-7i-5p	MIMAT0000415	HITS-CLIP	tarbase
APOLD1	hsa-mir-139-5p	MIMAT0000250	HITS-CLIP	tarbase
AQP1	hsa-mir-3187-3p	MIMAT0015069	HITS-CLIP	tarbase
AQP1	hsa-mir-181a-2-3p	MIMAT0004558	HITS-CLIP	tarbase
AQP4	hsa-mir-574-5p	MIMAT0004795	HITS-CLIP	tarbase
AQP4	hsa-mir-210-3p	MIMAT0000267	HITS-CLIP	tarbase
AQP4	hsa-mir-17-3p	MIMAT0000071	PAR-CLIP	tarbase
AQP4	hsa-mir-425-5p	MIMAT0003393	HITS-CLIP	tarbase
AQP4	hsa-mir-181a-5p	MIMAT0000256	HITS-CLIP	tarbase
AQP4	hsa-mir-29b-3p	MIMAT0000100	Immunofluorescence//Luciferase reporter assay//qRT-PCR//Western blot	26126866
AQP4	hsa-mir-139-5p	MIMAT0000250	HITS-CLIP	tarbase
AQP4	hsa-mir-27b-3p	MIMAT0000419	HITS-CLIP	tarbase
AQP4	hsa-mir-128-3p	MIMAT0000424	HITS-CLIP	tarbase
ARAP2	hsa-mir-93-3p	MIMAT0004509	PAR-CLIP	tarbase
ARAP2	hsa-mir-20b-5p	MIMAT0001413	HITS-CLIP	22473208
ARAP2	hsa-mir-22-3p	MIMAT0000077	HITS-CLIP	tarbase
ARAP2	hsa-mir-181a-5p	MIMAT0000256	HITS-CLIP	tarbase
ARAP2	hsa-mir-130b-3p	MIMAT0000691	HITS-CLIP	tarbase
ARAP2	hsa-mir-1185-2-3p	MIMAT0022713	PAR-CLIP	23592263
ARAP2	hsa-mir-199a-3p	MIMAT0000232	PAR-CLIP	tarbase
ARAP2	hsa-mir-18b-5p	MIMAT0001412	HITS-CLIP	tarbase
ARAP2	hsa-mir-128-3p	MIMAT0000424	HITS-CLIP	tarbase
ARAP2	hsa-mir-15a-5p	MIMAT0000068	HITS-CLIP	tarbase
ARAP2	hsa-mir-18a-5p	MIMAT0000072	HITS-CLIP	tarbase
ARAP2	hsa-mir-338-5p	MIMAT0004701	PAR-CLIP	23592263
ARAP2	hsa-mir-27b-3p	MIMAT0000419	HITS-CLIP	tarbase
ARAP2	hsa-mir-629-3p	MIMAT0003298	HITS-CLIP	tarbase
ARAP2	hsa-mir-1185-1-3p	MIMAT0022838	PAR-CLIP	23592263
ARAP3	hsa-mir-181a-2-3p	MIMAT0004558	HITS-CLIP	tarbase
AREG	hsa-mir-205-5p	MIMAT0000266	AGO-IP	tarbase
AREG	hsa-mir-200a-3p	MIMAT0000682	ELISA//Immunohistochemistry//Immunoprecipitaion//Luciferase reporter assay//Microarray//qRT-PCR//Western blot	24762440
ARGLU1	hsa-mir-3651	MIMAT0018071	PAR-CLIP	26701625
ARGLU1	hsa-mir-4668-5p	MIMAT0019745	PAR-CLIP	26701625
ARGLU1	hsa-mir-1301-3p	MIMAT0005797	PAR-CLIP	21572407|20371350
ARGLU1	hsa-mir-769-5p	MIMAT0003886	HITS-CLIP	tarbase
ARGLU1	hsa-mir-146a-5p	MIMAT0000449	HITS-CLIP, Microarrays	tarbase
ARGLU1	hsa-mir-15a-5p	MIMAT0000068	PAR-CLIP	tarbase
ARGLU1	hsa-mir-34a-5p	MIMAT0000255	Biotin-Microarrays, Microarrays	tarbase
ARGLU1	hsa-mir-28-5p	MIMAT0000085	HITS-CLIP	tarbase
ARHGAP18	hsa-mir-155-5p	MIMAT0000646	Microarrays, Chimeric fragments	tarbase
ARHGAP18	hsa-mir-5196-5p	MIMAT0021128	HITS-CLIP	23824327
ARHGAP18	hsa-mir-4513	MIMAT0019050	HITS-CLIP	23824327
ARHGAP18	hsa-let-7i-5p	MIMAT0000415	HITS-CLIP	tarbase
ARHGAP18	hsa-mir-339-5p	MIMAT0000764	PAR-CLIP	21572407
ARHGAP18	hsa-let-7b-5p	MIMAT0000063	HITS-CLIP, Microarrays	tarbase
ARHGAP18	hsa-mir-429	MIMAT0001536	HITS-CLIP	tarbase
ARHGAP18	hsa-mir-6846-5p	MIMAT0027592	HITS-CLIP	23824327
ARHGAP18	hsa-mir-152-3p	MIMAT0000438	HITS-CLIP	tarbase
ARHGAP18	hsa-mir-200b-3p	MIMAT0000318	HITS-CLIP	tarbase
ARHGAP18	hsa-mir-134-5p	MIMAT0000447	HITS-CLIP	23824327
ARHGAP18	hsa-mir-6796-5p	MIMAT0027492	HITS-CLIP	23824327
ARHGAP18	hsa-mir-6848-5p	MIMAT0027596	HITS-CLIP	23824327
ARHGAP18	hsa-mir-30e-3p	MIMAT0000693	HITS-CLIP	tarbase
ARHGAP18	hsa-mir-486-3p	MIMAT0004762	HITS-CLIP	23824327
ARHGAP18	hsa-mir-181c-5p	MIMAT0000258	PAR-CLIP	tarbase
ARHGAP18	hsa-mir-4322	MIMAT0016873	HITS-CLIP	23824327
ARHGAP18	hsa-mir-22-3p	MIMAT0000077	HITS-CLIP	tarbase
ARHGAP18	hsa-mir-181d-5p	MIMAT0002821	PAR-CLIP	tarbase
ARHGAP18	hsa-mir-10b-5p	MIMAT0000254	PAR-CLIP	21572407
ARHGAP18	hsa-mir-181a-5p	MIMAT0000256	PAR-CLIP	tarbase
ARHGAP18	hsa-mir-128-3p	MIMAT0000424	HITS-CLIP	tarbase
ARHGAP18	hsa-mir-200c-3p	MIMAT0000617	HITS-CLIP	tarbase
ARHGAP18	hsa-mir-181b-5p	MIMAT0000257	PAR-CLIP	tarbase
ARHGAP18	hsa-mir-15a-5p	MIMAT0000068	HITS-CLIP	tarbase
ARHGAP24	hsa-mir-34a-5p	MIMAT0000255	Biotin-Microarrays	tarbase
ARHGAP24	hsa-mir-21-5p	MIMAT0000076	PAR-CLIP	tarbase
ARHGAP24	hsa-mir-24-2-5p	MIMAT0004497	HITS-CLIP	tarbase
ARHGAP24	hsa-mir-23b-5p	MIMAT0004587	HITS-CLIP	tarbase
ARHGAP29	hsa-mir-31-5p	MIMAT0000089	HITS-CLIP	tarbase
ARHGAP29	hsa-mir-150-5p	MIMAT0000451	HITS-CLIP	23824327
ARHGAP29	hsa-mir-34a-5p	MIMAT0000255	HITS-CLIP, PAR-CLIP, Biotin-Microarrays	tarbase
ARHGAP29	hsa-mir-17-3p	MIMAT0000071	HITS-CLIP	tarbase
ARHGAP29	hsa-mir-423-3p	MIMAT0001340	HITS-CLIP	tarbase
ARHGAP29	hsa-mir-22-5p	MIMAT0004495	HITS-CLIP	tarbase
ARHGAP29	hsa-mir-199b-5p	MIMAT0000263	HITS-CLIP	tarbase
ARHGAP29	hsa-mir-760	MIMAT0004957	HITS-CLIP	tarbase
ARHGAP29	hsa-mir-320e	MIMAT0015072	HITS-CLIP	tarbase
ARHGAP29	hsa-mir-21-3p	MIMAT0004494	HITS-CLIP	tarbase
ARHGAP29	hsa-mir-181a-5p	MIMAT0000256	HITS-CLIP	tarbase
ARHGAP29	hsa-mir-452-5p	MIMAT0001635	HITS-CLIP	tarbase
ARHGAP29	hsa-mir-132-3p	MIMAT0000426	HITS-CLIP, Microarrays	tarbase
ARHGAP29	hsa-mir-4284	MIMAT0016915	HITS-CLIP	23824327
ARHGAP29	hsa-mir-421	MIMAT0003339	HITS-CLIP	tarbase
ARHGAP6	hsa-mir-374b-5p	MIMAT0004955	HITS-CLIP	23824327
ARHGEF15	hsa-mir-181a-5p	MIMAT0000256	HITS-CLIP	tarbase
ARHGEF26	hsa-mir-130b-3p	MIMAT0000691	PAR-CLIP	21572407
ARHGEF26	hsa-mir-1260b	MIMAT0015041	PAR-CLIP	21572407
ARHGEF26	hsa-mir-939-5p	MIMAT0004982	HITS-CLIP	tarbase
ARHGEF26	hsa-mir-151a-3p	MIMAT0000757	HITS-CLIP	tarbase
ARHGEF26	hsa-mir-22-3p	MIMAT0000077	PAR-CLIP	27292025
ARHGEF26	hsa-mir-18a-5p	MIMAT0000072	PAR-CLIP	tarbase
ARHGEF37	hsa-mir-22-3p	MIMAT0000077	HITS-CLIP	tarbase
ARHGEF37	hsa-mir-455-3p	MIMAT0004784	HITS-CLIP	tarbase
ARHGEF37	hsa-mir-7977	MIMAT0031180	HITS-CLIP	19536157
ARHGEF40	hsa-mir-1226-5p	MIMAT0005576	HITS-CLIP	tarbase
ARHGEF40	hsa-mir-30e-5p	MIMAT0000692	HITS-CLIP	tarbase
ARHGEF40	hsa-mir-3187-3p	MIMAT0015069	HITS-CLIP	tarbase
ARHGEF40	hsa-let-7i-5p	MIMAT0000415	PAR-CLIP	tarbase
ARHGEF40	hsa-let-7b-5p	MIMAT0000063	PAR-CLIP	tarbase
ARHGEF6	hsa-mir-4510	MIMAT0019047	HITS-CLIP//PAR-CLIP	23592263|22012620|23824327|27292025
ARHGEF6	hsa-mir-4419a	MIMAT0018931	HITS-CLIP//PAR-CLIP	23592263|22012620|23824327|27292025
ARHGEF6	hsa-mir-6133	MIMAT0024617	HITS-CLIP//PAR-CLIP	23592263|22012620|23824327|27292025
ARHGEF6	hsa-mir-155-5p	MIMAT0000646	PAR-CLIP	tarbase
ARHGEF6	hsa-mir-1260b	MIMAT0015041	HITS-CLIP	tarbase
ARHGEF6	hsa-mir-4306	MIMAT0016858	HITS-CLIP//PAR-CLIP	23592263|22012620|23824327|27292025
ARHGEF6	hsa-mir-8085	MIMAT0031012	HITS-CLIP//PAR-CLIP	23592263|22012620|23824327|27292025
ARL13B	hsa-mir-374b-5p	MIMAT0004955	HITS-CLIP	tarbase
ARMCX1	hsa-mir-27b-3p	MIMAT0000419	HITS-CLIP	tarbase
ARMCX1	hsa-mir-15a-5p	MIMAT0000068	HITS-CLIP	tarbase
ARMCX1	hsa-mir-128-3p	MIMAT0000424	HITS-CLIP	tarbase
ARMCX1	hsa-mir-503-5p	MIMAT0002874	HITS-CLIP	tarbase
ARRB1	hsa-mir-34a-5p	MIMAT0000255	Biotin-Microarrays	tarbase
ARRB1	hsa-mir-27b-3p	MIMAT0000419	PAR-CLIP	tarbase
ARRB1	hsa-mir-224-5p	MIMAT0000281	HITS-CLIP, Microarrays	tarbase
ARRB1	hsa-mir-6763-5p	MIMAT0027426	PAR-CLIP	23592263
ARRB1	hsa-mir-939-5p	MIMAT0004982	PAR-CLIP	23592263
ARRB1	hsa-mir-6825-5p	MIMAT0027550	PAR-CLIP	23592263
ARRB1	hsa-mir-574-5p	MIMAT0004795	HITS-CLIP	24906430|22927820|21572407|27418678
ARRB1	hsa-mir-491-5p	MIMAT0002807	PAR-CLIP	23592263
ARRB1	hsa-mir-7106-5p	MIMAT0028109	PAR-CLIP	23592263
ARRB1	hsa-mir-3175	MIMAT0015052	PAR-CLIP	23592263
ARRB1	hsa-mir-125a-3p	MIMAT0004602	PAR-CLIP	23592263
ARRB1	hsa-mir-6126	MIMAT0024599	PAR-CLIP	23592263
ARRB1	hsa-mir-1343-5p	MIMAT0027038	PAR-CLIP	23592263
ARRDC4	hsa-mir-25-3p	MIMAT0000081	PAR-CLIP	tarbase
ARRDC4	hsa-mir-200a-3p	MIMAT0000682	HITS-CLIP	tarbase
ARRDC4	hsa-mir-15a-5p	MIMAT0000068	HITS-CLIP, PAR-CLIP	tarbase
ARRDC4	hsa-mir-29c-3p	MIMAT0000681	HITS-CLIP	tarbase
ARRDC4	hsa-mir-296-3p	MIMAT0004679	HITS-CLIP	tarbase
ARRDC4	hsa-mir-27b-3p	MIMAT0000419	PAR-CLIP, HITS-CLIP	tarbase
ARRDC4	hsa-mir-139-5p	MIMAT0000250	HITS-CLIP	tarbase
ARRDC4	hsa-mir-34a-5p	MIMAT0000255	Biotin-Microarrays, Microarrays	tarbase
ARRDC4	hsa-mir-382-5p	MIMAT0000737	HITS-CLIP	tarbase
ARRDC4	hsa-mir-128-3p	MIMAT0000424	HITS-CLIP	tarbase
ARRDC4	hsa-mir-29b-3p	MIMAT0000100	HITS-CLIP	tarbase
ARRDC4	hsa-mir-92b-3p	MIMAT0003218	PAR-CLIP	tarbase
ARRDC4	hsa-mir-324-3p	MIMAT0000762	CLASH	23622248
ARRDC4	hsa-mir-93-3p	MIMAT0004509	HITS-CLIP	tarbase
ARRDC4	hsa-mir-141-3p	MIMAT0000432	HITS-CLIP	tarbase
ARRDC4	hsa-mir-629-5p	MIMAT0004810	HITS-CLIP	tarbase
ARRDC4	hsa-mir-30e-5p	MIMAT0000692	HITS-CLIP	tarbase
ARRDC4	hsa-mir-30e-3p	MIMAT0000693	HITS-CLIP	tarbase
ARRDC4	hsa-mir-183-5p	MIMAT0000261	HITS-CLIP	tarbase
ATF3	hsa-mir-505-5p	MIMAT0004776	Immunohistochemistry//Microarray//qRT-PCR	23787480
ATF3	hsa-mir-22-3p	MIMAT0000077	PAR-CLIP	tarbase
ATF3	hsa-mir-331-3p	MIMAT0000760	CLASH	23622248
ATF3	hsa-mir-30e-3p	MIMAT0000693	Immunohistochemistry//Microarray//qRT-PCR	23787480
ATF3	hsa-mir-182-5p	MIMAT0000259	Biotin-Microarrays, Microarrays	tarbase
ATF3	hsa-mir-205-5p	MIMAT0000266	AGO-IP	tarbase
ATF3	hsa-mir-30c-2-3p	MIMAT0004550	Immunoblot//Luciferase reporter assay//qRT-PCR	26418018
ATF3	hsa-mir-155-5p	MIMAT0000646	RNA-Seq, Chimeric fragments	tarbase
ATP13A4	hsa-mir-6808-5p	MIMAT0027516	PAR-CLIP	23592263|23446348|21572407
ATP13A4	hsa-mir-665	MIMAT0004952	PAR-CLIP	23446348|21572407
ATP13A4	hsa-mir-1273g-3p	MIMAT0022742	HITS-CLIP	23313552
ATP13A4	hsa-mir-550b-2-5p	MIMAT0022737	HITS-CLIP	23313552
ATP13A4	hsa-mir-4722-5p	MIMAT0019836	PAR-CLIP	23592263|23446348|21572407
ATP13A4	hsa-mir-4286	MIMAT0016916	HITS-CLIP	19536157
ATP13A4	hsa-mir-660-5p	MIMAT0003338	HITS-CLIP	19536157
ATP1A2	hsa-mir-128-3p	MIMAT0000424	HITS-CLIP	tarbase
ATP1A2	hsa-mir-484	MIMAT0002174	HITS-CLIP	23824327
ATP1A2	hsa-mir-574-5p	MIMAT0004795	HITS-CLIP	tarbase
ATP1A2	hsa-mir-331-3p	MIMAT0000760	PAR-CLIP	tarbase
ATP1A2	hsa-mir-197-3p	MIMAT0000227	HITS-CLIP	23824327
ATP1A2	hsa-mir-27b-3p	MIMAT0000419	HITS-CLIP	tarbase
ATP1A2	hsa-mir-127-3p	MIMAT0000446	HITS-CLIP	tarbase
ATP1A2	hsa-mir-3187-3p	MIMAT0015069	HITS-CLIP	23824327
ATP1A2	hsa-mir-1281	MIMAT0005939	HITS-CLIP	23824327
AXL	hsa-mir-484	MIMAT0002174	HITS-CLIP	tarbase
AXL	hsa-mir-25-3p	MIMAT0000081	PAR-CLIP, HITS-CLIP	tarbase
AXL	hsa-mir-339-5p	MIMAT0000764	HITS-CLIP	21572407
AXL	hsa-mir-148b-3p	MIMAT0000759	PAR-CLIP	tarbase
AXL	hsa-mir-30b-3p	MIMAT0004589	HITS-CLIP	tarbase
AXL	hsa-mir-1224-5p	MIMAT0005458	HITS-CLIP	tarbase
AXL	hsa-mir-34a-5p	MIMAT0000255	ChIP-seq//Luciferase reporter assay//Microarray//Proteomics//qRT-PCR//Reporter assay//Western blot	21814748|21566225|26667302|26287733
AXL	hsa-mir-10b-5p	MIMAT0000254	HITS-CLIP	21572407
AXL	hsa-mir-363-3p	MIMAT0000707	PAR-CLIP	tarbase
AXL	hsa-mir-532-3p	MIMAT0004780	HITS-CLIP	tarbase
AXL	hsa-mir-376c-3p	MIMAT0000720	HITS-CLIP	tarbase
AXL	hsa-mir-92b-3p	MIMAT0003218	PAR-CLIP	tarbase
AXL	hsa-mir-650	MIMAT0003320	HITS-CLIP	tarbase
AXL	hsa-mir-760	MIMAT0004957	HITS-CLIP	tarbase
AXL	hsa-mir-324-5p	MIMAT0000761	HITS-CLIP	tarbase
AXL	hsa-mir-30c-2-3p	MIMAT0004550	HITS-CLIP	tarbase
AXL	hsa-mir-205-5p	MIMAT0000266	AGO-IP	tarbase
AXL	hsa-mir-148a-3p	MIMAT0000243	PAR-CLIP	tarbase
AXL	hsa-mir-1231	MIMAT0005586	HITS-CLIP	tarbase
AXL	hsa-mir-21-5p	MIMAT0000076	HITS-CLIP	tarbase
AXL	hsa-mir-29b-2-5p	MIMAT0004515	HITS-CLIP	tarbase
AXL	hsa-mir-138-1-3p	MIMAT0004607	HITS-CLIP	tarbase
AXL	hsa-mir-432-5p	MIMAT0002814	HITS-CLIP	tarbase
AXL	hsa-mir-130b-3p	MIMAT0000691	PAR-CLIP	tarbase
AXL	hsa-mir-192-5p	MIMAT0000222	HITS-CLIP	tarbase
AXL	hsa-mir-30c-1-3p	MIMAT0004674	HITS-CLIP	tarbase
AXL	hsa-mir-423-5p	MIMAT0004748	HITS-CLIP	tarbase
B3GALNT1	hsa-mir-30e-5p	MIMAT0000692	HITS-CLIP	tarbase
B3GALNT1	hsa-mir-382-5p	MIMAT0000737	HITS-CLIP	tarbase
B3GALNT1	hsa-mir-489-3p	MIMAT0002805	HITS-CLIP	tarbase
B3GALNT1	hsa-mir-128-3p	MIMAT0000424	HITS-CLIP	tarbase
B3GALNT1	hsa-let-7i-5p	MIMAT0000415	HITS-CLIP	tarbase
B3GALNT1	hsa-let-7b-5p	MIMAT0000063	HITS-CLIP, Microarrays	tarbase
B3GALNT1	hsa-mir-34a-5p	MIMAT0000255	Biotin-Microarrays, Microarrays	tarbase
B3GNT5	hsa-mir-29b-3p	MIMAT0000100	Chimeric fragments	tarbase
B3GNT5	hsa-mir-17-3p	MIMAT0000071	PAR-CLIP	tarbase
B3GNT5	hsa-let-7i-5p	MIMAT0000415	PAR-CLIP, HITS-CLIP	tarbase
B3GNT5	hsa-mir-181a-2-3p	MIMAT0004558	HITS-CLIP	tarbase
B3GNT5	hsa-mir-26b-5p	MIMAT0000083	HITS-CLIP	tarbase
B3GNT5	hsa-mir-29c-3p	MIMAT0000681	Microarrays, Chimeric fragments	tarbase
B3GNT5	hsa-mir-128-3p	MIMAT0000424	HITS-CLIP, Microarrays	tarbase
B3GNT5	hsa-mir-3615	MIMAT0017994	HITS-CLIP	tarbase
B3GNT5	hsa-mir-21-3p	MIMAT0004494	HITS-CLIP, Microarrays	tarbase
B3GNT5	hsa-let-7b-5p	MIMAT0000063	PAR-CLIP, HITS-CLIP, Microarrays	tarbase
B3GNT5	hsa-mir-1296-5p	MIMAT0005794	HITS-CLIP	tarbase
BCHE	hsa-mir-148b-3p	MIMAT0000759	HITS-CLIP	tarbase
BCHE	hsa-mir-146a-5p	MIMAT0000449	HITS-CLIP, Microarrays	tarbase
BDNF	hsa-mir-339-5p	MIMAT0000764	Luciferase Reporter Assay	tarbase
BDNF	hsa-mir-132-3p	MIMAT0000426	qRT-PCR//Western blotting	23704927
BDNF	hsa-mir-15a-5p	MIMAT0000068	Luciferase reporter assay//qRT-PCR//Western blot	26581909
BDNF	hsa-mir-182-5p	MIMAT0000259	Luciferase reporter assay//qRT-PCR//Western blotting	23704927|25955435
BDNF	hsa-mir-210-3p	MIMAT0000267	2DGE//immunoprecipitaion//Luciferase reporter assay//Mass spectrometry//Microarray//qRT-PCR//Western blot	19826008|26708520
BDNF	hsa-mir-382-5p	MIMAT0000737	HITS-CLIP	tarbase
BDNF	hsa-mir-339-3p	MIMAT0004702	Luciferase Reporter Assay	tarbase
BDNF	hsa-mir-148a-3p	MIMAT0000243	Luciferase Reporter Assay	tarbase
BDNF	hsa-mir-22-3p	MIMAT0000077	Luciferase reporter assay//Microarray	21168126
BDNF	hsa-mir-22-5p	MIMAT0004495	Luciferase Reporter Assay	tarbase
BDNF	hsa-mir-183-5p	MIMAT0000261	HITS-CLIP	tarbase
BIRC3	hsa-mir-151a-3p	MIMAT0000757	PAR-CLIP, HITS-CLIP	tarbase
BIRC3	hsa-mir-30e-5p	MIMAT0000692	PAR-CLIP	tarbase
BIRC3	hsa-mir-200b-3p	MIMAT0000318	PAR-CLIP	tarbase
BIRC3	hsa-mir-128-3p	MIMAT0000424	PAR-CLIP, Microarrays	tarbase
BIRC3	hsa-mir-941	MIMAT0004984	PAR-CLIP, Microarrays	tarbase
BIRC3	hsa-mir-34a-5p	MIMAT0000255	Microarray//Northern blot	17540599
BIRC3	hsa-mir-1290	MIMAT0005880	PAR-CLIP	tarbase
BIRC3	hsa-mir-574-5p	MIMAT0004795	PAR-CLIP	tarbase
BIRC3	hsa-mir-200a-5p	MIMAT0001620	HITS-CLIP	tarbase
BIRC3	hsa-mir-17-3p	MIMAT0000071	HITS-CLIP	tarbase
BIRC3	hsa-mir-1270	MIMAT0005924	PAR-CLIP	tarbase
BIRC3	hsa-mir-155-5p	MIMAT0000646	PAR-CLIP, Chimeric fragments	tarbase
BIRC3	hsa-mir-200b-5p	MIMAT0004571	HITS-CLIP	tarbase
BIRC3	hsa-let-7i-5p	MIMAT0000415	HITS-CLIP, PAR-CLIP	tarbase
BIRC3	hsa-let-7b-5p	MIMAT0000063	HITS-CLIP, PAR-CLIP, Microarrays	tarbase
BIRC3	hsa-mir-766-3p	MIMAT0003888	PAR-CLIP	tarbase
BIRC3	hsa-mir-200c-3p	MIMAT0000617	PAR-CLIP	tarbase
BMP2	hsa-let-7b-5p	MIMAT0000063	PAR-CLIP	tarbase
BMP2	hsa-mir-505-3p	MIMAT0002876	PAR-CLIP	23592263
BMP2	hsa-mir-150-5p	MIMAT0000451	HITS-CLIP	tarbase
BMP2	hsa-mir-192-5p	MIMAT0000222	PAR-CLIP, HITS-CLIP	tarbase
BMP2	hsa-mir-106b-3p	MIMAT0004672	qRT-PCR//Western blot	28108317
BMP2	hsa-mir-3609	MIMAT0017986	PAR-CLIP	23592263
BMP2	hsa-mir-182-5p	MIMAT0000259	Biotin-Microarrays	tarbase
BMP2	hsa-mir-20b-5p	MIMAT0001413	PAR-CLIP	23592263
BMP2	hsa-mir-4651	MIMAT0019715	PAR-CLIP	23592263
BMP2	hsa-let-7i-5p	MIMAT0000415	PAR-CLIP	tarbase
BMP2	hsa-mir-744-5p	MIMAT0004945	PAR-CLIP	tarbase
BMP2	hsa-mir-30e-5p	MIMAT0000692	PAR-CLIP	tarbase
BMP2	hsa-mir-6737-5p	MIMAT0027375	PAR-CLIP	23592263
BMP2	hsa-mir-342-5p	MIMAT0004694	PAR-CLIP	23592263
BMP2	hsa-mir-6819-5p	MIMAT0027538	PAR-CLIP	23592263
BMP5	hsa-mir-6740-5p	MIMAT0027381	HITS-CLIP	23824327
BMP5	hsa-let-7i-5p	MIMAT0000415	HITS-CLIP	tarbase
BMP5	hsa-let-7b-5p	MIMAT0000063	HITS-CLIP	tarbase
BMP5	hsa-mir-199a-3p	MIMAT0000232	PAR-CLIP	tarbase
BMPR2	hsa-mir-26b-5p	MIMAT0000083	Microarray//Sequencing	20371350|19088304
BMPR2	hsa-mir-3065-5p	MIMAT0015066	HITS-CLIP	tarbase
BMPR2	hsa-mir-23b-5p	MIMAT0004587	HITS-CLIP	tarbase
BMPR2	hsa-mir-27b-5p	MIMAT0004588	HITS-CLIP	tarbase
BMPR2	hsa-mir-30e-3p	MIMAT0000693	HITS-CLIP	tarbase
BMPR2	hsa-mir-27b-3p	MIMAT0000419	HITS-CLIP	22473208
BMPR2	hsa-mir-22-5p	MIMAT0004495	HITS-CLIP	tarbase
BMPR2	hsa-mir-28-5p	MIMAT0000085	HITS-CLIP	tarbase
BMPR2	hsa-mir-708-5p	MIMAT0004926	HITS-CLIP	tarbase
BMPR2	hsa-mir-328-3p	MIMAT0000752	HITS-CLIP	tarbase
BMPR2	hsa-mir-92b-3p	MIMAT0003218	HITS-CLIP	22473208
BMPR2	hsa-mir-93-3p	MIMAT0004509	CLASH	23622248
BMPR2	hsa-mir-197-3p	MIMAT0000227	HITS-CLIP	tarbase
BMPR2	hsa-mir-335-5p	MIMAT0000765	HITS-CLIP	tarbase
BMPR2	hsa-mir-1290	MIMAT0005880	PAR-CLIP	tarbase
BMPR2	hsa-mir-34a-5p	MIMAT0000255	HITS-CLIP	tarbase
BMPR2	hsa-mir-21-5p	MIMAT0000076	Luciferase reporter assay//Microarray//qRT-PCR//Western blot	19578724|18829576|18591254|22227207
BMPR2	hsa-mir-181b-5p	MIMAT0000257	HITS-CLIP	22473208
BMPR2	hsa-mir-375	MIMAT0000728	HITS-CLIP	tarbase
BMPR2	hsa-mir-224-5p	MIMAT0000281	HITS-CLIP	tarbase
BMPR2	hsa-mir-550a-3p	MIMAT0003257	HITS-CLIP	tarbase
BMPR2	hsa-mir-181d-5p	MIMAT0002821	HITS-CLIP	22473208
BMPR2	hsa-mir-92a-1-5p	MIMAT0004507	HITS-CLIP	tarbase
BMPR2	hsa-mir-382-5p	MIMAT0000737	HITS-CLIP	tarbase
BMPR2	hsa-mir-433-3p	MIMAT0001627	HITS-CLIP	tarbase
BMPR2	hsa-mir-452-5p	MIMAT0001635	HITS-CLIP	19536157
BMPR2	hsa-mir-22-3p	MIMAT0000077	HITS-CLIP, PAR-CLIP	tarbase
BMPR2	hsa-mir-330-3p	MIMAT0000751	HITS-CLIP	tarbase
BMPR2	hsa-mir-130b-3p	MIMAT0000691	PAR-CLIP	tarbase
BMPR2	hsa-mir-20b-5p	MIMAT0001413	HITS-CLIP	22473208
BMPR2	hsa-mir-181c-5p	MIMAT0000258	HITS-CLIP//Luciferase reporter assay	23352489|22473208
BMPR2	hsa-mir-182-5p	MIMAT0000259	Biotin-Microarrays, HITS-CLIP	tarbase
BMPR2	hsa-mir-194-5p	MIMAT0000460	HITS-CLIP, Microarrays	tarbase
BMPR2	hsa-mir-376c-3p	MIMAT0000720	HITS-CLIP	tarbase
BMPR2	hsa-mir-574-5p	MIMAT0004795	HITS-CLIP	tarbase
BMPR2	hsa-let-7i-5p	MIMAT0000415	PAR-CLIP	tarbase
BMPR2	hsa-mir-155-5p	MIMAT0000646	Chimeric fragments	tarbase
BMPR2	hsa-let-7b-5p	MIMAT0000063	PAR-CLIP	tarbase
BMPR2	hsa-mir-125b-1-3p	MIMAT0004592	HITS-CLIP	23824327
BMPR2	hsa-mir-3615	MIMAT0017994	HITS-CLIP	23824327
BMPR2	hsa-mir-181a-5p	MIMAT0000256	HITS-CLIP//Microarray	22942087|22473208
BMPR2	hsa-mir-134-5p	MIMAT0000447	HITS-CLIP	tarbase
BTG2	hsa-mir-6740-5p	MIMAT0027381	PAR-CLIP	23592263|24398324|26701625|27292025
BTG2	hsa-mir-3609	MIMAT0017986	PAR-CLIP	23592263|21572407
BTG2	hsa-mir-21-5p	MIMAT0000076	GFP reporter assay//Luciferase reporter assay//Microarray//qRT-PCR//semi-qRT-PCR//Sequencing//Western blot	19546886|20371350|18591254|23857284|24821435|23446999
BTG2	hsa-mir-1260b	MIMAT0015041	PAR-CLIP	23592263
BTG2	hsa-mir-29c-3p	MIMAT0000681	PAR-CLIP	23592263|24398324|26701625|27292025
BTG2	hsa-mir-15a-5p	MIMAT0000068	HITS-CLIP	22473208
BTG2	hsa-mir-5196-5p	MIMAT0021128	PAR-CLIP	23592263|26701625|27292025
BTG2	hsa-mir-339-5p	MIMAT0000764	PAR-CLIP	24398324|20371350|27292025
BTG2	hsa-mir-6753-5p	MIMAT0027406	PAR-CLIP	23592263|24398324
BTG2	hsa-let-7i-5p	MIMAT0000415	HITS-CLIP, Chimeric fragments	tarbase
BTG2	hsa-mir-8063	MIMAT0030990	PAR-CLIP	27292025
BTG2	hsa-mir-937-5p	MIMAT0022938	PAR-CLIP	27292025
BTG2	hsa-mir-22-3p	MIMAT0000077	HITS-CLIP	tarbase
BTG2	hsa-mir-125a-3p	MIMAT0004602	HITS-CLIP	tarbase
BTG2	hsa-mir-1307-5p	MIMAT0022727	HITS-CLIP	tarbase
BTG2	hsa-mir-21-3p	MIMAT0004494	HITS-CLIP	tarbase
BTG2	hsa-mir-8085	MIMAT0031012	PAR-CLIP	23592263|24398324|26701625|27292025
BTG2	hsa-mir-25-3p	MIMAT0000081	PAR-CLIP	24398324|21572407|20371350
BTG2	hsa-mir-6754-5p	MIMAT0027408	PAR-CLIP	23592263
BTG2	hsa-mir-27b-3p	MIMAT0000419	PAR-CLIP	24398324
BTG2	hsa-mir-199b-3p	MIMAT0004563	HITS-CLIP	tarbase
BTG2	hsa-mir-4723-5p	MIMAT0019838	PAR-CLIP	23592263|26701625|27292025
BTG2	hsa-mir-3615	MIMAT0017994	HITS-CLIP	tarbase
BTG2	hsa-mir-149-5p	MIMAT0000450	HITS-CLIP	tarbase
BTG2	hsa-mir-140-5p	MIMAT0000431	HITS-CLIP	tarbase
BTG2	hsa-mir-4646-5p	MIMAT0019707	PAR-CLIP	27292025
BTG2	hsa-mir-148a-3p	MIMAT0000243	PAR-CLIP	tarbase
BTG2	hsa-mir-212-3p	MIMAT0000269	HITS-CLIP	tarbase
BTG2	hsa-mir-6075	MIMAT0023700	PAR-CLIP	23592263
BTG2	hsa-mir-1291	MIMAT0005881	PAR-CLIP	tarbase
BTG2	hsa-mir-7111-5p	MIMAT0028119	PAR-CLIP	23592263|26701625|27292025
BTG2	hsa-mir-345-5p	MIMAT0000772	HITS-CLIP	tarbase
BTG2	hsa-mir-30c-2-3p	MIMAT0004550	HITS-CLIP	tarbase
BTG2	hsa-mir-132-3p	MIMAT0000426	HITS-CLIP	tarbase
BTG2	hsa-mir-182-5p	MIMAT0000259	PAR-CLIP, Microarrays	tarbase
BTG2	hsa-mir-128-3p	MIMAT0000424	PAR-CLIP, HITS-CLIP	tarbase
BTG2	hsa-mir-505-5p	MIMAT0004776	PAR-CLIP	26701625
BTG2	hsa-mir-146a-5p	MIMAT0000449	PAR-CLIP, HITS-CLIP, qPCR	tarbase
BTG2	hsa-mir-210-3p	MIMAT0000267	Chimeric fragments	tarbase
BTG2	hsa-mir-3187-3p	MIMAT0015069	PAR-CLIP	21572407|20371350
BTG2	hsa-mir-17-3p	MIMAT0000071	PAR-CLIP	24398324
BTG2	hsa-mir-363-3p	MIMAT0000707	PAR-CLIP	24398324|21572407|20371350
BTG2	hsa-mir-550a-3p	MIMAT0003257	PAR-CLIP	tarbase
BTG2	hsa-mir-6798-5p	MIMAT0027496	PAR-CLIP	23592263|21572407
BTG2	hsa-mir-7150	MIMAT0028211	PAR-CLIP	23592263|24398324|26701625|27292025
BTG2	hsa-mir-1224-5p	MIMAT0005458	HITS-CLIP	tarbase
BTG2	hsa-mir-185-3p	MIMAT0004611	HITS-CLIP	tarbase
BTG2	hsa-mir-18a-5p	MIMAT0000072	PAR-CLIP, HITS-CLIP	tarbase
BTG2	hsa-mir-331-3p	MIMAT0000760	PAR-CLIP	tarbase
BTG2	hsa-mir-665	MIMAT0004952	PAR-CLIP	27292025
BTG2	hsa-mir-148b-3p	MIMAT0000759	PAR-CLIP, Microarrays	tarbase
BTG2	hsa-mir-125b-2-3p	MIMAT0004603	PAR-CLIP	24398324|21572407|20371350
BTG2	hsa-mir-193b-5p	MIMAT0004767	PAR-CLIP	23592263|21572407
BTG2	hsa-mir-339-3p	MIMAT0004702	HITS-CLIP	tarbase
BTG2	hsa-mir-199a-3p	MIMAT0000232	HITS-CLIP	tarbase
BTG2	hsa-mir-30c-1-3p	MIMAT0004674	HITS-CLIP, PAR-CLIP	tarbase
BTG2	hsa-mir-6891-5p	MIMAT0027682	PAR-CLIP	23592263|26701625|27292025
BTG2	hsa-mir-1275	MIMAT0005929	PAR-CLIP	tarbase
BTG2	hsa-mir-18a-3p	MIMAT0002891	HITS-CLIP	tarbase
BTG2	hsa-mir-650	MIMAT0003320	PAR-CLIP	23592263|26701625|27292025
BTG2	hsa-mir-92b-3p	MIMAT0003218	PAR-CLIP	24398324|21572407|20371350
BTG2	hsa-mir-20b-5p	MIMAT0001413	PAR-CLIP	23592263|21572407
BTG2	hsa-mir-3663-3p	MIMAT0018085	PAR-CLIP	23592263
BTG2	hsa-mir-6820-5p	MIMAT0027540	PAR-CLIP	23592263|26701625|27292025
BTG2	hsa-mir-155-5p	MIMAT0000646	RNA-Seq, Chimeric fragments	tarbase
BTG2	hsa-mir-29b-3p	MIMAT0000100	PAR-CLIP	23592263|24398324|26701625|27292025
BTG2	hsa-mir-6757-5p	MIMAT0027414	PAR-CLIP	26701625
BTG2	hsa-mir-3180-3p	MIMAT0015058	HITS-CLIP	tarbase
BTG2	hsa-mir-6825-5p	MIMAT0027550	PAR-CLIP	23592263|27292025
BTG2	hsa-mir-139-5p	MIMAT0000250	PAR-CLIP	24398324
BTG2	hsa-mir-30b-3p	MIMAT0004589	HITS-CLIP, PAR-CLIP	tarbase
BTG2	hsa-mir-34a-5p	MIMAT0000255	PAR-CLIP, Biotin-Microarrays	tarbase
BTG2	hsa-mir-4763-3p	MIMAT0019913	PAR-CLIP	23592263|26701625|27292025
BTG2	hsa-mir-320e	MIMAT0015072	HITS-CLIP	tarbase
BTG2	hsa-mir-34a-3p	MIMAT0004557	HITS-CLIP	tarbase
BTG2	hsa-mir-4685-5p	MIMAT0019771	PAR-CLIP	24398324
BTG2	hsa-mir-326	MIMAT0000756	HITS-CLIP	tarbase
BTG2	hsa-mir-1914-3p	MIMAT0007890	HITS-CLIP	tarbase
BTG2	hsa-mir-4306	MIMAT0016858	PAR-CLIP	23592263|26701625
BTG2	hsa-mir-6785-5p	MIMAT0027470	PAR-CLIP	23592263|26701625|27292025
BTG2	hsa-mir-3613-3p	MIMAT0017991	PAR-CLIP	tarbase
BTG2	hsa-mir-197-5p	MIMAT0022691	PAR-CLIP	23592263|24398324|21572407|26701625|27292025
BTG2	hsa-mir-194-5p	MIMAT0000460	HITS-CLIP, Microarrays	tarbase
BTG2	hsa-mir-6870-5p	MIMAT0027640	PAR-CLIP	23592263|26701625|27292025
BTG2	hsa-mir-29b-2-5p	MIMAT0004515	HITS-CLIP	tarbase
BTG2	hsa-mir-491-5p	MIMAT0002807	HITS-CLIP	tarbase
BTG2	hsa-mir-330-3p	MIMAT0000751	PAR-CLIP, HITS-CLIP	tarbase
BTG2	hsa-mir-939-5p	MIMAT0004982	HITS-CLIP	tarbase
BTG2	hsa-mir-503-5p	MIMAT0002874	PAR-CLIP	tarbase
BTG2	hsa-mir-421	MIMAT0003339	HITS-CLIP	tarbase
BTG2	hsa-mir-3065-3p	MIMAT0015378	HITS-CLIP	tarbase
BTG2	hsa-let-7b-5p	MIMAT0000063	CLASH	23622248
BTG2	hsa-mir-18b-5p	MIMAT0001412	HITS-CLIP	tarbase
BTG2	hsa-mir-652-5p	MIMAT0022709	HITS-CLIP	tarbase
BTG2	hsa-mir-708-5p	MIMAT0004926	HITS-CLIP	tarbase
BTG2	hsa-mir-423-5p	MIMAT0004748	HITS-CLIP, PAR-CLIP	tarbase
BTG2	hsa-mir-224-5p	MIMAT0000281	HITS-CLIP	tarbase
BTG2	hsa-mir-374b-5p	MIMAT0004955	HITS-CLIP	tarbase
BTG2	hsa-mir-22-5p	MIMAT0004495	HITS-CLIP	tarbase
BTG2	hsa-mir-3607-5p	MIMAT0017984	PAR-CLIP	20371350
BTG2	hsa-mir-664a-5p	MIMAT0005948	HITS-CLIP	tarbase
BTG2	hsa-mir-28-5p	MIMAT0000085	PAR-CLIP	tarbase
BTG2	hsa-mir-432-5p	MIMAT0002814	HITS-CLIP	tarbase
BTG2	hsa-mir-3065-5p	MIMAT0015066	HITS-CLIP	tarbase
BTG2	hsa-mir-4690-5p	MIMAT0019779	HITS-CLIP	tarbase
BTG2	hsa-mir-629-5p	MIMAT0004810	HITS-CLIP	tarbase
BTG2	hsa-mir-3162-5p	MIMAT0015036	PAR-CLIP	23592263|24398324|26701625|27292025
BTG2	hsa-mir-200a-3p	MIMAT0000682	HITS-CLIP	tarbase
BTG2	hsa-mir-335-5p	MIMAT0000765	PAR-CLIP	tarbase
BTN3A3	hsa-mir-503-5p	MIMAT0002874	PAR-CLIP	21572407
BTN3A3	hsa-mir-22-3p	MIMAT0000077	PAR-CLIP	20371350
BTN3A3	hsa-mir-21-5p	MIMAT0000076	HITS-CLIP	22473208
BTN3A3	hsa-mir-20b-5p	MIMAT0001413	HITS-CLIP	22473208
BTN3A3	hsa-mir-15a-5p	MIMAT0000068	PAR-CLIP	21572407
BTNL9	hsa-mir-34a-3p	MIMAT0004557	HITS-CLIP	tarbase
C14orf132	hsa-mir-27b-3p	MIMAT0000419	HITS-CLIP	tarbase
C14orf132	hsa-mir-149-5p	MIMAT0000450	HITS-CLIP	tarbase
C14orf132	hsa-mir-200c-3p	MIMAT0000617	HITS-CLIP	tarbase
C14orf132	hsa-mir-200b-3p	MIMAT0000318	HITS-CLIP	tarbase
C1orf116	hsa-mir-1270	MIMAT0005924	HITS-CLIP	23824327
C1orf198	hsa-mir-224-3p	MIMAT0009198	HITS-CLIP	tarbase
C1orf198	hsa-mir-182-5p	MIMAT0000259	Biotin-Microarrays	tarbase
C1orf198	hsa-mir-378a-5p	MIMAT0000731	HITS-CLIP	tarbase
C1orf198	hsa-mir-23b-5p	MIMAT0004587	HITS-CLIP	tarbase
C1orf198	hsa-mir-423-5p	MIMAT0004748	HITS-CLIP, PAR-CLIP	tarbase
C1orf198	hsa-mir-139-3p	MIMAT0004552	HITS-CLIP	tarbase
C1orf198	hsa-mir-34a-5p	MIMAT0000255	Biotin-Microarrays, Microarrays	tarbase
C1orf198	hsa-mir-432-5p	MIMAT0002814	HITS-CLIP	tarbase
C1QC	hsa-mir-15a-5p	MIMAT0000068	HITS-CLIP	tarbase
C3orf70	hsa-mir-1301-3p	MIMAT0005797	HITS-CLIP	tarbase
C3orf70	hsa-mir-139-5p	MIMAT0000250	HITS-CLIP	tarbase
C3orf70	hsa-mir-505-3p	MIMAT0002876	HITS-CLIP	tarbase
C3orf70	hsa-mir-423-3p	MIMAT0001340	PAR-CLIP	tarbase
C3orf70	hsa-mir-766-3p	MIMAT0003888	HITS-CLIP	23313552
C3orf70	hsa-mir-4738-3p	MIMAT0019867	PAR-CLIP	22100165
C8orf88	hsa-mir-29b-1-5p	MIMAT0004514	PAR-CLIP	tarbase
C8orf88	hsa-mir-1301-3p	MIMAT0005797	HITS-CLIP	tarbase
CA2	hsa-mir-505-3p	MIMAT0002876	HITS-CLIP	tarbase
CA2	hsa-mir-20b-5p	MIMAT0001413	HITS-CLIP	tarbase
CA2	hsa-mir-29b-3p	MIMAT0000100	HITS-CLIP	tarbase
CA2	hsa-mir-26b-5p	MIMAT0000083	Microarray//Sequencing	20371350|19088304
CA2	hsa-mir-29c-3p	MIMAT0000681	HITS-CLIP	tarbase
CA2	hsa-mir-15a-5p	MIMAT0000068	HITS-CLIP	tarbase
CA2	hsa-mir-338-5p	MIMAT0004701	HITS-CLIP	tarbase
CA2	hsa-mir-99b-3p	MIMAT0004678	CLASH	23622248
CA2	hsa-mir-628-3p	MIMAT0003297	HITS-CLIP	tarbase
CA2	hsa-mir-433-3p	MIMAT0001627	HITS-CLIP	tarbase
CA2	hsa-mir-425-5p	MIMAT0003393	HITS-CLIP	tarbase
CA2	hsa-mir-3200-3p	MIMAT0015085	HITS-CLIP	tarbase
CA2	hsa-mir-181c-3p	MIMAT0004559	HITS-CLIP	tarbase
CA2	hsa-mir-376c-3p	MIMAT0000720	HITS-CLIP	tarbase
CA2	hsa-mir-181a-3p	MIMAT0000270	HITS-CLIP	tarbase
CA2	hsa-mir-151a-3p	MIMAT0000757	HITS-CLIP	tarbase
CA2	hsa-mir-330-3p	MIMAT0000751	HITS-CLIP	tarbase
CA2	hsa-mir-17-3p	MIMAT0000071	HITS-CLIP	tarbase
CA2	hsa-mir-197-3p	MIMAT0000227	HITS-CLIP	tarbase
CACHD1	hsa-mir-22-5p	MIMAT0004495	HITS-CLIP	tarbase
CACHD1	hsa-mir-18a-3p	MIMAT0002891	CLASH	23622248
CACHD1	hsa-mir-484	MIMAT0002174	HITS-CLIP	tarbase
CACHD1	hsa-mir-324-5p	MIMAT0000761	CLASH	23622248
CACHD1	hsa-mir-625-5p	MIMAT0003294	HITS-CLIP	tarbase
CACHD1	hsa-mir-27b-3p	MIMAT0000419	HITS-CLIP	tarbase
CACHD1	hsa-mir-27b-5p	MIMAT0004588	HITS-CLIP	tarbase
CACHD1	hsa-mir-125b-2-3p	MIMAT0004603	HITS-CLIP	tarbase
CACNA1D	hsa-mir-23b-5p	MIMAT0004587	HITS-CLIP	tarbase
CACNA1D	hsa-mir-193b-5p	MIMAT0004767	HITS-CLIP	tarbase
CACNA2D2	hsa-mir-6721-5p	MIMAT0025852	PAR-CLIP	23592263
CACNA2D2	hsa-mir-4668-5p	MIMAT0019745	PAR-CLIP	23592263
CACNA2D2	hsa-mir-6774-5p	MIMAT0027448	PAR-CLIP	23592263
CACNA2D2	hsa-mir-486-3p	MIMAT0004762	PAR-CLIP	23592263
CADM1	hsa-mir-181c-5p	MIMAT0000258	PAR-CLIP	tarbase
CADM1	hsa-mir-10b-5p	MIMAT0000254	PAR-CLIP	20371350
CADM1	hsa-mir-30b-3p	MIMAT0004589	HITS-CLIP	tarbase
CADM1	hsa-mir-15a-5p	MIMAT0000068	qRT-PCR//Reporter assay	18362358
CADM1	hsa-mir-652-5p	MIMAT0022709	PAR-CLIP	20371350
CADM1	hsa-mir-182-5p	MIMAT0000259	Luciferase reporter assay//qRT-PCR//Western blot	24445397
CADM1	hsa-mir-30c-1-3p	MIMAT0004674	HITS-CLIP	tarbase
CADM1	hsa-mir-671-5p	MIMAT0003880	HITS-CLIP	tarbase
CADM1	hsa-mir-4306	MIMAT0016858	PAR-CLIP	23592263
CADM1	hsa-mir-4428	MIMAT0018943	PAR-CLIP	23592263
CADM1	hsa-mir-148b-3p	MIMAT0000759	HITS-CLIP	tarbase
CADM1	hsa-mir-30c-2-3p	MIMAT0004550	HITS-CLIP	tarbase
CADM1	hsa-mir-21-3p	MIMAT0004494	HITS-CLIP, Microarrays	tarbase
CADM1	hsa-mir-21-5p	MIMAT0000076	Luciferase reporter assay	27055844
CADM1	hsa-mir-34a-3p	MIMAT0004557	HITS-CLIP	tarbase
CADM1	hsa-mir-181a-5p	MIMAT0000256	PAR-CLIP	tarbase
CADM1	hsa-mir-484	MIMAT0002174	CLASH	23622248
CALCRL	hsa-mir-23b-5p	MIMAT0004587	HITS-CLIP	tarbase
CALCRL	hsa-mir-181a-5p	MIMAT0000256	PAR-CLIP, HITS-CLIP	tarbase
CALCRL	hsa-mir-181b-5p	MIMAT0000257	PAR-CLIP	tarbase
CALCRL	hsa-mir-181c-5p	MIMAT0000258	PAR-CLIP	tarbase
CALCRL	hsa-mir-181d-5p	MIMAT0002821	PAR-CLIP	tarbase
CALCRL	hsa-mir-17-3p	MIMAT0000071	HITS-CLIP	tarbase
CALD1	hsa-mir-92b-3p	MIMAT0003218	HITS-CLIP	tarbase
CALD1	hsa-mir-21-3p	MIMAT0004494	HITS-CLIP	tarbase
CALD1	hsa-mir-199a-3p	MIMAT0000232	PAR-CLIP	tarbase
CALD1	hsa-mir-766-3p	MIMAT0003888	HITS-CLIP	tarbase
CALD1	hsa-mir-148b-3p	MIMAT0000759	HITS-CLIP, PAR-CLIP	tarbase
CALD1	hsa-mir-27b-3p	MIMAT0000419	HITS-CLIP	tarbase
CALD1	hsa-mir-324-5p	MIMAT0000761	HITS-CLIP	tarbase
CALD1	hsa-mir-132-3p	MIMAT0000426	HITS-CLIP	tarbase
CALD1	hsa-mir-671-5p	MIMAT0003880	HITS-CLIP	tarbase
CALD1	hsa-mir-24-2-5p	MIMAT0004497	HITS-CLIP	tarbase
CALD1	hsa-mir-152-3p	MIMAT0000438	HITS-CLIP	tarbase
CALD1	hsa-mir-181a-5p	MIMAT0000256	HITS-CLIP	tarbase
CALD1	hsa-mir-92a-1-5p	MIMAT0004507	HITS-CLIP	tarbase
CALD1	hsa-mir-30c-2-3p	MIMAT0004550	HITS-CLIP	tarbase
CALD1	hsa-mir-15a-5p	MIMAT0000068	CLASH	23622248
CALD1	hsa-mir-181c-5p	MIMAT0000258	HITS-CLIP	tarbase
CALD1	hsa-mir-378a-5p	MIMAT0000731	HITS-CLIP	tarbase
CALD1	hsa-mir-148a-3p	MIMAT0000243	HITS-CLIP, PAR-CLIP	tarbase
CALD1	hsa-mir-149-5p	MIMAT0000450	CLASH	23622248
CALD1	hsa-mir-151a-3p	MIMAT0000757	HITS-CLIP	tarbase
CALD1	hsa-mir-374b-5p	MIMAT0004955	HITS-CLIP	tarbase
CALD1	hsa-let-7i-5p	MIMAT0000415	HITS-CLIP	tarbase
CALD1	hsa-mir-425-5p	MIMAT0003393	HITS-CLIP	tarbase
CALD1	hsa-mir-181d-5p	MIMAT0002821	HITS-CLIP	tarbase
CALD1	hsa-mir-484	MIMAT0002174	HITS-CLIP	tarbase
CALD1	hsa-mir-181a-2-3p	MIMAT0004558	HITS-CLIP	tarbase
CALD1	hsa-let-7b-5p	MIMAT0000063	HITS-CLIP, Microarrays	tarbase
CALD1	hsa-mir-27b-5p	MIMAT0004588	HITS-CLIP	tarbase
CALD1	hsa-mir-181b-5p	MIMAT0000257	HITS-CLIP	tarbase
CALM1	hsa-mir-493-3p	MIMAT0003161	HITS-CLIP	24374217
CALM1	hsa-mir-149-5p	MIMAT0000450	HITS-CLIP	tarbase
CALM1	hsa-mir-205-5p	MIMAT0000266	HITS-CLIP	tarbase
CALM1	hsa-mir-197-3p	MIMAT0000227	HITS-CLIP	tarbase
CALM1	hsa-mir-505-3p	MIMAT0002876	HITS-CLIP	tarbase
CALM1	hsa-mir-24-2-5p	MIMAT0004497	HITS-CLIP	tarbase
CALM1	hsa-mir-660-5p	MIMAT0003338	HITS-CLIP	tarbase
CALM1	hsa-mir-484	MIMAT0002174	HITS-CLIP	tarbase
CALM1	hsa-mir-6887-5p	MIMAT0027674	PAR-CLIP	27292025
CALM1	hsa-mir-625-5p	MIMAT0003294	PAR-CLIP	27292025
CALM1	hsa-mir-423-5p	MIMAT0004748	PAR-CLIP, HITS-CLIP	tarbase
CALM1	hsa-mir-181c-5p	MIMAT0000258	HITS-CLIP	tarbase
CALM1	hsa-mir-31-5p	MIMAT0000089	HITS-CLIP	tarbase
CALM1	hsa-mir-21-3p	MIMAT0004494	PAR-CLIP	22012620
CALM1	hsa-mir-30e-5p	MIMAT0000692	HITS-CLIP	tarbase
CALM1	hsa-mir-1202	MIMAT0005865	HITS-CLIP	tarbase
CALM1	hsa-mir-642b-3p	MIMAT0018444	HITS-CLIP	tarbase
CALM1	hsa-mir-503-5p	MIMAT0002874	HITS-CLIP	tarbase
CALM1	hsa-let-7i-5p	MIMAT0000415	PAR-CLIP	tarbase
CALM1	hsa-mir-382-5p	MIMAT0000737	PAR-CLIP	23446348|20371350
CALM1	hsa-mir-22-3p	MIMAT0000077	HITS-CLIP	tarbase
CALM1	hsa-mir-18a-3p	MIMAT0002891	PAR-CLIP	tarbase
CALM1	hsa-mir-489-3p	MIMAT0002805	HITS-CLIP	tarbase
CALM1	hsa-mir-181a-5p	MIMAT0000256	HITS-CLIP	tarbase
CALM1	hsa-mir-181a-3p	MIMAT0000270	HITS-CLIP	tarbase
CALM1	hsa-mir-378a-5p	MIMAT0000731	HITS-CLIP	tarbase
CALM1	hsa-mir-224-5p	MIMAT0000281	HITS-CLIP	tarbase
CALM1	hsa-mir-324-3p	MIMAT0000762	PAR-CLIP	tarbase
CALM1	hsa-mir-1270	MIMAT0005924	PAR-CLIP	tarbase
CALM1	hsa-let-7b-5p	MIMAT0000063	PAR-CLIP, Microarrays	tarbase
CALM1	hsa-mir-23b-5p	MIMAT0004587	HITS-CLIP	tarbase
CALM1	hsa-mir-182-5p	MIMAT0000259	PAR-CLIP	tarbase
CALM1	hsa-mir-17-3p	MIMAT0000071	PAR-CLIP	tarbase
CALM1	hsa-mir-148b-3p	MIMAT0000759	PAR-CLIP, HITS-CLIP	tarbase
CALM1	hsa-mir-148a-3p	MIMAT0000243	PAR-CLIP, HITS-CLIP	tarbase
CALM1	hsa-mir-574-5p	MIMAT0004795	HITS-CLIP	tarbase
CALM1	hsa-mir-181c-3p	MIMAT0004559	HITS-CLIP	tarbase
CALM1	hsa-mir-15a-5p	MIMAT0000068	HITS-CLIP	tarbase
CALM1	hsa-mir-766-3p	MIMAT0003888	HITS-CLIP	tarbase
CALM1	hsa-mir-193a-3p	MIMAT0000459	HITS-CLIP	tarbase
CALM1	hsa-mir-6795-5p	MIMAT0027490	PAR-CLIP	27292025
CALM1	hsa-mir-338-5p	MIMAT0004701	HITS-CLIP	tarbase
CALM1	hsa-mir-671-5p	MIMAT0003880	PAR-CLIP	tarbase
CALM1	hsa-mir-34a-3p	MIMAT0004557	HITS-CLIP	tarbase
CALM1	hsa-mir-4668-5p	MIMAT0019745	PAR-CLIP	27292025
CAMK2N1	hsa-mir-224-3p	MIMAT0009198	PAR-CLIP	27292025
CAMK2N1	hsa-mir-4689	MIMAT0019778	PAR-CLIP	22100165
CAMK2N1	hsa-mir-29b-1-5p	MIMAT0004514	HITS-CLIP	tarbase
CAMK2N1	hsa-mir-181d-5p	MIMAT0002821	HITS-CLIP	tarbase
CAMK2N1	hsa-mir-212-3p	MIMAT0000269	HITS-CLIP	tarbase
CAMK2N1	hsa-mir-18b-5p	MIMAT0001412	HITS-CLIP	tarbase
CAMK2N1	hsa-mir-1224-5p	MIMAT0005458	PAR-CLIP	22100165
CAMK2N1	hsa-mir-18a-5p	MIMAT0000072	HITS-CLIP	tarbase
CAMK2N1	hsa-mir-339-5p	MIMAT0000764	HITS-CLIP	tarbase
CAMK2N1	hsa-mir-181c-5p	MIMAT0000258	HITS-CLIP	tarbase
CAMK2N1	hsa-mir-3613-3p	MIMAT0017991	PAR-CLIP	27292025
CAMK2N1	hsa-mir-374b-5p	MIMAT0004955	PAR-CLIP	tarbase
CAMK2N1	hsa-mir-30e-5p	MIMAT0000692	HITS-CLIP	tarbase
CAMK2N1	hsa-mir-181a-5p	MIMAT0000256	HITS-CLIP	tarbase
CAMK2N1	hsa-mir-181b-5p	MIMAT0000257	HITS-CLIP	tarbase
CAMK2N1	hsa-mir-20b-5p	MIMAT0001413	HITS-CLIP	tarbase
CAMK2N1	hsa-mir-1281	MIMAT0005939	HITS-CLIP	23824327
CAMK2N1	hsa-mir-28-5p	MIMAT0000085	HITS-CLIP	tarbase
CAMK2N1	hsa-mir-22-3p	MIMAT0000077	HITS-CLIP	23313552
CAMK2N1	hsa-mir-885-3p	MIMAT0004948	HITS-CLIP	tarbase
CAMK2N1	hsa-mir-574-5p	MIMAT0004795	HITS-CLIP	23824327|22927820|27418678
CAMTA1	hsa-mir-26b-5p	MIMAT0000083	HITS-CLIP	tarbase
CAMTA1	hsa-mir-205-5p	MIMAT0000266	AGO-IP	tarbase
CAMTA1	hsa-mir-338-5p	MIMAT0004701	HITS-CLIP	tarbase
CAMTA1	hsa-mir-671-5p	MIMAT0003880	HITS-CLIP	tarbase
CAMTA1	hsa-mir-18b-5p	MIMAT0001412	HITS-CLIP	tarbase
CAMTA1	hsa-mir-148b-3p	MIMAT0000759	HITS-CLIP	tarbase
CAMTA1	hsa-mir-22-5p	MIMAT0004495	HITS-CLIP	tarbase
CAMTA1	hsa-mir-181a-2-3p	MIMAT0004558	HITS-CLIP	tarbase
CAMTA1	hsa-mir-331-3p	MIMAT0000760	HITS-CLIP	tarbase
CAMTA1	hsa-mir-20b-5p	MIMAT0001413	HITS-CLIP	22473208
CAMTA1	hsa-mir-34a-3p	MIMAT0004557	HITS-CLIP	tarbase
CAMTA1	hsa-mir-501-5p	MIMAT0002872	HITS-CLIP	tarbase
CAMTA1	hsa-mir-31-5p	MIMAT0000089	HITS-CLIP	tarbase
CAMTA1	hsa-mir-3187-3p	MIMAT0015069	HITS-CLIP	tarbase
CAMTA1	hsa-mir-375	MIMAT0000728	HITS-CLIP, Chimeric fragments	tarbase
CAMTA1	hsa-mir-34a-5p	MIMAT0000255	Sequencing	20371350
CAMTA1	hsa-mir-210-3p	MIMAT0000267	HITS-CLIP	tarbase
CAMTA1	hsa-mir-1271-5p	MIMAT0005796	PAR-CLIP	tarbase
CAMTA1	hsa-mir-17-3p	MIMAT0000071	PAR-CLIP	tarbase
CAMTA1	hsa-mir-18a-5p	MIMAT0000072	HITS-CLIP	tarbase
CAMTA1	hsa-mir-182-5p	MIMAT0000259	PAR-CLIP	tarbase
CAMTA1	hsa-mir-25-3p	MIMAT0000081	HITS-CLIP	tarbase
CAMTA1	hsa-mir-125a-3p	MIMAT0004602	HITS-CLIP	tarbase
CAMTA1	hsa-mir-148a-3p	MIMAT0000243	HITS-CLIP	tarbase
CASKIN2	hsa-mir-6769a-5p	MIMAT0027438	PAR-CLIP	26701625
CASKIN2	hsa-mir-31-5p	MIMAT0000089	PAR-CLIP	26701625
CASKIN2	hsa-mir-2392	MIMAT0019043	PAR-CLIP	26701625
CASKIN2	hsa-mir-34a-5p	MIMAT0000255	Biotin-Microarrays, Microarrays	tarbase
CASP1	hsa-mir-92b-3p	MIMAT0003218	PAR-CLIP	tarbase
CASP1	hsa-mir-25-3p	MIMAT0000081	PAR-CLIP	tarbase
CASZ1	hsa-mir-26b-5p	MIMAT0000083	HITS-CLIP	tarbase
CASZ1	hsa-mir-6785-5p	MIMAT0027470	PAR-CLIP	23592263|20371350
CASZ1	hsa-mir-423-5p	MIMAT0004748	PAR-CLIP	23592263|20371350
CASZ1	hsa-mir-326	MIMAT0000756	HITS-CLIP	tarbase
CASZ1	hsa-mir-7975	MIMAT0031178	PAR-CLIP	21572407|20371350
CASZ1	hsa-mir-574-5p	MIMAT0004795	PAR-CLIP	20371350
CASZ1	hsa-mir-652-3p	MIMAT0003322	PAR-CLIP	tarbase
CASZ1	hsa-mir-3648	MIMAT0018068	PAR-CLIP	23592263|20371350
CASZ1	hsa-mir-885-3p	MIMAT0004948	PAR-CLIP	23592263|20371350
CASZ1	hsa-mir-6889-5p	MIMAT0027678	PAR-CLIP	23592263|20371350
CASZ1	hsa-mir-22-3p	MIMAT0000077	HITS-CLIP	tarbase
CASZ1	hsa-mir-486-3p	MIMAT0004762	PAR-CLIP	23592263|20371350
CASZ1	hsa-mir-3195	MIMAT0015079	PAR-CLIP	23592263|20371350
CASZ1	hsa-mir-6825-5p	MIMAT0027550	PAR-CLIP	23592263|20371350
CASZ1	hsa-mir-148b-3p	MIMAT0000759	HITS-CLIP	tarbase
CASZ1	hsa-mir-6784-5p	MIMAT0027468	PAR-CLIP	23592263|20371350
CASZ1	hsa-mir-193a-3p	MIMAT0000459	HITS-CLIP	tarbase
CASZ1	hsa-mir-4749-5p	MIMAT0019885	PAR-CLIP	23592263|20371350
CASZ1	hsa-mir-148a-3p	MIMAT0000243	HITS-CLIP	tarbase
CASZ1	hsa-mir-210-3p	MIMAT0000267	PAR-CLIP	tarbase
CAT	hsa-mir-27b-3p	MIMAT0000419	PAR-CLIP	tarbase
CAT	hsa-mir-34a-5p	MIMAT0000255	Biotin-Microarrays	tarbase
CAT	hsa-mir-182-5p	MIMAT0000259	Biotin-Microarrays	tarbase
CAT	hsa-mir-181b-5p	MIMAT0000257	CLASH	23622248
CAV1	hsa-mir-92a-1-5p	MIMAT0004507	HITS-CLIP	tarbase
CAV1	hsa-mir-6753-5p	MIMAT0027406	HITS-CLIP	23313552
CAV1	hsa-mir-183-5p	MIMAT0000261	PAR-CLIP	tarbase
CAV1	hsa-mir-3201	MIMAT0015086	HITS-CLIP	23313552
CAV1	hsa-mir-4722-5p	MIMAT0019836	HITS-CLIP	23313552
CAV1	hsa-mir-30e-3p	MIMAT0000693	HITS-CLIP, PAR-CLIP	tarbase
CAV1	hsa-mir-192-5p	MIMAT0000222	Luciferase reporter assay//qRT-PCR//Western blot	24623846
CAV1	hsa-mir-652-3p	MIMAT0003322	PAR-CLIP	tarbase
CAV1	hsa-mir-194-5p	MIMAT0000460	PAR-CLIP	20371350
CAV1	hsa-mir-199a-5p	MIMAT0000231	ChIP-seq//FACS//Immunofluorescence//Immunohistochemistry//Luciferase reporter assay//Microarray//qRT-PCR//Western blot	23459460|23764775|26163491
CAV1	hsa-mir-4673	MIMAT0019755	HITS-CLIP	23313552
CAV1	hsa-mir-338-5p	MIMAT0004701	HITS-CLIP	23313552
CAV1	hsa-mir-24-2-5p	MIMAT0004497	HITS-CLIP	tarbase
CAV1	hsa-mir-625-5p	MIMAT0003294	HITS-CLIP	tarbase
CAV1	hsa-mir-374b-5p	MIMAT0004955	HITS-CLIP	tarbase
CAV1	hsa-mir-484	MIMAT0002174	HITS-CLIP	tarbase
CAV1	hsa-mir-128-3p	MIMAT0000424	HITS-CLIP, Microarrays	tarbase
CAV1	hsa-mir-27b-3p	MIMAT0000419	HITS-CLIP	tarbase
CAV1	hsa-mir-3609	MIMAT0017986	PAR-CLIP	20371350
CAV1	hsa-mir-22-5p	MIMAT0004495	HITS-CLIP	tarbase
CAV1	hsa-mir-181a-2-3p	MIMAT0004558	HITS-CLIP	tarbase
CAV1	hsa-mir-20b-5p	MIMAT0001413	PAR-CLIP	20371350
CAV1	hsa-mir-6165	MIMAT0024782	HITS-CLIP	23313552
CAV2	hsa-mir-130b-3p	MIMAT0000691	HITS-CLIP	tarbase
CAV2	hsa-mir-141-3p	MIMAT0000432	HITS-CLIP	tarbase
CAV2	hsa-mir-20b-5p	MIMAT0001413	HITS-CLIP	tarbase
CAV2	hsa-mir-148b-3p	MIMAT0000759	HITS-CLIP, Microarrays	tarbase
CAV2	hsa-mir-29c-3p	MIMAT0000681	HITS-CLIP, PAR-CLIP	tarbase
CAV2	hsa-mir-93-3p	MIMAT0004509	HITS-CLIP	tarbase
CAV2	hsa-mir-199a-3p	MIMAT0000232	Luciferase reporter assay//qRT-PCR//Western blot	21807947
CAV2	hsa-mir-365b-5p	MIMAT0022833	HITS-CLIP	23824327
CAV2	hsa-mir-125a-3p	MIMAT0004602	HITS-CLIP	tarbase
CAV2	hsa-let-7b-5p	MIMAT0000063	Chimeric fragments	tarbase
CAV2	hsa-mir-29b-3p	MIMAT0000100	HITS-CLIP, PAR-CLIP	tarbase
CAV2	hsa-mir-936	MIMAT0004979	HITS-CLIP	tarbase
CAV2	hsa-mir-5571-5p	MIMAT0022257	HITS-CLIP	23824327
CAV2	hsa-mir-200a-3p	MIMAT0000682	HITS-CLIP	tarbase
CAV2	hsa-mir-374b-5p	MIMAT0004955	Chimeric fragments	tarbase
CAVIN1	hsa-mir-5196-5p	MIMAT0021128	PAR-CLIP	23592263
CAVIN1	hsa-mir-20b-5p	MIMAT0001413	PAR-CLIP	23446348|21572407
CAVIN1	hsa-mir-6836-5p	MIMAT0027574	PAR-CLIP	23592263
CAVIN1	hsa-mir-4632-5p	MIMAT0022977	PAR-CLIP	23592263
CAVIN1	hsa-mir-6795-5p	MIMAT0027490	PAR-CLIP	23592263
CAVIN1	hsa-mir-6891-5p	MIMAT0027682	PAR-CLIP	23592263
CAVIN1	hsa-mir-6780b-5p	MIMAT0027572	PAR-CLIP	23592263
CAVIN1	hsa-mir-193b-5p	MIMAT0004767	PAR-CLIP	23446348|21572407
CAVIN1	hsa-mir-4428	MIMAT0018943	PAR-CLIP	23592263
CAVIN1	hsa-mir-150-5p	MIMAT0000451	PAR-CLIP	21572407
CAVIN1	hsa-mir-6132	MIMAT0024616	PAR-CLIP	23592263
CAVIN1	hsa-mir-625-5p	MIMAT0003294	PAR-CLIP	23592263
CAVIN1	hsa-mir-7109-5p	MIMAT0028115	PAR-CLIP	23592263
CAVIN1	hsa-mir-6887-5p	MIMAT0027674	PAR-CLIP	23592263
CBX7	hsa-mir-421	MIMAT0003339	qRT-PCR//Western blot	19802518
CBX7	hsa-mir-671-5p	MIMAT0003880	HITS-CLIP	tarbase
CBX7	hsa-mir-181a-5p	MIMAT0000256	HITS-CLIP, Microarrays	tarbase
CBX7	hsa-mir-4286	MIMAT0016916	HITS-CLIP	tarbase
CBX7	hsa-mir-181b-5p	MIMAT0000257	Luciferase reporter assay	21779448
CBX7	hsa-mir-18a-3p	MIMAT0002891	Luciferase reporter assay//Western blot	28123848
CBX7	hsa-mir-423-3p	MIMAT0001340	PAR-CLIP	tarbase
CBX7	hsa-mir-766-3p	MIMAT0003888	CLASH	23622248
CCBE1	hsa-mir-650	MIMAT0003320	PAR-CLIP	22100165
CCBE1	hsa-mir-3613-3p	MIMAT0017991	PAR-CLIP	22100165
CCBE1	hsa-mir-6880-5p	MIMAT0027660	PAR-CLIP	22100165
CCBE1	hsa-mir-330-3p	MIMAT0000751	Luciferase reporter assay//Microarray//qRT-PCR//Western blot	28419078
CCBE1	hsa-mir-4443	MIMAT0018961	PAR-CLIP	22100165
CCBE1	hsa-mir-29c-3p	MIMAT0000681	PAR-CLIP	tarbase
CCBE1	hsa-mir-29b-3p	MIMAT0000100	PAR-CLIP	tarbase
CCBE1	hsa-mir-4286	MIMAT0016916	HITS-CLIP	23824327
CCDC102B	hsa-mir-1260b	MIMAT0015041	PAR-CLIP	tarbase
CCDC102B	hsa-mir-15a-5p	MIMAT0000068	PAR-CLIP	tarbase
CCDC50	hsa-mir-27b-3p	MIMAT0000419	HITS-CLIP	tarbase
CCDC50	hsa-mir-378a-5p	MIMAT0000731	HITS-CLIP	tarbase
CCDC50	hsa-mir-224-5p	MIMAT0000281	HITS-CLIP	tarbase
CCDC50	hsa-mir-3065-3p	MIMAT0015378	HITS-CLIP	tarbase
CCDC50	hsa-mir-493-3p	MIMAT0003161	HITS-CLIP	tarbase
CCDC50	hsa-mir-6870-5p	MIMAT0027640	PAR-CLIP	24398324
CCDC50	hsa-let-7b-5p	MIMAT0000063	HITS-CLIP, Microarrays	tarbase
CCDC50	hsa-mir-4317	MIMAT0016872	HITS-CLIP	tarbase
CCDC50	hsa-mir-181b-5p	MIMAT0000257	PAR-CLIP	tarbase
CCDC50	hsa-mir-1260b	MIMAT0015041	PAR-CLIP	tarbase
CCDC50	hsa-mir-6133	MIMAT0024617	PAR-CLIP	24398324
CCDC50	hsa-mir-6795-5p	MIMAT0027490	PAR-CLIP	24398324
CCDC50	hsa-mir-22-3p	MIMAT0000077	PAR-CLIP	tarbase
CCDC50	hsa-mir-6887-5p	MIMAT0027674	PAR-CLIP	24398324
CCDC50	hsa-mir-181a-5p	MIMAT0000256	PAR-CLIP	tarbase
CCDC50	hsa-mir-7109-5p	MIMAT0028115	PAR-CLIP	24398324
CCDC50	hsa-mir-7111-5p	MIMAT0028119	PAR-CLIP	24398324
CCDC50	hsa-mir-3175	MIMAT0015052	PAR-CLIP	24398324
CCDC50	hsa-mir-652-3p	MIMAT0003322	PAR-CLIP	tarbase
CCDC50	hsa-mir-4419a	MIMAT0018931	PAR-CLIP	24398324
CCDC50	hsa-mir-130b-3p	MIMAT0000691	Chimeric fragments	tarbase
CCDC50	hsa-mir-4510	MIMAT0019047	PAR-CLIP	24398324
CCDC50	hsa-mir-4723-5p	MIMAT0019838	PAR-CLIP	24398324
CCDC50	hsa-let-7i-5p	MIMAT0000415	HITS-CLIP	tarbase
CCDC50	hsa-mir-183-5p	MIMAT0000261	PAR-CLIP	tarbase
CCDC50	hsa-mir-34a-5p	MIMAT0000255	HITS-CLIP, Biotin-Microarrays	tarbase
CCDC68	hsa-mir-665	MIMAT0004952	HITS-CLIP	23824327
CCDC68	hsa-mir-6808-5p	MIMAT0027516	HITS-CLIP	23824327
CCDC68	hsa-mir-4722-5p	MIMAT0019836	HITS-CLIP	23824327
CCDC69	hsa-mir-4284	MIMAT0016915	HITS-CLIP	27418678
CCDC69	hsa-mir-2392	MIMAT0019043	HITS-CLIP	23824327
CCDC69	hsa-mir-23b-5p	MIMAT0004587	HITS-CLIP	27418678
CCDC69	hsa-mir-1281	MIMAT0005939	HITS-CLIP	27418678
CCDC69	hsa-mir-23a-5p	MIMAT0004496	HITS-CLIP	27418678
CCDC85A	hsa-mir-423-5p	MIMAT0004748	HITS-CLIP	tarbase
CCDC85A	hsa-mir-181a-5p	MIMAT0000256	HITS-CLIP	tarbase
CCDC85A	hsa-mir-1914-3p	MIMAT0007890	HITS-CLIP	tarbase
CCDC88A	hsa-mir-29c-3p	MIMAT0000681	HITS-CLIP	tarbase
CCDC88A	hsa-mir-29b-3p	MIMAT0000100	HITS-CLIP	tarbase
CCDC88A	hsa-mir-149-5p	MIMAT0000450	HITS-CLIP	tarbase
CCDC88A	hsa-mir-6133	MIMAT0024617	PAR-CLIP	24398324|27292025
CCDC88A	hsa-mir-8085	MIMAT0031012	PAR-CLIP	24398324|27292025
CCDC88A	hsa-mir-132-3p	MIMAT0000426	HITS-CLIP	tarbase
CCDC88A	hsa-mir-21-5p	MIMAT0000076	Luciferase Reporter Assay, Biotin-Microarrays, qPCR	tarbase
CCDC88A	hsa-mir-501-5p	MIMAT0002872	PAR-CLIP	tarbase
CCDC88A	hsa-mir-500a-5p	MIMAT0004773	PAR-CLIP	tarbase
CCDC88A	hsa-mir-27b-3p	MIMAT0000419	HITS-CLIP	tarbase
CCDC88A	hsa-mir-432-5p	MIMAT0002814	HITS-CLIP	tarbase
CCDC88A	hsa-mir-4419a	MIMAT0018931	PAR-CLIP	24398324|27292025
CCDC88A	hsa-mir-4510	MIMAT0019047	PAR-CLIP	24398324|27292025
CCDC88A	hsa-mir-5100	MIMAT0022259	PAR-CLIP	tarbase
CCDC88A	hsa-mir-29b-1-5p	MIMAT0004514	HITS-CLIP	tarbase
CCDC88A	hsa-mir-15a-5p	MIMAT0000068	HITS-CLIP	tarbase
CCDC88A	hsa-mir-4306	MIMAT0016858	PAR-CLIP	24398324|27292025
CCL2	hsa-mir-335-5p	MIMAT0000765	HITS-CLIP	tarbase
CCL2	hsa-mir-181b-5p	MIMAT0000257	HITS-CLIP	tarbase
CCL2	hsa-mir-181d-5p	MIMAT0002821	HITS-CLIP	tarbase
CCND2	hsa-mir-130b-3p	MIMAT0000691	PAR-CLIP	22012620
CCND2	hsa-mir-6891-5p	MIMAT0027682	PAR-CLIP	21572407
CCND2	hsa-mir-4419a	MIMAT0018931	PAR-CLIP	23592263
CCND2	hsa-mir-652-3p	MIMAT0003322	HITS-CLIP	tarbase
CCND2	hsa-mir-324-5p	MIMAT0000761	HITS-CLIP	tarbase
CCND2	hsa-mir-491-5p	MIMAT0002807	PAR-CLIP	tarbase
CCND2	hsa-mir-6797-5p	MIMAT0027494	PAR-CLIP	23592263
CCND2	hsa-mir-148b-3p	MIMAT0000759	PAR-CLIP	tarbase
CCND2	hsa-mir-30e-3p	MIMAT0000693	PAR-CLIP	tarbase
CCND2	hsa-mir-424-3p	MIMAT0004749	PAR-CLIP	tarbase
CCND2	hsa-mir-4510	MIMAT0019047	PAR-CLIP	23592263
CCND2	hsa-mir-378a-5p	MIMAT0000731	PAR-CLIP	22012620
CCND2	hsa-mir-152-3p	MIMAT0000438	PAR-CLIP	tarbase
CCND2	hsa-mir-29b-3p	MIMAT0000100	Immunofluorescence//Immunohistochemistry//Luciferase reporter assay//Northern blot//PAR-CLIP//qRT-PCR//Western blot	24130168|23592263|26393798
CCND2	hsa-mir-708-5p	MIMAT0004926	HITS-CLIP	tarbase
CCND2	hsa-mir-376c-3p	MIMAT0000720	HITS-CLIP	tarbase
CCND2	hsa-mir-532-5p	MIMAT0002888	HITS-CLIP, PAR-CLIP	tarbase
CCND2	hsa-mir-8063	MIMAT0030990	PAR-CLIP	21572407
CCND2	hsa-mir-665	MIMAT0004952	PAR-CLIP	21572407
CCND2	hsa-mir-324-3p	MIMAT0000762	CLASH	23622248
CCND2	hsa-mir-149-5p	MIMAT0000450	HITS-CLIP	tarbase
CCND2	hsa-mir-4668-5p	MIMAT0019745	PAR-CLIP	23592263|22012620|21572407|20371350
CCND2	hsa-mir-345-5p	MIMAT0000772	HITS-CLIP	tarbase
CCND2	hsa-mir-15a-5p	MIMAT0000068	CLASH//Luciferase reporter assay//PAR-CLIP	19549910|23622248|21572407|20371350
CCND2	hsa-mir-320e	MIMAT0015072	HITS-CLIP	tarbase
CCND2	hsa-mir-4306	MIMAT0016858	PAR-CLIP	21572407|20371350
CCND2	hsa-mir-423-5p	MIMAT0004748	CLASH	23622248
CCND2	hsa-mir-21-5p	MIMAT0000076	HITS-CLIP, PAR-CLIP	tarbase
CCND2	hsa-mir-3065-3p	MIMAT0015378	HITS-CLIP	tarbase
CCND2	hsa-mir-328-3p	MIMAT0000752	HITS-CLIP	tarbase
CCND2	hsa-mir-29c-3p	MIMAT0000681	Immunofluorescence//Immunohistochemistry//Luciferase reporter assay//Northern blot//PAR-CLIP//qRT-PCR//Western blot	24130168|23592263
CCND2	hsa-mir-1914-3p	MIMAT0007890	HITS-CLIP	tarbase
CCND2	hsa-mir-99b-3p	MIMAT0004678	HITS-CLIP	tarbase
CCND2	hsa-mir-4428	MIMAT0018943	PAR-CLIP	21572407
CCND2	hsa-mir-3613-3p	MIMAT0017991	PAR-CLIP	23592263|22012620
CCND2	hsa-mir-25-3p	MIMAT0000081	PAR-CLIP, HITS-CLIP, Chimeric fragments	tarbase
CCND2	hsa-mir-326	MIMAT0000756	HITS-CLIP	tarbase
CCND2	hsa-mir-671-5p	MIMAT0003880	PAR-CLIP	tarbase
CCND2	hsa-mir-503-5p	MIMAT0002874	PAR-CLIP	21572407|20371350
CCND2	hsa-mir-10b-5p	MIMAT0000254	HITS-CLIP	tarbase
CCND2	hsa-mir-34a-3p	MIMAT0004557	HITS-CLIP	tarbase
CCND2	hsa-mir-155-5p	MIMAT0000646	qRT-PCR//Western blot	26986233
CCND2	hsa-mir-194-5p	MIMAT0000460	PAR-CLIP	tarbase
CCND2	hsa-mir-146a-5p	MIMAT0000449	Luciferase reporter assay//qRT-PCR//Western blot	27494902
CCND2	hsa-mir-139-5p	MIMAT0000250	HITS-CLIP	tarbase
CCND2	hsa-mir-26b-5p	MIMAT0000083	PAR-CLIP	23446348|22012620|21572407|20371350
CCND2	hsa-mir-331-5p	MIMAT0004700	PAR-CLIP, HITS-CLIP	tarbase
CCND2	hsa-mir-375	MIMAT0000728	HITS-CLIP	tarbase
CCND2	hsa-mir-28-5p	MIMAT0000085	PAR-CLIP, HITS-CLIP	tarbase
CCND2	hsa-mir-382-5p	MIMAT0000737	PAR-CLIP	22012620|21572407|20371350
CCND2	hsa-mir-182-5p	MIMAT0000259	Flow//Luciferase reporter assay//qRT-PCR//Western blot	22848417
CCND2	hsa-mir-148a-3p	MIMAT0000243	PAR-CLIP	tarbase
CCND2	hsa-mir-138-1-3p	MIMAT0004607	PAR-CLIP	21572407
CCND2	hsa-let-7b-5p	MIMAT0000063	Immunohistochemistry//Luciferase reporter assay//qRT-PCR//QRTPCR//Western blot	17699775|17942906|23482325
CCND2	hsa-mir-6792-5p	MIMAT0027484	PAR-CLIP	21572407
CCND2	hsa-mir-140-5p	MIMAT0000431	HITS-CLIP	tarbase
CCND2	hsa-mir-660-5p	MIMAT0003338	HITS-CLIP	tarbase
CCND2	hsa-mir-296-3p	MIMAT0004679	HITS-CLIP	tarbase
CCND2	hsa-mir-505-3p	MIMAT0002876	PAR-CLIP	21572407
CCND2	hsa-mir-4745-5p	MIMAT0019878	PAR-CLIP	tarbase
CCND2	hsa-mir-664a-5p	MIMAT0005948	HITS-CLIP	tarbase
CCND2	hsa-mir-2392	MIMAT0019043	PAR-CLIP	21572407
CCND2	hsa-mir-1260b	MIMAT0015041	HITS-CLIP	tarbase
CCND2	hsa-mir-1271-5p	MIMAT0005796	HITS-CLIP	tarbase
CCND2	hsa-mir-3065-5p	MIMAT0015066	HITS-CLIP	tarbase
CCND2	hsa-mir-210-3p	MIMAT0000267	HITS-CLIP	tarbase
CCND2	hsa-mir-17-3p	MIMAT0000071	HITS-CLIP, PAR-CLIP	tarbase
CCND2	hsa-mir-200a-3p	MIMAT0000682	HITS-CLIP	tarbase
CCND2	hsa-mir-6133	MIMAT0024617	PAR-CLIP	23592263
CCND2	hsa-let-7i-5p	MIMAT0000415	PAR-CLIP, HITS-CLIP	tarbase
CCND2	hsa-mir-199b-5p	MIMAT0000263	HITS-CLIP	tarbase
CCND2	hsa-mir-1226-5p	MIMAT0005576	HITS-CLIP	tarbase
CCND2	hsa-mir-21-3p	MIMAT0004494	HITS-CLIP	tarbase
CCND2	hsa-mir-197-3p	MIMAT0000227	HITS-CLIP	tarbase
CCND2	hsa-mir-200b-5p	MIMAT0004571	PAR-CLIP	tarbase
CCND2	hsa-mir-18a-5p	MIMAT0000072	PAR-CLIP	tarbase
CCND2	hsa-mir-20b-5p	MIMAT0001413	HITS-CLIP, PAR-CLIP	tarbase
CCND2	hsa-mir-652-5p	MIMAT0022709	HITS-CLIP	tarbase
CCND2	hsa-mir-141-3p	MIMAT0000432	HITS-CLIP	tarbase
CCND2	hsa-mir-30b-3p	MIMAT0004589	PAR-CLIP	tarbase
CCND2	hsa-mir-18b-5p	MIMAT0001412	PAR-CLIP	tarbase
CCND2	hsa-mir-200a-5p	MIMAT0001620	HITS-CLIP	tarbase
CCND2	hsa-mir-181a-3p	MIMAT0000270	HITS-CLIP	tarbase
CCNL1	hsa-mir-1296-5p	MIMAT0005794	HITS-CLIP, PAR-CLIP	tarbase
CCNL1	hsa-mir-18b-5p	MIMAT0001412	PAR-CLIP	tarbase
CCNL1	hsa-mir-18a-5p	MIMAT0000072	Microarray//Northern blot	16331254
CCNL1	hsa-mir-199b-5p	MIMAT0000263	ChIP-seq//Flow//qRT-PCR//Western blot	24608802|26043836
CCNL1	hsa-mir-3180-3p	MIMAT0015058	HITS-CLIP	tarbase
CCNL1	hsa-mir-3613-3p	MIMAT0017991	PAR-CLIP	24398324|23446348|21572407|20371350
CCNL1	hsa-mir-574-3p	MIMAT0003239	HITS-CLIP	tarbase
CCNL1	hsa-mir-769-5p	MIMAT0003886	HITS-CLIP	tarbase
CCNL1	hsa-mir-199a-3p	MIMAT0000232	Microarray//Northern blot	16331254
CCNL1	hsa-mir-550a-3p	MIMAT0003257	PAR-CLIP	tarbase
CCNL1	hsa-mir-199a-5p	MIMAT0000231	Microarray//Northern blot	17875710|16331254
CCNL1	hsa-mir-744-5p	MIMAT0004945	HITS-CLIP	tarbase
CCNL1	hsa-mir-4632-5p	MIMAT0022977	PAR-CLIP	24398324|23446348|21572407|20371350
CD274	hsa-mir-708-5p	MIMAT0004926	Luciferase reporter assay//qRT-PCR	24577056
CD274	hsa-mir-6792-5p	MIMAT0027484	PAR-CLIP	27292025
CD274	hsa-mir-34a-3p	MIMAT0004557	Luciferase reporter assay	25499621
CD274	hsa-mir-665	MIMAT0004952	Luciferase reporter assay//qRT-PCR	24577056
CD274	hsa-mir-30c-1-3p	MIMAT0004674	PAR-CLIP	tarbase
CD274	hsa-mir-200b-3p	MIMAT0000318	Flow//Immunofluorescence//Luciferase reporter assay//qRT-PCR	28056089
CD274	hsa-mir-324-5p	MIMAT0000761	Luciferase reporter assay	27080341
CD274	hsa-mir-378g	MIMAT0018937	PAR-CLIP	tarbase
CD274	hsa-mir-326	MIMAT0000756	Luciferase reporter assay//qRT-PCR	24577056
CD274	hsa-mir-130b-3p	MIMAT0000691	PAR-CLIP	tarbase
CD274	hsa-mir-183-5p	MIMAT0000261	PAR-CLIP	tarbase
CD274	hsa-mir-30b-3p	MIMAT0004589	PAR-CLIP	tarbase
CD274	hsa-mir-338-5p	MIMAT0004701	Luciferase reporter assay	27080341
CD274	hsa-mir-194-5p	MIMAT0000460	PAR-CLIP	27292025
CD274	hsa-mir-148a-3p	MIMAT0000243	PAR-CLIP	tarbase
CD274	hsa-mir-769-3p	MIMAT0003887	PAR-CLIP	tarbase
CD274	hsa-mir-152-3p	MIMAT0000438	Luciferase reporter assay//qRT-PCR//Western blot	28427226
CD274	hsa-mir-650	MIMAT0003320	HITS-CLIP	tarbase
CD274	hsa-mir-30c-2-3p	MIMAT0004550	PAR-CLIP	tarbase
CD274	hsa-mir-15a-5p	MIMAT0000068	PAR-CLIP	27292025
CD274	hsa-mir-885-3p	MIMAT0004948	Luciferase reporter assay//qRT-PCR	24577056
CD274	hsa-mir-155-5p	MIMAT0000646	PAR-CLIP, Microarrays, Chimeric fragments	tarbase
CD274	hsa-mir-148b-3p	MIMAT0000759	PAR-CLIP	tarbase
CD274	hsa-mir-3609	MIMAT0017986	PAR-CLIP	tarbase
CD274	hsa-mir-29c-3p	MIMAT0000681	Luciferase reporter assay//qRT-PCR	24577056
CD300LG	hsa-mir-665	MIMAT0004952	HITS-CLIP	23313552
CD300LG	hsa-mir-182-5p	MIMAT0000259	Biotin-Microarrays	tarbase
CD302	hsa-mir-4786-5p	MIMAT0019954	PAR-CLIP	26701625
CD302	hsa-mir-769-5p	MIMAT0003886	PAR-CLIP	26701625
CD36	hsa-mir-3187-3p	MIMAT0015069	PAR-CLIP	23446348
CD47	hsa-mir-28-3p	MIMAT0004502	HITS-CLIP	tarbase
CD47	hsa-mir-150-5p	MIMAT0000451	HITS-CLIP	tarbase
CD47	hsa-mir-181c-3p	MIMAT0004559	HITS-CLIP	tarbase
CD47	hsa-mir-34a-5p	MIMAT0000255	PAR-CLIP, HITS-CLIP	tarbase
CD47	hsa-mir-328-3p	MIMAT0000752	HITS-CLIP	tarbase
CD47	hsa-mir-574-5p	MIMAT0004795	HITS-CLIP	tarbase
CD47	hsa-mir-324-3p	MIMAT0000762	HITS-CLIP	tarbase
CD47	hsa-mir-34c-3p	MIMAT0004677	HITS-CLIP	tarbase
CD47	hsa-mir-6792-5p	MIMAT0027484	PAR-CLIP	27292025
CD47	hsa-mir-330-3p	MIMAT0000751	HITS-CLIP	tarbase
CD47	hsa-mir-17-3p	MIMAT0000071	PAR-CLIP	tarbase
CD47	hsa-mir-505-3p	MIMAT0002876	CLASH	23622248
CD47	hsa-mir-194-5p	MIMAT0000460	HITS-CLIP	tarbase
CD47	hsa-mir-1301-3p	MIMAT0005797	HITS-CLIP	tarbase
CD47	hsa-mir-28-5p	MIMAT0000085	HITS-CLIP	tarbase
CD47	hsa-mir-3613-3p	MIMAT0017991	PAR-CLIP	27292025
CD47	hsa-mir-20b-5p	MIMAT0001413	HITS-CLIP	22473208
CD47	hsa-mir-424-3p	MIMAT0004749	HITS-CLIP	tarbase
CD47	hsa-mir-671-5p	MIMAT0003880	PAR-CLIP	tarbase
CD47	hsa-mir-376c-3p	MIMAT0000720	HITS-CLIP	tarbase
CD47	hsa-mir-34a-3p	MIMAT0004557	HITS-CLIP	tarbase
CD47	hsa-mir-708-5p	MIMAT0004926	HITS-CLIP	tarbase
CD47	hsa-mir-27b-5p	MIMAT0004588	HITS-CLIP	tarbase
CD47	hsa-mir-338-5p	MIMAT0004701	HITS-CLIP	tarbase
CD47	hsa-mir-374b-5p	MIMAT0004955	HITS-CLIP	tarbase
CD47	hsa-mir-192-5p	MIMAT0000222	Immunofluorescence//Luciferase reporter assay//Western blot	26506238
CD69	hsa-mir-92b-3p	MIMAT0003218	HITS-CLIP	22473208
CD69	hsa-mir-363-3p	MIMAT0000707	PAR-CLIP	tarbase
CD69	hsa-mir-139-5p	MIMAT0000250	PAR-CLIP	tarbase
CD69	hsa-mir-25-3p	MIMAT0000081	PAR-CLIP	tarbase
CD74	hsa-mir-505-5p	MIMAT0004776	PAR-CLIP	tarbase
CD74	hsa-let-7i-5p	MIMAT0000415	PAR-CLIP	tarbase
CD74	hsa-mir-93-3p	MIMAT0004509	HITS-CLIP	tarbase
CD74	hsa-mir-92a-1-5p	MIMAT0004507	HITS-CLIP	tarbase
CD74	hsa-let-7b-5p	MIMAT0000063	PAR-CLIP	tarbase
CD74	hsa-mir-2110	MIMAT0010133	PAR-CLIP	tarbase
CD83	hsa-mir-128-3p	MIMAT0000424	HITS-CLIP, Microarrays	tarbase
CD83	hsa-mir-3651	MIMAT0018071	PAR-CLIP	tarbase
CD83	hsa-let-7b-5p	MIMAT0000063	PAR-CLIP	tarbase
CD83	hsa-mir-148a-3p	MIMAT0000243	PAR-CLIP	tarbase
CD83	hsa-mir-21-5p	MIMAT0000076	PAR-CLIP, Microarrays	tarbase
CD83	hsa-mir-574-5p	MIMAT0004795	PAR-CLIP	tarbase
CD83	hsa-let-7i-5p	MIMAT0000415	PAR-CLIP	tarbase
CD83	hsa-mir-148b-3p	MIMAT0000759	PAR-CLIP	tarbase
CD83	hsa-mir-664a-5p	MIMAT0005948	HITS-CLIP	tarbase
CD93	hsa-mir-23b-5p	MIMAT0004587	HITS-CLIP	tarbase
CD93	hsa-mir-574-5p	MIMAT0004795	HITS-CLIP//PAR-CLIP	24906430|27292025
CD93	hsa-mir-181a-5p	MIMAT0000256	HITS-CLIP	tarbase
CD93	hsa-mir-29c-3p	MIMAT0000681	HITS-CLIP	tarbase
CD93	hsa-mir-29b-3p	MIMAT0000100	HITS-CLIP	tarbase
CDH5	hsa-mir-22-3p	MIMAT0000077	HITS-CLIP	tarbase
CDH5	hsa-mir-6721-5p	MIMAT0025852	HITS-CLIP	19536157
CDH5	hsa-mir-21-3p	MIMAT0004494	HITS-CLIP	tarbase
CDH5	hsa-mir-6132	MIMAT0024616	HITS-CLIP	19536157
CDH5	hsa-mir-4763-3p	MIMAT0019913	HITS-CLIP	19536157
CDH5	hsa-mir-23b-5p	MIMAT0004587	HITS-CLIP	tarbase
CDH5	hsa-mir-27b-3p	MIMAT0000419	Luciferase reporter assay	28396577
CDH5	hsa-mir-6836-5p	MIMAT0027574	HITS-CLIP	19536157
CDH5	hsa-mir-4632-5p	MIMAT0022977	HITS-CLIP	19536157
CDKN1C	hsa-mir-25-3p	MIMAT0000081	Luciferase reporter assay//qRT-PCR//Western blot	19153141
CDKN1C	hsa-mir-92b-3p	MIMAT0003218	Luciferase reporter assay//Western blot	19544458
CDKN1C	hsa-mir-92b	MIMAT0003218	Western blot	19544458
CDKN1C	hsa-mir-26b-5p	MIMAT0000083	HITS-CLIP	tarbase
CDKN1C	hsa-mir-34a-5p	MIMAT0000255	Biotin-Microarrays	tarbase
CDKN1C	hsa-mir-199a-5p	MIMAT0000231	Luciferase reporter assay	25588980
CDKN1C	hsa-mir-3615	MIMAT0017994	HITS-CLIP	tarbase
CDKN2B	hsa-mir-4640-5p	MIMAT0019699	HITS-CLIP	23313552
CDKN2B	hsa-mir-374b-5p	MIMAT0004955	Sequencing	20371350
CDKN2B	hsa-mir-4726-5p	MIMAT0019845	HITS-CLIP	23313552
CDKN2B	hsa-mir-15a-5p	MIMAT0000068	Luciferase reporter assay//qRT-PCR	28214350
CDKN2B	hsa-mir-574-5p	MIMAT0004795	HITS-CLIP	tarbase
CDKN2B	hsa-mir-34a-5p	MIMAT0000255	qPCR, Western Blot, Microarrays	tarbase
CDKN2B	hsa-mir-4710	MIMAT0019815	HITS-CLIP	23313552
CDKN2B	hsa-mir-3617-5p	MIMAT0017997	HITS-CLIP	23313552
CDKN2B	hsa-mir-6790-5p	MIMAT0027480	HITS-CLIP	23313552
CDO1	hsa-mir-139-5p	MIMAT0000250	HITS-CLIP	tarbase
CEBPD	hsa-mir-29b-1-5p	MIMAT0004514	HITS-CLIP	tarbase
CEBPD	hsa-mir-421	MIMAT0003339	PAR-CLIP	23592263
CEBPD	hsa-mir-139-5p	MIMAT0000250	HITS-CLIP	tarbase
CEBPD	hsa-mir-4673	MIMAT0019755	PAR-CLIP	23592263
CEBPD	hsa-mir-455-3p	MIMAT0004784	HITS-CLIP	19536157
CEBPD	hsa-mir-140-5p	MIMAT0000431	PAR-CLIP	23592263
CEBPD	hsa-mir-652-3p	MIMAT0003322	HITS-CLIP	tarbase
CEBPD	hsa-mir-93-3p	MIMAT0004509	HITS-CLIP	tarbase
CEBPD	hsa-mir-155-5p	MIMAT0000646	RNA-Seq	tarbase
CFD	hsa-mir-532-3p	MIMAT0004780	HITS-CLIP	tarbase
CFD	hsa-mir-629-3p	MIMAT0003298	HITS-CLIP	tarbase
CFD	hsa-mir-1260b	MIMAT0015041	HITS-CLIP	tarbase
CFL2	hsa-mir-148a-3p	MIMAT0000243	PAR-CLIP	tarbase
CFL2	hsa-mir-200c-3p	MIMAT0000617	Immunohistochemistry//Luciferase reporter assay//Microarray//QRTPCR	23497265
CFL2	hsa-mir-92b-3p	MIMAT0003218	HITS-CLIP	tarbase
CFL2	hsa-mir-200b-3p	MIMAT0000318	HITS-CLIP	tarbase
CFL2	hsa-mir-20b-5p	MIMAT0001413	HITS-CLIP//PAR-CLIP	22473208|21572407
CFL2	hsa-mir-125a-3p	MIMAT0004602	PAR-CLIP	23592263
CFL2	hsa-mir-141-3p	MIMAT0000432	HITS-CLIP	tarbase
CFL2	hsa-mir-130b-3p	MIMAT0000691	PAR-CLIP	21572407
CFL2	hsa-let-7b-5p	MIMAT0000063	PAR-CLIP, Microarrays, Chimeric fragments	tarbase
CFL2	hsa-let-7i-5p	MIMAT0000415	PAR-CLIP	tarbase
CFL2	hsa-mir-21	MIMAT0000076	Western blot	17991735
CFL2	hsa-mir-708-5p	MIMAT0004926	HITS-CLIP	tarbase
CFL2	hsa-mir-26b-5p	MIMAT0000083	HITS-CLIP	tarbase
CFL2	hsa-mir-28-5p	MIMAT0000085	HITS-CLIP, Microarrays	tarbase
CFL2	hsa-mir-652-3p	MIMAT0003322	CLEAR-CLIP	tarbase
CFL2	hsa-mir-148b-3p	MIMAT0000759	PAR-CLIP, Microarrays	tarbase
CFL2	hsa-mir-150-5p	MIMAT0000451	PAR-CLIP	tarbase
CFL2	hsa-mir-18a-5p	MIMAT0000072	HITS-CLIP, PAR-CLIP	tarbase
CFL2	hsa-mir-425-5p	MIMAT0003393	HITS-CLIP	tarbase
CFL2	hsa-mir-363-3p	MIMAT0000707	HITS-CLIP	tarbase
CFL2	hsa-mir-34a-5p	MIMAT0000255	Biotin-Microarrays, Microarrays	tarbase
CFL2	hsa-mir-4722-5p	MIMAT0019836	PAR-CLIP	27292025
CFL2	hsa-mir-3613-3p	MIMAT0017991	PAR-CLIP	21572407
CFL2	hsa-mir-152-3p	MIMAT0000438	PAR-CLIP	tarbase
CFL2	hsa-mir-532-3p	MIMAT0004780	PAR-CLIP	tarbase
CFL2	hsa-mir-429	MIMAT0001536	HITS-CLIP, Microarrays	tarbase
CFL2	hsa-mir-23c	MIMAT0018000	HITS-CLIP	tarbase
CFL2	hsa-mir-30e-5p	MIMAT0000692	HITS-CLIP, PAR-CLIP	tarbase
CFL2	hsa-mir-4710	MIMAT0019815	PAR-CLIP	23592263
CFL2	hsa-mir-200a-3p	MIMAT0000682	HITS-CLIP	tarbase
CFL2	hsa-mir-18b-5p	MIMAT0001412	HITS-CLIP	tarbase
CFL2	hsa-mir-194-5p	MIMAT0000460	HITS-CLIP	tarbase
CFL2	hsa-mir-484	MIMAT0002174	HITS-CLIP	tarbase
CFL2	hsa-mir-6808-5p	MIMAT0027516	PAR-CLIP	23592263
CFL2	hsa-mir-6880-5p	MIMAT0027660	PAR-CLIP	27292025
CFLAR	hsa-mir-15a-5p	MIMAT0000068	HITS-CLIP	tarbase
CFLAR	hsa-mir-324-3p	MIMAT0000762	HITS-CLIP	tarbase
CFLAR	hsa-mir-326	MIMAT0000756	HITS-CLIP	tarbase
CFLAR	hsa-mir-99b-5p	MIMAT0000689	HITS-CLIP	tarbase
CFLAR	hsa-mir-212-3p	MIMAT0000269	HITS-CLIP	tarbase
CFLAR	hsa-mir-132-3p	MIMAT0000426	HITS-CLIP	tarbase
CFLAR	hsa-mir-3613-3p	MIMAT0017991	HITS-CLIP	tarbase
CFLAR	hsa-mir-22-5p	MIMAT0004495	HITS-CLIP	tarbase
CFLAR	hsa-mir-155-5p	MIMAT0000646	HITS-CLIP, Microarrays	tarbase
CFLAR	hsa-mir-1270	MIMAT0005924	HITS-CLIP	tarbase
CFLAR	hsa-mir-491-5p	MIMAT0002807	HITS-CLIP	tarbase
CFLAR	hsa-mir-484	MIMAT0002174	HITS-CLIP	tarbase
CFLAR	hsa-mir-766-3p	MIMAT0003888	HITS-CLIP	tarbase
CFLAR	hsa-mir-1246	MIMAT0005898	PAR-CLIP	tarbase
CGNL1	hsa-mir-1273h-5p	MIMAT0030415	PAR-CLIP	27292025
CGNL1	hsa-mir-3613-3p	MIMAT0017991	PAR-CLIP	27292025
CGNL1	hsa-mir-6779-5p	MIMAT0027458	PAR-CLIP	27292025
CGNL1	hsa-mir-744-5p	MIMAT0004945	CLASH	23622248
CGNL1	hsa-mir-769-5p	MIMAT0003886	PAR-CLIP	tarbase
CGNL1	hsa-mir-6799-5p	MIMAT0027498	PAR-CLIP	27292025
CGNL1	hsa-mir-30c-2-3p	MIMAT0004550	PAR-CLIP	27292025
CGNL1	hsa-mir-6808-5p	MIMAT0027516	PAR-CLIP	27292025
CGNL1	hsa-mir-7106-5p	MIMAT0028109	PAR-CLIP	27292025
CGNL1	hsa-mir-665	MIMAT0004952	PAR-CLIP	27292025
CGNL1	hsa-mir-766-3p	MIMAT0003888	HITS-CLIP	tarbase
CGNL1	hsa-mir-30c-1-3p	MIMAT0004674	PAR-CLIP	27292025
CGNL1	hsa-mir-30b-3p	MIMAT0004589	PAR-CLIP	27292025
CGNL1	hsa-mir-3065-3p	MIMAT0015378	PAR-CLIP	27292025
CGNL1	hsa-mir-6785-5p	MIMAT0027470	PAR-CLIP	27292025
CHI3L2	hsa-mir-1287-5p	MIMAT0005878	PAR-CLIP	tarbase
CHN1	hsa-mir-1301-3p	MIMAT0005797	CLASH	23622248
CHN1	hsa-mir-193b-5p	MIMAT0004767	HITS-CLIP	tarbase
CHRDL1	hsa-mir-3185	MIMAT0015065	HITS-CLIP	23824327
CHRDL1	hsa-mir-574-5p	MIMAT0004795	HITS-CLIP	23824327|27418678
CHRDL1	hsa-mir-155-5p	MIMAT0000646	HITS-CLIP	23824327|23313552|27418678
CHRDL1	hsa-mir-6891-5p	MIMAT0027682	HITS-CLIP//PAR-CLIP	24398324|22012620|23706177|26701625|27292025
CHRDL1	hsa-mir-4510	MIMAT0019047	HITS-CLIP//PAR-CLIP	23592263|24398324|22012620|23706177|26701625|27292025
CHRDL1	hsa-mir-8085	MIMAT0031012	HITS-CLIP//PAR-CLIP	23592263|24398324|22012620|23706177|26701625|27292025
CHRDL1	hsa-mir-6133	MIMAT0024617	HITS-CLIP//PAR-CLIP	23592263|24398324|22012620|23706177|26701625|27292025
CHRDL1	hsa-mir-4419a	MIMAT0018931	HITS-CLIP//PAR-CLIP	23592263|24398324|22012620|23706177|26701625|27292025
CHRDL1	hsa-mir-6785-5p	MIMAT0027470	HITS-CLIP//PAR-CLIP	23592263|24398324|22012620|23706177|26701625|27292025
CHRDL1	hsa-mir-4306	MIMAT0016858	HITS-CLIP//PAR-CLIP	23592263|24398324|22012620|23706177|26701625|27292025
CHRDL1	hsa-mir-6797-5p	MIMAT0027494	HITS-CLIP//PAR-CLIP	23592263|24398324|22012620|23706177|26701625|27292025
CITED2	hsa-mir-149-5p	MIMAT0000450	HITS-CLIP	tarbase
CITED2	hsa-mir-128-3p	MIMAT0000424	Microarrays, Chimeric fragments	tarbase
CITED2	hsa-mir-532-3p	MIMAT0004780	HITS-CLIP	tarbase
CITED2	hsa-mir-409-3p	MIMAT0001639	HITS-CLIP	tarbase
CITED2	hsa-mir-493-3p	MIMAT0003161	PAR-CLIP	22100165
CITED2	hsa-mir-505-5p	MIMAT0004776	HITS-CLIP	tarbase
CITED2	hsa-mir-182-5p	MIMAT0000259	PAR-CLIP	21572407
CITED2	hsa-mir-30e-3p	MIMAT0000693	HITS-CLIP	tarbase
CITED2	hsa-mir-664a-5p	MIMAT0005948	HITS-CLIP	tarbase
CITED2	hsa-mir-1301-3p	MIMAT0005797	HITS-CLIP	tarbase
CITED2	hsa-mir-874-3p	MIMAT0004911	HITS-CLIP	tarbase
CITED2	hsa-mir-489-3p	MIMAT0002805	PAR-CLIP	21572407
CITED2	hsa-mir-18a-3p	MIMAT0002891	HITS-CLIP	tarbase
CITED2	hsa-mir-140-5p	MIMAT0000431	PAR-CLIP	tarbase
CITED2	hsa-mir-936	MIMAT0004979	HITS-CLIP	tarbase
CITED2	hsa-mir-143-5p	MIMAT0004599	HITS-CLIP	tarbase
CITED2	hsa-mir-181a-2-3p	MIMAT0004558	HITS-CLIP	tarbase
CITED2	hsa-mir-181a-5p	MIMAT0000256	HITS-CLIP	tarbase
CITED2	hsa-mir-885-3p	MIMAT0004948	PAR-CLIP	23592263
CITED2	hsa-mir-1270	MIMAT0005924	PAR-CLIP	tarbase
CITED2	hsa-mir-491-5p	MIMAT0002807	HITS-CLIP, PAR-CLIP	tarbase
CITED2	hsa-mir-155-5p	MIMAT0000646	RNA-Seq, Microarrays	tarbase
CITED2	hsa-mir-429	MIMAT0001536	HITS-CLIP	tarbase
CITED2	hsa-mir-744-5p	MIMAT0004945	HITS-CLIP	tarbase
CITED2	hsa-mir-17-3p	MIMAT0000071	HITS-CLIP, PAR-CLIP	tarbase
CITED2	hsa-mir-6126	MIMAT0024599	PAR-CLIP	22100165
CITED2	hsa-mir-34a-5p	MIMAT0000255	HITS-CLIP, PAR-CLIP, Biotin-Microarrays, Microarrays	tarbase
CLDN11	hsa-mir-92b-3p	MIMAT0003218	HITS-CLIP, PAR-CLIP	tarbase
CLDN11	hsa-mir-6126	MIMAT0024599	PAR-CLIP	22012620
CLDN11	hsa-mir-29c-3p	MIMAT0000681	HITS-CLIP	tarbase
CLDN11	hsa-mir-29b-3p	MIMAT0000100	HITS-CLIP	tarbase
CLDN11	hsa-mir-30b-3p	MIMAT0004589	HITS-CLIP	tarbase
CLDN11	hsa-mir-363-3p	MIMAT0000707	HITS-CLIP	tarbase
CLDN11	hsa-mir-25-3p	MIMAT0000081	PAR-CLIP	tarbase
CLDN11	hsa-mir-766-3p	MIMAT0003888	HITS-CLIP	tarbase
CLDN11	hsa-mir-99b-5p	MIMAT0000689	HITS-CLIP	tarbase
CLDN11	hsa-mir-21-3p	MIMAT0004494	HITS-CLIP	tarbase
CLDN5	hsa-mir-22-5p	MIMAT0004495	HITS-CLIP	tarbase
CLEC14A	hsa-mir-22-5p	MIMAT0004495	HITS-CLIP	tarbase
CLEC14A	hsa-mir-21-3p	MIMAT0004494	HITS-CLIP	tarbase
CLEC14A	hsa-mir-31-5p	MIMAT0000089	HITS-CLIP	tarbase
CLEC14A	hsa-mir-330-3p	MIMAT0000751	HITS-CLIP	tarbase
CLEC7A	hsa-mir-6785-5p	MIMAT0027470	HITS-CLIP	23824327
CLEC7A	hsa-mir-1273h-5p	MIMAT0030415	HITS-CLIP	23824327
CLEC7A	hsa-mir-6799-5p	MIMAT0027498	HITS-CLIP	23824327
CLEC7A	hsa-mir-4284	MIMAT0016915	HITS-CLIP	23824327
CLEC7A	hsa-mir-30c-2-3p	MIMAT0004550	HITS-CLIP	23824327
CLEC7A	hsa-mir-7106-5p	MIMAT0028109	HITS-CLIP	23824327
CLEC7A	hsa-mir-30c-1-3p	MIMAT0004674	HITS-CLIP	23824327
CLEC7A	hsa-mir-30b-3p	MIMAT0004589	HITS-CLIP	23824327
CLEC7A	hsa-mir-6779-5p	MIMAT0027458	HITS-CLIP	23824327
CLEC7A	hsa-mir-7977	MIMAT0031180	HITS-CLIP	23824327
CLIC5	hsa-mir-320e	MIMAT0015072	HITS-CLIP	tarbase
CLIC5	hsa-mir-21-3p	MIMAT0004494	HITS-CLIP	tarbase
CLIC5	hsa-mir-34a-5p	MIMAT0000255	HITS-CLIP	23824327
CLIC5	hsa-mir-30c-1-3p	MIMAT0004674	HITS-CLIP	tarbase
CLIC5	hsa-mir-8073	MIMAT0031000	HITS-CLIP	23824327
CLIC5	hsa-mir-17-3p	MIMAT0000071	PAR-CLIP	tarbase
CLIC5	hsa-mir-532-3p	MIMAT0004780	HITS-CLIP	19536157
CLIC5	hsa-mir-500b-3p	MIMAT0027032	HITS-CLIP	19536157
CLIC5	hsa-mir-29b-2-5p	MIMAT0004515	PAR-CLIP	tarbase
CLU	hsa-mir-25-5p	MIMAT0004498	PAR-CLIP	26701625
CLU	hsa-mir-21-5p	MIMAT0000076	Luciferase reporter assay	24327270
CLU	hsa-mir-4722-5p	MIMAT0019836	PAR-CLIP	26701625
CLU	hsa-mir-425-5p	MIMAT0003393	CLASH	23622248
CLU	hsa-mir-4749-5p	MIMAT0019885	PAR-CLIP	26701625
CLU	hsa-mir-7109-5p	MIMAT0028115	PAR-CLIP	26701625
CLU	hsa-mir-27a-5p	MIMAT0004501	HITS-CLIP	tarbase
CLU	hsa-mir-4443	MIMAT0018961	PAR-CLIP	26701625
CLU	hsa-mir-4665-5p	MIMAT0019739	PAR-CLIP	26701625
CLU	hsa-mir-17-3p	MIMAT0000071	HITS-CLIP	tarbase
CLU	hsa-mir-8085	MIMAT0031012	PAR-CLIP	26701625
CLU	hsa-mir-4505	MIMAT0019041	PAR-CLIP	26701625
CLU	hsa-mir-326	MIMAT0000756	PAR-CLIP	26701625
CLU	hsa-mir-1275	MIMAT0005929	PAR-CLIP	26701625
CLU	hsa-mir-650	MIMAT0003320	PAR-CLIP	26701625
CLU	hsa-mir-6846-5p	MIMAT0027592	PAR-CLIP	26701625
CLU	hsa-mir-3175	MIMAT0015052	PAR-CLIP	26701625
CLU	hsa-mir-15a-5p	MIMAT0000068	PAR-CLIP	26701625
CLU	hsa-mir-6848-5p	MIMAT0027596	PAR-CLIP	26701625
CLU	hsa-mir-18a-3p	MIMAT0002891	CLASH	23622248
CLU	hsa-mir-4486	MIMAT0019020	PAR-CLIP	26701625
CLU	hsa-mir-6889-5p	MIMAT0027678	PAR-CLIP	26701625
CLU	hsa-mir-27b-3p	MIMAT0000419	PAR-CLIP	tarbase
CNN3	hsa-mir-181a-2-3p	MIMAT0004558	HITS-CLIP	tarbase
CNN3	hsa-mir-21-3p	MIMAT0004494	HITS-CLIP	tarbase
CNN3	hsa-mir-939-5p	MIMAT0004982	HITS-CLIP	tarbase
CNN3	hsa-mir-335-5p	MIMAT0000765	HITS-CLIP	tarbase
CNN3	hsa-mir-181b-5p	MIMAT0000257	HITS-CLIP	tarbase
CNN3	hsa-mir-652-3p	MIMAT0003322	CLASH	23622248
CNN3	hsa-mir-149-5p	MIMAT0000450	HITS-CLIP	tarbase
CNN3	hsa-mir-15a-5p	MIMAT0000068	CLASH	23622248
CNN3	hsa-mir-339-5p	MIMAT0000764	Chimeric fragments	tarbase
CNN3	hsa-mir-155-5p	MIMAT0000646	RNA-Seq, Microarrays	tarbase
CNN3	hsa-mir-28-5p	MIMAT0000085	CLASH	23622248
CNN3	hsa-mir-423-5p	MIMAT0004748	PAR-CLIP	tarbase
CNN3	hsa-mir-4668-5p	MIMAT0019745	HITS-CLIP	23824327
CNN3	hsa-mir-181d-5p	MIMAT0002821	HITS-CLIP	tarbase
CNN3	hsa-mir-629-5p	MIMAT0004810	HITS-CLIP	tarbase
CNRIP1	hsa-mir-34a-5p	MIMAT0000255	Biotin-Microarrays	tarbase
CNRIP1	hsa-mir-27a-5p	MIMAT0004501	HITS-CLIP	tarbase
CNRIP1	hsa-mir-181a-2-3p	MIMAT0004558	HITS-CLIP	tarbase
COL12A1	hsa-mir-18b-5p	MIMAT0001412	HITS-CLIP	tarbase
COL12A1	hsa-mir-27b-3p	MIMAT0000419	HITS-CLIP	tarbase
COL12A1	hsa-mir-432-5p	MIMAT0002814	HITS-CLIP	tarbase
COL12A1	hsa-mir-29b-2-5p	MIMAT0004515	HITS-CLIP	tarbase
COL12A1	hsa-mir-708-5p	MIMAT0004926	HITS-CLIP	tarbase
COL12A1	hsa-mir-21-3p	MIMAT0004494	HITS-CLIP	tarbase
COL12A1	hsa-mir-15a-5p	MIMAT0000068	HITS-CLIP	tarbase
COL12A1	hsa-mir-128-3p	MIMAT0000424	HITS-CLIP	tarbase
COL12A1	hsa-mir-493-3p	MIMAT0003161	HITS-CLIP	tarbase
COL12A1	hsa-mir-455-3p	MIMAT0004784	PAR-CLIP	23592263
COL12A1	hsa-mir-99b-5p	MIMAT0000689	HITS-CLIP	tarbase
COL12A1	hsa-mir-532-3p	MIMAT0004780	HITS-CLIP	tarbase
COL12A1	hsa-mir-181c-5p	MIMAT0000258	HITS-CLIP	tarbase
COL12A1	hsa-mir-134-5p	MIMAT0000447	HITS-CLIP	tarbase
COL12A1	hsa-mir-18a-5p	MIMAT0000072	HITS-CLIP	tarbase
COL12A1	hsa-mir-28-3p	MIMAT0004502	HITS-CLIP	tarbase
COL12A1	hsa-mir-26b-5p	MIMAT0000083	pSILAC	23939832
COL12A1	hsa-mir-30c-2-3p	MIMAT0004550	HITS-CLIP	tarbase
COL12A1	hsa-mir-484	MIMAT0002174	HITS-CLIP	tarbase
COL12A1	hsa-mir-212-3p	MIMAT0000269	HITS-CLIP, Microarrays	tarbase
COL12A1	hsa-mir-423-5p	MIMAT0004748	HITS-CLIP	tarbase
COL12A1	hsa-mir-194-5p	MIMAT0000460	HITS-CLIP	tarbase
COL12A1	hsa-mir-92b-3p	MIMAT0003218	HITS-CLIP	tarbase
COL12A1	hsa-mir-425-5p	MIMAT0003393	HITS-CLIP	tarbase
COL12A1	hsa-mir-181a-2-3p	MIMAT0004558	HITS-CLIP	tarbase
COL12A1	hsa-mir-532-5p	MIMAT0002888	HITS-CLIP	tarbase
COL12A1	hsa-mir-132-3p	MIMAT0000426	HITS-CLIP	tarbase
COL12A1	hsa-mir-25-3p	MIMAT0000081	HITS-CLIP	tarbase
COL12A1	hsa-mir-744-5p	MIMAT0004945	HITS-CLIP	tarbase
COL12A1	hsa-mir-181b-5p	MIMAT0000257	HITS-CLIP	tarbase
COL12A1	hsa-mir-324-3p	MIMAT0000762	HITS-CLIP	tarbase
COL12A1	hsa-mir-181a-5p	MIMAT0000256	HITS-CLIP	tarbase
COL12A1	hsa-mir-34a-5p	MIMAT0000255	Biotin-Microarrays, Microarrays	tarbase
COL12A1	hsa-mir-181d-5p	MIMAT0002821	HITS-CLIP	tarbase
COL12A1	hsa-mir-21-5p	MIMAT0000076	HITS-CLIP	tarbase
COL12A1	hsa-mir-155-5p	MIMAT0000646	RNA-Seq, Microarrays	tarbase
COL12A1	hsa-mir-10b-5p	MIMAT0000254	HITS-CLIP	tarbase
COL12A1	hsa-mir-30e-5p	MIMAT0000692	HITS-CLIP	tarbase
COL12A1	hsa-mir-197-3p	MIMAT0000227	HITS-CLIP	tarbase
COL12A1	hsa-mir-140-5p	MIMAT0000431	HITS-CLIP	tarbase
COL12A1	hsa-let-7i-5p	MIMAT0000415	HITS-CLIP	tarbase
COL12A1	hsa-mir-139-5p	MIMAT0000250	HITS-CLIP	tarbase
COL12A1	hsa-mir-30e-3p	MIMAT0000693	HITS-CLIP	tarbase
COL13A1	hsa-mir-4430	MIMAT0018945	HITS-CLIP	21572407
COL13A1	hsa-mir-504-3p	MIMAT0026612	HITS-CLIP	21572407
COL13A1	hsa-mir-4763-3p	MIMAT0019913	HITS-CLIP	21572407
COL13A1	hsa-mir-6808-5p	MIMAT0027516	HITS-CLIP	21572407
COL13A1	hsa-mir-3135b	MIMAT0018985	HITS-CLIP	21572407
COL13A1	hsa-mir-3652	MIMAT0018072	HITS-CLIP	21572407
COL4A3	hsa-mir-93-3p	MIMAT0004509	HITS-CLIP	tarbase
COL4A3	hsa-mir-452-5p	MIMAT0001635	HITS-CLIP	tarbase
COL4A5	hsa-mir-769-5p	MIMAT0003886	HITS-CLIP	tarbase
COL4A5	hsa-mir-29c-3p	MIMAT0000681	HITS-CLIP	tarbase
COL4A5	hsa-mir-199a-3p	MIMAT0000232	PAR-CLIP	22100165
COL4A5	hsa-mir-625-5p	MIMAT0003294	HITS-CLIP	tarbase
COL4A5	hsa-mir-92a-1-5p	MIMAT0004507	HITS-CLIP	tarbase
COL4A5	hsa-mir-15a-5p	MIMAT0000068	HITS-CLIP	tarbase
COL4A5	hsa-mir-199b-3p	MIMAT0004563	PAR-CLIP	22100165
COL4A5	hsa-mir-22-3p	MIMAT0000077	HITS-CLIP	tarbase
COL4A5	hsa-mir-1296-5p	MIMAT0005794	HITS-CLIP	tarbase
COL4A5	hsa-mir-183-3p	MIMAT0004560	HITS-CLIP	tarbase
COL4A5	hsa-mir-936	MIMAT0004979	PAR-CLIP	22100165
COLEC12	hsa-let-7i-5p	MIMAT0000415	PAR-CLIP	21572407
COLEC12	hsa-mir-30e-3p	MIMAT0000693	HITS-CLIP	23824327
COLEC12	hsa-mir-1226-5p	MIMAT0005576	HITS-CLIP	tarbase
COLEC12	hsa-mir-148a-3p	MIMAT0000243	HITS-CLIP	23824327
COLEC12	hsa-mir-324-3p	MIMAT0000762	HITS-CLIP	tarbase
COLEC12	hsa-mir-152-3p	MIMAT0000438	HITS-CLIP	23824327
COLEC12	hsa-mir-148b-3p	MIMAT0000759	HITS-CLIP	23824327
COLEC12	hsa-let-7b-5p	MIMAT0000063	PAR-CLIP	21572407
COLEC12	hsa-mir-29b-2-5p	MIMAT0004515	HITS-CLIP	23824327
CORO1C	hsa-mir-3609	MIMAT0017986	PAR-CLIP	tarbase
CORO1C	hsa-mir-1224-5p	MIMAT0005458	HITS-CLIP	tarbase
CORO1C	hsa-mir-433-3p	MIMAT0001627	HITS-CLIP	tarbase
CORO1C	hsa-mir-182-5p	MIMAT0000259	PAR-CLIP	tarbase
CORO1C	hsa-mir-409-3p	MIMAT0001639	HITS-CLIP	tarbase
CORO1C	hsa-mir-29c-3p	MIMAT0000681	HITS-CLIP	tarbase
CORO1C	hsa-mir-3187-3p	MIMAT0015069	Chimeric fragments	tarbase
CORO1C	hsa-mir-199b-5p	MIMAT0000263	HITS-CLIP	tarbase
CORO1C	hsa-mir-486-3p	MIMAT0004762	HITS-CLIP	tarbase
CORO1C	hsa-let-7b-5p	MIMAT0000063	HITS-CLIP, Microarrays	tarbase
CORO1C	hsa-mir-3687	MIMAT0018115	HITS-CLIP	tarbase
CORO1C	hsa-mir-24-2-5p	MIMAT0004497	HITS-CLIP	tarbase
CORO1C	hsa-mir-93-3p	MIMAT0004509	PAR-CLIP	tarbase
CORO1C	hsa-mir-671-5p	MIMAT0003880	PAR-CLIP	20371350
CORO1C	hsa-mir-30e-3p	MIMAT0000693	HITS-CLIP	tarbase
CORO1C	hsa-mir-155-5p	MIMAT0000646	Microarrays, Chimeric fragments	tarbase
CORO1C	hsa-mir-6124	MIMAT0024597	PAR-CLIP	21572407
CORO1C	hsa-mir-181a-5p	MIMAT0000256	HITS-CLIP	tarbase
CORO1C	hsa-let-7i-5p	MIMAT0000415	HITS-CLIP	tarbase
CORO1C	hsa-mir-1180-3p	MIMAT0005825	HITS-CLIP	tarbase
CORO1C	hsa-mir-330-3p	MIMAT0000751	PAR-CLIP	tarbase
CORO1C	hsa-mir-29b-3p	MIMAT0000100	HITS-CLIP	tarbase
CORO1C	hsa-mir-423-5p	MIMAT0004748	HITS-CLIP	tarbase
CORO1C	hsa-mir-1301-3p	MIMAT0005797	CLASH	23622248
CORO1C	hsa-mir-30c-1-3p	MIMAT0004674	HITS-CLIP	tarbase
CORO1C	hsa-mir-5100	MIMAT0022259	PAR-CLIP	tarbase
CORO1C	hsa-mir-27a-5p	MIMAT0004501	HITS-CLIP	tarbase
CORO1C	hsa-mir-26b-5p	MIMAT0000083	HITS-CLIP	tarbase
CORO1C	hsa-mir-132-3p	MIMAT0000426	HITS-CLIP	tarbase
CORO1C	hsa-mir-22-3p	MIMAT0000077	HITS-CLIP	tarbase
CORO1C	hsa-mir-22-5p	MIMAT0004495	HITS-CLIP	tarbase
CORO1C	hsa-mir-212-3p	MIMAT0000269	HITS-CLIP	tarbase
CORO1C	hsa-mir-30c-2-3p	MIMAT0004550	HITS-CLIP	tarbase
CORO1C	hsa-mir-199a-5p	MIMAT0000231	HITS-CLIP	tarbase
CORO1C	hsa-mir-34a-5p	MIMAT0000255	HITS-CLIP	tarbase
CORO1C	hsa-mir-25-3p	MIMAT0000081	HITS-CLIP, PAR-CLIP	tarbase
CPED1	hsa-mir-224-5p	MIMAT0000281	HITS-CLIP	tarbase
CREB5	hsa-mir-128-3p	MIMAT0000424	PAR-CLIP	27292025
CREB5	hsa-mir-130b-3p	MIMAT0000691	PAR-CLIP	tarbase
CREB5	hsa-mir-29c-3p	MIMAT0000681	Luciferase reporter assay//Next Generation Sequencing (NGS)//qRT-PCR	28160548
CREB5	hsa-mir-182-5p	MIMAT0000259	Luciferase reporter assay	23249749
CREB5	hsa-mir-425-5p	MIMAT0003393	HITS-CLIP	tarbase
CREB5	hsa-mir-6768-5p	MIMAT0027436	PAR-CLIP	27292025
CREB5	hsa-mir-20b-5p	MIMAT0001413	PAR-CLIP	tarbase
CREB5	hsa-mir-629-3p	MIMAT0003298	HITS-CLIP	tarbase
CREB5	hsa-mir-29b-3p	MIMAT0000100	PAR-CLIP	tarbase
CREB5	hsa-mir-106b-3p	MIMAT0004672	HITS-CLIP	tarbase
CREB5	hsa-mir-212-3p	MIMAT0000269	HITS-CLIP	tarbase
CREB5	hsa-mir-92a-1-5p	MIMAT0004507	HITS-CLIP	19536157
CREB5	hsa-mir-29b-2-5p	MIMAT0004515	HITS-CLIP	19536157
CREB5	hsa-mir-27b-5p	MIMAT0004588	HITS-CLIP	tarbase
CREB5	hsa-let-7i-5p	MIMAT0000415	PAR-CLIP	tarbase
CRIM1	hsa-mir-15a-5p	MIMAT0000068	PAR-CLIP	23446348|21572407|20371350
CRIM1	hsa-mir-20b-5p	MIMAT0001413	Luciferase reporter assay//qRT-PCR	21042576
CRIM1	hsa-mir-30b-3p	MIMAT0004589	HITS-CLIP	tarbase
CRIM1	hsa-mir-181a-5p	MIMAT0000256	HITS-CLIP	tarbase
CRIM1	hsa-mir-17-3p	MIMAT0000071	HITS-CLIP	tarbase
CRIM1	hsa-mir-18a-5p	MIMAT0000072	PAR-CLIP	22012620
CRIM1	hsa-mir-152-3p	MIMAT0000438	HITS-CLIP	tarbase
CRIM1	hsa-mir-421	MIMAT0003339	HITS-CLIP	tarbase
CRIM1	hsa-mir-24-2-5p	MIMAT0004497	HITS-CLIP	tarbase
CRIM1	hsa-mir-181b-5p	MIMAT0000257	HITS-CLIP	tarbase
CRIM1	hsa-mir-22-3p	MIMAT0000077	HITS-CLIP	tarbase
CRIM1	hsa-mir-363-3p	MIMAT0000707	PAR-CLIP	tarbase
CRIM1	hsa-mir-18b-5p	MIMAT0001412	PAR-CLIP	22012620
CRIM1	hsa-mir-214-5p	MIMAT0004564	HITS-CLIP	tarbase
CRIM1	hsa-mir-423-5p	MIMAT0004748	HITS-CLIP	tarbase
CRIM1	hsa-mir-181a-2-3p	MIMAT0004558	HITS-CLIP	tarbase
CRIM1	hsa-mir-148a-3p	MIMAT0000243	HITS-CLIP	tarbase
CRIM1	hsa-mir-1301-3p	MIMAT0005797	HITS-CLIP	tarbase
CRIM1	hsa-mir-181c-5p	MIMAT0000258	HITS-CLIP	tarbase
CRIM1	hsa-mir-139-5p	MIMAT0000250	HITS-CLIP	tarbase
CRIM1	hsa-mir-181d-5p	MIMAT0002821	HITS-CLIP	tarbase
CRIM1	hsa-mir-30c-1-3p	MIMAT0004674	HITS-CLIP	tarbase
CRIM1	hsa-mir-455-3p	MIMAT0004784	CLASH	23622248
CRIM1	hsa-mir-148b-3p	MIMAT0000759	HITS-CLIP	tarbase
CRIM1	hsa-mir-92b-3p	MIMAT0003218	CLASH	23622248
CRIM1	hsa-mir-27b-3p	MIMAT0000419	HITS-CLIP, PAR-CLIP	tarbase
CRIM1	hsa-mir-885-3p	MIMAT0004948	PAR-CLIP	22012620
CRIM1	hsa-mir-183-5p	MIMAT0000261	PAR-CLIP	22012620
CRIM1	hsa-mir-484	MIMAT0002174	HITS-CLIP	tarbase
CRIM1	hsa-mir-27a-5p	MIMAT0004501	HITS-CLIP	tarbase
CRIM1	hsa-mir-503-5p	MIMAT0002874	HITS-CLIP	tarbase
CRIM1	hsa-mir-27b-5p	MIMAT0004588	HITS-CLIP	tarbase
CRIM1	hsa-mir-769-5p	MIMAT0003886	HITS-CLIP	tarbase
CRISPLD2	hsa-mir-6768-5p	MIMAT0027436	HITS-CLIP	24906430|23824327|23313552|27418678
CRISPLD2	hsa-mir-3613-3p	MIMAT0017991	HITS-CLIP	23824327
CRISPLD2	hsa-mir-30b-3p	MIMAT0004589	PAR-CLIP	23592263
CRISPLD2	hsa-mir-1307-3p	MIMAT0005951	HITS-CLIP	24906430
CRISPLD2	hsa-mir-1273h-5p	MIMAT0030415	PAR-CLIP	23592263
CRISPLD2	hsa-mir-1247-3p	MIMAT0022721	HITS-CLIP	24906430
CRISPLD2	hsa-mir-143-5p	MIMAT0004599	HITS-CLIP	24906430
CRISPLD2	hsa-mir-197-3p	MIMAT0000227	HITS-CLIP	24906430
CRISPLD2	hsa-mir-6779-5p	MIMAT0027458	PAR-CLIP	23592263
CRISPLD2	hsa-mir-28-5p	MIMAT0000085	HITS-CLIP	23824327
CRISPLD2	hsa-mir-3135b	MIMAT0018985	HITS-CLIP	24906430
CRISPLD2	hsa-mir-20b-5p	MIMAT0001413	HITS-CLIP//PAR-CLIP	23446348|23313552
CRISPLD2	hsa-mir-3652	MIMAT0018072	HITS-CLIP	24906430
CRISPLD2	hsa-mir-7106-5p	MIMAT0028109	PAR-CLIP	23592263
CRISPLD2	hsa-mir-365b-5p	MIMAT0022833	HITS-CLIP	tarbase
CRISPLD2	hsa-mir-574-5p	MIMAT0004795	HITS-CLIP	23824327
CRISPLD2	hsa-mir-1273g-3p	MIMAT0022742	PAR-CLIP	23446348
CRISPLD2	hsa-mir-4284	MIMAT0016915	HITS-CLIP	24906430
CRISPLD2	hsa-mir-6799-5p	MIMAT0027498	PAR-CLIP	23592263
CRISPLD2	hsa-mir-6785-5p	MIMAT0027470	PAR-CLIP	23592263
CRISPLD2	hsa-mir-650	MIMAT0003320	PAR-CLIP	23592263
CRISPLD2	hsa-mir-150-5p	MIMAT0000451	HITS-CLIP	23313552
CRISPLD2	hsa-mir-7977	MIMAT0031180	HITS-CLIP	23824327
CRISPLD2	hsa-mir-22-5p	MIMAT0004495	HITS-CLIP	23824327
CRISPLD2	hsa-mir-504-3p	MIMAT0026612	HITS-CLIP	24906430
CRISPLD2	hsa-mir-34a-5p	MIMAT0000255	Biotin-Microarrays	tarbase
CRISPLD2	hsa-mir-4430	MIMAT0018945	HITS-CLIP	24906430
CRISPLD2	hsa-mir-665	MIMAT0004952	PAR-CLIP	23592263
CRISPLD2	hsa-mir-708-5p	MIMAT0004926	HITS-CLIP	23824327
CRISPLD2	hsa-mir-6894-5p	MIMAT0027688	HITS-CLIP//PAR-CLIP	23592263|23824327
CRISPLD2	hsa-mir-4634	MIMAT0019691	HITS-CLIP	24906430
CRISPLD2	hsa-mir-4668-5p	MIMAT0019745	HITS-CLIP	23824327
CRTAP	hsa-mir-493-3p	MIMAT0003161	PAR-CLIP	23592263|20371350
CRTAP	hsa-mir-4253	MIMAT0016882	HITS-CLIP//PAR-CLIP	23592263|23824327
CRTAP	hsa-mir-6779-5p	MIMAT0027458	HITS-CLIP	23824327
CRTAP	hsa-let-7b-5p	MIMAT0000063	PAR-CLIP	tarbase
CRTAP	hsa-mir-106b-3p	MIMAT0004672	HITS-CLIP	tarbase
CRTAP	hsa-mir-1273h-5p	MIMAT0030415	HITS-CLIP	23824327
CRTAP	hsa-mir-30b-3p	MIMAT0004589	HITS-CLIP	23824327
CRTAP	hsa-mir-4763-3p	MIMAT0019913	PAR-CLIP	23592263|26701625
CRTAP	hsa-mir-4284	MIMAT0016915	HITS-CLIP//PAR-CLIP	23592263|23824327|26701625
CRTAP	hsa-mir-30e-5p	MIMAT0000692	PAR-CLIP	tarbase
CRTAP	hsa-mir-7977	MIMAT0031180	HITS-CLIP	23824327
CRTAP	hsa-mir-484	MIMAT0002174	CLASH//PAR-CLIP	23622248|26701625
CRTAP	hsa-mir-1296-5p	MIMAT0005794	CLASH	23622248
CRTAP	hsa-mir-200b-3p	MIMAT0000318	HITS-CLIP	tarbase
CRTAP	hsa-mir-296-3p	MIMAT0004679	CLASH	23622248
CRTAP	hsa-mir-34a-5p	MIMAT0000255	HITS-CLIP, Biotin-Microarrays	tarbase
CRTAP	hsa-mir-200c-3p	MIMAT0000617	HITS-CLIP, Microarrays	tarbase
CRTAP	hsa-let-7i-5p	MIMAT0000415	PAR-CLIP	tarbase
CRTAP	hsa-mir-22-3p	MIMAT0000077	HITS-CLIP	tarbase
CRTAP	hsa-mir-6785-5p	MIMAT0027470	HITS-CLIP	23824327
CRTAP	hsa-mir-125b-2-3p	MIMAT0004603	HITS-CLIP	tarbase
CRTAP	hsa-mir-199a-3p	MIMAT0000232	PAR-CLIP	tarbase
CRTAP	hsa-mir-6799-5p	MIMAT0027498	HITS-CLIP	23824327
CRTAP	hsa-mir-6808-5p	MIMAT0027516	PAR-CLIP	23592263|26701625
CRTAP	hsa-mir-27b-3p	MIMAT0000419	HITS-CLIP	tarbase
CRTAP	hsa-mir-30e-3p	MIMAT0000693	PAR-CLIP	tarbase
CRTAP	hsa-mir-7150	MIMAT0028211	PAR-CLIP	23592263|26701625
CRTAP	hsa-mir-7106-5p	MIMAT0028109	HITS-CLIP	23824327
CRTAP	hsa-mir-17-3p	MIMAT0000071	HITS-CLIP	tarbase
CRTAP	hsa-mir-6815-5p	MIMAT0027530	PAR-CLIP	23592263|26701625
CRTAP	hsa-mir-25-5p	MIMAT0004498	HITS-CLIP	tarbase
CRTAP	hsa-mir-6757-5p	MIMAT0027414	PAR-CLIP	23592263|20371350
CRYAB	hsa-mir-128-3p	MIMAT0000424	HITS-CLIP	tarbase
CRYAB	hsa-mir-4738-3p	MIMAT0019867	HITS-CLIP	tarbase
CSF2RB	hsa-mir-155-5p	MIMAT0000646	Chimeric fragments	tarbase
CSF3	hsa-mir-708-5p	MIMAT0004926	HITS-CLIP	tarbase
CSF3	hsa-mir-128-3p	MIMAT0000424	HITS-CLIP	tarbase
CSF3	hsa-mir-141-3p	MIMAT0000432	HITS-CLIP	tarbase
CSF3	hsa-mir-331-3p	MIMAT0000760	PAR-CLIP	tarbase
CSF3	hsa-mir-665	MIMAT0004952	HITS-CLIP	tarbase
CSF3	hsa-mir-143-5p	MIMAT0004599	HITS-CLIP	tarbase
CSF3	hsa-mir-939-5p	MIMAT0004982	HITS-CLIP	tarbase
CSF3	hsa-mir-532-3p	MIMAT0004780	HITS-CLIP	tarbase
CSF3	hsa-mir-139-3p	MIMAT0004552	HITS-CLIP	tarbase
CSF3	hsa-mir-199b-5p	MIMAT0000263	HITS-CLIP	tarbase
CSF3	hsa-mir-650	MIMAT0003320	HITS-CLIP	tarbase
CSF3	hsa-mir-199a-5p	MIMAT0000231	HITS-CLIP	tarbase
CSGALNACT1	hsa-mir-125b-2-3p	MIMAT0004603	HITS-CLIP	tarbase
CSGALNACT1	hsa-mir-199a-5p	MIMAT0000231	PAR-CLIP	22012620
CSGALNACT1	hsa-mir-10b-5p	MIMAT0000254	HITS-CLIP	19536157
CSGALNACT1	hsa-mir-3663-3p	MIMAT0018085	HITS-CLIP	19536157
CSGALNACT1	hsa-mir-665	MIMAT0004952	HITS-CLIP	19536157
CSGALNACT1	hsa-mir-21-3p	MIMAT0004494	HITS-CLIP, Microarrays	tarbase
CSGALNACT1	hsa-mir-199b-5p	MIMAT0000263	PAR-CLIP	22012620
CSGALNACT1	hsa-mir-148b-3p	MIMAT0000759	HITS-CLIP	tarbase
CSRNP1	hsa-mir-130b-3p	MIMAT0000691	PAR-CLIP	tarbase
CSRNP1	hsa-mir-650	MIMAT0003320	HITS-CLIP	tarbase
CSRNP1	hsa-mir-493-3p	MIMAT0003161	HITS-CLIP	tarbase
CSRNP1	hsa-mir-181a-5p	MIMAT0000256	HITS-CLIP	tarbase
CSRP1	hsa-mir-491-5p	MIMAT0002807	HITS-CLIP	tarbase
CSRP1	hsa-mir-296-3p	MIMAT0004679	PAR-CLIP	tarbase
CSRP1	hsa-mir-34a-5p	MIMAT0000255	Biotin-Microarrays	tarbase
CSRP1	hsa-mir-127-3p	MIMAT0000446	HITS-CLIP	tarbase
CSRP1	hsa-mir-34a-3p	MIMAT0004557	HITS-CLIP	tarbase
CSRP1	hsa-mir-22-3p	MIMAT0000077	HITS-CLIP	tarbase
CSRP1	hsa-mir-31-5p	MIMAT0000089	PAR-CLIP	tarbase
CSRP1	hsa-mir-365b-5p	MIMAT0022833	HITS-CLIP	23824327
CSRP1	hsa-mir-23b-5p	MIMAT0004587	HITS-CLIP	tarbase
CSRP1	hsa-mir-148a-3p	MIMAT0000243	PAR-CLIP	tarbase
CSRP1	hsa-mir-4726-5p	MIMAT0019845	HITS-CLIP	23824327
CSRP1	hsa-mir-148b-3p	MIMAT0000759	PAR-CLIP	tarbase
CSRP1	hsa-mir-4269	MIMAT0016897	HITS-CLIP	23824327
CSRP1	hsa-mir-744-5p	MIMAT0004945	PAR-CLIP	tarbase
CSRP1	hsa-mir-30e-3p	MIMAT0000693	PAR-CLIP	tarbase
CSRP1	hsa-mir-4640-5p	MIMAT0019699	HITS-CLIP	23824327
CSRP2	hsa-mir-128-3p	MIMAT0000424	PAR-CLIP	23592263|21572407
CSRP2	hsa-mir-155-5p	MIMAT0000646	PAR-CLIP	23592263|21572407
CSRP2	hsa-mir-379-5p	MIMAT0000733	PAR-CLIP	23592263|21572407
CSRP2	hsa-mir-199b-3p	MIMAT0004563	PAR-CLIP	23592263|21572407
CSRP2	hsa-mir-27b-3p	MIMAT0000419	PAR-CLIP	23592263|21572407
CSRP2	hsa-mir-3065-3p	MIMAT0015378	HITS-CLIP	tarbase
CSRP2	hsa-mir-199a-3p	MIMAT0000232	PAR-CLIP	23592263|21572407
CTNNAL1	hsa-mir-132-3p	MIMAT0000426	HITS-CLIP	tarbase
CTNNAL1	hsa-mir-1287-5p	MIMAT0005878	PAR-CLIP	tarbase
CTNNAL1	hsa-mir-503-5p	MIMAT0002874	RIP-Seq, RNA-Seq	tarbase
CTNNAL1	hsa-mir-212-3p	MIMAT0000269	HITS-CLIP	tarbase
CTNNAL1	hsa-mir-22-3p	MIMAT0000077	PAR-CLIP	tarbase
CX3CL1	hsa-mir-7152-3p	MIMAT0028215	HITS-CLIP	19536157
CX3CL1	hsa-mir-27b-3p	MIMAT0000419	ELISA//In situ hybridization//Luciferase reporter assay//qRT-PCR//Western blot	26631623
CX3CL1	hsa-mir-6791-5p	MIMAT0027482	HITS-CLIP	19536157
CX3CR1	hsa-mir-296-3p	MIMAT0004679	Luciferase reporter assay//qRT-PCR//Western blot	27186308
CXCL12	hsa-mir-141-3p	MIMAT0000432	HITS-CLIP	tarbase
CXCL12	hsa-mir-31-5p	MIMAT0000089	Luciferase reporter assay//qRT-PCR	19524507|24855107
CXCL12	hsa-mir-23c	MIMAT0018000	HITS-CLIP	tarbase
CXCL12	hsa-mir-27b-3p	MIMAT0000419	qPCR, Western Blot	tarbase
CXCL12	hsa-mir-200a-3p	MIMAT0000682	HITS-CLIP	tarbase
CXCL12	hsa-mir-7152-3p	MIMAT0028215	HITS-CLIP	23824327
CXCL12	hsa-mir-629-5p	MIMAT0004810	HITS-CLIP	tarbase
CXCL12	hsa-mir-744-5p	MIMAT0004945	HITS-CLIP	tarbase
CXCL12	hsa-mir-146a-5p	MIMAT0000449	Luciferase reporter assay//Microarray//qRT-PCR	23963696
CXCL16	hsa-mir-6870-5p	MIMAT0027640	PAR-CLIP	23592263
CXCL16	hsa-mir-8085	MIMAT0031012	PAR-CLIP	23592263
CXCL16	hsa-mir-128-3p	MIMAT0000424	HITS-CLIP	tarbase
CXCL16	hsa-mir-30c-2-3p	MIMAT0004550	PAR-CLIP	23592263
CXCL16	hsa-mir-7110-5p	MIMAT0028117	PAR-CLIP	23592263
CXCL16	hsa-mir-27b-3p	MIMAT0000419	HITS-CLIP	tarbase
CXCL16	hsa-mir-744-5p	MIMAT0004945	CLASH	23622248
CXCL16	hsa-mir-6752-5p	MIMAT0027404	PAR-CLIP	23592263
CXCL16	hsa-mir-30c-1-3p	MIMAT0004674	PAR-CLIP	23592263
CXCL16	hsa-mir-455-3p	MIMAT0004784	PAR-CLIP	23592263
CXCL16	hsa-mir-34a-5p	MIMAT0000255	Biotin-Microarrays	tarbase
CXCL2	hsa-mir-181d-5p	MIMAT0002821	HITS-CLIP	tarbase
CXCL2	hsa-mir-34a-3p	MIMAT0004557	HITS-CLIP	tarbase
CXCL2	hsa-mir-141-3p	MIMAT0000432	Luciferase Reporter Assay	tarbase
CXCL2	hsa-mir-181b-5p	MIMAT0000257	HITS-CLIP	tarbase
CXCL2	hsa-mir-200a-3p	MIMAT0000682	Luciferase Reporter Assay	tarbase
CXCL2	hsa-mir-769-5p	MIMAT0003886	Luciferase Reporter Assay	tarbase
CXCL2	hsa-mir-128-3p	MIMAT0000424	HITS-CLIP, Microarrays	tarbase
CXCL2	hsa-mir-27b-3p	MIMAT0000419	Luciferase Reporter Assay	tarbase
[truncated: 8,055 more rows]

## Sheet: AD-dn DEM targets
Downregulated DEM targets in AD						Metascape of Downregulated DEM targets in AD
Target	ID	Accession	Experiment	Literature		GroupID	Category	Term	Description	LogP	Log(q-value)	Genes	Symbols	InTerm_InList
ALDOA	hsa-mir-1244	MIMAT0005896	PAR-CLIP	27292025		1_Summary	GO Biological Processes	GO:0006486	protein glycosylation	-5.89229	-1.99751	2591,2673,9245,23333,51809,79644,2762	GALNT3,GFPT1,GCNT3,DPY19L1,GALNT7,SRD5A3,GMDS	7/-
ALDOA	hsa-mir-668-5p	MIMAT0026636	HITS-CLIP	23824327		1_Member	GO Biological Processes	GO:0006486	protein glycosylation	-5.89229	-1.99751	2591,2673,9245,23333,51809,79644	GALNT3,GFPT1,GCNT3,DPY19L1,GALNT7,SRD5A3	6/219
ALDOA	hsa-mir-3619-5p	MIMAT0017999	HITS-CLIP	tarbase		1_Member	GO Biological Processes	GO:0043413	macromolecule glycosylation	-5.89229	-1.99751	2591,2673,9245,23333,51809,79644	GALNT3,GFPT1,GCNT3,DPY19L1,GALNT7,SRD5A3	6/219
ALDOA	hsa-mir-7847-3p	MIMAT0030422	HITS-CLIP	23824327		1_Member	GO Biological Processes	GO:0070085	glycosylation	-5.71478	-1.99608	2591,2673,9245,23333,51809,79644	GALNT3,GFPT1,GCNT3,DPY19L1,GALNT7,SRD5A3	6/235
ANKRD46	hsa-mir-451a	MIMAT0001631	HITS-CLIP	tarbase		1_Member	GO Biological Processes	GO:0009101	glycoprotein biosynthetic process	-5.31278	-1.71902	2591,2673,9245,23333,51809,79644	GALNT3,GFPT1,GCNT3,DPY19L1,GALNT7,SRD5A3	6/276
ANLN	hsa-mir-30a-5p	MIMAT0000087	HITS-CLIP, PAR-CLIP	tarbase		1_Member	GO Biological Processes	GO:0009100	glycoprotein metabolic process	-4.74813	-1.39742	2591,2673,9245,23333,51809,79644	GALNT3,GFPT1,GCNT3,DPY19L1,GALNT7,SRD5A3	6/347
ANP32E	hsa-mir-30a-5p	MIMAT0000087	PAR-CLIP, Microarrays	tarbase		1_Member	KEGG Pathway	hsa00512	Mucin type O-glycan biosynthesis	-4.58807	-1.35602	2591,9245,51809	GALNT3,GCNT3,GALNT7	3/36
BACE2	hsa-mir-4487	MIMAT0019021	PAR-CLIP	27292025		1_Member	GO Biological Processes	GO:1901137	carbohydrate derivative biosynthetic process	-4.39951	-1.24509	2591,2673,2762,9245,23333,51809,79644	GALNT3,GFPT1,GMDS,GCNT3,DPY19L1,GALNT7,SRD5A3	7/594
CBR4	hsa-mir-30a-5p	MIMAT0000087	HITS-CLIP	tarbase		1_Member	GO Biological Processes	GO:0016266	O-glycan processing	-4.35381	-1.23717	2591,9245,51809	GALNT3,GCNT3,GALNT7	3/43
CBX3	hsa-mir-30a-5p	MIMAT0000087	HITS-CLIP//Luciferase reporter assay//qRT-PCR//Western blot	22473208|26333808		1_Member	GO Biological Processes	GO:0006493	protein O-linked glycosylation	-3.28963	-0.466122	2591,9245,51809	GALNT3,GCNT3,GALNT7	3/98
CCNA2	hsa-mir-30a-5p	MIMAT0000087	PAR-CLIP	tarbase		1_Member	GO Biological Processes	GO:0005975	carbohydrate metabolic process	-1.48357	0	2591,9245,51809	GALNT3,GCNT3,GALNT7	3/441
CCNB1	hsa-mir-4487	MIMAT0019021	HITS-CLIP//PAR-CLIP	23313552|26701625		2_Summary	GO Biological Processes	GO:0018193	peptidyl-amino acid modification	-4.76605	-1.39742	2591,4193,6732,10549,23333,25797,27347,388228	GALNT3,MDM2,SRPK1,PRDX4,DPY19L1,QPCT,STK39,SBK1	8/-
CCNB1	hsa-mir-3619-5p	MIMAT0017999	HITS-CLIP	tarbase		2_Member	GO Biological Processes	GO:0018193	peptidyl-amino acid modification	-4.76605	-1.39742	2591,4193,6732,10549,23333,25797,27347,388228	GALNT3,MDM2,SRPK1,PRDX4,DPY19L1,QPCT,STK39,SBK1	8/726
CCNE2	hsa-mir-30a-5p	MIMAT0000087	Flow//Immunohistochemistry//Luciferase reporter assay//qRT-PCR//Western blot	26555189|27431942		2_Member	GO Biological Processes	GO:0018210	peptidyl-threonine modification	-3.59739	-0.656842	2591,27347,388228	GALNT3,STK39,SBK1	3/77
CENPK	hsa-mir-30a-5p	MIMAT0000087	PAR-CLIP	tarbase		2_Member	GO Biological Processes	GO:0018209	peptidyl-serine modification	-3.52488	-0.607813	2591,6732,27347,388228	GALNT3,SRPK1,STK39,SBK1	4/202
CEP55	hsa-mir-1244	MIMAT0005896	PAR-CLIP	21572407|20371350		2_Member	GO Biological Processes	GO:0018105	peptidyl-serine phosphorylation	-2.50397	-0.00712691	6732,27347,388228	SRPK1,STK39,SBK1	3/184
COL1A1	hsa-mir-3619-5p	MIMAT0017999	HITS-CLIP	tarbase		2_Member	GO Biological Processes	GO:0006468	protein phosphorylation	-1.62171	0	6732,10549,27347,388228	SRPK1,PRDX4,STK39,SBK1	4/692
COL1A1	hsa-mir-7847-3p	MIMAT0030422	PAR-CLIP	26701625		4_Summary	GO Biological Processes	GO:0006979	response to oxidative stress	-4.55901	-1.35602	1277,2936,4318,5831,10549,23657,27347	COL1A1,GSR,MMP9,PYCR1,PRDX4,SLC7A11,STK39	7/-
COL1A2	hsa-mir-30a-5p	MIMAT0000087	HITS-CLIP	tarbase		3_Member	KEGG Pathway	hsa05415	Diabetic cardiomyopathy	-4.75544	-1.39742	1277,1278,2673,2936,4318	COL1A1,COL1A2,GFPT1,GSR,MMP9	5/203
DNAJC10	hsa-mir-7847-3p	MIMAT0030422	PAR-CLIP	23592263|24398324|23446348|22012620|21572407		3_Member	GO Biological Processes	GO:0032963	collagen metabolic process	-3.85592	-0.864226	1277,1278,4318	COL1A1,COL1A2,MMP9	3/63
DNAJC12	hsa-mir-2115-5p	MIMAT0011158	HITS-CLIP	tarbase		3_Member	KEGG Pathway	hsa05205	Proteoglycans in cancer	-3.50059	-0.605799	1277,1278,4193,4318	COL1A1,COL1A2,MDM2,MMP9	4/205
DPY19L1	hsa-mir-30a-5p	MIMAT0000087	Proteomics//pSILAC	18668040		3_Member	GO Biological Processes	GO:0031214	biomineral tissue development	-3.264	-0.466122	1277,1278,55366	COL1A1,COL1A2,LGR4	3/100
DSP	hsa-mir-30a-5p	MIMAT0000087	HITS-CLIP	tarbase		3_Member	GO Biological Processes	GO:0030198	extracellular matrix organization	-3.03987	-0.303522	1277,1278,4318,10549	COL1A1,COL1A2,MMP9,PRDX4	4/272
DTL	hsa-mir-30a-5p	MIMAT0000087	Flow//Luciferase reporter assay//qRT-PCR//Western blot	22287560		3_Member	GO Biological Processes	GO:0043062	extracellular structure organization	-3.03396	-0.303522	1277,1278,4318,10549	COL1A1,COL1A2,MMP9,PRDX4	4/273
DTL	hsa-mir-3619-5p	MIMAT0017999	HITS-CLIP	tarbase		3_Member	GO Biological Processes	GO:0045229	external encapsulating structure organization	-3.02222	-0.303522	1277,1278,4318,10549	COL1A1,COL1A2,MMP9,PRDX4	4/275
FAM136A	hsa-mir-30a-5p	MIMAT0000087	HITS-CLIP	tarbase		3_Member	GO Biological Processes	GO:0001503	ossification	-2.999	-0.295395	860,1277,1278,55366	RUNX2,COL1A1,COL1A2,LGR4	4/279
FAM199X	hsa-mir-30a-5p	MIMAT0000087	PAR-CLIP	tarbase		3_Member	GO Biological Processes	GO:0001501	skeletal system development	-2.97668	-0.295395	860,1277,1278,4318,8091	RUNX2,COL1A1,COL1A2,MMP9,HMGA2	5/490
FAM3C	hsa-mir-7154-5p	MIMAT0028218	PAR-CLIP	21572407|20371350		3_Member	GO Biological Processes	GO:0042476	odontogenesis	-2.9727	-0.295395	860,1277,1278	RUNX2,COL1A1,COL1A2	3/126
GALNT3	hsa-mir-30a-5p	MIMAT0000087	HITS-CLIP	tarbase		3_Member	KEGG Pathway	hsa04926	Relaxin signaling pathway	-2.94324	-0.278905	1277,1278,4318	COL1A1,COL1A2,MMP9	3/129
GALNT3	hsa-mir-1244	MIMAT0005896	PAR-CLIP	22012620		3_Member	GO Biological Processes	GO:0001649	osteoblast differentiation	-2.85904	-0.207295	860,1277,55366	RUNX2,COL1A1,LGR4	3/138
GALNT7	hsa-mir-3619-5p	MIMAT0017999	HITS-CLIP	tarbase		3_Member	GO Biological Processes	GO:0097435	supramolecular fiber organization	-2.69135	-0.10832	1277,1278,4193,51361,65108	COL1A1,COL1A2,MDM2,HOOK1,MARCKSL1	5/569
GALNT7	hsa-mir-30a-5p	MIMAT0000087	Proteomics//pSILAC	18668040		3_Member	GO Biological Processes	GO:0051216	cartilage development	-2.59373	-0.0313848	860,1277,8091	RUNX2,COL1A1,HMGA2	3/171
GCNT3	hsa-mir-30a-5p	MIMAT0000087	PAR-CLIP	tarbase		3_Member	GO Biological Processes	GO:0007167	enzyme-linked receptor protein signaling pathway	-2.50661	-0.00712691	860,1277,1278,2591,4318	RUNX2,COL1A1,COL1A2,GALNT3,MMP9	5/628
GFPT1	hsa-mir-451a	MIMAT0001631	HITS-CLIP	tarbase		3_Member	GO Biological Processes	GO:0061448	connective tissue development	-2.24964	0	860,1277,8091	RUNX2,COL1A1,HMGA2	3/227
GFPT1	hsa-mir-30a-5p	MIMAT0000087	PAR-CLIP	tarbase		3_Member	GO Biological Processes	GO:0031667	response to nutrient levels	-2.18174	0	860,1277,27347,55630	RUNX2,COL1A1,STK39,SLC39A4	4/471
GMDS	hsa-mir-3619-5p	MIMAT0017999	HITS-CLIP	tarbase		3_Member	GO Biological Processes	GO:0071363	cellular response to growth factor stimulus	-2.12538	0	860,1277,1278,2591	RUNX2,COL1A1,COL1A2,GALNT3	4/489
GMNN	hsa-mir-7847-3p	MIMAT0030422	PAR-CLIP	27292025		3_Member	GO Biological Processes	GO:0009991	response to extracellular stimulus	-2.08913	0	860,1277,27347,55630	RUNX2,COL1A1,STK39,SLC39A4	4/501
GSR	hsa-mir-4487	MIMAT0019021	PAR-CLIP	23592263		3_Member	GO Biological Processes	GO:0001568	blood vessel development	-2.04235	0	1277,1278,4193,6659	COL1A1,COL1A2,MDM2,SOX4	4/517
GSR	hsa-mir-7855-5p	MIMAT0030430	PAR-CLIP	23592263		3_Member	GO Biological Processes	GO:0070848	response to growth factor	-2.03092	0	860,1277,1278,2591	RUNX2,COL1A1,COL1A2,GALNT3	4/521
HMGA2	hsa-mir-1244	MIMAT0005896	HITS-CLIP//PAR-CLIP	23446348|20371350|21572407|26701625		3_Member	GO Biological Processes	GO:0043588	skin development	-2.02169	0	1277,1278,55366	COL1A1,COL1A2,LGR4	3/275
HOOK1	hsa-mir-2115-5p	MIMAT0011158	HITS-CLIP	tarbase		3_Member	GO Biological Processes	GO:0001944	vasculature development	-1.98895	0	1277,1278,4193,6659	COL1A1,COL1A2,MDM2,SOX4	4/536
IGF2BP3	hsa-mir-6732-5p	MIMAT0027365	PAR-CLIP	23592263|20371350|26701625		3_Member	GO Biological Processes	GO:0010035	response to inorganic substance	-1.98073	0	860,1277,4318,27347	RUNX2,COL1A1,MMP9,STK39	4/539
KDELR2	hsa-mir-3619-5p	MIMAT0017999	HITS-CLIP	tarbase		3_Member	KEGG Pathway	hsa05165	Human papillomavirus infection	-1.80613	0	1277,1278,4193	COL1A1,COL1A2,MDM2	3/331
KDM5B	hsa-mir-30a-5p	MIMAT0000087	HITS-CLIP	tarbase		3_Member	KEGG Pathway	hsa04151	PI3K-Akt signaling pathway	-1.7293	0	1277,1278,4193	COL1A1,COL1A2,MDM2	3/354
KIF11	hsa-mir-30a-5p	MIMAT0000087	PAR-CLIP//Proteomics	18668040|21572407|20371350		3_Member	GO Biological Processes	GO:1902074	response to salt	-1.64612	0	860,1277,27347	RUNX2,COL1A1,STK39	3/381
KNL1	hsa-mir-4487	MIMAT0019021	PAR-CLIP	27292025		3_Member	GO Biological Processes	GO:0007169	transmembrane receptor protein tyrosine kinase signaling pathway	-1.54262	0	1277,2591,4318	COL1A1,GALNT3,MMP9	3/418
LGR4	hsa-mir-30a-5p	MIMAT0000087	HITS-CLIP	tarbase		5_Summary	GO Biological Processes	GO:0043516	regulation of DNA damage response, signal transduction by p53 class mediator	-4.55183	-1.35602	4193,4282,6659,5831,8091,23657,27347,860,4318,1277,9245,55366,11335	MDM2,MIF,SOX4,PYCR1,HMGA2,SLC7A11,STK39,RUNX2,MMP9,COL1A1,GCNT3,LGR4,CBX3	13/-
MARCKSL1	hsa-mir-30a-5p	MIMAT0000087	PAR-CLIP	23592263		4_Member	GO Biological Processes	GO:0006979	response to oxidative stress	-4.55901	-1.35602	1277,2936,4318,5831,10549,23657	COL1A1,GSR,MMP9,PYCR1,PRDX4,SLC7A11	6/375
MCRIP2	hsa-mir-4298	MIMAT0016852	PAR-CLIP	23446348|21572407		4_Member	GO Biological Processes	GO:0062197	cellular response to chemical stress	-4.09076	-1.03767	2936,4318,5831,23657,27347	GSR,MMP9,PYCR1,SLC7A11,STK39	5/280
MDM2	hsa-mir-3619-5p	MIMAT0017999	HITS-CLIP	tarbase		4_Member	GO Biological Processes	GO:0034599	cellular response to oxidative stress	-3.31188	-0.466122	2936,4318,5831,23657	GSR,MMP9,PYCR1,SLC7A11	4/230
MDM2	hsa-mir-30a-5p	MIMAT0000087	PAR-CLIP, HITS-CLIP	tarbase		4_Member	GO Biological Processes	GO:0009636	response to toxic substance	-2.28727	0	2936,10549,23657	GSR,PRDX4,SLC7A11	3/220
MIF	hsa-mir-451a	MIMAT0001631	ELISA//Luciferase reporter assay//Microarray//qRT-PCR//Western blot	19318487|24138931|26884830|28086136		6_Summary	GO Biological Processes	GO:0019725	cellular homeostasis	-4.08735	-1.03767	2936,6659,10549,23657,27347,54664,55630,9123	GSR,SOX4,PRDX4,SLC7A11,STK39,TMEM106B,SLC39A4,SLC16A3	8/-
MIF	hsa-mir-451	MIMAT0001631	Western blot	19318487		5_Member	GO Biological Processes	GO:0043516	regulation of DNA damage response, signal transduction by p53 class mediator	-4.55183	-1.35602	4193,4282,6659	MDM2,MIF,SOX4	3/37
MMP9	hsa-mir-451a	MIMAT0001631	qRT-PCR//Western blot	20816946		5_Member	GO Biological Processes	GO:0080135	regulation of cellular response to stress	-3.95295	-0.933225	4193,4282,5831,6659,8091,23657,27347	MDM2,MIF,PYCR1,SOX4,HMGA2,SLC7A11,STK39	7/700
MSI2	hsa-mir-30a-5p	MIMAT0000087	PAR-CLIP	tarbase		5_Member	KEGG Pathway	hsa05202	Transcriptional misregulation in cancer	-3.60013	-0.656842	860,4193,4318,8091	RUNX2,MDM2,MMP9,HMGA2	4/193
MSI2	hsa-mir-7847-3p	MIMAT0030422	PAR-CLIP	26701625		5_Member	GO Biological Processes	GO:2001243	negative regulation of intrinsic apoptotic signaling pathway	-3.27674	-0.466122	4193,4282,4318	MDM2,MIF,MMP9	3/99
NCAPG	hsa-mir-30a-5p	MIMAT0000087	PAR-CLIP	tarbase		5_Member	GO Biological Processes	GO:1901796	regulation of signal transduction by p53 class mediator	-3.19023	-0.409383	4193,4282,6659	MDM2,MIF,SOX4	3/106
NDC80	hsa-mir-30a-5p	MIMAT0000087	HITS-CLIP	tarbase		5_Member	KEGG Pathway	hsa05206	MicroRNAs in cancer	-2.83061	-0.191092	4193,4318,6659,8091	MDM2,MMP9,SOX4,HMGA2	4/310
NME1	hsa-mir-4487	MIMAT0019021	HITS-CLIP	tarbase		5_Member	GO Biological Processes	GO:0071214	cellular response to abiotic stimulus	-2.77034	-0.165587	1277,4193,4318,27347	COL1A1,MDM2,MMP9,STK39	4/322
PCDH7	hsa-mir-451a	MIMAT0001631	HITS-CLIP	tarbase		5_Member	GO Biological Processes	GO:0104004	cellular response to environmental stimulus	-2.77034	-0.165587	1277,4193,4318,27347	COL1A1,MDM2,MMP9,STK39	4/322
PLOD2	hsa-mir-30a-5p	MIMAT0000087	HITS-CLIP	tarbase		5_Member	GO Biological Processes	GO:2001242	regulation of intrinsic apoptotic signaling pathway	-2.57238	-0.0212077	4193,4282,4318	MDM2,MIF,MMP9	3/174
PRDX4	hsa-mir-3619-5p	MIMAT0017999	CLASH	23622248		5_Member	GO Biological Processes	GO:2001234	negative regulation of apoptotic signaling pathway	-2.21837	0	4193,4282,4318	MDM2,MIF,MMP9	3/233
PROM2	hsa-mir-7847-3p	MIMAT0030422	PAR-CLIP	23446348		5_Member	GO Biological Processes	GO:0060485	mesenchyme development	-2.1731	0	4193,6659,8091	MDM2,SOX4,HMGA2	3/242
PSAT1	hsa-mir-2115-5p	MIMAT0011158	PAR-CLIP	23592263|23446348|20371350|26701625		5_Member	GO Biological Processes	GO:0048729	tissue morphogenesis	-1.90647	0	4193,8091,9245,55366	MDM2,HMGA2,GCNT3,LGR4	4/567
PYCR1	hsa-mir-3619-5p	MIMAT0017999	HITS-CLIP	tarbase		5_Member	GO Biological Processes	GO:2001233	regulation of apoptotic signaling pathway	-1.6373	0	4193,4282,4318	MDM2,MIF,MMP9	3/384
QPCT	hsa-mir-7847-3p	MIMAT0030422	PAR-CLIP	20371350		5_Member	GO Biological Processes	GO:0006974	DNA damage response	-1.50489	0	4193,4282,8091,11335	MDM2,MIF,HMGA2,CBX3	4/753
RAB15	hsa-mir-3619-5p	MIMAT0017999	HITS-CLIP	tarbase		5_Member	GO Biological Processes	GO:0009314	response to radiation	-1.48108	0	4193,4318,23657	MDM2,MMP9,SLC7A11	3/442
RAB15	hsa-mir-30a-5p	MIMAT0000087	PAR-CLIP	tarbase		5_Member	GO Biological Processes	GO:1901652	response to peptide	-1.43985	0	1277,4193,4318	COL1A1,MDM2,MMP9	3/459
RALGPS2	hsa-mir-30a-5p	MIMAT0000087	HITS-CLIP	tarbase		9_Summary	GO Biological Processes	GO:0007265	Ras protein signal transduction	-2.50397	-0.00712691	1278,55103,376267	COL1A2,RALGPS2,RAB15	3/-
RRM2	hsa-mir-30a-5p	MIMAT0000087	HITS-CLIP//PAR-CLIP//Proteomics	18668040|22473208|23592263		6_Member	GO Biological Processes	GO:0019725	cellular homeostasis	-4.08735	-1.03767	2936,6659,10549,23657,27347,54664,55630	GSR,SOX4,PRDX4,SLC7A11,STK39,TMEM106B,SLC39A4	7/666
RRM2	hsa-mir-4487	MIMAT0019021	HITS-CLIP	tarbase		6_Member	GO Biological Processes	GO:0055082	intracellular chemical homeostasis	-2.72826	-0.134502	6659,23657,27347,54664,55630	SOX4,SLC7A11,STK39,TMEM106B,SLC39A4	5/558
RUNX2	hsa-mir-30a-5p	MIMAT0000087	Luciferase reporter assay//qRT-PCR//Reporter assay//Western blot	21767385|25264196|26449831|26708080		6_Member	GO Biological Processes	GO:0015711	organic anion transport	-1.64907	0	9123,23657,55630	SLC16A3,SLC7A11,SLC39A4	3/380
SBK1	hsa-mir-6732-5p	MIMAT0027365	PAR-CLIP	26701625		6_Member	GO Biological Processes	GO:0006873	intracellular monoatomic ion homeostasis	-1.53208	0	27347,54664,55630	STK39,TMEM106B,SLC39A4	3/422
SFXN1	hsa-mir-30a-5p	MIMAT0000087	PAR-CLIP	23592263		6_Member	GO Biological Processes	GO:0050801	monoatomic ion homeostasis	-1.35611	0	27347,54664,55630	STK39,TMEM106B,SLC39A4	3/496
SHMT2	hsa-mir-6732-5p	MIMAT0027365	PAR-CLIP	23592263		10_Summary	GO Biological Processes	GO:0040029	epigenetic regulation of gene expression	-2.50397	-0.00712691	7022,8091,11335,6732	TFAP2C,HMGA2,CBX3,SRPK1	4/-
SIX4	hsa-mir-30a-5p	MIMAT0000087	PAR-CLIP	21572407		7_Member	GO Biological Processes	GO:0060993	kidney morphogenesis	-3.42657	-0.552968	6659,9245,55366	SOX4,GCNT3,LGR4	3/88
SKP2	hsa-mir-30a-5p	MIMAT0000087	Luciferase reporter assay//Microarray//qRT-PCR	25810374		7_Member	GO Biological Processes	GO:0090263	positive regulation of canonical Wnt signaling pathway	-3.14344	-0.378989	1277,6659,55366	COL1A1,SOX4,LGR4	3/110
SLC16A3	hsa-mir-2115-5p	MIMAT0011158	PAR-CLIP	26701625		7_Member	GO Biological Processes	GO:0030177	positive regulation of Wnt signaling pathway	-2.78895	-0.165587	1277,6659,55366	COL1A1,SOX4,LGR4	3/146
SLC39A11	hsa-mir-3619-5p	MIMAT0017999	HITS-CLIP	19536157		7_Member	GO Biological Processes	GO:0008283	cell population proliferation	-2.29153	0	860,6659,8091,55366,65108	RUNX2,SOX4,HMGA2,LGR4,MARCKSL1	5/706
SLC39A4	hsa-mir-3619-5p	MIMAT0017999	HITS-CLIP	tarbase		7_Member	GO Biological Processes	GO:0060828	regulation of canonical Wnt signaling pathway	-2.0788	0	1277,6659,55366	COL1A1,SOX4,LGR4	3/262
SLC44A5	hsa-mir-30a-5p	MIMAT0000087	HITS-CLIP	tarbase		7_Member	GO Biological Processes	GO:0001822	kidney development	-1.92766	0	6659,9245,55366	SOX4,GCNT3,LGR4	3/298
SLC7A11	hsa-mir-30a-5p	MIMAT0000087	Proteomics//pSILAC	18668040		7_Member	GO Biological Processes	GO:0072001	renal system development	-1.88929	0	6659,9245,55366	SOX4,GCNT3,LGR4	3/308
SOX4	hsa-mir-30a-5p	MIMAT0000087	HITS-CLIP//Luciferase reporter assay//PAR-CLIP//qRT-PCR//Western blot	22473208|20371350|25201727		7_Member	GO Biological Processes	GO:0030111	regulation of Wnt signaling pathway	-1.78212	0	1277,6659,55366	COL1A1,SOX4,LGR4	3/338
SRD5A3	hsa-mir-3619-5p	MIMAT0017999	PAR-CLIP	26701625		11_Summary	GO Biological Processes	GO:0044283	small molecule biosynthetic process	-2.23065	0	4282,5831,79644,84869,1278,204962,9123	MIF,PYCR1,SRD5A3,CBR4,COL1A2,SLC44A5,SLC16A3	7/-
SRPK1	hsa-mir-3619-5p	MIMAT0017999	HITS-CLIP	tarbase		8_Member	GO Biological Processes	GO:0046661	male sex differentiation	-2.62283	-0.0502652	7022,10549,55366	TFAP2C,PRDX4,LGR4	3/167
STK39	hsa-mir-30a-5p	MIMAT0000087	PAR-CLIP, Microarrays	tarbase		8_Member	GO Biological Processes	GO:0007283	spermatogenesis	-2.56381	-0.0212077	2591,6732,10549,51361,55366	GALNT3,SRPK1,PRDX4,HOOK1,LGR4	5/609
STX6	hsa-mir-3619-5p	MIMAT0017999	PAR-CLIP	23592263		8_Member	GO Biological Processes	GO:0048232	male gamete generation	-2.50661	-0.00712691	2591,6732,10549,51361,55366	GALNT3,SRPK1,PRDX4,HOOK1,LGR4	5/628
STX6	hsa-mir-7855-5p	MIMAT0030430	PAR-CLIP	23592263|23446348|21572407		8_Member	GO Biological Processes	GO:0007276	gamete generation	-2.1353	0	2591,6732,10549,51361,55366	GALNT3,SRPK1,PRDX4,HOOK1,LGR4	5/770
TFAP2A	hsa-mir-7154-5p	MIMAT0028218	PAR-CLIP	20371350		8_Member	GO Biological Processes	GO:0007548	sex differentiation	-1.98802	0	7022,10549,55366	TFAP2C,PRDX4,LGR4	3/283
TFAP2A	hsa-mir-3619-5p	MIMAT0017999	PAR-CLIP	23592263|23446348|21572407|20371350		8_Member	GO Biological Processes	GO:0048608	reproductive structure development	-1.93551	0	7022,10549,55366	TFAP2C,PRDX4,LGR4	3/296
TFAP2A	hsa-mir-8075	MIMAT0031002	PAR-CLIP	23592263|23446348|21572407|20371350		8_Member	GO Biological Processes	GO:0061458	reproductive system development	-1.91987	0	7022,10549,55366	TFAP2C,PRDX4,LGR4	3/300
TFAP2C	hsa-mir-3619-5p	MIMAT0017999	HITS-CLIP	19536157		12_Summary	GO Biological Processes	GO:0030163	protein catabolic process	-2.14226	0	4193,9123,23321,54431,54664	MDM2,SLC16A3,TRIM2,DNAJC10,TMEM106B	5/-
TMED3	hsa-mir-30a-5p	MIMAT0000087	Proteomics//pSILAC	18668040		9_Member	GO Biological Processes	GO:0007265	Ras protein signal transduction	-2.50397	-0.00712691	1278,55103,376267	COL1A2,RALGPS2,RAB15	3/184
TMEM106B	hsa-mir-3619-5p	MIMAT0017999	HITS-CLIP	tarbase		9_Member	GO Biological Processes	GO:0007264	small GTPase mediated signal transduction	-2.10623	0	1278,55103,376267	COL1A2,RALGPS2,RAB15	3/256
TMPO	hsa-mir-30a-5p	MIMAT0000087	PAR-CLIP, Microarrays	tarbase		13_Summary	GO Biological Processes	GO:0048511	rhythmic process	-2.00472	0	2673,11335,55366	GFPT1,CBX3,LGR4	3/-
TNPO1	hsa-mir-3619-5p	MIMAT0017999	HITS-CLIP	tarbase		10_Member	GO Biological Processes	GO:0040029	epigenetic regulation of gene expression	-2.50397	-0.00712691	7022,8091,11335	TFAP2C,HMGA2,CBX3	3/184
TOP2A	hsa-mir-4487	MIMAT0019021	HITS-CLIP	tarbase		10_Member	GO Biological Processes	GO:0006325	chromatin organization	-1.51401	0	6732,7022,8091,11335	SRPK1,TFAP2C,HMGA2,CBX3	4/748
TP53	hsa-mir-30a-5p	MIMAT0000087	Luciferase reporter assay//qRT-PCR//Western blot	24029422		3_Summary	KEGG Pathway	hsa05415	Diabetic cardiomyopathy	-4.75544	-1.39742	1277,1278,2673,2936,4318,4193,55366,10549,860,8091,51361,65108,2591,27347,55630,6659	COL1A1,COL1A2,GFPT1,GSR,MMP9,MDM2,LGR4,PRDX4,RUNX2,HMGA2,HOOK1,MARCKSL1,GALNT3,STK39,SLC39A4,SOX4	16/-
TRIM2	hsa-mir-1244	MIMAT0005896	PAR-CLIP	21572407|20371350		11_Member	GO Biological Processes	GO:0044283	small molecule biosynthetic process	-2.23065	0	4282,5831,79644,84869	MIF,PYCR1,SRD5A3,CBR4	4/456
TRIM59	hsa-mir-30a-5p	MIMAT0000087	PAR-CLIP	tarbase		11_Member	GO Biological Processes	GO:0051259	protein complex oligomerization	-2.14874	0	1278,4282,84869	COL1A2,MIF,CBR4	3/247
TRIM59	hsa-mir-1244	MIMAT0005896	PAR-CLIP	21572407		11_Member	GO Biological Processes	GO:0046394	carboxylic acid biosynthetic process	-2.02597	0	4282,5831,84869	MIF,PYCR1,CBR4	3/274
UBFD1	hsa-mir-7847-3p	MIMAT0030422	PAR-CLIP	23592263|20371350		11_Member	GO Biological Processes	GO:0016053	organic acid biosynthetic process	-2.01317	0	4282,5831,84869	MIF,PYCR1,CBR4	3/277
WDR12	hsa-mir-4298	MIMAT0016852	HITS-CLIP	23824327		11_Member	GO Biological Processes	GO:0008610	lipid biosynthetic process	-1.8292	0	4282,79644,84869,204962	MIF,SRD5A3,CBR4,SLC44A5	4/598
XPO1	hsa-mir-30a-5p	MIMAT0000087	PAR-CLIP//Proteomics	18668040|21572407		11_Member	GO Biological Processes	GO:0032787	monocarboxylic acid metabolic process	-1.32221	0	4282,9123,84869	MIF,SLC16A3,CBR4	3/512
ZNF587	hsa-mir-4487	MIMAT0019021	PAR-CLIP	23592263		7_Summary	GO Biological Processes	GO:0060993	kidney morphogenesis	-3.42657	-0.552968	6659,9245,55366,1277,860,8091,65108	SOX4,GCNT3,LGR4,COL1A1,RUNX2,HMGA2,MARCKSL1	7/-
ZNF587	hsa-mir-7847-3p	MIMAT0030422	PAR-CLIP	23592263		12_Member	GO Biological Processes	GO:0030163	protein catabolic process	-2.14226	0	4193,9123,23321,54431,54664	MDM2,SLC16A3,TRIM2,DNAJC10,TMEM106B	5/767
						12_Member	GO Biological Processes	GO:0043161	proteasome-mediated ubiquitin-dependent protein catabolic process	-1.772	0	4193,23321,54431	MDM2,TRIM2,DNAJC10	3/341
						12_Member	GO Biological Processes	GO:0010498	proteasomal protein catabolic process	-1.67307	0	4193,23321,54431	MDM2,TRIM2,DNAJC10	3/372
						8_Summary	GO Biological Processes	GO:0046661	male sex differentiation	-2.62283	-0.0502652	7022,10549,55366,2591,6732,51361	TFAP2C,PRDX4,LGR4,GALNT3,SRPK1,HOOK1	6/-
						13_Member	GO Biological Processes	GO:0048511	rhythmic process	-2.00472	0	2673,11335,55366	GFPT1,CBX3,LGR4	3/279
						14_Summary	GO Biological Processes	GO:1903532	positive regulation of secretion by cell	-1.96345	0	4282,6659,376267,27347	MIF,SOX4,RAB15,STK39	4/-
						14_Member	GO Biological Processes	GO:1903532	positive regulation of secretion by cell	-1.96345	0	4282,6659,376267	MIF,SOX4,RAB15	3/289
						14_Member	GO Biological Processes	GO:0051047	positive regulation of secretion	-1.85594	0	4282,6659,376267	MIF,SOX4,RAB15	3/317
						14_Member	GO Biological Processes	GO:0051046	regulation of secretion	-1.74982	0	4282,6659,27347,376267	MIF,SOX4,STK39,RAB15	4/632
						15_Summary	GO Biological Processes	GO:0016050	vesicle organization	-1.77873	0	10228,25825,51361	STX6,BACE2,HOOK1	3/-
						15_Member	GO Biological Processes	GO:0016050	vesicle organization	-1.77873	0	10228,25825,51361	STX6,BACE2,HOOK1	3/339
						16_Summary	GO Biological Processes	GO:0051098	regulation of binding	-1.68529	0	4318,8091,51053,4282,150696,27347	MMP9,HMGA2,GMNN,MIF,PROM2,STK39	6/-
						16_Member	GO Biological Processes	GO:0051098	regulation of binding	-1.68529	0	4318,8091,51053	MMP9,HMGA2,GMNN	3/368
						16_Member	GO Biological Processes	GO:0001934	positive regulation of protein phosphorylation	-1.57814	0	4282,4318,8091,150696	MIF,MMP9,HMGA2,PROM2	4/714
						16_Member	GO Biological Processes	GO:0042327	positive regulation of phosphorylation	-1.46916	0	4282,4318,8091,150696	MIF,MMP9,HMGA2,PROM2	4/773
						16_Member	GO Biological Processes	GO:0051051	negative regulation of transport	-1.38019	0	4318,27347,150696	MMP9,STK39,PROM2	3/485
						17_Summary	KEGG Pathway	hsa05010	Alzheimer disease	-1.6373	0	25825,55630,201266	BACE2,SLC39A4,SLC39A11	3/-
						17_Member	KEGG Pathway	hsa05010	Alzheimer disease	-1.6373	0	25825,55630,201266	BACE2,SLC39A4,SLC39A11	3/384
						18_Summary	GO Biological Processes	GO:0001775	cell activation	-1.57233	0	860,6659,23657,27347,4318	RUNX2,SOX4,SLC7A11,STK39,MMP9	5/-
						18_Member	GO Biological Processes	GO:0001775	cell activation	-1.57233	0	860,6659,23657,27347	RUNX2,SOX4,SLC7A11,STK39	4/717
						18_Member	GO Biological Processes	GO:0002521	leukocyte differentiation	-1.54262	0	860,4318,6659	RUNX2,MMP9,SOX4	3/418

## Sheet: SQ-up DEM targets
Upregulated DEM targets in SQ							Metascape of Upregulated DEM targets in SQ
Target	ID	Accession	Experiment	Literature			GroupID	Category	Term	Description	LogP	Log(q-value)	Genes	Symbols	InTerm_InList
ABCA3	hsa-mir-92b-3p	MIMAT0003218	CLASH	23622248			1_Summary	GO Biological Processes	GO:0030029	actin filament-based process	-9.44623	-5.25041	118,3551,3764,6386,6444,8522,9181,9639,9645,9922,10152,10788,22808,22902,23221,23242,23500,26037,29109,30011,54749,56907,57619,58480,64097,64098,83543,84327,89846,121512,221981,1453,2266,7846,3855	ADD1,IKBKB,KCNJ8,SDCBP,SGCD,GAS7,ARHGEF2,ARHGEF10,MICAL2,IQSEC1,ABI2,IQGAP2,MRAS,RUFY3,RHOBTB2,COBL,DAAM2,SIPA1L1,FHOD1,SH3KBP1,EPDR1,SPIRE1,SHROOM3,RHOU,EPB41L4A,PARVG,AIF1L,ZBED3,FGD3,FGD4,THSD7A,CSNK1D,FGG,TUBA1A,KRT7	35/-
ABCA3	hsa-mir-93-5p	MIMAT0000093	PAR-CLIP	tarbase			1_Member	GO Biological Processes	GO:0030029	actin filament-based process	-9.44623	-5.25041	118,3551,3764,6386,6444,8522,9181,9639,9645,9922,10152,10788,22808,22902,23221,23242,23500,26037,29109,30011,54749,56907,57619,58480,64097,64098,83543,84327,89846,121512,221981	ADD1,IKBKB,KCNJ8,SDCBP,SGCD,GAS7,ARHGEF2,ARHGEF10,MICAL2,IQSEC1,ABI2,IQGAP2,MRAS,RUFY3,RHOBTB2,COBL,DAAM2,SIPA1L1,FHOD1,SH3KBP1,EPDR1,SPIRE1,SHROOM3,RHOU,EPB41L4A,PARVG,AIF1L,ZBED3,FGD3,FGD4,THSD7A	31/597
ABCA3	hsa-mir-939-5p	MIMAT0004982	PAR-CLIP	tarbase			1_Member	GO Biological Processes	GO:0030036	actin cytoskeleton organization	-8.64016	-4.74538	118,3551,6386,8522,9181,9639,9645,9922,10152,10788,22808,22902,23221,23242,23500,26037,29109,30011,56907,57619,58480,64097,64098,83543,84327,89846,121512,221981	ADD1,IKBKB,SDCBP,GAS7,ARHGEF2,ARHGEF10,MICAL2,IQSEC1,ABI2,IQGAP2,MRAS,RUFY3,RHOBTB2,COBL,DAAM2,SIPA1L1,FHOD1,SH3KBP1,SPIRE1,SHROOM3,RHOU,EPB41L4A,PARVG,AIF1L,ZBED3,FGD3,FGD4,THSD7A	28/536
ABCA6	hsa-mir-504-3p	MIMAT0026612	HITS-CLIP	23824327			1_Member	GO Biological Processes	GO:0007015	actin filament organization	-4.11503	-1.73138	118,8522,9181,9645,10152,10788,22902,23242,30011,56907,57619,83543,84327	ADD1,GAS7,ARHGEF2,MICAL2,ABI2,IQGAP2,RUFY3,COBL,SH3KBP1,SPIRE1,SHROOM3,AIF1L,ZBED3	13/261
ABCA6	hsa-mir-4430	MIMAT0018945	HITS-CLIP	23824327			1_Member	GO Biological Processes	GO:0008154	actin polymerization or depolymerization	-2.75097	-0.916551	8522,9645,10152,23242,56907	GAS7,MICAL2,ABI2,COBL,SPIRE1	5/63
ABCA6	hsa-mir-3187-3p	MIMAT0015069	PAR-CLIP	23446348			1_Member	GO Biological Processes	GO:0051258	protein polymerization	-2.55372	-0.80506	1453,2266,7846,8522,23242,56907	CSNK1D,FGG,TUBA1A,GAS7,COBL,SPIRE1	6/101
ABCA6	hsa-mir-3135b	MIMAT0018985	HITS-CLIP	23824327			1_Member	GO Biological Processes	GO:0097435	supramolecular fiber organization	-2.2187	-0.591085	118,1453,3855,7846,8522,9181,9645,10152,10788,22902,23242,30011,56907,57619,83543,84327	ADD1,CSNK1D,KRT7,TUBA1A,GAS7,ARHGEF2,MICAL2,ABI2,IQGAP2,RUFY3,COBL,SH3KBP1,SPIRE1,SHROOM3,AIF1L,ZBED3	16/569
ABCC6	hsa-mir-4665-5p	MIMAT0019739	PAR-CLIP	23592263|20371350			1_Member	GO Biological Processes	GO:0030041	actin filament polymerization	-1.84484	-0.354891	8522,23242,56907	GAS7,COBL,SPIRE1	3/37
ABCC6	hsa-mir-7106-5p	MIMAT0028109	PAR-CLIP	23592263|20371350			2_Summary	GO Biological Processes	GO:0002694	regulation of leukocyte activation	-7.01469	-3.33067	695,942,1051,1880,2896,3108,3109,3111,3142,4773,5590,5914,6385,6604,6812,7133,8660,8832,9846,10385,10673,30011,56940,80762,84868,140685,729230,2266,1946,3170,4155,4680,83706,375056,6480,9140,9404,10221,23220,23228,1295,3913,6251,80005,5728,23129,2487,2495,8864,9255,9921,10437,10891,84897,94241,718,3903,3981,6097,64167,81545	BTK,CD86,CEBPB,GPR183,GRN,HLA-DMA,HLA-DMB,HLA-DOA,HLX,NFATC2,PRKCZ,RARA,SDC4,SMARCD3,STXBP1,TNFRSF1B,IRS2,CD84,GAB2,BTN2A2,TNFSF13B,SH3KBP1,DUSP22,NDFIP1,HAVCR2,ZBTB46,CCR2,FGG,EFNA5,FOXA2,MBP,CEACAM6,FERMT3,MIA3,ST6GAL1,ATG12,LPXN,TRIB1,DTX4,PLCL2,COL8A1,LAMB2,RSU1,DOCK5,PTEN,PLXND1,FRZB,FTH1,PER2,AIMP1,RNF10,IFI30,PPARGC1A,TBRG1,TP53INP1,C3,LAIR1,LIG4,RORC,ERAP2,FBXO38	61/-
ABCC6	hsa-mir-4516	MIMAT0019053	HITS-CLIP	23824327|23313552|28735896			2_Member	GO Biological Processes	GO:0002694	regulation of leukocyte activation	-7.01469	-3.33067	695,942,1051,1880,2896,3108,3109,3111,3142,4773,5590,5914,6385,6604,6812,7133,8660,8832,9846,10385,10673,30011,56940,80762,84868,140685,729230	BTK,CD86,CEBPB,GPR183,GRN,HLA-DMA,HLA-DMB,HLA-DOA,HLX,NFATC2,PRKCZ,RARA,SDC4,SMARCD3,STXBP1,TNFRSF1B,IRS2,CD84,GAB2,BTN2A2,TNFSF13B,SH3KBP1,DUSP22,NDFIP1,HAVCR2,ZBTB46,CCR2	27/600
ABCC6	hsa-mir-1275	MIMAT0005929	PAR-CLIP	23592263|20371350			2_Member	GO Biological Processes	GO:0050865	regulation of cell activation	-6.76861	-3.27177	695,942,1051,1880,2266,2896,3108,3109,3111,3142,4773,5590,5914,6385,6604,6812,7133,8660,8832,9846,10385,10673,30011,56940,80762,84868,140685,729230	BTK,CD86,CEBPB,GPR183,FGG,GRN,HLA-DMA,HLA-DMB,HLA-DOA,HLX,NFATC2,PRKCZ,RARA,SDC4,SMARCD3,STXBP1,TNFRSF1B,IRS2,CD84,GAB2,BTN2A2,TNFSF13B,SH3KBP1,DUSP22,NDFIP1,HAVCR2,ZBTB46,CCR2	28/657
ABCC6	hsa-mir-7111-5p	MIMAT0028119	PAR-CLIP	23592263|20371350			2_Member	GO Biological Processes	GO:0022407	regulation of cell-cell adhesion	-6.34461	-2.99389	942,1051,1946,2266,3108,3109,3111,3142,3170,4155,4680,5590,5914,6385,6604,10385,10673,56940,80762,83706,84868,375056,729230	CD86,CEBPB,EFNA5,FGG,HLA-DMA,HLA-DMB,HLA-DOA,HLX,FOXA2,MBP,CEACAM6,PRKCZ,RARA,SDC4,SMARCD3,BTN2A2,TNFSF13B,DUSP22,NDFIP1,FERMT3,HAVCR2,MIA3,CCR2	23/492
ABCC6	hsa-mir-625-5p	MIMAT0003294	PAR-CLIP	23592263|20371350			2_Member	GO Biological Processes	GO:0002696	positive regulation of leukocyte activation	-5.80109	-2.58358	695,942,1880,3108,3109,3111,3142,4773,5590,5914,6604,6812,8660,9846,10385,10673,30011,84868,729230	BTK,CD86,GPR183,HLA-DMA,HLA-DMB,HLA-DOA,HLX,NFATC2,PRKCZ,RARA,SMARCD3,STXBP1,IRS2,GAB2,BTN2A2,TNFSF13B,SH3KBP1,HAVCR2,CCR2	19/378
ABCC6	hsa-mir-5010-5p	MIMAT0021043	PAR-CLIP	23592263|20371350			2_Member	GO Biological Processes	GO:0032944	regulation of mononuclear cell proliferation	-5.7794	-2.58358	695,942,1051,1880,3109,4773,6385,6480,7133,8660,10385,10673,80762,84868,729230	BTK,CD86,CEBPB,GPR183,HLA-DMB,NFATC2,SDC4,ST6GAL1,TNFRSF1B,IRS2,BTN2A2,TNFSF13B,NDFIP1,HAVCR2,CCR2	15/243
ABCC6	hsa-mir-5703	MIMAT0022496	HITS-CLIP	23824327|23313552|28735896			2_Member	GO Biological Processes	GO:0051249	regulation of lymphocyte activation	-5.60703	-2.55364	695,942,1051,1880,3108,3109,3111,3142,4773,5590,5914,6385,6604,7133,8660,10385,10673,30011,56940,80762,84868,729230	BTK,CD86,CEBPB,GPR183,HLA-DMA,HLA-DMB,HLA-DOA,HLX,NFATC2,PRKCZ,RARA,SDC4,SMARCD3,TNFRSF1B,IRS2,BTN2A2,TNFSF13B,SH3KBP1,DUSP22,NDFIP1,HAVCR2,CCR2	22/504
ABCC6	hsa-mir-4723-5p	MIMAT0019838	PAR-CLIP	23592263|20371350			2_Member	GO Biological Processes	GO:0050867	positive regulation of cell activation	-5.52199	-2.51133	695,942,1880,3108,3109,3111,3142,4773,5590,5914,6604,6812,8660,9846,10385,10673,30011,84868,729230	BTK,CD86,GPR183,HLA-DMA,HLA-DMB,HLA-DOA,HLX,NFATC2,PRKCZ,RARA,SMARCD3,STXBP1,IRS2,GAB2,BTN2A2,TNFSF13B,SH3KBP1,HAVCR2,CCR2	19/395
ABCC6	hsa-mir-6870-5p	MIMAT0027640	PAR-CLIP	23592263|20371350			2_Member	GO Biological Processes	GO:0050866	negative regulation of cell activation	-5.45176	-2.51133	695,942,1051,2266,2896,3142,6385,8832,10385,56940,80762,84868,140685,729230	BTK,CD86,CEBPB,FGG,GRN,HLX,SDC4,CD84,BTN2A2,DUSP22,NDFIP1,HAVCR2,ZBTB46,CCR2	14/226
ABCC6	hsa-mir-6769b-5p	MIMAT0027620	PAR-CLIP	23592263|20371350			2_Member	GO Biological Processes	GO:0051251	positive regulation of lymphocyte activation	-5.44719	-2.51133	695,942,1880,3108,3109,3111,3142,4773,5590,5914,6604,8660,10385,10673,30011,84868,729230	BTK,CD86,GPR183,HLA-DMA,HLA-DMB,HLA-DOA,HLX,NFATC2,PRKCZ,RARA,SMARCD3,IRS2,BTN2A2,TNFSF13B,SH3KBP1,HAVCR2,CCR2	17/327
ABCC6	hsa-mir-654-5p	MIMAT0003330	PAR-CLIP	23592263|20371350			2_Member	GO Biological Processes	GO:0002695	negative regulation of leukocyte activation	-5.2611	-2.4941	695,942,1051,2896,3142,6385,8832,10385,56940,80762,84868,140685,729230	BTK,CD86,CEBPB,GRN,HLX,SDC4,CD84,BTN2A2,DUSP22,NDFIP1,HAVCR2,ZBTB46,CCR2	13/203
ABHD13	hsa-mir-1292-5p	MIMAT0005943	PAR-CLIP	tarbase			2_Member	GO Biological Processes	GO:0070663	regulation of leukocyte proliferation	-5.25855	-2.4941	695,942,1051,1880,3109,4773,6385,6480,7133,8660,10385,10673,80762,84868,729230	BTK,CD86,CEBPB,GPR183,HLA-DMB,NFATC2,SDC4,ST6GAL1,TNFRSF1B,IRS2,BTN2A2,TNFSF13B,NDFIP1,HAVCR2,CCR2	15/268
ABHD13	hsa-mir-93-5p	MIMAT0000093	PAR-CLIP	tarbase			2_Member	GO Biological Processes	GO:0050670	regulation of lymphocyte proliferation	-5.17194	-2.43852	695,942,1051,1880,3109,4773,6385,7133,8660,10385,10673,80762,84868,729230	BTK,CD86,CEBPB,GPR183,HLA-DMB,NFATC2,SDC4,TNFRSF1B,IRS2,BTN2A2,TNFSF13B,NDFIP1,HAVCR2,CCR2	14/239
ABHD13	hsa-mir-181d-5p	MIMAT0002821	HITS-CLIP	tarbase			2_Member	GO Biological Processes	GO:0002683	negative regulation of immune system process	-5.1229	-2.41081	695,942,1051,2896,3111,3142,5914,6385,8832,9140,9404,10221,10385,23220,23228,56940,80762,84868,140685,375056,729230	BTK,CD86,CEBPB,GRN,HLA-DOA,HLX,RARA,SDC4,CD84,ATG12,LPXN,TRIB1,BTN2A2,DTX4,PLCL2,DUSP22,NDFIP1,HAVCR2,ZBTB46,MIA3,CCR2	21/500
ABHD13	hsa-mir-18a-5p	MIMAT0000072	PAR-CLIP, HITS-CLIP	tarbase			2_Member	GO Biological Processes	GO:0045785	positive regulation of cell adhesion	-4.83091	-2.19427	942,1295,2266,3108,3109,3111,3142,3170,3913,4680,5590,5914,6251,6385,6604,10385,10673,80005,84868,729230	CD86,COL8A1,FGG,HLA-DMA,HLA-DMB,HLA-DOA,HLX,FOXA2,LAMB2,CEACAM6,PRKCZ,RARA,RSU1,SDC4,SMARCD3,BTN2A2,TNFSF13B,DOCK5,HAVCR2,CCR2	20/482
ABI2	hsa-mir-148b-3p	MIMAT0000759	HITS-CLIP	tarbase			2_Member	GO Biological Processes	GO:0050863	regulation of T cell activation	-4.6288	-2.06193	942,1051,3108,3109,3111,3142,5590,5914,6385,6604,7133,10385,10673,56940,80762,84868,729230	CD86,CEBPB,HLA-DMA,HLA-DMB,HLA-DOA,HLX,PRKCZ,RARA,SDC4,SMARCD3,TNFRSF1B,BTN2A2,TNFSF13B,DUSP22,NDFIP1,HAVCR2,CCR2	17/378
ABI2	hsa-mir-500a-5p	MIMAT0004773	HITS-CLIP	tarbase			2_Member	GO Biological Processes	GO:1903037	regulation of leukocyte cell-cell adhesion	-4.6143	-2.06193	942,1051,3108,3109,3111,3142,5590,5914,6385,6604,10385,10673,56940,80762,84868,375056,729230	CD86,CEBPB,HLA-DMA,HLA-DMB,HLA-DOA,HLX,PRKCZ,RARA,SDC4,SMARCD3,BTN2A2,TNFSF13B,DUSP22,NDFIP1,HAVCR2,MIA3,CCR2	17/379
ABI2	hsa-mir-93-5p	MIMAT0000093	HITS-CLIP	23706177			2_Member	GO Biological Processes	GO:0007162	negative regulation of cell adhesion	-4.48116	-1.97554	942,1051,1946,2266,3142,4155,5728,6385,9404,10385,23129,56940,80762,84868,375056	CD86,CEBPB,EFNA5,FGG,HLX,MBP,PTEN,SDC4,LPXN,BTN2A2,PLXND1,DUSP22,NDFIP1,HAVCR2,MIA3	15/312
ABI2	hsa-mir-93-3p	MIMAT0004509	PAR-CLIP	tarbase			2_Member	GO Biological Processes	GO:0032946	positive regulation of mononuclear cell proliferation	-4.37751	-1.88874	695,942,1880,3109,4773,6480,8660,10673,84868,729230	BTK,CD86,GPR183,HLA-DMB,NFATC2,ST6GAL1,IRS2,TNFSF13B,HAVCR2,CCR2	10/148
ABI2	hsa-mir-1292-5p	MIMAT0005943	HITS-CLIP	19536157			2_Member	GO Biological Processes	GO:0022409	positive regulation of cell-cell adhesion	-4.34024	-1.86043	942,2266,3108,3109,3111,3142,3170,4680,5590,5914,6604,10385,10673,84868,729230	CD86,FGG,HLA-DMA,HLA-DMB,HLA-DOA,HLX,FOXA2,CEACAM6,PRKCZ,RARA,SMARCD3,BTN2A2,TNFSF13B,HAVCR2,CCR2	15/321
ABI2	hsa-mir-18a-5p	MIMAT0000072	Chimeric fragments	tarbase			2_Member	GO Biological Processes	GO:0070665	positive regulation of leukocyte proliferation	-3.95912	-1.64979	695,942,1880,3109,4773,6480,8660,10673,84868,729230	BTK,CD86,GPR183,HLA-DMB,NFATC2,ST6GAL1,IRS2,TNFSF13B,HAVCR2,CCR2	10/166
ABI2	hsa-mir-193b-3p	MIMAT0002819	Microarray//PAR-CLIP	20304954|24398324			2_Member	GO Biological Processes	GO:0022408	negative regulation of cell-cell adhesion	-3.83114	-1.59437	942,1051,2266,3142,4155,6385,10385,56940,80762,84868,375056	CD86,CEBPB,FGG,HLX,MBP,SDC4,BTN2A2,DUSP22,NDFIP1,HAVCR2,MIA3	11/206
ABI2	hsa-mir-182-5p	MIMAT0000259	Biotin-Microarrays	tarbase			2_Member	GO Biological Processes	GO:0050671	positive regulation of lymphocyte proliferation	-3.71573	-1.52424	695,942,1880,3109,4773,8660,10673,84868,729230	BTK,CD86,GPR183,HLA-DMB,NFATC2,IRS2,TNFSF13B,HAVCR2,CCR2	9/145
ABI2	hsa-mir-574-5p	MIMAT0004795	PAR-CLIP	21572407			2_Member	GO Biological Processes	GO:0050870	positive regulation of T cell activation	-3.70972	-1.5225	942,3108,3109,3111,3142,5590,5914,6604,10385,10673,84868,729230	CD86,HLA-DMA,HLA-DMB,HLA-DOA,HLX,PRKCZ,RARA,SMARCD3,BTN2A2,TNFSF13B,HAVCR2,CCR2	12/249
ABI2	hsa-mir-1233-5p	MIMAT0022943	HITS-CLIP	19536157			2_Member	GO Biological Processes	GO:0050672	negative regulation of lymphocyte proliferation	-3.65949	-1.49672	695,942,1051,6385,10385,80762,84868	BTK,CD86,CEBPB,SDC4,BTN2A2,NDFIP1,HAVCR2	7/88
ABI2	hsa-mir-92b-3p	MIMAT0003218	Chimeric fragments	tarbase			2_Member	GO Biological Processes	GO:0032945	negative regulation of mononuclear cell proliferation	-3.62903	-1.4746	695,942,1051,6385,10385,80762,84868	BTK,CD86,CEBPB,SDC4,BTN2A2,NDFIP1,HAVCR2	7/89
ABI2	hsa-mir-20b-5p	MIMAT0001413	HITS-CLIP	23706177			2_Member	GO Biological Processes	GO:0042129	regulation of T cell proliferation	-3.61389	-1.46729	942,1051,3109,6385,7133,10385,10673,80762,84868,729230	CD86,CEBPB,HLA-DMB,SDC4,TNFRSF1B,BTN2A2,TNFSF13B,NDFIP1,HAVCR2,CCR2	10/183
ABI2	hsa-mir-3937	MIMAT0018352	HITS-CLIP	23824327			2_Member	GO Biological Processes	GO:1903038	negative regulation of leukocyte cell-cell adhesion	-3.58414	-1.44489	942,1051,3142,6385,10385,56940,80762,84868,375056	CD86,CEBPB,HLX,SDC4,BTN2A2,DUSP22,NDFIP1,HAVCR2,MIA3	9/151
ABI2	hsa-mir-4430	MIMAT0018945	HITS-CLIP	27418678			2_Member	GO Biological Processes	GO:0070664	negative regulation of leukocyte proliferation	-3.42674	-1.3515	695,942,1051,6385,10385,80762,84868	BTK,CD86,CEBPB,SDC4,BTN2A2,NDFIP1,HAVCR2	7/96
ABI2	hsa-mir-193a-3p	MIMAT0000459	PAR-CLIP	24398324			2_Member	GO Biological Processes	GO:1903039	positive regulation of leukocyte cell-cell adhesion	-3.3474	-1.30995	942,3108,3109,3111,3142,5590,5914,6604,10385,10673,84868,729230	CD86,HLA-DMA,HLA-DMB,HLA-DOA,HLX,PRKCZ,RARA,SMARCD3,BTN2A2,TNFSF13B,HAVCR2,CCR2	12/273
ABI2	hsa-mir-200c-3p	MIMAT0000617	PAR-CLIP	24398324			2_Member	GO Biological Processes	GO:0042130	negative regulation of T cell proliferation	-3.31809	-1.28663	942,1051,6385,10385,80762,84868	CD86,CEBPB,SDC4,BTN2A2,NDFIP1,HAVCR2	6/72
ABI2	hsa-mir-491-5p	MIMAT0002807	HITS-CLIP	tarbase			2_Member	GO Biological Processes	GO:0050868	negative regulation of T cell activation	-3.29376	-1.27136	942,1051,3142,6385,10385,56940,80762,84868	CD86,CEBPB,HLX,SDC4,BTN2A2,DUSP22,NDFIP1,HAVCR2	8/132
ABI2	hsa-mir-8069	MIMAT0030996	PAR-CLIP	20371350			2_Member	GO Biological Processes	GO:0051250	negative regulation of lymphocyte activation	-3.22637	-1.23196	695,942,1051,3142,6385,10385,56940,80762,84868	BTK,CD86,CEBPB,HLX,SDC4,BTN2A2,DUSP22,NDFIP1,HAVCR2	9/169
ABI2	hsa-mir-1224-5p	MIMAT0005458	CLASH	23622248			2_Member	GO Biological Processes	GO:0008285	negative regulation of cell population proliferation	-1.86007	-0.359525	695,942,1051,2487,2495,5728,5914,6385,8864,9255,9921,10221,10385,10437,10891,80762,84868,84897,94241	BTK,CD86,CEBPB,FRZB,FTH1,PTEN,RARA,SDC4,PER2,AIMP1,RNF10,TRIB1,BTN2A2,IFI30,PPARGC1A,NDFIP1,HAVCR2,TBRG1,TP53INP1	19/787
ABI2	hsa-mir-6769b-5p	MIMAT0027620	HITS-CLIP	23824327			2_Member	GO Biological Processes	GO:0042102	positive regulation of T cell proliferation	-1.81587	-0.336886	942,3109,10673,84868,729230	CD86,HLA-DMB,TNFSF13B,HAVCR2,CCR2	5/105
ABI2	hsa-mir-7106-5p	MIMAT0028109	HITS-CLIP	23824327			2_Member	GO Biological Processes	GO:0002250	adaptive immune response	-1.75841	-0.295797	695,718,942,1880,3108,3109,3111,3142,3903,3981,6097,8832,10673,64167,81545,84868	BTK,C3,CD86,GPR183,HLA-DMA,HLA-DMB,HLA-DOA,HLX,LAIR1,LIG4,RORC,CD84,TNFSF13B,ERAP2,FBXO38,HAVCR2	16/642
ABI2	hsa-mir-1193	MIMAT0015049	PAR-CLIP	20371350			3_Summary	GO Biological Processes	GO:0030163	protein catabolic process	-6.92442	-3.33067	695,824,841,1509,1522,1540,3988,5686,5701,7323,7329,9709,9921,9960,10513,23220,23230,23411,25978,26224,26234,26268,79888,80762,81545,83752,119504,122773,132671,197131,387921,7174,8925,9830,22978,26118,57654,81603,115294	BTK,CAPN2,CASP8,CTSD,CTSZ,CYLD,LIPA,PSMA5,PSMC2,UBE2D3,UBE2I,HERPUD1,RNF10,USP3,APPBP2,DTX4,VPS13A,SIRT1,CHMP2B,FBXL3,FBXL5,FBXO9,LPCAT1,NDFIP1,FBXO38,LONP2,ANAPC16,KLHDC1,SPATA18,UBR1,NHLRC3,TPP2,HERC1,TRIM14,NT5C2,WSB1,UVSSA,TRIM8,PCMTD1	39/-
ABI2	hsa-mir-6748-5p	MIMAT0027396	HITS-CLIP	23824327			3_Member	GO Biological Processes	GO:0030163	protein catabolic process	-6.92442	-3.33067	695,824,841,1509,1522,1540,3988,5686,5701,7323,7329,9709,9921,9960,10513,23220,23230,23411,25978,26224,26234,26268,79888,80762,81545,83752,119504,122773,132671,197131,387921	BTK,CAPN2,CASP8,CTSD,CTSZ,CYLD,LIPA,PSMA5,PSMC2,UBE2D3,UBE2I,HERPUD1,RNF10,USP3,APPBP2,DTX4,VPS13A,SIRT1,CHMP2B,FBXL3,FBXL5,FBXO9,LPCAT1,NDFIP1,FBXO38,LONP2,ANAPC16,KLHDC1,SPATA18,UBR1,NHLRC3	31/767
ABI2	hsa-mir-6779-5p	MIMAT0027458	HITS-CLIP	23824327			3_Member	GO Biological Processes	GO:0051603	proteolysis involved in protein catabolic process	-5.31377	-2.4941	824,841,1522,1540,5686,5701,7323,7329,9709,9921,9960,10513,23220,23411,25978,26224,26234,26268,80762,81545,83752,119504,122773,197131,387921	CAPN2,CASP8,CTSZ,CYLD,PSMA5,PSMC2,UBE2D3,UBE2I,HERPUD1,RNF10,USP3,APPBP2,DTX4,SIRT1,CHMP2B,FBXL3,FBXL5,FBXO9,NDFIP1,FBXO38,LONP2,ANAPC16,KLHDC1,UBR1,NHLRC3	25/650
ABI2	hsa-mir-6799-5p	MIMAT0027498	HITS-CLIP	23824327			3_Member	GO Biological Processes	GO:0010498	proteasomal protein catabolic process	-4.16208	-1.74814	5686,5701,7323,9709,9921,10513,23220,23411,26224,26234,26268,81545,119504,122773,197131,387921	PSMA5,PSMC2,UBE2D3,HERPUD1,RNF10,APPBP2,DTX4,SIRT1,FBXL3,FBXL5,FBXO9,FBXO38,ANAPC16,KLHDC1,UBR1,NHLRC3	16/372
ABI2	hsa-mir-4441	MIMAT0018959	PAR-CLIP	22100165			3_Member	GO Biological Processes	GO:0043161	proteasome-mediated ubiquitin-dependent protein catabolic process	-4.04577	-1.70122	5686,5701,7323,9709,9921,10513,23411,26224,26234,26268,81545,119504,122773,197131,387921	PSMA5,PSMC2,UBE2D3,HERPUD1,RNF10,APPBP2,SIRT1,FBXL3,FBXL5,FBXO9,FBXO38,ANAPC16,KLHDC1,UBR1,NHLRC3	15/341
ABI2	hsa-mir-3187-3p	MIMAT0015069	PAR-CLIP	24398324			3_Member	GO Biological Processes	GO:0006511	ubiquitin-dependent protein catabolic process	-3.75649	-1.5471	1540,5686,5701,7323,7329,9709,9921,9960,10513,23411,25978,26224,26234,26268,80762,81545,119504,122773,197131,387921	CYLD,PSMA5,PSMC2,UBE2D3,UBE2I,HERPUD1,RNF10,USP3,APPBP2,SIRT1,CHMP2B,FBXL3,FBXL5,FBXO9,NDFIP1,FBXO38,ANAPC16,KLHDC1,UBR1,NHLRC3	20/577
ABI3BP	hsa-mir-181d-5p	MIMAT0002821	HITS-CLIP	tarbase			3_Member	GO Biological Processes	GO:0019941	modification-dependent protein catabolic process	-3.65911	-1.49672	1540,5686,5701,7323,7329,9709,9921,9960,10513,23411,25978,26224,26234,26268,80762,81545,119504,122773,197131,387921	CYLD,PSMA5,PSMC2,UBE2D3,UBE2I,HERPUD1,RNF10,USP3,APPBP2,SIRT1,CHMP2B,FBXL3,FBXL5,FBXO9,NDFIP1,FBXO38,ANAPC16,KLHDC1,UBR1,NHLRC3	20/587
ABI3BP	hsa-mir-92b-3p	MIMAT0003218	HITS-CLIP	tarbase			3_Member	GO Biological Processes	GO:0016567	protein ubiquitination	-3.62977	-1.4746	7174,7323,8925,9830,9921,10513,22978,23220,23411,26118,26224,26234,26268,57654,81545,81603,115294,119504,122773,197131,387921	TPP2,UBE2D3,HERC1,TRIM14,RNF10,APPBP2,NT5C2,DTX4,SIRT1,WSB1,FBXL3,FBXL5,FBXO9,UVSSA,FBXO38,TRIM8,PCMTD1,ANAPC16,KLHDC1,UBR1,NHLRC3	21/636
ABI3BP	hsa-mir-422a	MIMAT0001339	HITS-CLIP	tarbase			3_Member	GO Biological Processes	GO:0043632	modification-dependent macromolecule catabolic process	-3.54566	-1.42902	1540,5686,5701,7323,7329,9709,9921,9960,10513,23411,25978,26224,26234,26268,80762,81545,119504,122773,197131,387921	CYLD,PSMA5,PSMC2,UBE2D3,UBE2I,HERPUD1,RNF10,USP3,APPBP2,SIRT1,CHMP2B,FBXL3,FBXL5,FBXO9,NDFIP1,FBXO38,ANAPC16,KLHDC1,UBR1,NHLRC3	20/599
ACACB	hsa-mir-629-3p	MIMAT0003298	HITS-CLIP	tarbase			3_Member	GO Biological Processes	GO:0032446	protein modification by small protein conjugation	-3.3645	-1.3179	7174,7323,7329,8925,9830,9921,10513,22978,23220,23411,26118,26224,26234,26268,57654,81545,81603,115294,119504,122773,197131,387921	TPP2,UBE2D3,UBE2I,HERC1,TRIM14,RNF10,APPBP2,NT5C2,DTX4,SIRT1,WSB1,FBXL3,FBXL5,FBXO9,UVSSA,FBXO38,TRIM8,PCMTD1,ANAPC16,KLHDC1,UBR1,NHLRC3	22/714
ACACB	hsa-mir-500a-5p	MIMAT0004773	HITS-CLIP	tarbase			4_Summary	GO Biological Processes	GO:0048002	antigen processing and presentation of peptide antigen	-6.34586	-2.99389	1509,1510,3108,3109,3111,3551,10437,51128,64167,841,942,3683,6444,5799,718,2266,6404,695,3981,10673,4773,5914,6097,1051,4360,5289,3142,896,4215,5728,119504,55534,5701,3913,7846,6385,2057,3590	CTSD,CTSE,HLA-DMA,HLA-DMB,HLA-DOA,IKBKB,IFI30,SAR1B,ERAP2,CASP8,CD86,ITGAL,SGCD,PTPRN2,C3,FGG,SELPLG,BTK,LIG4,TNFSF13B,NFATC2,RARA,RORC,CEBPB,MRC1,PIK3C3,HLX,CCND3,MAP3K3,PTEN,ANAPC16,MAML3,PSMC2,LAMB2,TUBA1A,SDC4,EPOR,IL11RA	38/-
ACACB	hsa-mir-6720-5p	MIMAT0027345	HITS-CLIP	23824327			4_Member	GO Biological Processes	GO:0048002	antigen processing and presentation of peptide antigen	-6.34586	-2.99389	1509,1510,3108,3109,3111,3551,10437,51128,64167	CTSD,CTSE,HLA-DMA,HLA-DMB,HLA-DOA,IKBKB,IFI30,SAR1B,ERAP2	9/69
ACP5	hsa-mir-4651	MIMAT0019715	PAR-CLIP	tarbase			4_Member	GO Biological Processes	GO:0002478	antigen processing and presentation of exogenous peptide antigen	-5.94528	-2.65255	1509,1510,3108,3109,3111,3551,10437	CTSD,CTSE,HLA-DMA,HLA-DMB,HLA-DOA,IKBKB,IFI30	7/40
ACSL3	hsa-mir-148b-3p	MIMAT0000759	HITS-CLIP	tarbase			4_Member	GO Biological Processes	GO:0019886	antigen processing and presentation of exogenous peptide antigen via MHC class II	-5.43835	-2.51133	1509,1510,3108,3109,3111,10437	CTSD,CTSE,HLA-DMA,HLA-DMB,HLA-DOA,IFI30	6/31
ACSL3	hsa-mir-769-5p	MIMAT0003886	HITS-CLIP	tarbase			4_Member	GO Biological Processes	GO:0019884	antigen processing and presentation of exogenous antigen	-5.32817	-2.4941	1509,1510,3108,3109,3111,3551,10437	CTSD,CTSE,HLA-DMA,HLA-DMB,HLA-DOA,IKBKB,IFI30	7/49
ACSL3	hsa-mir-6086	MIMAT0023711	PAR-CLIP	22100165			4_Member	GO Biological Processes	GO:0002495	antigen processing and presentation of peptide antigen via MHC class II	-5.27114	-2.4941	1509,1510,3108,3109,3111,10437	CTSD,CTSE,HLA-DMA,HLA-DMB,HLA-DOA,IFI30	6/33
ACSL3	hsa-mir-1225-5p	MIMAT0005572	HITS-CLIP	tarbase			4_Member	GO Biological Processes	GO:0002504	antigen processing and presentation of peptide or polysaccharide antigen via MHC class II	-5.19188	-2.44322	1509,1510,3108,3109,3111,10437	CTSD,CTSE,HLA-DMA,HLA-DMB,HLA-DOA,IFI30	6/34
ACSL3	hsa-mir-128-3p	MIMAT0000424	HITS-CLIP	tarbase			4_Member	GO Biological Processes	GO:0019882	antigen processing and presentation	-4.91305	-2.24871	1509,1510,3108,3109,3111,3551,10437,51128,64167	CTSD,CTSE,HLA-DMA,HLA-DMB,HLA-DOA,IKBKB,IFI30,SAR1B,ERAP2	9/102
ACSL3	hsa-mir-374b-5p	MIMAT0004955	HITS-CLIP	tarbase			4_Member	KEGG Pathway	hsa05416	Viral myocarditis	-4.7319	-2.13815	841,942,3108,3109,3111,3683,6444	CASP8,CD86,HLA-DMA,HLA-DMB,HLA-DOA,ITGAL,SGCD	7/60
ACSL3	hsa-mir-93-5p	MIMAT0000093	PAR-CLIP	tarbase			4_Member	KEGG Pathway	hsa04940	Type I diabetes mellitus	-3.51674	-1.40371	942,3108,3109,3111,5799	CD86,HLA-DMA,HLA-DMB,HLA-DOA,PTPRN2	5/43
ACSL3	hsa-mir-20b-5p	MIMAT0001413	PAR-CLIP	tarbase			4_Member	KEGG Pathway	hsa05150	Staphylococcus aureus infection	-3.42674	-1.3515	718,2266,3108,3109,3111,3683,6404	C3,FGG,HLA-DMA,HLA-DMB,HLA-DOA,ITGAL,SELPLG	7/96
ACSL3	hsa-mir-200a-3p	MIMAT0000682	HITS-CLIP	tarbase			4_Member	GO Biological Processes	GO:0002381	immunoglobulin production involved in immunoglobulin-mediated immune response	-3.33397	-1.29952	695,3108,3109,3111,3981	BTK,HLA-DMA,HLA-DMB,HLA-DOA,LIG4	5/47
ACSL3	hsa-mir-1301-3p	MIMAT0005797	HITS-CLIP	tarbase			4_Member	KEGG Pathway	hsa04672	Intestinal immune network for IgA production	-3.24924	-1.24654	942,3108,3109,3111,10673	CD86,HLA-DMA,HLA-DMB,HLA-DOA,TNFSF13B	5/49
ACSL4	hsa-mir-200c-3p	MIMAT0000617	PAR-CLIP	22100165			4_Member	KEGG Pathway	hsa04659	Th17 cell differentiation	-3.11877	-1.161	3108,3109,3111,3551,4773,5914,6097	HLA-DMA,HLA-DMB,HLA-DOA,IKBKB,NFATC2,RARA,RORC	7/108
ACSL4	hsa-mir-339-5p	MIMAT0000764	HITS-CLIP	tarbase			4_Member	KEGG Pathway	hsa05152	Tuberculosis	-3.0313	-1.1003	718,841,1051,1509,3108,3109,3111,4360,5289	C3,CASP8,CEBPB,CTSD,HLA-DMA,HLA-DMB,HLA-DOA,MRC1,PIK3C3	9/180
ACSL4	hsa-mir-93-5p	MIMAT0000093	HITS-CLIP//PAR-CLIP	21572407			4_Member	GO Biological Processes	GO:0002460	adaptive immune response based on somatic recombination of immune receptors built from immunoglobulin superfamily domains	-2.98082	-1.06991	695,718,3108,3109,3111,3142,3981,6097,10673	BTK,C3,HLA-DMA,HLA-DMB,HLA-DOA,HLX,LIG4,RORC,TNFSF13B	9/183
ACSL4	hsa-mir-212-3p	MIMAT0000269	HITS-CLIP//PAR-CLIP	21572407			4_Member	KEGG Pathway	hsa05166	Human T-cell leukemia virus 1 infection	-2.96025	-1.05669	896,3108,3109,3111,3551,3683,4215,4773,5728,119504	CCND3,HLA-DMA,HLA-DMB,HLA-DOA,IKBKB,ITGAL,MAP3K3,NFATC2,PTEN,ANAPC16	10/222
ACSL4	hsa-mir-1292-5p	MIMAT0005943	PAR-CLIP	tarbase			4_Member	GO Biological Processes	GO:0002399	MHC class II protein complex assembly	-2.89444	-1.02291	3108,3109,3111	HLA-DMA,HLA-DMB,HLA-DOA	3/16
ACSL4	hsa-mir-20b-5p	MIMAT0001413	HITS-CLIP//PAR-CLIP	21572407			4_Member	GO Biological Processes	GO:0002503	peptide antigen assembly with MHC class II protein complex	-2.89444	-1.02291	3108,3109,3111	HLA-DMA,HLA-DMB,HLA-DOA	3/16
ACSL4	hsa-mir-130b-3p	MIMAT0000691	HITS-CLIP//PAR-CLIP	21572407			4_Member	KEGG Pathway	hsa04658	Th1 and Th2 cell differentiation	-2.75869	-0.918896	3108,3109,3111,3551,4773,55534	HLA-DMA,HLA-DMB,HLA-DOA,IKBKB,NFATC2,MAML3	6/92
ACSL4	hsa-mir-424-3p	MIMAT0004749	HITS-CLIP	tarbase			4_Member	KEGG Pathway	hsa05330	Allograft rejection	-2.74107	-0.913221	942,3108,3109,3111	CD86,HLA-DMA,HLA-DMB,HLA-DOA	4/38
ACSL4	hsa-mir-132-3p	MIMAT0000426	HITS-CLIP//PAR-CLIP	21572407			4_Member	KEGG Pathway	hsa05323	Rheumatoid arthritis	-2.73471	-0.909956	942,3108,3109,3111,3683,10673	CD86,HLA-DMA,HLA-DMB,HLA-DOA,ITGAL,TNFSF13B	6/93
ACSL4	hsa-mir-224-5p	MIMAT0000281	HITS-CLIP	tarbase			4_Member	KEGG Pathway	hsa05169	Epstein-Barr virus infection	-2.68504	-0.873037	695,841,896,3108,3109,3111,3551,3683,5701	BTK,CASP8,CCND3,HLA-DMA,HLA-DMB,HLA-DOA,IKBKB,ITGAL,PSMC2	9/202
ACSL4	hsa-mir-182-5p	MIMAT0000259	PAR-CLIP	tarbase			4_Member	GO Biological Processes	GO:0002396	MHC protein complex assembly	-2.60348	-0.832542	3108,3109,3111	HLA-DMA,HLA-DMB,HLA-DOA	3/20
ACSL4	hsa-mir-421	MIMAT0003339	HITS-CLIP	tarbase			4_Member	GO Biological Processes	GO:0002501	peptide antigen assembly with MHC protein complex	-2.60348	-0.832542	3108,3109,3111	HLA-DMA,HLA-DMB,HLA-DOA	3/20
ACSL4	hsa-mir-92b-3p	MIMAT0003218	HITS-CLIP	tarbase			4_Member	KEGG Pathway	hsa05332	Graft-versus-host disease	-2.57904	-0.822981	942,3108,3109,3111	CD86,HLA-DMA,HLA-DMB,HLA-DOA	4/42
ACSL4	hsa-mir-374b-5p	MIMAT0004955	PAR-CLIP	22100165			4_Member	GO Biological Processes	GO:0016064	immunoglobulin mediated immune response	-2.44949	-0.735119	695,718,3108,3109,3111,3981	BTK,C3,HLA-DMA,HLA-DMB,HLA-DOA,LIG4	6/106
ACSL4	hsa-mir-1301-3p	MIMAT0005797	HITS-CLIP	tarbase			4_Member	GO Biological Processes	GO:0019724	B cell mediated immunity	-2.35132	-0.667391	695,718,3108,3109,3111,3981	BTK,C3,HLA-DMA,HLA-DMB,HLA-DOA,LIG4	6/111
ACSL4	hsa-mir-181d-5p	MIMAT0002821	PAR-CLIP, HITS-CLIP	tarbase			4_Member	KEGG Pathway	hsa05145	Toxoplasmosis	-2.33237	-0.652586	841,3108,3109,3111,3551,3913	CASP8,HLA-DMA,HLA-DMB,HLA-DOA,IKBKB,LAMB2	6/112
ACSL4	hsa-mir-205-5p	MIMAT0000266	Luciferase reporter assay//qRT-PCR//Western blot	24576478			4_Member	KEGG Pathway	hsa04145	Phagosome	-2.27726	-0.628522	718,3108,3109,3111,4360,5289,7846	C3,HLA-DMA,HLA-DMB,HLA-DOA,MRC1,PIK3C3,TUBA1A	7/152
ACSS3	hsa-mir-23c	MIMAT0018000	PAR-CLIP	22012620			4_Member	KEGG Pathway	hsa05320	Autoimmune thyroid disease	-2.21283	-0.58872	942,3108,3109,3111	CD86,HLA-DMA,HLA-DMB,HLA-DOA	4/53
ACTA2	hsa-mir-93-3p	MIMAT0004509	HITS-CLIP	tarbase			4_Member	KEGG Pathway	hsa04514	Cell adhesion molecules	-2.20207	-0.582595	942,3108,3109,3111,3683,6385,6404	CD86,HLA-DMA,HLA-DMB,HLA-DOA,ITGAL,SDC4,SELPLG	7/157
ACTA2	hsa-mir-191-3p	MIMAT0001618	HITS-CLIP	tarbase			4_Member	KEGG Pathway	hsa05310	Asthma	-2.05621	-0.487904	3108,3109,3111	HLA-DMA,HLA-DMB,HLA-DOA	3/31
ACTA2	hsa-mir-484	MIMAT0002174	CLASH	23622248			4_Member	KEGG Pathway	hsa04640	Hematopoietic cell lineage	-1.91745	-0.400148	2057,3108,3109,3111,3590	EPOR,HLA-DMA,HLA-DMB,HLA-DOA,IL11RA	5/99
ACVRL1	hsa-mir-6893-5p	MIMAT0027686	PAR-CLIP	26701625			4_Member	KEGG Pathway	hsa05321	Inflammatory bowel disease	-1.90462	-0.391849	3108,3109,3111,6097	HLA-DMA,HLA-DMB,HLA-DOA,RORC	4/65
ACVRL1	hsa-mir-6724-5p	MIMAT0025856	HITS-CLIP	19536157			4_Member	KEGG Pathway	hsa05140	Leishmaniasis	-1.6593	-0.238833	718,3108,3109,3111	C3,HLA-DMA,HLA-DMB,HLA-DOA	4/77
ACVRL1	hsa-mir-6846-5p	MIMAT0027592	PAR-CLIP	26701625			4_Member	KEGG Pathway	hsa04612	Antigen processing and presentation	-1.64104	-0.229838	3108,3109,3111,10437	HLA-DMA,HLA-DMB,HLA-DOA,IFI30	4/78
ACVRL1	hsa-mir-4505	MIMAT0019041	PAR-CLIP	26701625			4_Member	KEGG Pathway	hsa05164	Influenza A	-1.49876	-0.143678	841,896,3108,3109,3111,3551	CASP8,CCND3,HLA-DMA,HLA-DMB,HLA-DOA,IKBKB	6/171
ACVRL1	hsa-mir-4690-5p	MIMAT0019779	PAR-CLIP	26701625			4_Member	GO Biological Processes	GO:0002449	lymphocyte mediated immunity	-1.46735	-0.120955	695,718,3108,3109,3111,3981	BTK,C3,HLA-DMA,HLA-DMB,HLA-DOA,LIG4	6/174
ACVRL1	hsa-mir-6877-5p	MIMAT0027654	PAR-CLIP	26701625			4_Member	KEGG Pathway	hsa05322	Systemic lupus erythematosus	-1.39197	-0.0729501	718,942,3108,3109,3111	C3,CD86,HLA-DMA,HLA-DMB,HLA-DOA	5/136
ACVRL1	hsa-mir-6808-5p	MIMAT0027516	PAR-CLIP	26701625			5_Summary	GO Biological Processes	GO:0006914	autophagy	-5.68381	-2.56718	1509,5289,8832,8925,9140,23001,23230,23710,23766,25851,25978,27072,51100,79137,94241,128338,132671,2896,3074,3988,9896,5728,8660,10010,22808,718,6604,8867,9645,64147,3551,23411,3433,10891,29103,51241,54832,66008,23390	CTSD,PIK3C3,CD84,HERC1,ATG12,WDFY3,VPS13A,GABARAPL1,GABARAPL3,TECPR1,CHMP2B,VPS41,SH3GLB1,RETREG2,TP53INP1,DRAM2,SPATA18,GRN,HEXB,LIPA,FIG4,PTEN,IRS2,TANK,MRAS,C3,SMARCD3,SYNJ1,MICAL2,KIF9,IKBKB,SIRT1,IFIT2,PPARGC1A,DNAJC15,COX16,VPS13C,TRAK2,ZDHHC17	39/-
ACVRL1	hsa-mir-1224-5p	MIMAT0005458	PAR-CLIP	27292025			5_Member	GO Biological Processes	GO:0006914	autophagy	-5.68381	-2.56718	1509,5289,8832,8925,9140,23001,23230,23710,23766,25851,25978,27072,51100,79137,94241,128338,132671	CTSD,PIK3C3,CD84,HERC1,ATG12,WDFY3,VPS13A,GABARAPL1,GABARAPL3,TECPR1,CHMP2B,VPS41,SH3GLB1,RETREG2,TP53INP1,DRAM2,SPATA18	17/314
ACVRL1	hsa-mir-1237-5p	MIMAT0022946	PAR-CLIP	26701625			5_Member	GO Biological Processes	GO:0061919	process utilizing autophagic mechanism	-5.68381	-2.56718	1509,5289,8832,8925,9140,23001,23230,23710,23766,25851,25978,27072,51100,79137,94241,128338,132671	CTSD,PIK3C3,CD84,HERC1,ATG12,WDFY3,VPS13A,GABARAPL1,GABARAPL3,TECPR1,CHMP2B,VPS41,SH3GLB1,RETREG2,TP53INP1,DRAM2,SPATA18	17/314
ACVRL1	hsa-mir-6848-5p	MIMAT0027596	PAR-CLIP	26701625			5_Member	GO Biological Processes	GO:0007033	vacuole organization	-4.20482	-1.77749	1509,2896,3074,3988,5289,9140,9896,23710,23766,25978,94241	CTSD,GRN,HEXB,LIPA,PIK3C3,ATG12,FIG4,GABARAPL1,GABARAPL3,CHMP2B,TP53INP1	11/187
ACVRL1	hsa-mir-23b-5p	MIMAT0004587	HITS-CLIP	tarbase			5_Member	GO Biological Processes	GO:0016236	macroautophagy	-4.00231	-1.68155	1509,5289,9140,23001,23710,23766,25851,25978,27072,79137,94241	CTSD,PIK3C3,ATG12,WDFY3,GABARAPL1,GABARAPL3,TECPR1,CHMP2B,VPS41,RETREG2,TP53INP1	11/197
ADA2	hsa-mir-6799-5p	MIMAT0027498	PAR-CLIP	23592263			5_Member	KEGG Pathway	hsa04140	Autophagy - animal	-3.80735	-1.57532	1509,5289,5728,8660,9140,10010,22808,23710,51100	CTSD,PIK3C3,PTEN,IRS2,ATG12,TANK,MRAS,GABARAPL1,SH3GLB1	9/141
ADA2	hsa-mir-6779-5p	MIMAT0027458	PAR-CLIP	23592263			5_Member	GO Biological Processes	GO:0000045	autophagosome assembly	-3.25414	-1.24865	1509,5289,9140,23710,23766,94241	CTSD,PIK3C3,ATG12,GABARAPL1,GABARAPL3,TP53INP1	6/74
ADA2	hsa-mir-6086	MIMAT0023711	PAR-CLIP	27292025			5_Member	GO Biological Processes	GO:0022411	cellular component disassembly	-3.24256	-1.24264	718,5289,6604,8867,9140,9645,23710,23766,25851,25978,64147,79137,132671	C3,PIK3C3,SMARCD3,SYNJ1,ATG12,MICAL2,GABARAPL1,GABARAPL3,TECPR1,CHMP2B,KIF9,RETREG2,SPATA18	13/321
ADA2	hsa-mir-7106-5p	MIMAT0028109	PAR-CLIP	23592263			5_Member	GO Biological Processes	GO:1905037	autophagosome organization	-3.04565	-1.10965	1509,5289,9140,23710,23766,94241	CTSD,PIK3C3,ATG12,GABARAPL1,GABARAPL3,TP53INP1	6/81
ADA2	hsa-mir-4786-5p	MIMAT0019954	PAR-CLIP	27292025			5_Member	GO Biological Processes	GO:1903008	organelle disassembly	-2.44949	-0.735119	9140,23710,23766,64147,79137,132671	ATG12,GABARAPL1,GABARAPL3,KIF9,RETREG2,SPATA18	6/106
ADAMTS8	hsa-mir-3180-3p	MIMAT0015058	PAR-CLIP	tarbase			5_Member	GO Biological Processes	GO:0000422	autophagy of mitochondrion	-2.18407	-0.571449	9140,23710,23766,132671	ATG12,GABARAPL1,GABARAPL3,SPATA18	4/54
ADAMTS8	hsa-mir-3180	MIMAT0018178	PAR-CLIP	tarbase			5_Member	GO Biological Processes	GO:0061726	mitochondrion disassembly	-2.18407	-0.571449	9140,23710,23766,132671	ATG12,GABARAPL1,GABARAPL3,SPATA18	4/54
ADAMTS9	hsa-mir-93-5p	MIMAT0000093	HITS-CLIP	tarbase			5_Member	KEGG Pathway	hsa04136	Autophagy - other	-2.01785	-0.464502	5289,9140,23710	PIK3C3,ATG12,GABARAPL1	3/32
ADAMTS9	hsa-mir-3609	MIMAT0017986	PAR-CLIP	21572407			5_Member	KEGG Pathway	hsa04068	FoxO signaling pathway	-2.00923	-0.459383	3551,5728,8660,9140,23411,23710	IKBKB,PTEN,IRS2,ATG12,SIRT1,GABARAPL1	6/131
ADAMTS9	hsa-mir-20b-5p	MIMAT0001413	HITS-CLIP	tarbase			5_Member	GO Biological Processes	GO:0061912	selective autophagy	-1.79606	-0.322215	5289,23001,23710,79137	PIK3C3,WDFY3,GABARAPL1,RETREG2	4/70
ADARB1	hsa-mir-181d-5p	MIMAT0002821	HITS-CLIP	tarbase			5_Member	GO Biological Processes	GO:0007005	mitochondrion organization	-1.6261	-0.219865	3433,3988,9140,10891,23230,23710,23766,29103,51241,54832,66008,132671	IFIT2,LIPA,ATG12,PPARGC1A,VPS13A,GABARAPL1,GABARAPL3,DNAJC15,COX16,VPS13C,TRAK2,SPATA18	12/451
ADARB1	hsa-mir-182-5p	MIMAT0000259	Biotin-Microarrays	tarbase			5_Member	GO Biological Processes	GO:0042157	lipoprotein metabolic process	-1.53884	-0.169101	1509,3988,5289,9140,23390	CTSD,LIPA,PIK3C3,ATG12,ZDHHC17	5/124
ADARB1	hsa-mir-21-3p	MIMAT0004494	HITS-CLIP	tarbase			6_Summary	GO Biological Processes	GO:0070201	regulation of establishment of protein localization	-5.60333	-2.55364	1509,1946,2182,2266,3170,5289,5590,6672,6717,6934,7323,8660,8864,9648,22902,51092,51100,51128,55754,56681,58480,80762,91461,81603,84662,7905,23286	CTSD,EFNA5,ACSL4,FGG,FOXA2,PIK3C3,PRKCZ,SP100,SRI,TCF7L2,UBE2D3,IRS2,PER2,GCC2,RUFY3,SIDT2,SH3GLB1,SAR1B,TMEM30A,SAR1A,RHOU,NDFIP1,PKDCC,TRIM8,GLIS2,REEP5,WWC1	27/-
ADARB1	hsa-mir-130b-3p	MIMAT0000691	Sequencing	20371350			6_Member	GO Biological Processes	GO:0070201	regulation of establishment of protein localization	-5.60333	-2.55364	1509,1946,2182,2266,3170,5289,5590,6672,6717,6934,7323,8660,8864,9648,22902,51092,51100,51128,55754,56681,58480,80762,91461	CTSD,EFNA5,ACSL4,FGG,FOXA2,PIK3C3,PRKCZ,SP100,SRI,TCF7L2,UBE2D3,IRS2,PER2,GCC2,RUFY3,SIDT2,SH3GLB1,SAR1B,TMEM30A,SAR1A,RHOU,NDFIP1,PKDCC	23/544
ADARB1	hsa-mir-484	MIMAT0002174	HITS-CLIP	tarbase			6_Member	GO Biological Processes	GO:0051223	regulation of protein transport	-5.40283	-2.50804	1946,2182,2266,3170,5289,5590,6672,6717,6934,7323,8660,8864,9648,22902,51092,51100,51128,55754,56681,58480,80762,91461	EFNA5,ACSL4,FGG,FOXA2,PIK3C3,PRKCZ,SP100,SRI,TCF7L2,UBE2D3,IRS2,PER2,GCC2,RUFY3,SIDT2,SH3GLB1,SAR1B,TMEM30A,SAR1A,RHOU,NDFIP1,PKDCC	22/519
ADARB1	hsa-mir-148a-3p	MIMAT0000243	Sequencing	20371350			6_Member	GO Biological Processes	GO:0051222	positive regulation of protein transport	-3.38457	-1.33006	2182,2266,5590,6717,6934,7323,8660,22902,51100,51128,55754,56681,58480	ACSL4,FGG,PRKCZ,SRI,TCF7L2,UBE2D3,IRS2,RUFY3,SH3GLB1,SAR1B,TMEM30A,SAR1A,RHOU	13/310
ADARB1	hsa-mir-93-5p	MIMAT0000093	Sequencing	20371350			6_Member	GO Biological Processes	GO:1904951	positive regulation of establishment of protein localization	-3.1803	-1.19933	2182,2266,5590,6717,6934,7323,8660,22902,51100,51128,55754,56681,58480	ACSL4,FGG,PRKCZ,SRI,TCF7L2,UBE2D3,IRS2,RUFY3,SH3GLB1,SAR1B,TMEM30A,SAR1A,RHOU	13/326
ADARB1	hsa-mir-93-3p	MIMAT0004509	HITS-CLIP	tarbase			6_Member	GO Biological Processes	GO:1903829	positive regulation of protein localization	-2.61072	-0.832542	2182,2266,5590,6717,6934,7323,8660,22902,51100,51128,55754,56681,58480,81603,84662	ACSL4,FGG,PRKCZ,SRI,TCF7L2,UBE2D3,IRS2,RUFY3,SH3GLB1,SAR1B,TMEM30A,SAR1A,RHOU,TRIM8,GLIS2	15/470
ADARB1	hsa-mir-769-5p	MIMAT0003886	HITS-CLIP	tarbase			6_Member	GO Biological Processes	GO:0033157	regulation of intracellular protein transport	-2.3744	-0.678053	6672,7323,9648,22902,51100,51128,55754,56681,58480	SP100,UBE2D3,GCC2,RUFY3,SH3GLB1,SAR1B,TMEM30A,SAR1A,RHOU	9/225
ADARB1	hsa-mir-193b-3p	MIMAT0002819	CLASH	23622248			6_Member	GO Biological Processes	GO:0090316	positive regulation of intracellular protein transport	-2.21685	-0.590405	7323,22902,51100,51128,55754,56681,58480	UBE2D3,RUFY3,SH3GLB1,SAR1B,TMEM30A,SAR1A,RHOU	7/156
ADARB1	hsa-mir-324-3p	MIMAT0000762	HITS-CLIP	tarbase			6_Member	GO Biological Processes	GO:0032386	regulation of intracellular transport	-2.16009	-0.5531	6672,7323,7905,9648,22902,23286,51100,51128,55754,56681,58480	SP100,UBE2D3,REEP5,GCC2,RUFY3,WWC1,SH3GLB1,SAR1B,TMEM30A,SAR1A,RHOU	11/333
ADARB1	hsa-mir-1910-5p	MIMAT0007884	HITS-CLIP	tarbase			6_Member	GO Biological Processes	GO:1903955	positive regulation of protein targeting to mitochondrion	-2.01785	-0.464502	7323,51100,58480	UBE2D3,SH3GLB1,RHOU	3/32
ADARB1	hsa-mir-625-5p	MIMAT0003294	HITS-CLIP	tarbase			6_Member	GO Biological Processes	GO:1903749	positive regulation of establishment of protein localization to mitochondrion	-1.87719	-0.370679	7323,51100,58480	UBE2D3,SH3GLB1,RHOU	3/36
ADCY4	hsa-mir-1290	MIMAT0005880	PAR-CLIP	tarbase			6_Member	GO Biological Processes	GO:0032388	positive regulation of intracellular transport	-1.68957	-0.260164	7323,22902,51100,51128,55754,56681,58480	UBE2D3,RUFY3,SH3GLB1,SAR1B,TMEM30A,SAR1A,RHOU	7/198
ADCY9	hsa-mir-3177-3p	MIMAT0015054	HITS-CLIP	23313552			6_Member	GO Biological Processes	GO:1903214	regulation of protein targeting to mitochondrion	-1.64381	-0.230465	7323,51100,58480	UBE2D3,SH3GLB1,RHOU	3/44
ADCY9	hsa-mir-181d-5p	MIMAT0002821	PAR-CLIP	26701625			6_Member	GO Biological Processes	GO:1903747	regulation of establishment of protein localization to mitochondrion	-1.49964	-0.143678	7323,51100,58480	UBE2D3,SH3GLB1,RHOU	3/50
ADCY9	hsa-mir-4723-5p	MIMAT0019838	PAR-CLIP	23592263			7_Summary	GO Biological Processes	GO:0043087	regulation of GTPase activity	-5.4284	-2.51133	1946,4649,6251,9639,10156,10788,23129,23158,23179,23216,26037,51735,55619,55843,89846,121512,132864,143872	EFNA5,MYO9A,RSU1,ARHGEF10,RASA4,IQGAP2,PLXND1,TBC1D9,RGL1,TBC1D1,SIPA1L1,RAPGEF6,DOCK10,ARHGAP15,FGD3,FGD4,CPEB2,ARHGAP42	18/-
ADCY9	hsa-mir-7111-5p	MIMAT0028119	PAR-CLIP	23592263			7_Member	GO Biological Processes	GO:0043087	regulation of GTPase activity	-5.4284	-2.51133	1946,4649,6251,9639,10156,10788,23129,23158,23179,23216,26037,51735,55619,55843,89846,121512,132864,143872	EFNA5,MYO9A,RSU1,ARHGEF10,RASA4,IQGAP2,PLXND1,TBC1D9,RGL1,TBC1D1,SIPA1L1,RAPGEF6,DOCK10,ARHGAP15,FGD3,FGD4,CPEB2,ARHGAP42	18/364
ADCY9	hsa-mir-4448	MIMAT0018967	HITS-CLIP	23313552			7_Member	GO Biological Processes	GO:0043547	positive regulation of GTPase activity	-2.31149	-0.645869	4649,6251,9639,23158,23179,23216,26037,51735,55619,143872	MYO9A,RSU1,ARHGEF10,TBC1D9,RGL1,TBC1D1,SIPA1L1,RAPGEF6,DOCK10,ARHGAP42	10/273
ADCY9	hsa-mir-629-5p	MIMAT0004810	HITS-CLIP	tarbase			7_Member	GO Biological Processes	GO:0090630	activation of GTPase activity	-1.63386	-0.225174	9639,23158,23216,26037,143872	ARHGEF10,TBC1D9,TBC1D1,SIPA1L1,ARHGAP42	5/117
ADCY9	hsa-mir-744-5p	MIMAT0004945	CLASH	23622248			8_Summary	GO Biological Processes	GO:0006897	endocytosis	-5.27135	-2.4941	157,311,1453,2348,3683,3988,4360,5289,5914,8867,9107,9185,23221,30011,55788,56990,57465,57488,58480,64284,66000,375056	GRK3,ANXA11,CSNK1D,FOLR1,ITGAL,LIPA,MRC1,PIK3C3,RARA,SYNJ1,MTMR6,REPS2,RHOBTB2,SH3KBP1,LMBRD1,CDC42SE2,TBC1D24,ESYT2,RHOU,RAB17,TMEM108,MIA3	22/-
ADCY9	hsa-mir-1301-3p	MIMAT0005797	HITS-CLIP	23313552			8_Member	GO Biological Processes	GO:0006897	endocytosis	-5.27135	-2.4941	157,311,1453,2348,3683,3988,4360,5289,5914,8867,9107,9185,23221,30011,55788,56990,57465,57488,58480,64284,66000,375056	GRK3,ANXA11,CSNK1D,FOLR1,ITGAL,LIPA,MRC1,PIK3C3,RARA,SYNJ1,MTMR6,REPS2,RHOBTB2,SH3KBP1,LMBRD1,CDC42SE2,TBC1D24,ESYT2,RHOU,RAB17,TMEM108,MIA3	22/529
ADCY9	hsa-mir-6132	MIMAT0024616	PAR-CLIP	23592263			9_Summary	GO Biological Processes	GO:0002828	regulation of type 2 immune response	-5.27114	-2.4941	942,3142,5590,5914,80762,729230,1051,84868,695,841,3111,4286,6604,10221,10385,140685,118,1946,3981,7133,8867,22902,23129,57465,5144	CD86,HLX,PRKCZ,RARA,NDFIP1,CCR2,CEBPB,HAVCR2,BTK,CASP8,HLA-DOA,MITF,SMARCD3,TRIB1,BTN2A2,ZBTB46,ADD1,EFNA5,LIG4,TNFRSF1B,SYNJ1,RUFY3,PLXND1,TBC1D24,PDE4D	25/-
ADCY9	hsa-mir-4656	MIMAT0019723	HITS-CLIP	23313552			9_Member	GO Biological Processes	GO:0002828	regulation of type 2 immune response	-5.27114	-2.4941	942,3142,5590,5914,80762,729230	CD86,HLX,PRKCZ,RARA,NDFIP1,CCR2	6/33
ADCY9	hsa-mir-1246	MIMAT0005898	HITS-CLIP//PAR-CLIP	23446348|21572407|20371350			9_Member	GO Biological Processes	GO:0032673	regulation of interleukin-4 production	-5.11527	-2.41081	942,1051,5590,5914,80762,84868	CD86,CEBPB,PRKCZ,RARA,NDFIP1,HAVCR2	6/35
ADCY9	hsa-mir-7106-5p	MIMAT0028109	PAR-CLIP	26701625			9_Member	GO Biological Processes	GO:0045628	regulation of T-helper 2 cell differentiation	-4.96303	-2.28573	942,3142,5590,5914	CD86,HLX,PRKCZ,RARA	4/11
ADCY9	hsa-mir-330-3p	MIMAT0000751	HITS-CLIP	tarbase			9_Member	GO Biological Processes	GO:0032753	positive regulation of interleukin-4 production	-4.51454	-1.99836	942,1051,5590,5914,84868	CD86,CEBPB,PRKCZ,RARA,HAVCR2	5/27
ADCY9	hsa-mir-27b-5p	MIMAT0004588	HITS-CLIP	tarbase			9_Member	GO Biological Processes	GO:1902105	regulation of leukocyte differentiation	-4.32492	-1.85338	695,841,942,1051,3111,3142,4286,5590,5914,6604,10221,10385,80762,140685,729230	BTK,CASP8,CD86,CEBPB,HLA-DOA,HLX,MITF,PRKCZ,RARA,SMARCD3,TRIB1,BTN2A2,NDFIP1,ZBTB46,CCR2	15/322
ADCY9	hsa-mir-6722-3p	MIMAT0025854	PAR-CLIP	23592263			9_Member	GO Biological Processes	GO:0010720	positive regulation of cell development	-4.30133	-1.84723	118,695,841,942,1946,3142,3981,5590,5914,6604,7133,8867,10221,10385,22902,23129,57465,140685	ADD1,BTK,CASP8,CD86,EFNA5,HLX,LIG4,PRKCZ,RARA,SMARCD3,TNFRSF1B,SYNJ1,TRIB1,BTN2A2,RUFY3,PLXND1,TBC1D24,ZBTB46	18/442
ADCY9	hsa-mir-6836-5p	MIMAT0027574	PAR-CLIP	23592263			9_Member	GO Biological Processes	GO:0045630	positive regulation of T-helper 2 cell differentiation	-4.05844	-1.70772	942,5590,5914	CD86,PRKCZ,RARA	3/7
ADCY9	hsa-mir-6798-5p	MIMAT0027496	PAR-CLIP	23592263			9_Member	GO Biological Processes	GO:0045624	positive regulation of T-helper cell differentiation	-3.66954	-1.49672	942,3142,5590,5914	CD86,HLX,PRKCZ,RARA	4/22
ADCY9	hsa-mir-200c-3p	MIMAT0000617	HITS-CLIP	tarbase			9_Member	GO Biological Processes	GO:1902107	positive regulation of leukocyte differentiation	-3.55727	-1.43334	695,841,942,3142,5590,5914,6604,10221,10385,140685	BTK,CASP8,CD86,HLX,PRKCZ,RARA,SMARCD3,TRIB1,BTN2A2,ZBTB46	10/186
ADCY9	hsa-mir-939-5p	MIMAT0004982	PAR-CLIP	23592263			9_Member	GO Biological Processes	GO:1903708	positive regulation of hemopoiesis	-3.55727	-1.43334	695,841,942,3142,5590,5914,6604,10221,10385,140685	BTK,CASP8,CD86,HLX,PRKCZ,RARA,SMARCD3,TRIB1,BTN2A2,ZBTB46	10/186
ADCY9	hsa-mir-6870-5p	MIMAT0027640	PAR-CLIP	23592263			9_Member	GO Biological Processes	GO:0032754	positive regulation of interleukin-5 production	-3.40289	-1.34061	5144,5590,5914	PDE4D,PRKCZ,RARA	3/11
ADCY9	hsa-mir-149-5p	MIMAT0000450	HITS-CLIP	tarbase			9_Member	GO Biological Processes	GO:0045619	regulation of lymphocyte differentiation	-3.11229	-1.1586	695,942,3111,3142,5590,5914,6604,10385,80762,729230	BTK,CD86,HLA-DOA,HLX,PRKCZ,RARA,SMARCD3,BTN2A2,NDFIP1,CCR2	10/212
ADD1	hsa-mir-93-5p	MIMAT0000093	HITS-CLIP	22473208			9_Member	GO Biological Processes	GO:1903706	regulation of hemopoiesis	-3.10831	-1.15801	695,841,942,1051,3111,3142,4286,5590,5914,6604,10221,10385,80762,140685,729230	BTK,CASP8,CD86,CEBPB,HLA-DOA,HLX,MITF,PRKCZ,RARA,SMARCD3,TRIB1,BTN2A2,NDFIP1,ZBTB46,CCR2	15/418
ADD1	hsa-mir-128-3p	MIMAT0000424	PAR-CLIP	24398324			9_Member	GO Biological Processes	GO:0043372	positive regulation of CD4-positive, alpha-beta T cell differentiation	-2.92411	-1.04426	942,3142,5590,5914	CD86,HLX,PRKCZ,RARA	4/34
ADD1	hsa-mir-93-3p	MIMAT0004509	PAR-CLIP	tarbase			9_Member	GO Biological Processes	GO:0002830	positive regulation of type 2 immune response	-2.73982	-0.913221	942,5590,5914	CD86,PRKCZ,RARA	3/18
ADD1	hsa-mir-20b-5p	MIMAT0001413	HITS-CLIP	22473208			9_Member	GO Biological Processes	GO:0045621	positive regulation of lymphocyte differentiation	-2.65195	-0.857595	695,942,3142,5590,5914,6604,10385	BTK,CD86,HLX,PRKCZ,RARA,SMARCD3,BTN2A2	7/130
ADD1	hsa-mir-193b-5p	MIMAT0004767	PAR-CLIP	27292025			9_Member	GO Biological Processes	GO:0032674	regulation of interleukin-5 production	-2.60348	-0.832542	5144,5590,5914	PDE4D,PRKCZ,RARA	3/20
ADD1	hsa-mir-18a-5p	MIMAT0000072	HITS-CLIP	tarbase			9_Member	GO Biological Processes	GO:0045622	regulation of T-helper cell differentiation	-2.57904	-0.822981	942,3142,5590,5914	CD86,HLX,PRKCZ,RARA	4/42
ADD1	hsa-mir-1268a	MIMAT0005922	HITS-CLIP	tarbase			9_Member	GO Biological Processes	GO:2000516	positive regulation of CD4-positive, alpha-beta T cell activation	-2.54133	-0.803025	942,3142,5590,5914	CD86,HLX,PRKCZ,RARA	4/43
ADD1	hsa-mir-6720-5p	MIMAT0027345	PAR-CLIP	26701625			9_Member	GO Biological Processes	GO:0046635	positive regulation of alpha-beta T cell activation	-2.52213	-0.788708	942,3142,5590,5914,729230	CD86,HLX,PRKCZ,RARA,CCR2	5/71
ADGRE5	hsa-mir-2392	MIMAT0019043	PAR-CLIP	26701625			9_Member	GO Biological Processes	GO:0045580	regulation of T cell differentiation	-2.43738	-0.727282	942,3111,3142,5590,5914,6604,10385,729230	CD86,HLA-DOA,HLX,PRKCZ,RARA,SMARCD3,BTN2A2,CCR2	8/180
ADGRE5	hsa-mir-6880-5p	MIMAT0027660	PAR-CLIP	26701625			9_Member	GO Biological Processes	GO:2000514	regulation of CD4-positive, alpha-beta T cell activation	-2.37008	-0.678053	942,3142,5590,5914,80762	CD86,HLX,PRKCZ,RARA,NDFIP1	5/77
ADGRE5	hsa-mir-484	MIMAT0002174	CLASH	23622248			9_Member	GO Biological Processes	GO:0046634	regulation of alpha-beta T cell activation	-2.27678	-0.628522	942,3142,5590,5914,80762,729230	CD86,HLX,PRKCZ,RARA,NDFIP1,CCR2	6/115
ADGRE5	hsa-mir-7106-5p	MIMAT0028109	PAR-CLIP	26701625			9_Member	GO Biological Processes	GO:0045582	positive regulation of T cell differentiation	-2.25866	-0.61915	942,3142,5590,5914,6604,10385	CD86,HLX,PRKCZ,RARA,SMARCD3,BTN2A2	6/116
ADGRE5	hsa-mir-6894-5p	MIMAT0027688	PAR-CLIP	26701625			9_Member	GO Biological Processes	GO:0046638	positive regulation of alpha-beta T cell differentiation	-2.24224	-0.609907	942,3142,5590,5914	CD86,HLX,PRKCZ,RARA	4/52
ADIRF	hsa-mir-6734-5p	MIMAT0027369	PAR-CLIP	26701625			9_Member	GO Biological Processes	GO:0043370	regulation of CD4-positive, alpha-beta T cell differentiation	-2.15593	-0.550068	942,3142,5590,5914	CD86,HLX,PRKCZ,RARA	4/55
ADRB1	hsa-mir-200a-3p	MIMAT0000682	HITS-CLIP	tarbase			9_Member	GO Biological Processes	GO:0046637	regulation of alpha-beta T cell differentiation	-1.73544	-0.283914	942,3142,5590,5914	CD86,HLX,PRKCZ,RARA	4/73
ADRB1	hsa-mir-200b-5p	MIMAT0004571	PAR-CLIP	tarbase			10_Summary	GO Biological Processes	GO:0002697	regulation of immune effector process	-5.06332	-2.37265	695,718,942,2896,3109,3142,5590,5914,6812,7133,8832,9846,23411,56940,80762,81545,84868,729230,10673,1540,3551,3988,4773,5144,6421,10385,54502,1051,2908,3683,5265,9255,11343,22900,375387	BTK,C3,CD86,GRN,HLA-DMB,HLX,PRKCZ,RARA,STXBP1,TNFRSF1B,CD84,GAB2,SIRT1,DUSP22,NDFIP1,FBXO38,HAVCR2,CCR2,TNFSF13B,CYLD,IKBKB,LIPA,NFATC2,PDE4D,SFPQ,BTN2A2,RBM47,CEBPB,NR3C1,ITGAL,SERPINA1,AIMP1,MGLL,CARD8,NRROS	35/-
ADRB1	hsa-mir-874-3p	MIMAT0004911	HITS-CLIP	tarbase			10_Member	GO Biological Processes	GO:0002697	regulation of immune effector process	-5.06332	-2.37265	695,718,942,2896,3109,3142,5590,5914,6812,7133,8832,9846,23411,56940,80762,81545,84868,729230	BTK,C3,CD86,GRN,HLA-DMB,HLX,PRKCZ,RARA,STXBP1,TNFRSF1B,CD84,GAB2,SIRT1,DUSP22,NDFIP1,FBXO38,HAVCR2,CCR2	18/387
ADRB1	hsa-mir-339-3p	MIMAT0004702	HITS-CLIP	tarbase			10_Member	GO Biological Processes	GO:0002819	regulation of adaptive immune response	-4.51393	-1.99836	695,718,3142,5590,7133,10673,23411,56940,80762,81545,84868,729230	BTK,C3,HLX,PRKCZ,TNFRSF1B,TNFSF13B,SIRT1,DUSP22,NDFIP1,FBXO38,HAVCR2,CCR2	12/205
ADRB1	hsa-mir-92b-3p	MIMAT0003218	HITS-CLIP	tarbase			10_Member	GO Biological Processes	GO:0050778	positive regulation of immune response	-4.20246	-1.77749	695,718,942,1540,3109,3142,3551,3988,4773,5144,5590,5914,6421,6812,9846,10385,10673,23411,54502,81545,84868,729230	BTK,C3,CD86,CYLD,HLA-DMB,HLX,IKBKB,LIPA,NFATC2,PDE4D,PRKCZ,RARA,SFPQ,STXBP1,GAB2,BTN2A2,TNFSF13B,SIRT1,RBM47,FBXO38,HAVCR2,CCR2	22/622
AFF1	hsa-mir-205-5p	MIMAT0000266	HITS-CLIP	22473208			10_Member	GO Biological Processes	GO:0002822	regulation of adaptive immune response based on somatic recombination of immune receptors built from immunoglobulin superfamily domains	-4.14263	-1.74542	695,718,3142,5590,7133,10673,56940,80762,81545,84868,729230	BTK,C3,HLX,PRKCZ,TNFRSF1B,TNFSF13B,DUSP22,NDFIP1,FBXO38,HAVCR2,CCR2	11/190
AFF1	hsa-mir-3175	MIMAT0015052	HITS-CLIP	tarbase			10_Member	GO Biological Processes	GO:0002699	positive regulation of immune effector process	-3.98344	-1.66843	695,718,942,3109,3142,5590,5914,6812,8832,9846,23411,81545,729230	BTK,C3,CD86,HLA-DMB,HLX,PRKCZ,RARA,STXBP1,CD84,GAB2,SIRT1,FBXO38,CCR2	13/269
AFF1	hsa-mir-25-5p	MIMAT0004498	PAR-CLIP	tarbase			10_Member	GO Biological Processes	GO:0002703	regulation of leukocyte mediated immunity	-3.72584	-1.53003	695,718,5590,6812,7133,8832,9846,56940,80762,81545,84868,729230	BTK,C3,PRKCZ,STXBP1,TNFRSF1B,CD84,GAB2,DUSP22,NDFIP1,FBXO38,HAVCR2,CCR2	12/248
AFF1	hsa-mir-2110	MIMAT0010133	HITS-CLIP	tarbase			10_Member	GO Biological Processes	GO:0002706	regulation of lymphocyte mediated immunity	-2.93143	-1.04426	695,718,5590,7133,56940,80762,81545,84868,729230	BTK,C3,PRKCZ,TNFRSF1B,DUSP22,NDFIP1,FBXO38,HAVCR2,CCR2	9/186
AFF1	hsa-mir-1301-3p	MIMAT0005797	PAR-CLIP	tarbase			10_Member	GO Biological Processes	GO:0002821	positive regulation of adaptive immune response	-2.67092	-0.862974	695,718,5590,10673,23411,81545,729230	BTK,C3,PRKCZ,TNFSF13B,SIRT1,FBXO38,CCR2	7/129
AFF1	hsa-mir-148b-3p	MIMAT0000759	PAR-CLIP	tarbase			10_Member	GO Biological Processes	GO:0006954	inflammatory response	-2.65828	-0.858092	695,718,1051,2896,2908,3551,3683,3988,5265,5590,7133,9255,11343,22900,84868,375387,729230	BTK,C3,CEBPB,GRN,NR3C1,IKBKB,ITGAL,LIPA,SERPINA1,PRKCZ,TNFRSF1B,AIMP1,MGLL,CARD8,HAVCR2,NRROS,CCR2	17/560
AFF1	hsa-mir-20b-5p	MIMAT0001413	HITS-CLIP	22473208			10_Member	GO Biological Processes	GO:0002824	positive regulation of adaptive immune response based on somatic recombination of immune receptors built from immunoglobulin superfamily domains	-2.13729	-0.535868	695,718,5590,10673,81545,729230	BTK,C3,PRKCZ,TNFSF13B,FBXO38,CCR2	6/123
AFF1	hsa-mir-93-5p	MIMAT0000093	HITS-CLIP	22473208			10_Member	GO Biological Processes	GO:0002709	regulation of T cell mediated immunity	-1.93515	-0.412481	5590,7133,56940,81545,729230	PRKCZ,TNFRSF1B,DUSP22,FBXO38,CCR2	5/98
AFF1	hsa-mir-182-5p	MIMAT0000259	Biotin-Microarrays	tarbase			10_Member	GO Biological Processes	GO:0002724	regulation of T cell cytokine production	-1.8135	-0.335358	5590,7133,729230	PRKCZ,TNFRSF1B,CCR2	3/38
AFF1	hsa-mir-148a-3p	MIMAT0000243	PAR-CLIP	tarbase			10_Member	GO Biological Processes	GO:0002700	regulation of production of molecular mediator of immune response	-1.76584	-0.297686	695,942,5590,7133,23411,80762,729230	BTK,CD86,PRKCZ,TNFRSF1B,SIRT1,NDFIP1,CCR2	7/191
AFF1	hsa-mir-93-3p	MIMAT0004509	PAR-CLIP	tarbase			10_Member	GO Biological Processes	GO:0002718	regulation of cytokine production involved in immune response	-1.57865	-0.186972	695,5590,7133,23411,729230	BTK,PRKCZ,TNFRSF1B,SIRT1,CCR2	5/121
AFF1	hsa-mir-885-3p	MIMAT0004948	HITS-CLIP	23313552			11_Summary	GO Biological Processes	GO:0046856	phosphatidylinositol dephosphorylation	-4.87489	-2.22314	5728,8867,9107,9896,22908,1119,3074,5289,56895,79888,94101,200879,3988,11343,23411,56261,204,2182,4837,8034,27010,1846,1850,5799,8073,56940,10402	PTEN,SYNJ1,MTMR6,FIG4,SACM1L,CHKA,HEXB,PIK3C3,AGPAT4,LPCAT1,ORMDL1,LIPH,LIPA,MGLL,SIRT1,GPCPD1,AK2,ACSL4,NNMT,SLC25A16,TPK1,DUSP4,DUSP8,PTPRN2,PTP4A2,DUSP22,ST3GAL6	27/-
AFF1	hsa-mir-769-3p	MIMAT0003887	PAR-CLIP	tarbase			11_Member	GO Biological Processes	GO:0046856	phosphatidylinositol dephosphorylation	-4.87489	-2.22314	5728,8867,9107,9896,22908	PTEN,SYNJ1,MTMR6,FIG4,SACM1L	5/23
AFF3	hsa-mir-382-5p	MIMAT0000737	HITS-CLIP	tarbase			11_Member	GO Biological Processes	GO:0046839	phospholipid dephosphorylation	-3.88951	-1.60258	5728,8867,9107,9896,22908	PTEN,SYNJ1,MTMR6,FIG4,SACM1L	5/36
AFF3	hsa-mir-128-3p	MIMAT0000424	HITS-CLIP	tarbase			11_Member	GO Biological Processes	GO:0008654	phospholipid biosynthetic process	-3.79124	-1.56855	1119,3074,5289,5728,8867,9107,9896,22908,56895,79888,94101,200879	CHKA,HEXB,PIK3C3,PTEN,SYNJ1,MTMR6,FIG4,SACM1L,AGPAT4,LPCAT1,ORMDL1,LIPH	12/244
AFF3	hsa-mir-6720-5p	MIMAT0027345	HITS-CLIP	23313552|27418678			11_Member	GO Biological Processes	GO:0046486	glycerolipid metabolic process	-3.38286	-1.33006	1119,3988,5289,5728,8867,9107,9896,11343,22908,23411,56261,56895,79888,200879	CHKA,LIPA,PIK3C3,PTEN,SYNJ1,MTMR6,FIG4,MGLL,SACM1L,SIRT1,GPCPD1,AGPAT4,LPCAT1,LIPH	14/351
AFF3	hsa-mir-574-5p	MIMAT0004795	HITS-CLIP	23824327			11_Member	KEGG Pathway	hsa00562	Inositol phosphate metabolism	-3.28585	-1.26901	5289,5728,8867,9107,9896,22908	PIK3C3,PTEN,SYNJ1,MTMR6,FIG4,SACM1L	6/73
AGPAT4	hsa-mir-708-5p	MIMAT0004926	HITS-CLIP	tarbase			11_Member	GO Biological Processes	GO:0046474	glycerophospholipid biosynthetic process	-3.25768	-1.24939	1119,5289,5728,8867,9107,9896,22908,56895,79888,200879	CHKA,PIK3C3,PTEN,SYNJ1,MTMR6,FIG4,SACM1L,AGPAT4,LPCAT1,LIPH	10/203
AGPAT4	hsa-mir-6720-5p	MIMAT0027345	HITS-CLIP	19536157			11_Member	GO Biological Processes	GO:0090407	organophosphate biosynthetic process	-3.22966	-1.2325	204,1119,2182,3074,3988,4837,5289,5728,8034,8867,9107,9896,22908,27010,56895,79888,94101,200879	AK2,CHKA,ACSL4,HEXB,LIPA,NNMT,PIK3C3,PTEN,SLC25A16,SYNJ1,MTMR6,FIG4,SACM1L,TPK1,AGPAT4,LPCAT1,ORMDL1,LIPH	18/541
AGTPBP1	hsa-mir-4738-3p	MIMAT0019867	HITS-CLIP	tarbase			11_Member	GO Biological Processes	GO:0016311	dephosphorylation	-3.00487	-1.07857	1846,1850,5728,5799,8073,8867,9107,9896,22908,56940	DUSP4,DUSP8,PTEN,PTPRN2,PTP4A2,SYNJ1,MTMR6,FIG4,SACM1L,DUSP22	10/219
AGTPBP1	hsa-mir-182-5p	MIMAT0000259	Biotin-Microarrays	tarbase			11_Member	GO Biological Processes	GO:0045017	glycerolipid biosynthetic process	-2.94557	-1.05295	1119,5289,5728,8867,9107,9896,22908,56895,79888,200879	CHKA,PIK3C3,PTEN,SYNJ1,MTMR6,FIG4,SACM1L,AGPAT4,LPCAT1,LIPH	10/223
AGTPBP1	hsa-mir-3187-3p	MIMAT0015069	PAR-CLIP	23446348			11_Member	GO Biological Processes	GO:0006644	phospholipid metabolic process	-2.83406	-0.9747	1119,3074,5289,5728,8867,9107,9896,22908,56261,56895,79888,94101,200879	CHKA,HEXB,PIK3C3,PTEN,SYNJ1,MTMR6,FIG4,SACM1L,GPCPD1,AGPAT4,LPCAT1,ORMDL1,LIPH	13/356
AGTPBP1	hsa-mir-93-5p	MIMAT0000093	HITS-CLIP	tarbase			11_Member	GO Biological Processes	GO:0006650	glycerophospholipid metabolic process	-2.67625	-0.866043	1119,5289,5728,8867,9107,9896,22908,56261,56895,79888,200879	CHKA,PIK3C3,PTEN,SYNJ1,MTMR6,FIG4,SACM1L,GPCPD1,AGPAT4,LPCAT1,LIPH	11/284
AGTPBP1	hsa-mir-132-3p	MIMAT0000426	HITS-CLIP	tarbase			11_Member	GO Biological Processes	GO:0036092	phosphatidylinositol-3-phosphate biosynthetic process	-2.54096	-0.803025	5289,8867,9896	PIK3C3,SYNJ1,FIG4	3/21
AGTPBP1	hsa-mir-6880-5p	MIMAT0027660	PAR-CLIP	23446348			11_Member	GO Biological Processes	GO:0006470	protein dephosphorylation	-2.08829	-0.507372	1846,1850,5728,5799,8073,9107,56940	DUSP4,DUSP8,PTEN,PTPRN2,PTP4A2,MTMR6,DUSP22	7/165
AGTPBP1	hsa-mir-23b-5p	MIMAT0004587	HITS-CLIP//PAR-CLIP	23824327|27292025			11_Member	GO Biological Processes	GO:0006661	phosphatidylinositol biosynthetic process	-2.04025	-0.476893	5289,5728,8867,9107,9896,22908	PIK3C3,PTEN,SYNJ1,MTMR6,FIG4,SACM1L	6/129
AGTPBP1	hsa-mir-20b-5p	MIMAT0001413	HITS-CLIP	tarbase			11_Member	GO Biological Processes	GO:0008610	lipid biosynthetic process	-2.02358	-0.464502	1119,2182,3074,3988,5289,5728,8867,9107,9896,10402,11343,22908,56895,79888,94101,200879	CHKA,ACSL4,HEXB,LIPA,PIK3C3,PTEN,SYNJ1,MTMR6,FIG4,ST3GAL6,MGLL,SACM1L,AGPAT4,LPCAT1,ORMDL1,LIPH	16/598
AGTPBP1	hsa-mir-23a-5p	MIMAT0004496	HITS-CLIP//PAR-CLIP	23824327|27292025			11_Member	KEGG Pathway	hsa04070	Phosphatidylinositol signaling system	-1.95309	-0.424456	5289,5728,8867,9107,22908	PIK3C3,PTEN,SYNJ1,MTMR6,SACM1L	5/97
AHCYL2	hsa-mir-4271	MIMAT0016901	PAR-CLIP	22291592			11_Member	GO Biological Processes	GO:0046488	phosphatidylinositol metabolic process	-1.73045	-0.282017	5289,5728,8867,9107,9896,22908	PIK3C3,PTEN,SYNJ1,MTMR6,FIG4,SACM1L	6/151
AHCYL2	hsa-mir-769-5p	MIMAT0003886	PAR-CLIP	21572407|26701625			12_Summary	GO Biological Processes	GO:0000902	cell morphogenesis	-4.82188	-2.19427	1004,1946,3913,3988,5590,5728,6812,7846,8522,9181,10152,23129,23242,23390,26999,51092,55619,57619,57728,66000,84612,133418,152330,285527,8085,8470,2348,6385,8925,9922,57465,7110,9896,309,3142,5914,91461	CDH6,EFNA5,LAMB2,LIPA,PRKCZ,PTEN,STXBP1,TUBA1A,GAS7,ARHGEF2,ABI2,PLXND1,COBL,ZDHHC17,CYFIP2,SIDT2,DOCK10,SHROOM3,WDR19,TMEM108,PARD6B,EMB,CNTN4,FRYL,KMT2D,SORBS2,FOLR1,SDC4,HERC1,IQSEC1,TBC1D24,TMF1,FIG4,ANXA6,HLX,RARA,PKDCC	37/-
AHCYL2	hsa-mir-4306	MIMAT0016858	PAR-CLIP	23592263			12_Member	GO Biological Processes	GO:0000902	cell morphogenesis	-4.82188	-2.19427	1004,1946,3913,3988,5590,5728,6812,7846,8522,9181,10152,23129,23242,23390,26999,51092,55619,57619,57728,66000,84612,133418,152330,285527	CDH6,EFNA5,LAMB2,LIPA,PRKCZ,PTEN,STXBP1,TUBA1A,GAS7,ARHGEF2,ABI2,PLXND1,COBL,ZDHHC17,CYFIP2,SIDT2,DOCK10,SHROOM3,WDR19,TMEM108,PARD6B,EMB,CNTN4,FRYL	24/651
AHCYL2	hsa-mir-6780b-5p	MIMAT0027572	PAR-CLIP	22291592			12_Member	GO Biological Processes	GO:0048588	developmental cell growth	-3.75169	-1.5471	1946,3913,5590,8085,8470,23242,26999,66000	EFNA5,LAMB2,PRKCZ,KMT2D,SORBS2,COBL,CYFIP2,TMEM108	8/113
AHCYL2	hsa-mir-5196-5p	MIMAT0021128	PAR-CLIP	22291592			12_Member	GO Biological Processes	GO:0031175	neuron projection development	-3.74203	-1.54185	1946,2348,3913,5590,5728,6385,6812,7846,8522,8925,9922,23129,23242,23390,26999,55619,57465,66000,84612,133418,152330,285527	EFNA5,FOLR1,LAMB2,PRKCZ,PTEN,SDC4,STXBP1,TUBA1A,GAS7,HERC1,IQSEC1,PLXND1,COBL,ZDHHC17,CYFIP2,DOCK10,TBC1D24,TMEM108,PARD6B,EMB,CNTN4,FRYL	22/670
AHCYL2	hsa-mir-6860	MIMAT0027622	PAR-CLIP	26701625			12_Member	GO Biological Processes	GO:0016049	cell growth	-3.69913	-1.51615	1946,3913,5590,8085,8470,23242,26999,66000	EFNA5,LAMB2,PRKCZ,KMT2D,SORBS2,COBL,CYFIP2,TMEM108	8/115
AHCYL2	hsa-mir-150-3p	MIMAT0004610	PAR-CLIP	tarbase			12_Member	GO Biological Processes	GO:0051386	regulation of neurotrophin TRK receptor signaling pathway	-3.40289	-1.34061	23390,26999,66000	ZDHHC17,CYFIP2,TMEM108	3/11
AHCYL2	hsa-mir-4786-5p	MIMAT0019954	PAR-CLIP	21572407|26701625			12_Member	GO Biological Processes	GO:0048812	neuron projection morphogenesis	-3.09419	-1.1488	1946,3913,5590,5728,6812,7846,8522,23129,23242,23390,26999,55619,66000,84612,133418,152330	EFNA5,LAMB2,PRKCZ,PTEN,STXBP1,TUBA1A,GAS7,PLXND1,COBL,ZDHHC17,CYFIP2,DOCK10,TMEM108,PARD6B,EMB,CNTN4	16/464
AHCYL2	hsa-mir-6893-5p	MIMAT0027686	PAR-CLIP	21572407			12_Member	GO Biological Processes	GO:0120039	plasma membrane bounded cell projection morphogenesis	-3.04539	-1.10965	1946,3913,5590,5728,6812,7846,8522,23129,23242,23390,26999,55619,66000,84612,133418,152330	EFNA5,LAMB2,PRKCZ,PTEN,STXBP1,TUBA1A,GAS7,PLXND1,COBL,ZDHHC17,CYFIP2,DOCK10,TMEM108,PARD6B,EMB,CNTN4	16/469
AHCYL2	hsa-mir-665	MIMAT0004952	PAR-CLIP	21572407|26701625			12_Member	GO Biological Processes	GO:0048858	cell projection morphogenesis	-2.9974	-1.07342	1946,3913,5590,5728,6812,7846,8522,23129,23242,23390,26999,55619,66000,84612,133418,152330	EFNA5,LAMB2,PRKCZ,PTEN,STXBP1,TUBA1A,GAS7,PLXND1,COBL,ZDHHC17,CYFIP2,DOCK10,TMEM108,PARD6B,EMB,CNTN4	16/474
AHCYL2	hsa-mir-5703	MIMAT0022496	PAR-CLIP	23592263			12_Member	GO Biological Processes	GO:0032990	cell part morphogenesis	-2.81316	-0.957791	1946,3913,5590,5728,6812,7846,8522,23129,23242,23390,26999,55619,66000,84612,133418,152330	EFNA5,LAMB2,PRKCZ,PTEN,STXBP1,TUBA1A,GAS7,PLXND1,COBL,ZDHHC17,CYFIP2,DOCK10,TMEM108,PARD6B,EMB,CNTN4	16/494
AHCYL2	hsa-mir-3185	MIMAT0015065	PAR-CLIP	23592263			12_Member	GO Biological Processes	GO:0032989	cellular component morphogenesis	-2.7504	-0.916551	1946,3913,5590,5728,6812,7110,7846,8522,9896,23129,23242,23390,26999,55619,66000,84612,133418,152330	EFNA5,LAMB2,PRKCZ,PTEN,STXBP1,TMF1,TUBA1A,GAS7,FIG4,PLXND1,COBL,ZDHHC17,CYFIP2,DOCK10,TMEM108,PARD6B,EMB,CNTN4	18/597
AHCYL2	hsa-mir-6894-5p	MIMAT0027688	PAR-CLIP	21572407			12_Member	GO Biological Processes	GO:0061564	axon development	-2.32784	-0.652586	1946,2348,3913,5728,6812,23129,23242,23390,26999,57465,84612,133418,152330	EFNA5,FOLR1,LAMB2,PTEN,STXBP1,PLXND1,COBL,ZDHHC17,CYFIP2,TBC1D24,PARD6B,EMB,CNTN4	13/408
AHCYL2	hsa-mir-197-5p	MIMAT0022691	PAR-CLIP	23592263			12_Member	GO Biological Processes	GO:0007409	axonogenesis	-1.99022	-0.447087	1946,3913,5728,6812,23129,23242,23390,26999,84612,133418,152330	EFNA5,LAMB2,PTEN,STXBP1,PLXND1,COBL,ZDHHC17,CYFIP2,PARD6B,EMB,CNTN4	11/352
AHCYL2	hsa-mir-6808-5p	MIMAT0027516	PAR-CLIP	21572407			12_Member	GO Biological Processes	GO:0060560	developmental growth involved in morphogenesis	-1.97883	-0.442925	1946,3913,5590,23242,26999,66000	EFNA5,LAMB2,PRKCZ,COBL,CYFIP2,TMEM108	6/133
AHCYL2	hsa-mir-4516	MIMAT0019053	PAR-CLIP	23592263			12_Member	GO Biological Processes	GO:0040007	growth	-1.90748	-0.392901	309,1946,3142,3913,5590,5914,8085,8470,23242,26999,66000,91461	ANXA6,EFNA5,HLX,LAMB2,PRKCZ,RARA,KMT2D,SORBS2,COBL,CYFIP2,TMEM108,PKDCC	12/411
AHI1	hsa-mir-27b-5p	MIMAT0004588	HITS-CLIP	tarbase			12_Member	GO Biological Processes	GO:0048589	developmental growth	-1.90748	-0.392901	309,1946,3142,3913,5590,5914,8085,8470,23242,26999,66000,91461	ANXA6,EFNA5,HLX,LAMB2,PRKCZ,RARA,KMT2D,SORBS2,COBL,CYFIP2,TMEM108,PKDCC	12/411
AHI1	hsa-mir-18a-5p	MIMAT0000072	PAR-CLIP	23446348			12_Member	GO Biological Processes	GO:0048667	cell morphogenesis involved in neuron differentiation	-1.81827	-0.336886	1946,3913,5728,6812,23129,23242,23390,26999,55619,84612,133418,152330	EFNA5,LAMB2,PTEN,STXBP1,PLXND1,COBL,ZDHHC17,CYFIP2,DOCK10,PARD6B,EMB,CNTN4	12/423
AHI1	hsa-mir-331-5p	MIMAT0004700	PAR-CLIP	21572407			12_Member	GO Biological Processes	GO:0000904	cell morphogenesis involved in differentiation	-1.69274	-0.261844	1946,3913,5728,6812,10152,23129,23242,23390,26999,55619,84612,133418,152330	EFNA5,LAMB2,PTEN,STXBP1,ABI2,PLXND1,COBL,ZDHHC17,CYFIP2,DOCK10,PARD6B,EMB,CNTN4	13/493
AIF1L	hsa-mir-182-5p	MIMAT0000259	HITS-CLIP	tarbase			12_Member	GO Biological Processes	GO:1990138	neuron projection extension	-1.62307	-0.218948	3913,5590,26999,66000	LAMB2,PRKCZ,CYFIP2,TMEM108	4/79
AIMP1	hsa-mir-374b-5p	MIMAT0004955	PAR-CLIP	tarbase			13_Summary	GO Biological Processes	GO:0072665	protein localization to vacuole	-4.78729	-2.17126	5289,9648,9765,23230,27072,51100,54832,55788,2896,3988,23484,25978,80762,2054,6386,6812,7846,9181,9709,10513,23471,29103,50999,51128,56681,64284,66008,79083,83752,1453,6672,55754,57728,84897,92241,375056,9043	PIK3C3,GCC2,ZFYVE16,VPS13A,VPS41,SH3GLB1,VPS13C,LMBRD1,GRN,LIPA,LEPROTL1,CHMP2B,NDFIP1,STX2,SDCBP,STXBP1,TUBA1A,ARHGEF2,HERPUD1,APPBP2,TRAM1,DNAJC15,TMED5,SAR1B,SAR1A,RAB17,TRAK2,MLPH,LONP2,CSNK1D,SP100,TMEM30A,WDR19,TBRG1,RCSD1,MIA3,SPAG9	37/-
AK2	hsa-mir-4710	MIMAT0019815	PAR-CLIP	23592263			13_Member	GO Biological Processes	GO:0072665	protein localization to vacuole	-4.78729	-2.17126	5289,9648,9765,23230,27072,51100,54832,55788	PIK3C3,GCC2,ZFYVE16,VPS13A,VPS41,SH3GLB1,VPS13C,LMBRD1	8/81
AK2	hsa-mir-212-3p	MIMAT0000269	HITS-CLIP	tarbase			13_Member	GO Biological Processes	GO:0007034	vacuolar transport	-4.63073	-2.06193	2896,3988,5289,9648,9765,23230,23484,25978,27072,54832,80762	GRN,LIPA,PIK3C3,GCC2,ZFYVE16,VPS13A,LEPROTL1,CHMP2B,VPS41,VPS13C,NDFIP1	11/168
AK2	hsa-mir-374b-5p	MIMAT0004955	HITS-CLIP	tarbase			13_Member	GO Biological Processes	GO:0006623	protein targeting to vacuole	-4.30236	-1.84723	5289,9648,9765,23230,27072,54832	PIK3C3,GCC2,ZFYVE16,VPS13A,VPS41,VPS13C	6/48
AK2	hsa-mir-6858-5p	MIMAT0027616	PAR-CLIP	23592263			13_Member	GO Biological Processes	GO:0072666	establishment of protein localization to vacuole	-3.5598	-1.43334	5289,9648,9765,23230,27072,54832	PIK3C3,GCC2,ZFYVE16,VPS13A,VPS41,VPS13C	6/65
AK2	hsa-mir-130b-3p	MIMAT0000691	HITS-CLIP	tarbase			13_Member	GO Biological Processes	GO:0006886	intracellular protein transport	-3.46357	-1.36769	2054,5289,6386,6812,7846,9181,9648,9709,9765,10513,23230,23471,27072,29103,50999,51128,54832,56681,64284,66008,79083,83752	STX2,PIK3C3,SDCBP,STXBP1,TUBA1A,ARHGEF2,GCC2,HERPUD1,ZFYVE16,APPBP2,VPS13A,TRAM1,VPS41,DNAJC15,TMED5,SAR1B,VPS13C,SAR1A,RAB17,TRAK2,MLPH,LONP2	22/702
AK2	hsa-mir-345-5p	MIMAT0000772	HITS-CLIP	tarbase			13_Member	GO Biological Processes	GO:0006605	protein targeting	-3.46314	-1.36769	5289,6386,9648,9709,9765,23230,23471,27072,29103,54832,66008,83752	PIK3C3,SDCBP,GCC2,HERPUD1,ZFYVE16,VPS13A,TRAM1,VPS41,DNAJC15,VPS13C,TRAK2,LONP2	12/265
AK2	hsa-mir-132-3p	MIMAT0000426	HITS-CLIP	tarbase			13_Member	GO Biological Processes	GO:0034067	protein localization to Golgi apparatus	-3.13372	-1.16836	1453,9648,23230,54832	CSNK1D,GCC2,VPS13A,VPS13C	4/30
AK2	hsa-mir-4419a	MIMAT0018931	PAR-CLIP	23592263			13_Member	GO Biological Processes	GO:0007041	lysosomal transport	-2.59613	-0.828451	2896,3988,5289,9648,9765,25978,27072	GRN,LIPA,PIK3C3,GCC2,ZFYVE16,CHMP2B,VPS41	7/133
AK2	hsa-mir-193a-3p	MIMAT0000459	CLASH	23622248			13_Member	GO Biological Processes	GO:0061462	protein localization to lysosome	-2.21283	-0.58872	5289,9648,9765,55788	PIK3C3,GCC2,ZFYVE16,LMBRD1	4/53
AK2	hsa-mir-183-5p	MIMAT0000261	PAR-CLIP	tarbase			13_Member	GO Biological Processes	GO:0033365	protein localization to organelle	-2.10999	-0.515148	1453,5289,6672,9648,9709,9765,23230,23471,27072,29103,51100,54832,55754,55788,57728,83752,84897,92241,375056	CSNK1D,PIK3C3,SP100,GCC2,HERPUD1,ZFYVE16,VPS13A,TRAM1,VPS41,DNAJC15,SH3GLB1,VPS13C,TMEM30A,LMBRD1,WDR19,LONP2,TBRG1,RCSD1,MIA3	19/742
AK2	hsa-mir-200a-3p	MIMAT0000682	HITS-CLIP	tarbase			13_Member	GO Biological Processes	GO:0006622	protein targeting to lysosome	-1.98085	-0.443048	5289,9648,9765	PIK3C3,GCC2,ZFYVE16	3/33
AK2	hsa-mir-6779-5p	MIMAT0027458	PAR-CLIP	23592263			13_Member	GO Biological Processes	GO:0016482	cytosolic transport	-1.71786	-0.273321	5289,9043,9648,23230,54832,92241	PIK3C3,SPAG9,GCC2,VPS13A,VPS13C,RCSD1	6/152
AKAP12	hsa-mir-550a-3p	MIMAT0003257	HITS-CLIP	tarbase			13_Member	GO Biological Processes	GO:0072594	establishment of protein localization to organelle	-1.61447	-0.21453	5289,9648,9709,9765,23230,23471,27072,29103,54832,83752	PIK3C3,GCC2,HERPUD1,ZFYVE16,VPS13A,TRAM1,VPS41,DNAJC15,VPS13C,LONP2	10/350
AKAP12	hsa-mir-1301-3p	MIMAT0005797	HITS-CLIP	tarbase			14_Summary	GO Biological Processes	GO:0051345	positive regulation of hydrolase activity	-4.76797	-2.16321	841,942,1509,2896,4155,4649,5590,6251,9639,10010,10550,22900,23158,23179,23216,23411,26037,26999,51735,55619,83464,143872,1453,5701,5728,7133,9709,10221,1522,5265,6386,7110,2635,3551,9140,23710	CASP8,CD86,CTSD,GRN,MBP,MYO9A,PRKCZ,RSU1,ARHGEF10,TANK,ARL6IP5,CARD8,TBC1D9,RGL1,TBC1D1,SIRT1,SIPA1L1,CYFIP2,RAPGEF6,DOCK10,APH1B,ARHGAP42,CSNK1D,PSMC2,PTEN,TNFRSF1B,HERPUD1,TRIB1,CTSZ,SERPINA1,SDCBP,TMF1,GBP3,IKBKB,ATG12,GABARAPL1	36/-
AKAP12	hsa-mir-182-5p	MIMAT0000259	HITS-CLIP	tarbase			14_Member	GO Biological Processes	GO:0051345	positive regulation of hydrolase activity	-4.76797	-2.16321	841,942,1509,2896,4155,4649,5590,6251,9639,10010,10550,22900,23158,23179,23216,23411,26037,26999,51735,55619,83464,143872	CASP8,CD86,CTSD,GRN,MBP,MYO9A,PRKCZ,RSU1,ARHGEF10,TANK,ARL6IP5,CARD8,TBC1D9,RGL1,TBC1D1,SIRT1,SIPA1L1,CYFIP2,RAPGEF6,DOCK10,APH1B,ARHGAP42	22/570
AKAP12	hsa-mir-149-5p	MIMAT0000450	HITS-CLIP	tarbase			14_Member	GO Biological Processes	GO:0045862	positive regulation of proteolysis	-4.28717	-1.84723	841,1453,1509,2896,4155,5701,5728,7133,9709,10010,10221,10550,22900,23411,26999,83464	CASP8,CSNK1D,CTSD,GRN,MBP,PSMC2,PTEN,TNFRSF1B,HERPUD1,TANK,TRIB1,ARL6IP5,CARD8,SIRT1,CYFIP2,APH1B	16/363
AKAP12	hsa-mir-760	MIMAT0004957	PAR-CLIP	22100165			14_Member	GO Biological Processes	GO:0010952	positive regulation of peptidase activity	-3.57601	-1.44089	841,1509,2896,4155,10010,10550,22900,23411,26999,83464	CASP8,CTSD,GRN,MBP,TANK,ARL6IP5,CARD8,SIRT1,CYFIP2,APH1B	10/185
AKAP12	hsa-mir-1180-3p	MIMAT0005825	HITS-CLIP	tarbase			14_Member	GO Biological Processes	GO:0010950	positive regulation of endopeptidase activity	-2.58886	-0.823901	841,1509,4155,10550,22900,23411,26999,83464	CASP8,CTSD,MBP,ARL6IP5,CARD8,SIRT1,CYFIP2,APH1B	8/170
AKAP12	hsa-mir-432-5p	MIMAT0002814	HITS-CLIP	tarbase			14_Member	GO Biological Processes	GO:0030162	regulation of proteolysis	-2.58675	-0.823901	841,1453,1509,1522,2896,4155,5265,5701,5728,6386,7110,7133,9709,10010,10221,10550,22900,23411,26999,83464	CASP8,CSNK1D,CTSD,CTSZ,GRN,MBP,SERPINA1,PSMC2,PTEN,SDCBP,TMF1,TNFRSF1B,HERPUD1,TANK,TRIB1,ARL6IP5,CARD8,SIRT1,CYFIP2,APH1B	20/719
AKAP12	hsa-mir-128-3p	MIMAT0000424	HITS-CLIP	tarbase			14_Member	GO Biological Processes	GO:0043124	negative regulation of I-kappaB kinase/NF-kappaB signaling	-2.18407	-0.571449	841,10010,22900,23411	CASP8,TANK,CARD8,SIRT1	4/54
AKAP12	hsa-mir-200a-3p	MIMAT0000682	HITS-CLIP	tarbase			14_Member	GO Biological Processes	GO:2001056	positive regulation of cysteine-type endopeptidase activity	-1.86311	-0.359525	841,1509,10550,22900,23411,26999	CASP8,CTSD,ARL6IP5,CARD8,SIRT1,CYFIP2	6/141
AKAP12	hsa-mir-23b-5p	MIMAT0004587	HITS-CLIP	tarbase			14_Member	KEGG Pathway	hsa04621	NOD-like receptor signaling pathway	-1.82284	-0.338834	841,2635,3551,9140,10010,22900,23710	CASP8,GBP3,IKBKB,ATG12,TANK,CARD8,GABARAPL1	7/186
AKAP12	hsa-mir-501-5p	MIMAT0002872	HITS-CLIP	tarbase			14_Member	GO Biological Processes	GO:0043280	positive regulation of cysteine-type endopeptidase activity involved in apoptotic process	-1.55196	-0.176349	841,1509,10550,22900,23411	CASP8,CTSD,ARL6IP5,CARD8,SIRT1	5/123
AKAP12	hsa-mir-183-5p	MIMAT0000261	Immunohistochemistry//Luciferase reporter assay//Microarray//qRT-PCR//Western blot	20979053			14_Member	GO Biological Processes	GO:0052547	regulation of peptidase activity	-1.50074	-0.143678	841,1509,2896,4155,5265,10010,10550,22900,23411,26999,83464	CASP8,CTSD,GRN,MBP,SERPINA1,TANK,ARL6IP5,CARD8,SIRT1,CYFIP2,APH1B	11/418
AKAP12	hsa-mir-192-5p	MIMAT0000222	HITS-CLIP	tarbase			14_Member	GO Biological Processes	GO:0052548	regulation of endopeptidase activity	-1.42686	-0.0955588	841,1509,4155,5265,10550,22900,23411,26999,83464	CASP8,CTSD,MBP,SERPINA1,ARL6IP5,CARD8,SIRT1,CYFIP2,APH1B	9/325
AKAP13	hsa-mir-193b-3p	MIMAT0002819	CLASH	23622248			15_Summary	GO Biological Processes	GO:0002521	leukocyte differentiation	-4.6163	-2.06193	695,841,1880,2908,3142,3981,3988,4242,4286,6097,9846,10320,10673,23228,23411,55619,140685,375387,211,1051,2057,2122,5926,54502,896,942,2266,2896,3683,6404,6812,8832,80762,83706,84868,718,3108,3109,3111	BTK,CASP8,GPR183,NR3C1,HLX,LIG4,LIPA,MFNG,MITF,RORC,GAB2,IKZF1,TNFSF13B,PLCL2,SIRT1,DOCK10,ZBTB46,NRROS,ALAS1,CEBPB,EPOR,MECOM,ARID4A,RBM47,CCND3,CD86,FGG,GRN,ITGAL,SELPLG,STXBP1,CD84,NDFIP1,FERMT3,HAVCR2,C3,HLA-DMA,HLA-DMB,HLA-DOA	39/-
AKAP13	hsa-mir-148b-3p	MIMAT0000759	HITS-CLIP, PAR-CLIP	tarbase			15_Member	GO Biological Processes	GO:0002521	leukocyte differentiation	-4.6163	-2.06193	695,841,1880,2908,3142,3981,3988,4242,4286,6097,9846,10320,10673,23228,23411,55619,140685,375387	BTK,CASP8,GPR183,NR3C1,HLX,LIG4,LIPA,MFNG,MITF,RORC,GAB2,IKZF1,TNFSF13B,PLCL2,SIRT1,DOCK10,ZBTB46,NRROS	18/418
AKAP13	hsa-mir-484	MIMAT0002174	CLASH	23622248			15_Member	GO Biological Processes	GO:0030097	hemopoiesis	-4.59984	-2.05723	211,695,841,1051,1880,2057,2122,2908,3142,3981,3988,4242,4286,5926,6097,9846,10320,10673,23228,23411,54502,55619,140685,375387	ALAS1,BTK,CASP8,CEBPB,GPR183,EPOR,MECOM,NR3C1,HLX,LIG4,LIPA,MFNG,MITF,ARID4A,RORC,GAB2,IKZF1,TNFSF13B,PLCL2,SIRT1,RBM47,DOCK10,ZBTB46,NRROS	24/672
AKAP13	hsa-mir-193a-3p	MIMAT0000459	HITS-CLIP	tarbase			15_Member	GO Biological Processes	GO:0001775	cell activation	-4.15862	-1.74814	695,841,896,942,1880,2266,2896,3142,3683,3981,3988,4242,6097,6404,6812,8832,10320,10673,23228,55619,80762,83706,84868,140685	BTK,CASP8,CCND3,CD86,GPR183,FGG,GRN,HLX,ITGAL,LIG4,LIPA,MFNG,RORC,SELPLG,STXBP1,CD84,IKZF1,TNFSF13B,PLCL2,DOCK10,NDFIP1,FERMT3,HAVCR2,ZBTB46	24/717
AKAP13	hsa-mir-152-3p	MIMAT0000438	HITS-CLIP	tarbase			15_Member	GO Biological Processes	GO:0045321	leukocyte activation	-4.03459	-1.70118	695,841,896,942,1880,2896,3142,3683,3981,3988,4242,6097,6404,8832,10320,10673,23228,55619,80762,84868,140685	BTK,CASP8,CCND3,CD86,GPR183,GRN,HLX,ITGAL,LIG4,LIPA,MFNG,RORC,SELPLG,CD84,IKZF1,TNFSF13B,PLCL2,DOCK10,NDFIP1,HAVCR2,ZBTB46	21/594
AKAP13	hsa-mir-183-5p	MIMAT0000261	HITS-CLIP	23824327			15_Member	GO Biological Processes	GO:0002366	leukocyte activation involved in immune response	-3.94414	-1.64595	695,1880,2896,3142,3683,3981,4242,6097,23228,55619,84868	BTK,GPR183,GRN,HLX,ITGAL,LIG4,MFNG,RORC,PLCL2,DOCK10,HAVCR2	11/200
AKAP13	hsa-mir-874-3p	MIMAT0004911	HITS-CLIP	tarbase			15_Member	GO Biological Processes	GO:0002263	cell activation involved in immune response	-3.86832	-1.60258	695,1880,2896,3142,3683,3981,4242,6097,23228,55619,84868	BTK,GPR183,GRN,HLX,ITGAL,LIG4,MFNG,RORC,PLCL2,DOCK10,HAVCR2	11/204
AKAP13	hsa-mir-149-5p	MIMAT0000450	CLASH	23622248			15_Member	GO Biological Processes	GO:0002252	immune effector process	-3.84857	-1.60258	695,718,1880,2896,3108,3109,3111,3142,3683,3981,3988,4242,6097,23228,55619,84868	BTK,C3,GPR183,GRN,HLA-DMA,HLA-DMB,HLA-DOA,HLX,ITGAL,LIG4,LIPA,MFNG,RORC,PLCL2,DOCK10,HAVCR2	16/396
AKAP13	hsa-mir-148a-3p	MIMAT0000243	HITS-CLIP, PAR-CLIP	tarbase			15_Member	GO Biological Processes	GO:0046649	lymphocyte activation	-3.47661	-1.37422	695,841,896,942,1880,3142,3683,3981,3988,4242,6097,8832,10320,10673,23228,55619,80762	BTK,CASP8,CCND3,CD86,GPR183,HLX,ITGAL,LIG4,LIPA,MFNG,RORC,CD84,IKZF1,TNFSF13B,PLCL2,DOCK10,NDFIP1	17/471
AKAP13	hsa-mir-629-5p	MIMAT0004810	PAR-CLIP	tarbase			15_Member	GO Biological Processes	GO:0002285	lymphocyte activation involved in immune response	-3.20786	-1.22156	1880,3142,3683,3981,4242,6097,23228,55619	GPR183,HLX,ITGAL,LIG4,MFNG,RORC,PLCL2,DOCK10	8/136
AKAP13	hsa-mir-182-5p	MIMAT0000259	Biotin-Microarrays	tarbase			15_Member	GO Biological Processes	GO:0002312	B cell activation involved in immune response	-2.94672	-1.05295	1880,3981,4242,23228,55619	GPR183,LIG4,MFNG,PLCL2,DOCK10	5/57
ALAS1	hsa-mir-93-3p	MIMAT0004509	PAR-CLIP	tarbase			15_Member	GO Biological Processes	GO:0002335	mature B cell differentiation	-2.92411	-1.04426	1880,4242,23228,55619	GPR183,MFNG,PLCL2,DOCK10	4/34
ALAS1	hsa-mir-484	MIMAT0002174	CLASH	23622248			15_Member	GO Biological Processes	GO:0042113	B cell activation	-2.88309	-1.01566	695,841,942,1880,3981,4242,10673,23228,55619	BTK,CASP8,CD86,GPR183,LIG4,MFNG,TNFSF13B,PLCL2,DOCK10	9/189
ALAS1	hsa-mir-23c	MIMAT0018000	Chimeric fragments	tarbase			15_Member	GO Biological Processes	GO:0042110	T cell activation	-2.8449	-0.981525	841,896,942,1880,3142,3683,3981,3988,6097,8832,10673,80762	CASP8,CCND3,CD86,GPR183,HLX,ITGAL,LIG4,LIPA,RORC,CD84,TNFSF13B,NDFIP1	12/312
ALDH1A2	hsa-mir-193b-3p	MIMAT0002819	CLASH	23622248			15_Member	GO Biological Processes	GO:0030098	lymphocyte differentiation	-2.65264	-0.857595	695,1880,3142,3981,3988,4242,6097,10320,10673,23228,55619	BTK,GPR183,HLX,LIG4,LIPA,MFNG,RORC,IKZF1,TNFSF13B,PLCL2,DOCK10	11/286
ALOX5AP	hsa-mir-504-3p	MIMAT0026612	PAR-CLIP	27292025			15_Member	GO Biological Processes	GO:1903131	mononuclear cell differentiation	-2.64268	-0.851696	695,1880,3142,3981,3988,4242,6097,10320,10673,23228,55619,140685	BTK,GPR183,HLX,LIG4,LIPA,MFNG,RORC,IKZF1,TNFSF13B,PLCL2,DOCK10,ZBTB46	12/330
ALOX5AP	hsa-mir-3622b-5p	MIMAT0018005	PAR-CLIP	27292025			15_Member	GO Biological Processes	GO:0002313	mature B cell differentiation involved in immune response	-2.18039	-0.571162	1880,4242,55619	GPR183,MFNG,DOCK10	3/28
ALOX5AP	hsa-mir-3135b	MIMAT0018985	PAR-CLIP	27292025			15_Member	GO Biological Processes	GO:0030183	B cell differentiation	-2.02466	-0.464502	695,1880,4242,10673,23228,55619	BTK,GPR183,MFNG,TNFSF13B,PLCL2,DOCK10	6/130
ALOX5AP	hsa-mir-664a-5p	MIMAT0005948	PAR-CLIP	23446348			15_Member	GO Biological Processes	GO:0035710	CD4-positive, alpha-beta T cell activation	-1.86	-0.359525	1880,3142,6097,80762	GPR183,HLX,RORC,NDFIP1	4/67
ANAPC16	hsa-mir-214-5p	MIMAT0004564	HITS-CLIP	23824327			15_Member	GO Biological Processes	GO:0002294	CD4-positive, alpha-beta T cell differentiation involved in immune response	-1.69717	-0.26359	1880,3142,6097	GPR183,HLX,RORC	3/42
ANAPC16	hsa-mir-4443	MIMAT0018961	HITS-CLIP	23824327			15_Member	GO Biological Processes	GO:0042093	T-helper cell differentiation	-1.69717	-0.26359	1880,3142,6097	GPR183,HLX,RORC	3/42
ANAPC16	hsa-mir-769-3p	MIMAT0003887	HITS-CLIP	tarbase			15_Member	GO Biological Processes	GO:0002287	alpha-beta T cell activation involved in immune response	-1.67012	-0.245734	1880,3142,6097	GPR183,HLX,RORC	3/43
ANAPC16	hsa-mir-650	MIMAT0003320	HITS-CLIP	23824327			15_Member	GO Biological Processes	GO:0002293	alpha-beta T cell differentiation involved in immune response	-1.67012	-0.245734	1880,3142,6097	GPR183,HLX,RORC	3/43
ANG	hsa-mir-504-3p	MIMAT0026612	HITS-CLIP	24906430			15_Member	GO Biological Processes	GO:0002286	T cell activation involved in immune response	-1.588	-0.194272	1880,3142,3683,6097	GPR183,HLX,ITGAL,RORC	4/81
ANG	hsa-mir-6790-5p	MIMAT0027480	PAR-CLIP	22291592			15_Member	GO Biological Processes	GO:0002292	T cell differentiation involved in immune response	-1.56896	-0.184063	1880,3142,6097	GPR183,HLX,RORC	3/47
ANG	hsa-mir-3135b	MIMAT0018985	HITS-CLIP	24906430			15_Member	GO Biological Processes	GO:0043367	CD4-positive, alpha-beta T cell differentiation	-1.41469	-0.0882903	1880,3142,6097	GPR183,HLX,RORC	3/54
ANG	hsa-mir-874-3p	MIMAT0004911	PAR-CLIP	22291592			16_Summary	GO Biological Processes	GO:0051235	maintenance of location	-4.51293	-1.99836	2495,3074,3988,6646,6672,6717,23230,23411,54832,56898,375387,26234,80762,8864	FTH1,HEXB,LIPA,SOAT1,SP100,SRI,VPS13A,SIRT1,VPS13C,BDH2,NRROS,FBXL5,NDFIP1,PER2	14/-
ANG	hsa-mir-409-3p	MIMAT0001639	Immunofluorescence//Immunohistochemistry//Luciferase reporter assay//qRT-PCR//Western blot	22531314			16_Member	GO Biological Processes	GO:0051235	maintenance of location	-4.51293	-1.99836	2495,3074,3988,6646,6672,6717,23230,23411,54832,56898,375387	FTH1,HEXB,LIPA,SOAT1,SP100,SRI,VPS13A,SIRT1,VPS13C,BDH2,NRROS	11/173
ANG	hsa-mir-4758-5p	MIMAT0019903	PAR-CLIP	22291592			16_Member	GO Biological Processes	GO:0051651	maintenance of location in cell	-4.09299	-1.72325	2495,3074,6672,6717,23230,23411,54832,56898	FTH1,HEXB,SP100,SRI,VPS13A,SIRT1,VPS13C,BDH2	8/101
ANG	hsa-mir-4745-5p	MIMAT0019878	PAR-CLIP	22291592			16_Member	GO Biological Processes	GO:0006880	intracellular sequestering of iron ion	-4.05844	-1.70772	2495,6717,56898	FTH1,SRI,BDH2	3/7
ANG	hsa-mir-4430	MIMAT0018945	HITS-CLIP	24906430			16_Member	GO Biological Processes	GO:0097577	sequestering of iron ion	-3.85879	-1.60258	2495,6717,56898	FTH1,SRI,BDH2	3/8
ANG	hsa-mir-93-5p	MIMAT0000093	Luciferase reporter assay//Western blot	28401709			16_Member	GO Biological Processes	GO:0051238	sequestering of metal ion	-3.28241	-1.26843	2495,6717,56898	FTH1,SRI,BDH2	3/12
ANG	hsa-mir-574-5p	MIMAT0004795	HITS-CLIP//PAR-CLIP	23446348|21572407			16_Member	GO Biological Processes	GO:0006879	intracellular iron ion homeostasis	-2.63244	-0.846556	2495,6717,26234,56898,80762	FTH1,SRI,FBXL5,BDH2,NDFIP1	5/67
ANGPT1	hsa-mir-132-3p	MIMAT0000426	HITS-CLIP	tarbase			16_Member	GO Biological Processes	GO:0045185	maintenance of protein location	-1.98969	-0.447087	6672,6717,23230,54832,375387	SP100,SRI,VPS13A,VPS13C,NRROS	5/95
ANGPT1	hsa-mir-212-3p	MIMAT0000269	HITS-CLIP	tarbase			16_Member	GO Biological Processes	GO:0043392	negative regulation of DNA binding	-1.47765	-0.129401	6672,6717,8864	SP100,SRI,PER2	3/51
ANK2	hsa-mir-20b-5p	MIMAT0001413	HITS-CLIP	tarbase			17_Summary	GO Biological Processes	GO:0022604	regulation of cell morphogenesis	-4.37698	-1.88874	1946,3074,4649,9043,23129,30011,55843,56990,57465,57619,58480,89846,121512	EFNA5,HEXB,MYO9A,SPAG9,PLXND1,SH3KBP1,ARHGAP15,CDC42SE2,TBC1D24,SHROOM3,RHOU,FGD3,FGD4	13/-
ANK2	hsa-mir-484	MIMAT0002174	HITS-CLIP	tarbase			17_Member	GO Biological Processes	GO:0022604	regulation of cell morphogenesis	-4.37698	-1.88874	1946,3074,4649,9043,23129,30011,55843,56990,57465,57619,58480,89846,121512	EFNA5,HEXB,MYO9A,SPAG9,PLXND1,SH3KBP1,ARHGAP15,CDC42SE2,TBC1D24,SHROOM3,RHOU,FGD3,FGD4	13/246
ANK2	hsa-mir-574-5p	MIMAT0004795	HITS-CLIP	tarbase			17_Member	GO Biological Processes	GO:0008360	regulation of cell shape	-3.85439	-1.60258	3074,23129,30011,55843,56990,57619,58480,89846,121512	HEXB,PLXND1,SH3KBP1,ARHGAP15,CDC42SE2,SHROOM3,RHOU,FGD3,FGD4	9/139
ANK2	hsa-mir-149-5p	MIMAT0000450	HITS-CLIP	tarbase			18_Summary	GO Biological Processes	GO:0043200	response to amino acid	-4.29168	-1.84723	824,1051,4524,5289,7846,8649,27244,80315,197131,23411,26268	CAPN2,CEBPB,MTHFR,PIK3C3,TUBA1A,LAMTOR3,SESN1,CPEB4,UBR1,SIRT1,FBXO9	11/-
ANK2	hsa-mir-1301-3p	MIMAT0005797	HITS-CLIP	tarbase			18_Member	GO Biological Processes	GO:0043200	response to amino acid	-4.29168	-1.84723	824,1051,4524,5289,7846,8649,27244,80315,197131	CAPN2,CEBPB,MTHFR,PIK3C3,TUBA1A,LAMTOR3,SESN1,CPEB4,UBR1	9/122
ANK2	hsa-mir-708-5p	MIMAT0004926	HITS-CLIP	tarbase			18_Member	GO Biological Processes	GO:0001101	response to acid chemical	-3.87824	-1.60258	824,1051,4524,5289,7846,8649,27244,80315,197131	CAPN2,CEBPB,MTHFR,PIK3C3,TUBA1A,LAMTOR3,SESN1,CPEB4,UBR1	9/138
ANK2	hsa-mir-93-5p	MIMAT0000093	HITS-CLIP	tarbase			18_Member	GO Biological Processes	GO:0071230	cellular response to amino acid stimulus	-3.01765	-1.089	824,1051,8649,27244,80315,197131	CAPN2,CEBPB,LAMTOR3,SESN1,CPEB4,UBR1	6/82
ANKRD10	hsa-mir-20b-5p	MIMAT0001413	HITS-CLIP	tarbase			18_Member	GO Biological Processes	GO:0043201	response to leucine	-2.98017	-1.06991	5289,27244,197131	PIK3C3,SESN1,UBR1	3/15
ANKRD10	hsa-mir-93-5p	MIMAT0000093	HITS-CLIP	tarbase			18_Member	GO Biological Processes	GO:0071229	cellular response to acid chemical	-2.78299	-0.932674	824,1051,8649,27244,80315,197131	CAPN2,CEBPB,LAMTOR3,SESN1,CPEB4,UBR1	6/91
ANKRD10	hsa-mir-374b-5p	MIMAT0004955	PAR-CLIP	tarbase			18_Member	GO Biological Processes	GO:0032006	regulation of TOR signaling	-1.61982	-0.217598	8649,23411,26268,27244,197131	LAMTOR3,SIRT1,FBXO9,SESN1,UBR1	5/118
ANKRD10	hsa-mir-200a-3p	MIMAT0000682	HITS-CLIP	tarbase			19_Summary	GO Biological Processes	GO:0001819	positive regulation of cytokine production	-4.1419	-1.74542	695,718,841,942,1051,4155,5144,5590,5914,7110,8832,9181,10010,22900,23411,26137,54502,84868,729230,824	BTK,C3,CASP8,CD86,CEBPB,MBP,PDE4D,PRKCZ,RARA,TMF1,CD84,ARHGEF2,TANK,CARD8,SIRT1,ZBTB20,RBM47,HAVCR2,CCR2,CAPN2	20/-
ANKRD12	hsa-mir-1224-5p	MIMAT0005458	HITS-CLIP	tarbase			19_Member	GO Biological Processes	GO:0001819	positive regulation of cytokine production	-4.1419	-1.74542	695,718,841,942,1051,4155,5144,5590,5914,7110,8832,9181,10010,22900,23411,26137,54502,84868,729230	BTK,C3,CASP8,CD86,CEBPB,MBP,PDE4D,PRKCZ,RARA,TMF1,CD84,ARHGEF2,TANK,CARD8,SIRT1,ZBTB20,RBM47,HAVCR2,CCR2	19/497
ANKRD12	hsa-mir-128-3p	MIMAT0000424	HITS-CLIP	tarbase			19_Member	GO Biological Processes	GO:1903557	positive regulation of tumor necrosis factor superfamily cytokine production	-3.09503	-1.1488	695,942,8832,9181,26137,84868,729230	BTK,CD86,CD84,ARHGEF2,ZBTB20,HAVCR2,CCR2	7/109
ANKRD12	hsa-mir-183-5p	MIMAT0000261	HITS-CLIP	tarbase			19_Member	GO Biological Processes	GO:0032760	positive regulation of tumor necrosis factor production	-2.46983	-0.750182	695,8832,9181,26137,84868,729230	BTK,CD84,ARHGEF2,ZBTB20,HAVCR2,CCR2	6/105
ANKRD12	hsa-mir-1290	MIMAT0005880	PAR-CLIP	tarbase			19_Member	GO Biological Processes	GO:0032675	regulation of interleukin-6 production	-2.46675	-0.749497	695,824,1051,4155,8832,9181,26137,84868	BTK,CAPN2,CEBPB,MBP,CD84,ARHGEF2,ZBTB20,HAVCR2	8/178
ANKRD12	hsa-mir-324-5p	MIMAT0000761	HITS-CLIP	tarbase			19_Member	GO Biological Processes	GO:1903555	regulation of tumor necrosis factor superfamily cytokine production	-2.29697	-0.638974	695,942,5914,8832,9181,26137,84868,729230	BTK,CD86,RARA,CD84,ARHGEF2,ZBTB20,HAVCR2,CCR2	8/190
ANKRD12	hsa-mir-93-5p	MIMAT0000093	HITS-CLIP	22473208			19_Member	GO Biological Processes	GO:0032680	regulation of tumor necrosis factor production	-1.83451	-0.347114	695,5914,8832,9181,26137,84868,729230	BTK,RARA,CD84,ARHGEF2,ZBTB20,HAVCR2,CCR2	7/185
ANKRD12	hsa-mir-20b-5p	MIMAT0001413	HITS-CLIP	22473208			19_Member	GO Biological Processes	GO:0032755	positive regulation of interleukin-6 production	-1.30252	-0.0146564	695,4155,9181,26137	BTK,MBP,ARHGEF2,ZBTB20	4/100
ANKRD12	hsa-mir-193b-3p	MIMAT0002819	PAR-CLIP	tarbase			20_Summary	GO Biological Processes	GO:0051056	regulation of small GTPase mediated signal transduction	-4.11428	-1.73138	4649,9181,9639,9922,10156,26037,50650,55667,55843,56990,58480,89846,121512,143872	MYO9A,ARHGEF2,ARHGEF10,IQSEC1,RASA4,SIPA1L1,ARHGEF3,DENND4C,ARHGAP15,CDC42SE2,RHOU,FGD3,FGD4,ARHGAP42	14/-
ANKRD28	hsa-mir-3180-3p	MIMAT0015058	HITS-CLIP	tarbase			20_Member	GO Biological Processes	GO:0051056	regulation of small GTPase mediated signal transduction	-4.11428	-1.73138	4649,9181,9639,9922,10156,26037,50650,55667,55843,56990,58480,89846,121512,143872	MYO9A,ARHGEF2,ARHGEF10,IQSEC1,RASA4,SIPA1L1,ARHGEF3,DENND4C,ARHGAP15,CDC42SE2,RHOU,FGD3,FGD4,ARHGAP42	14/298
ANKRD28	hsa-mir-183-5p	MIMAT0000261	PAR-CLIP	tarbase			20_Member	GO Biological Processes	GO:0046578	regulation of Ras protein signal transduction	-1.84627	-0.354891	9181,9922,10156,50650,55667,56990,143872	ARHGEF2,IQSEC1,RASA4,ARHGEF3,DENND4C,CDC42SE2,ARHGAP42	7/184
ANKRD28	hsa-mir-3180	MIMAT0018178	HITS-CLIP	tarbase			20_Member	GO Biological Processes	GO:0035023	regulation of Rho protein signal transduction	-1.55402	-0.176349	9181,50650,56990,143872	ARHGEF2,ARHGEF3,CDC42SE2,ARHGAP42	4/83
ANKRD29	hsa-mir-130b-3p	MIMAT0000691	Sequencing	20371350
ANKRD29	hsa-mir-93-5p	MIMAT0000093	Sequencing	20371350
ANKS1A	hsa-mir-6740-5p	MIMAT0027381	PAR-CLIP	21572407
ANKS1A	hsa-mir-3197	MIMAT0015082	PAR-CLIP	26701625
ANKS1A	hsa-mir-150-3p	MIMAT0004610	PAR-CLIP	21572407
ANKS1A	hsa-mir-6765-5p	MIMAT0027430	PAR-CLIP	26701625
ANKS1A	hsa-mir-4710	MIMAT0019815	PAR-CLIP	26701625
ANPEP	hsa-mir-23c	MIMAT0018000	HITS-CLIP	tarbase
ANPEP	hsa-mir-379-5p	MIMAT0000733	HITS-CLIP	tarbase
ANPEP	hsa-mir-21-3p	MIMAT0004494	HITS-CLIP	tarbase
ANPEP	hsa-mir-671-5p	MIMAT0003880	HITS-CLIP	tarbase
ANXA11	hsa-mir-1224-5p	MIMAT0005458	PAR-CLIP	22100165
ANXA11	hsa-mir-760	MIMAT0004957	HITS-CLIP	tarbase
ANXA11	hsa-mir-324-3p	MIMAT0000762	CLASH	23622248
ANXA11	hsa-mir-93-3p	MIMAT0004509	PAR-CLIP	tarbase
ANXA11	hsa-mir-484	MIMAT0002174	CLASH	23622248
ANXA11	hsa-mir-1301-3p	MIMAT0005797	CLASH	23622248
ANXA11	hsa-mir-150-3p	MIMAT0004610	HITS-CLIP	tarbase
ANXA11	hsa-mir-708-5p	MIMAT0004926	HITS-CLIP	tarbase
ANXA11	hsa-mir-4428	MIMAT0018943	PAR-CLIP	22012620
ANXA11	hsa-mir-4741	MIMAT0019871	PAR-CLIP	22012620
ANXA11	hsa-mir-939-5p	MIMAT0004982	HITS-CLIP	tarbase
ANXA11	hsa-mir-23c	MIMAT0018000	HITS-CLIP	tarbase
ANXA3	hsa-mir-205-5p	MIMAT0000266	AGO-IP	tarbase
ANXA5	hsa-mir-744-5p	MIMAT0004945	HITS-CLIP	tarbase
ANXA5	hsa-mir-625-5p	MIMAT0003294	HITS-CLIP	tarbase
ANXA5	hsa-mir-182-5p	MIMAT0000259	Biotin-Microarrays	tarbase
ANXA6	hsa-mir-127-3p	MIMAT0000446	HITS-CLIP	tarbase
ANXA6	hsa-mir-484	MIMAT0002174	HITS-CLIP	28735896
ANXA6	hsa-mir-671-5p	MIMAT0003880	HITS-CLIP	tarbase
ANXA6	hsa-mir-214-5p	MIMAT0004564	HITS-CLIP	tarbase
ANXA6	hsa-mir-324-5p	MIMAT0000761	CLASH	23622248
AP1S2	hsa-mir-130b-3p	MIMAT0000691	HITS-CLIP, PAR-CLIP	tarbase
AP1S2	hsa-mir-324-5p	MIMAT0000761	HITS-CLIP	tarbase
APH1B	hsa-mir-550a-3p	MIMAT0003257	HITS-CLIP	tarbase
APH1B	hsa-mir-671-5p	MIMAT0003880	HITS-CLIP	tarbase
APH1B	hsa-mir-629-5p	MIMAT0004810	HITS-CLIP	tarbase
APH1B	hsa-mir-18a-5p	MIMAT0000072	HITS-CLIP	tarbase
APOLD1	hsa-mir-874-3p	MIMAT0004911	HITS-CLIP	tarbase
APOLD1	hsa-mir-665	MIMAT0004952	PAR-CLIP	23592263
APOLD1	hsa-mir-92b-3p	MIMAT0003218	CLASH	23622248
APOLD1	hsa-mir-324-3p	MIMAT0000762	CLASH	23622248
APOLD1	hsa-mir-4646-5p	MIMAT0019707	HITS-CLIP	23824327
APPBP2	hsa-mir-3679-5p	MIMAT0018104	HITS-CLIP	tarbase
APPBP2	hsa-mir-93-5p	MIMAT0000093	PAR-CLIP	tarbase
APPBP2	hsa-mir-6791-5p	MIMAT0027482	PAR-CLIP	23592263|24398324|22012620|26701625
APPBP2	hsa-mir-574-5p	MIMAT0004795	HITS-CLIP	tarbase
APPBP2	hsa-mir-4497	MIMAT0019032	PAR-CLIP	24398324
APPBP2	hsa-mir-182-5p	MIMAT0000259	HITS-CLIP, Biotin-Microarrays, Microarrays	tarbase
APPBP2	hsa-mir-148a-3p	MIMAT0000243	CLASH	23622248
APPBP2	hsa-mir-128-3p	MIMAT0000424	PAR-CLIP	23592263|24398324|22012620|26701625
APPBP2	hsa-mir-1292-5p	MIMAT0005943	HITS-CLIP	tarbase
APPBP2	hsa-mir-130b-3p	MIMAT0000691	PAR-CLIP	tarbase
APPBP2	hsa-mir-20b-5p	MIMAT0001413	PAR-CLIP	tarbase
APPBP2	hsa-mir-1225-5p	MIMAT0005572	HITS-CLIP	tarbase
APPBP2	hsa-mir-200a-3p	MIMAT0000682	HITS-CLIP	tarbase
AQP1	hsa-mir-3187-3p	MIMAT0015069	HITS-CLIP	tarbase
AQP3	hsa-mir-6869-5p	MIMAT0027638	HITS-CLIP	23313552
AQP3	hsa-mir-148b-3p	MIMAT0000759	PAR-CLIP	tarbase
AQP3	hsa-mir-370-3p	MIMAT0000722	HITS-CLIP	23824327
AQP3	hsa-mir-874-3p	MIMAT0004911	Immunohistochemistry//Luciferase reporter assay//qRT-PCR//Western blot	23800944|24462679
AQP3	hsa-mir-93-5p	MIMAT0000093	PAR-CLIP	tarbase
AQP4	hsa-mir-574-5p	MIMAT0004795	HITS-CLIP	tarbase
AQP4	hsa-mir-210-3p	MIMAT0000267	HITS-CLIP	tarbase
AQP4	hsa-mir-128-3p	MIMAT0000424	HITS-CLIP	tarbase
ARAP2	hsa-mir-1185-1-3p	MIMAT0022838	PAR-CLIP	23592263
ARAP2	hsa-mir-93-3p	MIMAT0004509	PAR-CLIP	tarbase
ARAP2	hsa-mir-629-3p	MIMAT0003298	HITS-CLIP	tarbase
ARAP2	hsa-mir-128-3p	MIMAT0000424	HITS-CLIP	tarbase
ARAP2	hsa-mir-93-5p	MIMAT0000093	HITS-CLIP	22473208
ARAP2	hsa-mir-1185-2-3p	MIMAT0022713	PAR-CLIP	23592263
ARAP2	hsa-mir-20b-5p	MIMAT0001413	HITS-CLIP	22473208
ARAP2	hsa-mir-130b-3p	MIMAT0000691	HITS-CLIP	tarbase
ARAP2	hsa-mir-18a-5p	MIMAT0000072	HITS-CLIP	tarbase
ARFGEF3	hsa-mir-760	MIMAT0004957	CLASH	23622248
ARGLU1	hsa-mir-1193	MIMAT0015049	PAR-CLIP	21572407
ARGLU1	hsa-mir-769-5p	MIMAT0003886	HITS-CLIP	tarbase
ARGLU1	hsa-mir-3651	MIMAT0018071	PAR-CLIP	26701625
ARGLU1	hsa-mir-4463	MIMAT0018987	PAR-CLIP	21572407|20371350
ARGLU1	hsa-mir-1301-3p	MIMAT0005797	PAR-CLIP	21572407|20371350
ARHGAP15	hsa-mir-1246	MIMAT0005898	PAR-CLIP	22012620
ARHGAP18	hsa-mir-128-3p	MIMAT0000424	HITS-CLIP	tarbase
ARHGAP18	hsa-mir-5196-5p	MIMAT0021128	HITS-CLIP	23824327
ARHGAP18	hsa-mir-152-3p	MIMAT0000438	HITS-CLIP	tarbase
ARHGAP18	hsa-mir-1233-5p	MIMAT0022943	HITS-CLIP	23824327
ARHGAP18	hsa-mir-1237-5p	MIMAT0022946	HITS-CLIP	23824327
ARHGAP18	hsa-mir-134-5p	MIMAT0000447	HITS-CLIP	23824327
ARHGAP18	hsa-mir-181d-5p	MIMAT0002821	PAR-CLIP	tarbase
ARHGAP18	hsa-mir-339-5p	MIMAT0000764	PAR-CLIP	21572407
ARHGAP18	hsa-mir-6848-5p	MIMAT0027596	HITS-CLIP	23824327
ARHGAP18	hsa-mir-6846-5p	MIMAT0027592	HITS-CLIP	23824327
ARHGAP18	hsa-mir-4513	MIMAT0019050	HITS-CLIP	23824327
ARHGAP18	hsa-mir-6759-5p	MIMAT0027418	HITS-CLIP	23824327
ARHGAP18	hsa-mir-200c-3p	MIMAT0000617	HITS-CLIP	tarbase
ARHGAP24	hsa-mir-23b-5p	MIMAT0004587	HITS-CLIP	tarbase
ARHGAP29	hsa-mir-421	MIMAT0003339	HITS-CLIP	tarbase
ARHGAP29	hsa-mir-132-3p	MIMAT0000426	HITS-CLIP, Microarrays	tarbase
ARHGAP29	hsa-mir-6782-5p	MIMAT0027464	PAR-CLIP	22100165
ARHGAP29	hsa-mir-21-3p	MIMAT0004494	HITS-CLIP	tarbase
ARHGAP29	hsa-mir-760	MIMAT0004957	HITS-CLIP	tarbase
ARHGAP42	hsa-mir-374b-5p	MIMAT0004955	PAR-CLIP	tarbase
ARHGAP42	hsa-mir-93-3p	MIMAT0004509	PAR-CLIP	23446348|21572407|26701625
ARHGAP42	hsa-mir-708-5p	MIMAT0004926	PAR-CLIP	23446348|21572407|26701625
ARHGAP42	hsa-mir-3185	MIMAT0015065	PAR-CLIP	23446348|21572407|26701625
ARHGAP42	hsa-mir-4428	MIMAT0018943	PAR-CLIP	23446348|21572407|26701625
ARHGAP6	hsa-mir-374b-5p	MIMAT0004955	HITS-CLIP	23824327
ARHGDIB	hsa-mir-1301-3p	MIMAT0005797	HITS-CLIP	tarbase
ARHGEF10	hsa-mir-20b-5p	MIMAT0001413	HITS-CLIP	tarbase
ARHGEF10	hsa-mir-224-5p	MIMAT0000281	HITS-CLIP	tarbase
ARHGEF10	hsa-mir-665	MIMAT0004952	HITS-CLIP	tarbase
ARHGEF10	hsa-mir-93-5p	MIMAT0000093	HITS-CLIP	tarbase
ARHGEF10	hsa-mir-92b-3p	MIMAT0003218	HITS-CLIP	tarbase
ARHGEF10	hsa-mir-374b-5p	MIMAT0004955	HITS-CLIP	tarbase
ARHGEF2	hsa-mir-21-3p	MIMAT0004494	HITS-CLIP	tarbase
ARHGEF2	hsa-mir-8085	MIMAT0031012	PAR-CLIP	23592263
ARHGEF2	hsa-mir-6734-5p	MIMAT0027369	PAR-CLIP	23592263
ARHGEF2	hsa-mir-6086	MIMAT0023711	PAR-CLIP	23592263
ARHGEF2	hsa-mir-663a	MIMAT0003326	HITS-CLIP	tarbase
ARHGEF2	hsa-mir-744-5p	MIMAT0004945	CLASH	23622248
ARHGEF2	hsa-mir-3175	MIMAT0015052	PAR-CLIP	23592263
ARHGEF2	hsa-mir-1291	MIMAT0005881	PAR-CLIP	23592263
ARHGEF2	hsa-mir-7845-5p	MIMAT0030420	PAR-CLIP	23592263
ARHGEF2	hsa-mir-193b-3p	MIMAT0002819	HITS-CLIP	tarbase
ARHGEF3	hsa-mir-769-5p	MIMAT0003886	CLASH	23622248
ARHGEF3	hsa-mir-93-5p	MIMAT0000093	PAR-CLIP	tarbase
ARHGEF6	hsa-mir-4306	MIMAT0016858	HITS-CLIP//PAR-CLIP	23592263|22012620|23824327|27292025
ARHGEF6	hsa-mir-4419a	MIMAT0018931	HITS-CLIP//PAR-CLIP	23592263|22012620|23824327|27292025
ARHGEF6	hsa-mir-8085	MIMAT0031012	HITS-CLIP//PAR-CLIP	23592263|22012620|23824327|27292025
ARID4A	hsa-mir-128-3p	MIMAT0000424	HITS-CLIP	tarbase
ARID4A	hsa-mir-200c-3p	MIMAT0000617	HITS-CLIP	tarbase
ARID4A	hsa-mir-744-5p	MIMAT0004945	PAR-CLIP	tarbase
ARID4A	hsa-mir-132-3p	MIMAT0000426	HITS-CLIP	tarbase
ARIH2	hsa-mir-6806-5p	MIMAT0027512	PAR-CLIP	23592263
ARIH2	hsa-mir-1229-5p	MIMAT0022942	PAR-CLIP	23592263
ARIH2	hsa-mir-374b-5p	MIMAT0004955	HITS-CLIP	tarbase
ARIH2	hsa-mir-93-5p	MIMAT0000093	Sequencing	20371350
ARIH2	hsa-mir-6769b-5p	MIMAT0027620	PAR-CLIP	23592263
ARIH2	hsa-mir-1301-3p	MIMAT0005797	CLASH	23622248
ARIH2	hsa-mir-6808-5p	MIMAT0027516	PAR-CLIP	23592263
ARIH2	hsa-mir-197-5p	MIMAT0022691	PAR-CLIP	23592263
ARIH2	hsa-mir-6893-5p	MIMAT0027686	PAR-CLIP	23592263
ARIH2	hsa-mir-382-5p	MIMAT0000737	HITS-CLIP	tarbase
ARL6IP5	hsa-mir-210-3p	MIMAT0000267	PAR-CLIP, Microarrays	tarbase
ARL6IP5	hsa-mir-21-3p	MIMAT0004494	HITS-CLIP	tarbase
ARL6IP5	hsa-mir-330-3p	MIMAT0000751	PAR-CLIP	tarbase
ARL6IP5	hsa-mir-200c-3p	MIMAT0000617	HITS-CLIP	tarbase
ARMCX1	hsa-mir-128-3p	MIMAT0000424	HITS-CLIP	tarbase
ARRB1	hsa-mir-6126	MIMAT0024599	PAR-CLIP	23592263
ARRB1	hsa-mir-574-5p	MIMAT0004795	HITS-CLIP	24906430|22927820|21572407|27418678
ARRB1	hsa-mir-7106-5p	MIMAT0028109	PAR-CLIP	23592263
ARRB1	hsa-mir-939-5p	MIMAT0004982	PAR-CLIP	23592263
ARRB1	hsa-mir-6763-5p	MIMAT0027426	PAR-CLIP	23592263
ARRB1	hsa-mir-3175	MIMAT0015052	PAR-CLIP	23592263
ARRB1	hsa-mir-491-5p	MIMAT0002807	PAR-CLIP	23592263
ARRB1	hsa-mir-224-5p	MIMAT0000281	HITS-CLIP, Microarrays	tarbase
ASAH1	hsa-mir-93-5p	MIMAT0000093	HITS-CLIP	tarbase
ASAH1	hsa-mir-20b-5p	MIMAT0001413	HITS-CLIP	tarbase
ASAH1	hsa-mir-574-5p	MIMAT0004795	HITS-CLIP	tarbase
ASPA	hsa-mir-6779-5p	MIMAT0027458	PAR-CLIP	27292025
ASPA	hsa-mir-3622b-5p	MIMAT0018005	PAR-CLIP	27292025
ASPA	hsa-mir-629-3p	MIMAT0003298	HITS-CLIP	19536157
ASPA	hsa-mir-6808-5p	MIMAT0027516	PAR-CLIP	27292025
ASPA	hsa-mir-6799-5p	MIMAT0027498	PAR-CLIP	27292025
ASPA	hsa-mir-6893-5p	MIMAT0027686	PAR-CLIP	27292025
ASPA	hsa-mir-25-5p	MIMAT0004498	PAR-CLIP	27292025
ASPA	hsa-mir-7106-5p	MIMAT0028109	PAR-CLIP	27292025
ASPA	hsa-mir-1271-5p	MIMAT0005796	HITS-CLIP	tarbase
ATG12	hsa-mir-200b-5p	MIMAT0004571	Luciferase reporter assay//qRT-PCR//Western blot	26416454
ATG12	hsa-mir-6720-5p	MIMAT0027345	PAR-CLIP	26701625
ATG12	hsa-mir-6860	MIMAT0027622	PAR-CLIP	26701625
ATG12	hsa-mir-200c-3p	MIMAT0000617	PAR-CLIP	tarbase
ATG12	hsa-mir-1247-3p	MIMAT0022721	PAR-CLIP	23592263
ATG12	hsa-mir-6799-5p	MIMAT0027498	PAR-CLIP	23592263
ATG12	hsa-mir-1184	MIMAT0005829	PAR-CLIP	23446348|20371350
ATG12	hsa-mir-6086	MIMAT0023711	PAR-CLIP	23592263
ATG12	hsa-mir-1301-3p	MIMAT0005797	PAR-CLIP	tarbase
ATOH8	hsa-mir-2467-3p	MIMAT0019953	PAR-CLIP	27292025
ATOH8	hsa-mir-1184	MIMAT0005829	PAR-CLIP	27292025
ATP11A	hsa-mir-484	MIMAT0002174	CLASH	23622248
ATP11A	hsa-mir-148a-3p	MIMAT0000243	HITS-CLIP	tarbase
ATP11A	hsa-mir-181d-5p	MIMAT0002821	PAR-CLIP	tarbase
ATP11A	hsa-mir-200c-3p	MIMAT0000617	HITS-CLIP	tarbase
ATP11A	hsa-mir-744-5p	MIMAT0004945	CLASH	23622248
ATP11A	hsa-mir-148b-3p	MIMAT0000759	HITS-CLIP	tarbase
ATP11A	hsa-mir-130b-3p	MIMAT0000691	HITS-CLIP	tarbase
ATP11A	hsa-mir-152-3p	MIMAT0000438	HITS-CLIP	tarbase
ATP11A	hsa-mir-769-5p	MIMAT0003886	CLASH	23622248
ATP11A	hsa-mir-214-5p	MIMAT0004564	HITS-CLIP	tarbase
ATP13A4	hsa-mir-4478	MIMAT0019006	PAR-CLIP	23446348|21572407
ATP13A4	hsa-mir-6893-5p	MIMAT0027686	PAR-CLIP	23592263|23446348|21572407
ATP13A4	hsa-mir-6808-5p	MIMAT0027516	PAR-CLIP	23592263|23446348|21572407
ATP13A4	hsa-mir-4497	MIMAT0019032	PAR-CLIP	23592263|23446348|21572407
ATP13A4	hsa-mir-665	MIMAT0004952	PAR-CLIP	23446348|21572407
ATP1A2	hsa-mir-484	MIMAT0002174	HITS-CLIP	23824327
ATP1A2	hsa-mir-128-3p	MIMAT0000424	HITS-CLIP	tarbase
ATP1A2	hsa-mir-574-5p	MIMAT0004795	HITS-CLIP	tarbase
ATP1A2	hsa-mir-127-3p	MIMAT0000446	HITS-CLIP	tarbase
ATP1A2	hsa-mir-3187-3p	MIMAT0015069	HITS-CLIP	23824327
ATP8A1	hsa-mir-152-3p	MIMAT0000438	HITS-CLIP	tarbase
ATP8A1	hsa-mir-708-5p	MIMAT0004926	HITS-CLIP	tarbase
ATP8A1	hsa-mir-1301-3p	MIMAT0005797	HITS-CLIP	tarbase
ATP8A1	hsa-mir-1180-3p	MIMAT0005825	HITS-CLIP	tarbase
ATP8A1	hsa-mir-148b-3p	MIMAT0000759	HITS-CLIP	tarbase
ATP8A1	hsa-mir-382-5p	MIMAT0000737	HITS-CLIP	tarbase
ATP8A1	hsa-mir-148a-3p	MIMAT0000243	HITS-CLIP	tarbase
ATXN3	hsa-mir-6799-5p	MIMAT0027498	HITS-CLIP//PAR-CLIP	23446348|21572407|20371350|23313552
ATXN3	hsa-mir-382-5p	MIMAT0000737	PAR-CLIP	23446348|21572407|20371350
ATXN3	hsa-mir-130b-3p	MIMAT0000691	PAR-CLIP	tarbase
ATXN3	hsa-mir-769-5p	MIMAT0003886	HITS-CLIP	23313552
ATXN3	hsa-mir-193b-5p	MIMAT0004767	HITS-CLIP	23824327
ATXN3	hsa-mir-93-5p	MIMAT0000093	PAR-CLIP	tarbase
ATXN3	hsa-mir-1247-3p	MIMAT0022721	PAR-CLIP	23446348|21572407|20371350
ATXN3	hsa-mir-642b-3p	MIMAT0018444	HITS-CLIP	23824327
ATXN3	hsa-mir-4786-5p	MIMAT0019954	HITS-CLIP	23313552
ATXN3	hsa-mir-3187-3p	MIMAT0015069	HITS-CLIP	23824327
ATXN3	hsa-mir-7106-5p	MIMAT0028109	HITS-CLIP	23313552
ATXN3	hsa-mir-6768-5p	MIMAT0027436	PAR-CLIP	26701625
ATXN3	hsa-mir-6086	MIMAT0023711	HITS-CLIP	19536157
ATXN3	hsa-mir-642a-3p	MIMAT0020924	HITS-CLIP	23824327
ATXN3	hsa-mir-409-3p	MIMAT0001639	PAR-CLIP	26701625
ATXN7	hsa-mir-92b-3p	MIMAT0003218	HITS-CLIP	tarbase
ATXN7	hsa-mir-18a-5p	MIMAT0000072	HITS-CLIP	tarbase
ATXN7	hsa-mir-182-5p	MIMAT0000259	HITS-CLIP	tarbase
ATXN7	hsa-mir-210-3p	MIMAT0000267	PAR-CLIP	tarbase
ATXN7	hsa-mir-181d-5p	MIMAT0002821	HITS-CLIP	23824327
AUH	hsa-mir-183-5p	MIMAT0000261	CLASH	23622248
AXL	hsa-mir-130b-3p	MIMAT0000691	PAR-CLIP	tarbase
AXL	hsa-mir-1224-5p	MIMAT0005458	HITS-CLIP	tarbase
AXL	hsa-mir-148b-3p	MIMAT0000759	PAR-CLIP	tarbase
AXL	hsa-mir-324-5p	MIMAT0000761	HITS-CLIP	tarbase
AXL	hsa-mir-650	MIMAT0003320	HITS-CLIP	tarbase
AXL	hsa-mir-205-5p	MIMAT0000266	AGO-IP	tarbase
AXL	hsa-mir-760	MIMAT0004957	HITS-CLIP	tarbase
AXL	hsa-mir-339-5p	MIMAT0000764	HITS-CLIP	21572407
AXL	hsa-mir-1231	MIMAT0005586	HITS-CLIP	tarbase
AXL	hsa-mir-432-5p	MIMAT0002814	HITS-CLIP	tarbase
AXL	hsa-mir-484	MIMAT0002174	HITS-CLIP	tarbase
AXL	hsa-mir-92b-3p	MIMAT0003218	PAR-CLIP	tarbase
AXL	hsa-mir-192-5p	MIMAT0000222	HITS-CLIP	tarbase
AXL	hsa-mir-148a-3p	MIMAT0000243	PAR-CLIP	tarbase
BBIP1	hsa-mir-93-5p	MIMAT0000093	HITS-CLIP	tarbase
BBIP1	hsa-mir-374b-5p	MIMAT0004955	PAR-CLIP	tarbase
BBIP1	hsa-mir-501-5p	MIMAT0002872	HITS-CLIP	tarbase
BBIP1	hsa-mir-20b-5p	MIMAT0001413	HITS-CLIP	tarbase
BCAM	hsa-mir-6795-5p	MIMAT0027490	PAR-CLIP	23592263
BCAM	hsa-mir-6722-3p	MIMAT0025854	PAR-CLIP	23592263
BCAM	hsa-mir-6887-5p	MIMAT0027674	PAR-CLIP	23592263
BCAM	hsa-mir-6510-5p	MIMAT0025476	PAR-CLIP	23592263
BCHE	hsa-mir-148b-3p	MIMAT0000759	HITS-CLIP	tarbase
BDH2	hsa-mir-132-3p	MIMAT0000426	PAR-CLIP	tarbase
BDH2	hsa-mir-212-3p	MIMAT0000269	PAR-CLIP	tarbase
BEX4	hsa-mir-182-5p	MIMAT0000259	Biotin-Microarrays	tarbase
BHLHE41	hsa-mir-152-3p	MIMAT0000438	HITS-CLIP	tarbase
BHLHE41	hsa-mir-148a-3p	MIMAT0000243	HITS-CLIP	tarbase
BHLHE41	hsa-mir-210-3p	MIMAT0000267	HITS-CLIP	tarbase
BHLHE41	hsa-mir-148b-3p	MIMAT0000759	HITS-CLIP	tarbase
BIRC3	hsa-mir-128-3p	MIMAT0000424	PAR-CLIP, Microarrays	tarbase
BIRC3	hsa-mir-574-5p	MIMAT0004795	PAR-CLIP	tarbase
BIRC3	hsa-mir-1290	MIMAT0005880	PAR-CLIP	tarbase
BIRC3	hsa-mir-200c-3p	MIMAT0000617	PAR-CLIP	tarbase
BIRC3	hsa-mir-200b-5p	MIMAT0004571	HITS-CLIP	tarbase
BIRC3	hsa-mir-941	MIMAT0004984	PAR-CLIP, Microarrays	tarbase
BIRC3	hsa-mir-200a-5p	MIMAT0001620	HITS-CLIP	tarbase
BMP2	hsa-mir-4463	MIMAT0018987	PAR-CLIP	23592263
BMP2	hsa-mir-744-5p	MIMAT0004945	PAR-CLIP	tarbase
BMP2	hsa-mir-93-5p	MIMAT0000093	PAR-CLIP	23592263
BMP2	hsa-mir-106b-3p	MIMAT0004672	qRT-PCR//Western blot	28108317
BMP2	hsa-mir-6819-5p	MIMAT0027538	PAR-CLIP	23592263
BMP2	hsa-mir-3609	MIMAT0017986	PAR-CLIP	23592263
BMP2	hsa-mir-6737-5p	MIMAT0027375	PAR-CLIP	23592263
BMP2	hsa-mir-4651	MIMAT0019715	PAR-CLIP	23592263
BMP2	hsa-mir-182-5p	MIMAT0000259	Biotin-Microarrays	tarbase
BMP2	hsa-mir-20b-5p	MIMAT0001413	PAR-CLIP	23592263
BMP2	hsa-mir-192-5p	MIMAT0000222	PAR-CLIP, HITS-CLIP	tarbase
BMPR2	hsa-mir-181d-5p	MIMAT0002821	HITS-CLIP	22473208
BMPR2	hsa-mir-130b-3p	MIMAT0000691	PAR-CLIP	tarbase
BMPR2	hsa-mir-93-5p	MIMAT0000093	HITS-CLIP//Sequencing	20371350|22473208
BMPR2	hsa-mir-20b-5p	MIMAT0001413	HITS-CLIP	22473208
BMPR2	hsa-mir-708-5p	MIMAT0004926	HITS-CLIP	tarbase
BMPR2	hsa-mir-93-3p	MIMAT0004509	CLASH	23622248
BMPR2	hsa-mir-224-5p	MIMAT0000281	HITS-CLIP	tarbase
BMPR2	hsa-mir-1910-5p	MIMAT0007884	HITS-CLIP	tarbase
BMPR2	hsa-mir-134-5p	MIMAT0000447	HITS-CLIP	tarbase
BMPR2	hsa-mir-182-5p	MIMAT0000259	Biotin-Microarrays, HITS-CLIP	tarbase
BMPR2	hsa-mir-23b-5p	MIMAT0004587	HITS-CLIP	tarbase
BMPR2	hsa-mir-27b-5p	MIMAT0004588	HITS-CLIP	tarbase
BMPR2	hsa-mir-550a-3p	MIMAT0003257	HITS-CLIP	tarbase
BMPR2	hsa-mir-382-5p	MIMAT0000737	HITS-CLIP	tarbase
BMPR2	hsa-mir-330-3p	MIMAT0000751	HITS-CLIP	tarbase
BMPR2	hsa-mir-574-5p	MIMAT0004795	HITS-CLIP	tarbase
BMPR2	hsa-mir-1290	MIMAT0005880	PAR-CLIP	tarbase
BMPR2	hsa-mir-92b-3p	MIMAT0003218	HITS-CLIP	22473208
BOD1L1	hsa-mir-345-5p	MIMAT0000772	HITS-CLIP	tarbase
BOD1L1	hsa-mir-200b-5p	MIMAT0004571	HITS-CLIP	tarbase
BOD1L1	hsa-mir-18a-5p	MIMAT0000072	HITS-CLIP	tarbase
BOD1L1	hsa-mir-149-5p	MIMAT0000450	HITS-CLIP	tarbase
BOD1L1	hsa-mir-574-5p	MIMAT0004795	HITS-CLIP	tarbase
BORCS7	hsa-mir-3135b	MIMAT0018985	PAR-CLIP	27292025
BORCS7	hsa-mir-4430	MIMAT0018945	PAR-CLIP	27292025
BORCS7	hsa-mir-193b-5p	MIMAT0004767	HITS-CLIP	23824327
BORCS7	hsa-mir-4634	MIMAT0019691	PAR-CLIP	27292025
BORCS7	hsa-mir-483-5p	MIMAT0004761	HITS-CLIP	23824327
BORCS7	hsa-mir-3187-3p	MIMAT0015069	HITS-CLIP	23824327
BORCS7	hsa-mir-1193	MIMAT0015049	HITS-CLIP	28735896
BORCS7	hsa-mir-504-3p	MIMAT0026612	PAR-CLIP	27292025
BRI3	hsa-mir-182-5p	MIMAT0000259	Biotin-Microarrays	tarbase
BRI3	hsa-mir-484	MIMAT0002174	CLASH	23622248
BTBD9	hsa-mir-149-5p	MIMAT0000450	CLASH	23622248
BTBD9	hsa-mir-8085	MIMAT0031012	HITS-CLIP	24906430
BTBD9	hsa-mir-6781-5p	MIMAT0027462	HITS-CLIP	19536157
BTBD9	hsa-mir-4419a	MIMAT0018931	HITS-CLIP	24906430|27418678
BTBD9	hsa-mir-574-5p	MIMAT0004795	HITS-CLIP	24906430|27418678
BTBD9	hsa-mir-4306	MIMAT0016858	HITS-CLIP	24906430
BTBD9	hsa-mir-1246	MIMAT0005898	HITS-CLIP	tarbase
BTBD9	hsa-mir-484	MIMAT0002174	HITS-CLIP	tarbase
BTBD9	hsa-mir-181d-5p	MIMAT0002821	HITS-CLIP	tarbase
BTC	hsa-mir-200c-3p	MIMAT0000617	ELISA//Immunohistochemistry//Immunoprecipitaion//Luciferase reporter assay//Microarray//qRT-PCR//Western blot	24762440
BTG2	hsa-mir-8085	MIMAT0031012	PAR-CLIP	23592263|24398324|26701625|27292025
BTG2	hsa-mir-3180-3p	MIMAT0015058	HITS-CLIP	tarbase
BTG2	hsa-mir-4441	MIMAT0018959	PAR-CLIP	23592263
BTG2	hsa-mir-6075	MIMAT0023700	PAR-CLIP	23592263
BTG2	hsa-mir-339-5p	MIMAT0000764	PAR-CLIP	24398324|20371350|27292025
BTG2	hsa-mir-193b-5p	MIMAT0004767	PAR-CLIP	23592263|21572407
BTG2	hsa-mir-708-5p	MIMAT0004926	HITS-CLIP	tarbase
BTG2	hsa-mir-550a-3p	MIMAT0003257	PAR-CLIP	tarbase
BTG2	hsa-mir-197-5p	MIMAT0022691	PAR-CLIP	23592263|24398324|21572407|26701625|27292025
BTG2	hsa-mir-629-5p	MIMAT0004810	HITS-CLIP	tarbase
BTG2	hsa-mir-3609	MIMAT0017986	PAR-CLIP	23592263|21572407
BTG2	hsa-mir-20b-5p	MIMAT0001413	PAR-CLIP	23592263|21572407
BTG2	hsa-mir-3663-3p	MIMAT0018085	PAR-CLIP	23592263
BTG2	hsa-mir-3187-3p	MIMAT0015069	PAR-CLIP	21572407|20371350
BTG2	hsa-mir-4306	MIMAT0016858	PAR-CLIP	23592263|26701625
BTG2	hsa-mir-664a-5p	MIMAT0005948	HITS-CLIP	tarbase
BTG2	hsa-mir-4763-3p	MIMAT0019913	PAR-CLIP	23592263|26701625|27292025
BTG2	hsa-mir-92b-3p	MIMAT0003218	PAR-CLIP	24398324|21572407|20371350
BTG2	hsa-mir-6820-5p	MIMAT0027540	PAR-CLIP	23592263|26701625|27292025
BTG2	hsa-mir-6870-5p	MIMAT0027640	PAR-CLIP	23592263|26701625|27292025
BTG2	hsa-mir-148a-3p	MIMAT0000243	PAR-CLIP	tarbase
BTG2	hsa-mir-93-5p	MIMAT0000093	PAR-CLIP	23592263|21572407
BTG2	hsa-mir-210-3p	MIMAT0000267	Chimeric fragments	tarbase
BTG2	hsa-mir-200a-3p	MIMAT0000682	HITS-CLIP	tarbase
BTG2	hsa-mir-132-3p	MIMAT0000426	HITS-CLIP	tarbase
BTG2	hsa-mir-18a-5p	MIMAT0000072	PAR-CLIP, HITS-CLIP	tarbase
BTG2	hsa-mir-939-5p	MIMAT0004982	HITS-CLIP	tarbase
BTG2	hsa-mir-339-3p	MIMAT0004702	HITS-CLIP	tarbase
BTG2	hsa-mir-21-3p	MIMAT0004494	HITS-CLIP	tarbase
BTG2	hsa-mir-149-5p	MIMAT0000450	HITS-CLIP	tarbase
BTG2	hsa-mir-7150	MIMAT0028211	PAR-CLIP	23592263|24398324|26701625|27292025
BTG2	hsa-mir-7111-5p	MIMAT0028119	PAR-CLIP	23592263|26701625|27292025
BTG2	hsa-mir-4690-5p	MIMAT0019779	HITS-CLIP	tarbase
BTG2	hsa-mir-330-3p	MIMAT0000751	PAR-CLIP, HITS-CLIP	tarbase
BTG2	hsa-mir-128-3p	MIMAT0000424	PAR-CLIP, HITS-CLIP	tarbase
BTG2	hsa-mir-4685-5p	MIMAT0019771	PAR-CLIP	24398324
BTG2	hsa-mir-6757-5p	MIMAT0027414	PAR-CLIP	26701625
BTG2	hsa-mir-182-5p	MIMAT0000259	PAR-CLIP, Microarrays	tarbase
BTG2	hsa-mir-8063	MIMAT0030990	PAR-CLIP	27292025
BTG2	hsa-mir-345-5p	MIMAT0000772	HITS-CLIP	tarbase
BTG2	hsa-mir-212-3p	MIMAT0000269	HITS-CLIP	tarbase
BTG2	hsa-mir-3162-5p	MIMAT0015036	PAR-CLIP	23592263|24398324|26701625|27292025
BTG2	hsa-mir-1275	MIMAT0005929	PAR-CLIP	tarbase
BTG2	hsa-mir-4723-5p	MIMAT0019838	PAR-CLIP	23592263|26701625|27292025
BTG2	hsa-mir-432-5p	MIMAT0002814	HITS-CLIP	tarbase
BTG2	hsa-mir-374b-5p	MIMAT0004955	HITS-CLIP	tarbase
BTG2	hsa-mir-148b-3p	MIMAT0000759	PAR-CLIP, Microarrays	tarbase
BTG2	hsa-mir-1229-5p	MIMAT0022942	PAR-CLIP	23592263|24398324|26701625|27292025
BTG2	hsa-mir-421	MIMAT0003339	HITS-CLIP	tarbase
BTG2	hsa-mir-937-5p	MIMAT0022938	PAR-CLIP	27292025
BTG2	hsa-mir-6740-5p	MIMAT0027381	PAR-CLIP	23592263|24398324|26701625|27292025
BTG2	hsa-mir-224-5p	MIMAT0000281	HITS-CLIP	tarbase
BTG2	hsa-mir-650	MIMAT0003320	PAR-CLIP	23592263|26701625|27292025
BTG2	hsa-mir-6753-5p	MIMAT0027406	PAR-CLIP	23592263|24398324
BTG2	hsa-mir-665	MIMAT0004952	PAR-CLIP	27292025
BTG2	hsa-mir-1291	MIMAT0005881	PAR-CLIP	tarbase
BTG2	hsa-mir-491-5p	MIMAT0002807	HITS-CLIP	tarbase
BTG2	hsa-mir-1224-5p	MIMAT0005458	HITS-CLIP	tarbase
BTG2	hsa-mir-3176	MIMAT0015053	HITS-CLIP	tarbase
BTG2	hsa-mir-4646-5p	MIMAT0019707	PAR-CLIP	27292025
BTG2	hsa-mir-6798-5p	MIMAT0027496	PAR-CLIP	23592263|21572407
BTG2	hsa-mir-5196-5p	MIMAT0021128	PAR-CLIP	23592263|26701625|27292025
BTK	hsa-mir-4269	MIMAT0016897	ChIP-seq//Immunoblot//Luciferase reporter assay//Western blot	27756747
BTK	hsa-mir-92b-3p	MIMAT0003218	PAR-CLIP	tarbase
BTK	hsa-mir-210-3p	MIMAT0000267	ChIP-seq//Immunoblot//Luciferase reporter assay//Western blot	27756747
BTN2A2	hsa-mir-671-5p	MIMAT0003880	PAR-CLIP	tarbase
BTN2A2	hsa-mir-4685-5p	MIMAT0019771	PAR-CLIP	20371350
C11orf54	hsa-mir-6779-5p	MIMAT0027458	PAR-CLIP	27292025
C11orf54	hsa-mir-6894-5p	MIMAT0027688	PAR-CLIP	23592263|20371350
C11orf54	hsa-mir-7106-5p	MIMAT0028109	PAR-CLIP	23592263|20371350|27292025
C11orf54	hsa-mir-3176	MIMAT0015053	HITS-CLIP	19536157
C11orf54	hsa-mir-8073	MIMAT0031000	HITS-CLIP	19536157
C11orf54	hsa-mir-6086	MIMAT0023711	PAR-CLIP	27292025
C11orf54	hsa-mir-339-5p	MIMAT0000764	HITS-CLIP	23824327
C11orf54	hsa-mir-650	MIMAT0003320	PAR-CLIP	27292025
C11orf54	hsa-mir-93-5p	MIMAT0000093	HITS-CLIP	23313552
C11orf54	hsa-mir-4673	MIMAT0019755	HITS-CLIP	23313552
C11orf54	hsa-mir-2467-3p	MIMAT0019953	PAR-CLIP	27292025
C11orf54	hsa-mir-6799-5p	MIMAT0027498	PAR-CLIP	27292025
C11orf54	hsa-mir-25-5p	MIMAT0004498	PAR-CLIP	23592263|20371350
C11orf54	hsa-mir-20b-5p	MIMAT0001413	HITS-CLIP	23313552
C14orf132	hsa-mir-149-5p	MIMAT0000450	HITS-CLIP	tarbase
C14orf132	hsa-mir-200c-3p	MIMAT0000617	HITS-CLIP	tarbase
C1orf116	hsa-mir-6833-5p	MIMAT0027566	HITS-CLIP	23824327
C1orf198	hsa-mir-23b-5p	MIMAT0004587	HITS-CLIP	tarbase
C1orf198	hsa-mir-182-5p	MIMAT0000259	Biotin-Microarrays	tarbase
C1orf198	hsa-mir-93-5p	MIMAT0000093	PAR-CLIP	tarbase
C1orf198	hsa-mir-432-5p	MIMAT0002814	HITS-CLIP	tarbase
C1orf21	hsa-mir-339-3p	MIMAT0004702	HITS-CLIP	tarbase
C1orf21	hsa-mir-93-3p	MIMAT0004509	CLASH	23622248
C1orf21	hsa-mir-484	MIMAT0002174	CLASH	23622248
C3	hsa-mir-6086	MIMAT0023711	PAR-CLIP	23592263
C3	hsa-mir-6729-5p	MIMAT0027359	HITS-CLIP//PAR-CLIP	21572407|23313552|27292025
C3	hsa-mir-6779-5p	MIMAT0027458	HITS-CLIP//PAR-CLIP	23313552|27292025
C3	hsa-mir-4478	MIMAT0019006	HITS-CLIP	23313552
C3	hsa-mir-658	MIMAT0003336	PAR-CLIP	27292025
C3	hsa-mir-1307-3p	MIMAT0005951	HITS-CLIP	23824327
C3	hsa-mir-6720-5p	MIMAT0027345	HITS-CLIP//PAR-CLIP	21572407|23313552|27292025
C3	hsa-mir-642b-3p	MIMAT0018444	HITS-CLIP	tarbase
C3	hsa-mir-6893-5p	MIMAT0027686	HITS-CLIP	23313552
C3	hsa-mir-7106-5p	MIMAT0028109	HITS-CLIP	23313552
C3	hsa-mir-3135b	MIMAT0018985	HITS-CLIP	23824327
C3	hsa-mir-6808-5p	MIMAT0027516	HITS-CLIP	23313552
C3	hsa-mir-665	MIMAT0004952	HITS-CLIP	23313552
C3	hsa-mir-1247-3p	MIMAT0022721	HITS-CLIP//PAR-CLIP	23592263|23824327
C3	hsa-mir-6880-5p	MIMAT0027660	PAR-CLIP	23592263
C3	hsa-mir-25-5p	MIMAT0004498	PAR-CLIP	27292025
C3	hsa-mir-504-3p	MIMAT0026612	HITS-CLIP	23824327
C3	hsa-mir-6799-5p	MIMAT0027498	HITS-CLIP//PAR-CLIP	23592263|23313552
C5orf24	hsa-mir-183-5p	MIMAT0000261	CLASH	23622248
C5orf24	hsa-mir-181d-5p	MIMAT0002821	PAR-CLIP	tarbase
C5orf24	hsa-mir-3175	MIMAT0015052	PAR-CLIP	23592263
C5orf24	hsa-mir-5196-5p	MIMAT0021128	PAR-CLIP	23592263
C5orf24	hsa-mir-6722-3p	MIMAT0025854	PAR-CLIP	23592263
C5orf24	hsa-mir-4763-3p	MIMAT0019913	PAR-CLIP	23592263
C5orf24	hsa-mir-21-3p	MIMAT0004494	PAR-CLIP	tarbase
C5orf24	hsa-mir-6893-5p	MIMAT0027686	PAR-CLIP	23592263
C5orf24	hsa-mir-6808-5p	MIMAT0027516	PAR-CLIP	23592263
C5orf24	hsa-mir-200a-3p	MIMAT0000682	HITS-CLIP	tarbase
C5orf24	hsa-mir-182-5p	MIMAT0000259	Biotin-Microarrays	tarbase
C5orf24	hsa-mir-200c-3p	MIMAT0000617	HITS-CLIP	tarbase
C5orf24	hsa-mir-1275	MIMAT0005929	PAR-CLIP	tarbase
C5orf24	hsa-mir-374b-5p	MIMAT0004955	PAR-CLIP, HITS-CLIP	tarbase
C5orf24	hsa-mir-92b-3p	MIMAT0003218	PAR-CLIP	20371350
C5orf24	hsa-mir-671-5p	MIMAT0003880	HITS-CLIP	tarbase
C5orf24	hsa-mir-93-3p	MIMAT0004509	PAR-CLIP	tarbase
C5orf24	hsa-mir-331-5p	MIMAT0004700	PAR-CLIP	tarbase
CA13	hsa-mir-152-3p	MIMAT0000438	PAR-CLIP	tarbase
CA13	hsa-mir-148b-3p	MIMAT0000759	PAR-CLIP	tarbase
CA13	hsa-mir-374b-5p	MIMAT0004955	Sequencing	20371350
CA13	hsa-mir-18a-5p	MIMAT0000072	Sequencing	20371350
CA13	hsa-mir-148a-3p	MIMAT0000243	PAR-CLIP	tarbase
CABLES1	hsa-mir-20b-5p	MIMAT0001413	PAR-CLIP	23592263
CABLES1	hsa-mir-128-3p	MIMAT0000424	PAR-CLIP	23592263
CABLES1	hsa-mir-484	MIMAT0002174	CLASH	23622248
CABLES1	hsa-mir-18a-5p	MIMAT0000072	Chimeric fragments	tarbase
CABLES1	hsa-mir-93-5p	MIMAT0000093	PAR-CLIP	23592263
CABLES1	hsa-mir-629-3p	MIMAT0003298	PAR-CLIP	tarbase
CABLES1	hsa-mir-5703	MIMAT0022496	PAR-CLIP	23592263
CABLES1	hsa-mir-4516	MIMAT0019053	PAR-CLIP	23592263
CACNA1D	hsa-mir-23b-5p	MIMAT0004587	HITS-CLIP	tarbase
CACNA1D	hsa-mir-193b-5p	MIMAT0004767	HITS-CLIP	tarbase
CACNA2D2	hsa-mir-6774-5p	MIMAT0027448	PAR-CLIP	23592263
CADM1	hsa-mir-4428	MIMAT0018943	PAR-CLIP	23592263
CADM1	hsa-mir-21-3p	MIMAT0004494	HITS-CLIP, Microarrays	tarbase
CADM1	hsa-mir-182-5p	MIMAT0000259	Luciferase reporter assay//qRT-PCR//Western blot	24445397
CADM1	hsa-mir-4306	MIMAT0016858	PAR-CLIP	23592263
CADM1	hsa-mir-4479	MIMAT0019011	PAR-CLIP	23592263
CADM1	hsa-mir-671-5p	MIMAT0003880	HITS-CLIP	tarbase
CADM1	hsa-mir-148b-3p	MIMAT0000759	HITS-CLIP	tarbase
CADM1	hsa-mir-484	MIMAT0002174	CLASH	23622248
CADPS2	hsa-mir-181d-5p	MIMAT0002821	PAR-CLIP	27292025
CALCRL	hsa-mir-181d-5p	MIMAT0002821	PAR-CLIP	tarbase
CALCRL	hsa-mir-23b-5p	MIMAT0004587	HITS-CLIP	tarbase
CALD1	hsa-mir-324-5p	MIMAT0000761	HITS-CLIP	tarbase
CALD1	hsa-mir-374b-5p	MIMAT0004955	HITS-CLIP	tarbase
CALD1	hsa-mir-671-5p	MIMAT0003880	HITS-CLIP	tarbase
CALD1	hsa-mir-27b-5p	MIMAT0004588	HITS-CLIP	tarbase
CALD1	hsa-mir-152-3p	MIMAT0000438	HITS-CLIP	tarbase
CALD1	hsa-mir-484	MIMAT0002174	HITS-CLIP	tarbase
CALD1	hsa-mir-181d-5p	MIMAT0002821	HITS-CLIP	tarbase
CALD1	hsa-mir-148b-3p	MIMAT0000759	HITS-CLIP, PAR-CLIP	tarbase
CALD1	hsa-mir-149-5p	MIMAT0000450	CLASH	23622248
CALD1	hsa-mir-148a-3p	MIMAT0000243	HITS-CLIP, PAR-CLIP	tarbase
CALD1	hsa-mir-21-3p	MIMAT0004494	HITS-CLIP	tarbase
CALD1	hsa-mir-132-3p	MIMAT0000426	HITS-CLIP	tarbase
CALD1	hsa-mir-92b-3p	MIMAT0003218	HITS-CLIP	tarbase
CALD1	hsa-mir-93-5p	MIMAT0000093	PAR-CLIP	tarbase
CALM1	hsa-mir-182-5p	MIMAT0000259	PAR-CLIP	tarbase
CALM1	hsa-mir-382-5p	MIMAT0000737	PAR-CLIP	23446348|20371350
CALM1	hsa-mir-625-5p	MIMAT0003294	PAR-CLIP	27292025
CALM1	hsa-mir-21-3p	MIMAT0004494	PAR-CLIP	22012620
CALM1	hsa-mir-642b-3p	MIMAT0018444	HITS-CLIP	tarbase
CALM1	hsa-mir-1202	MIMAT0005865	HITS-CLIP	tarbase
CALM1	hsa-mir-148b-3p	MIMAT0000759	PAR-CLIP, HITS-CLIP	tarbase
CALM1	hsa-mir-224-5p	MIMAT0000281	HITS-CLIP	tarbase
CALM1	hsa-mir-6887-5p	MIMAT0027674	PAR-CLIP	27292025
CALM1	hsa-mir-23b-5p	MIMAT0004587	HITS-CLIP	tarbase
CALM1	hsa-mir-148a-3p	MIMAT0000243	PAR-CLIP, HITS-CLIP	tarbase
CALM1	hsa-mir-149-5p	MIMAT0000450	HITS-CLIP	tarbase
CALM1	hsa-mir-6795-5p	MIMAT0027490	PAR-CLIP	27292025
CALM1	hsa-mir-193a-3p	MIMAT0000459	HITS-CLIP	tarbase
CALM1	hsa-mir-205-5p	MIMAT0000266	HITS-CLIP	tarbase
CALM1	hsa-mir-671-5p	MIMAT0003880	PAR-CLIP	tarbase
CALM1	hsa-mir-93-5p	MIMAT0000093	PAR-CLIP	tarbase
CALM1	hsa-mir-574-5p	MIMAT0004795	HITS-CLIP	tarbase
CALM1	hsa-mir-484	MIMAT0002174	HITS-CLIP	tarbase
CALM1	hsa-mir-324-3p	MIMAT0000762	PAR-CLIP	tarbase
CAMK2D	hsa-mir-484	MIMAT0002174	CLASH	23622248
CAMK2D	hsa-mir-1910-5p	MIMAT0007884	HITS-CLIP	tarbase
CAMK2D	hsa-mir-296-3p	MIMAT0004679	PAR-CLIP, HITS-CLIP	tarbase
CAMK2D	hsa-mir-629-5p	MIMAT0004810	PAR-CLIP	tarbase
CAMK2N1	hsa-mir-181d-5p	MIMAT0002821	HITS-CLIP	tarbase
CAMK2N1	hsa-mir-374b-5p	MIMAT0004955	PAR-CLIP	tarbase
CAMK2N1	hsa-mir-6858-5p	MIMAT0027616	PAR-CLIP	22100165
CAMK2N1	hsa-mir-93-5p	MIMAT0000093	HITS-CLIP	tarbase
CAMK2N1	hsa-mir-1224-5p	MIMAT0005458	PAR-CLIP	22100165
CAMK2N1	hsa-mir-885-3p	MIMAT0004948	HITS-CLIP	tarbase
CAMK2N1	hsa-mir-574-5p	MIMAT0004795	HITS-CLIP	23824327|22927820|27418678
CAMK2N1	hsa-mir-20b-5p	MIMAT0001413	HITS-CLIP	tarbase
CAMK2N1	hsa-mir-4689	MIMAT0019778	PAR-CLIP	22100165
CAMK2N1	hsa-mir-212-3p	MIMAT0000269	HITS-CLIP	tarbase
CAMK2N1	hsa-mir-18a-5p	MIMAT0000072	HITS-CLIP	tarbase
CAMK2N1	hsa-mir-339-5p	MIMAT0000764	HITS-CLIP	tarbase
CAMTA1	hsa-mir-501-5p	MIMAT0002872	HITS-CLIP	tarbase
CAMTA1	hsa-mir-18a-5p	MIMAT0000072	HITS-CLIP	tarbase
CAMTA1	hsa-mir-205-5p	MIMAT0000266	AGO-IP	tarbase
CAMTA1	hsa-mir-148a-3p	MIMAT0000243	HITS-CLIP	tarbase
CAMTA1	hsa-mir-20b-5p	MIMAT0001413	HITS-CLIP	22473208
CAMTA1	hsa-mir-210-3p	MIMAT0000267	HITS-CLIP	tarbase
CAMTA1	hsa-mir-671-5p	MIMAT0003880	HITS-CLIP	tarbase
CAMTA1	hsa-mir-1271-5p	MIMAT0005796	PAR-CLIP	tarbase
CAMTA1	hsa-mir-93-5p	MIMAT0000093	HITS-CLIP	22473208
CAMTA1	hsa-mir-182-5p	MIMAT0000259	PAR-CLIP	tarbase
CAMTA1	hsa-mir-148b-3p	MIMAT0000759	HITS-CLIP	tarbase
CAMTA1	hsa-mir-3187-3p	MIMAT0015069	HITS-CLIP	tarbase
CAPN2	hsa-mir-148b-3p	MIMAT0000759	HITS-CLIP	tarbase
CAPN2	hsa-mir-500a-5p	MIMAT0004773	HITS-CLIP	tarbase
CAPN2	hsa-mir-132-3p	MIMAT0000426	HITS-CLIP, PAR-CLIP	tarbase
CAPN2	hsa-mir-362-5p	MIMAT0000705	HITS-CLIP	tarbase
CAPN2	hsa-mir-212-3p	MIMAT0000269	HITS-CLIP, PAR-CLIP	tarbase
CAPN2	hsa-mir-744-5p	MIMAT0004945	PAR-CLIP	tarbase
CAPN2	hsa-mir-422a	MIMAT0001339	HITS-CLIP	tarbase
CARD8	hsa-mir-4786-5p	MIMAT0019954	PAR-CLIP	27292025
CARD8	hsa-mir-339-5p	MIMAT0000764	HITS-CLIP//PAR-CLIP	23313552|27292025
CARD8	hsa-mir-132-3p	MIMAT0000426	PAR-CLIP	tarbase
CARD8	hsa-mir-769-5p	MIMAT0003886	PAR-CLIP	27292025
CARD8	hsa-mir-182-5p	MIMAT0000259	Biotin-Microarrays	tarbase
CARD8	hsa-mir-665	MIMAT0004952	PAR-CLIP	23592263
CARD8	hsa-mir-424-3p	MIMAT0004749	HITS-CLIP	tarbase
CARD8	hsa-mir-2467-3p	MIMAT0019953	PAR-CLIP	23592263
CARD8	hsa-mir-8073	MIMAT0031000	HITS-CLIP	23313552
CARD8	hsa-mir-6086	MIMAT0023711	PAR-CLIP	23592263
CARD8	hsa-mir-650	MIMAT0003320	PAR-CLIP	23592263
CASD1	hsa-mir-92b-3p	MIMAT0003218	HITS-CLIP	22473208
CASD1	hsa-mir-1185-2-3p	MIMAT0022713	HITS-CLIP	23824327
CASD1	hsa-mir-148a-3p	MIMAT0000243	HITS-CLIP	tarbase
CASD1	hsa-mir-1185-1-3p	MIMAT0022838	HITS-CLIP	23824327
CASD1	hsa-mir-224-5p	MIMAT0000281	HITS-CLIP	tarbase
CASD1	hsa-mir-191-3p	MIMAT0001618	HITS-CLIP	tarbase
CASP8	hsa-mir-6808-5p	MIMAT0027516	HITS-CLIP	23706177
CASP8	hsa-mir-665	MIMAT0004952	HITS-CLIP	23706177
CASP8	hsa-mir-4710	MIMAT0019815	PAR-CLIP	27292025
CASP8	hsa-mir-362-5p	MIMAT0000705	PAR-CLIP	27292025
CASP8	hsa-mir-6746-5p	MIMAT0027392	HITS-CLIP	23706177
CASP8	hsa-mir-93-5p	MIMAT0000093	PAR-CLIP	tarbase
CASP8	hsa-mir-6893-5p	MIMAT0027686	HITS-CLIP	23706177
CASP8	hsa-mir-2392	MIMAT0019043	PAR-CLIP	27292025
CASP8	hsa-mir-4478	MIMAT0019006	HITS-CLIP	23706177
CASP8	hsa-mir-128-3p	MIMAT0000424	HITS-CLIP	tarbase
CASP8	hsa-mir-6771-5p	MIMAT0027442	HITS-CLIP	23706177
CAST	hsa-mir-324-3p	MIMAT0000762	HITS-CLIP	tarbase
CAST	hsa-mir-330-3p	MIMAT0000751	HITS-CLIP	tarbase
CAST	hsa-mir-421	MIMAT0003339	HITS-CLIP	tarbase
CAST	hsa-mir-224-5p	MIMAT0000281	HITS-CLIP	tarbase
CAST	hsa-mir-148a-3p	MIMAT0000243	HITS-CLIP	tarbase
CAST	hsa-mir-152-3p	MIMAT0000438	HITS-CLIP	tarbase
CAST	hsa-mir-148b-3p	MIMAT0000759	HITS-CLIP	tarbase
CAT	hsa-mir-182-5p	MIMAT0000259	Biotin-Microarrays	tarbase
CAV1	hsa-mir-4463	MIMAT0018987	PAR-CLIP	20371350
CAV1	hsa-mir-183-5p	MIMAT0000261	PAR-CLIP	tarbase
CAV1	hsa-mir-484	MIMAT0002174	HITS-CLIP	tarbase
CAV1	hsa-mir-20b-5p	MIMAT0001413	PAR-CLIP	20371350
CAV1	hsa-mir-128-3p	MIMAT0000424	HITS-CLIP, Microarrays	tarbase
CAV1	hsa-mir-93-5p	MIMAT0000093	PAR-CLIP	20371350
CAV1	hsa-mir-4673	MIMAT0019755	HITS-CLIP	23313552
CAV1	hsa-mir-6753-5p	MIMAT0027406	HITS-CLIP	23313552
CAV1	hsa-mir-625-5p	MIMAT0003294	HITS-CLIP	tarbase
CAV1	hsa-mir-3609	MIMAT0017986	PAR-CLIP	20371350
CAV1	hsa-mir-374b-5p	MIMAT0004955	HITS-CLIP	tarbase
CAV1	hsa-mir-192-5p	MIMAT0000222	Luciferase reporter assay//qRT-PCR//Western blot	24623846
CAV2	hsa-mir-93-5p	MIMAT0000093	Sequencing	20371350
CAV2	hsa-mir-200a-3p	MIMAT0000682	HITS-CLIP	tarbase
CAV2	hsa-mir-93-3p	MIMAT0004509	HITS-CLIP	tarbase
CAV2	hsa-mir-20b-5p	MIMAT0001413	HITS-CLIP	tarbase
CAV2	hsa-mir-374b-5p	MIMAT0004955	Chimeric fragments	tarbase
CAV2	hsa-mir-148b-3p	MIMAT0000759	HITS-CLIP, Microarrays	tarbase
CAV2	hsa-mir-130b-3p	MIMAT0000691	HITS-CLIP	tarbase
CBX7	hsa-mir-421	MIMAT0003339	qRT-PCR//Western blot	19802518
CBX7	hsa-mir-671-5p	MIMAT0003880	HITS-CLIP	tarbase
CCDC50	hsa-mir-6887-5p	MIMAT0027674	PAR-CLIP	24398324
CCDC50	hsa-mir-183-5p	MIMAT0000261	PAR-CLIP	tarbase
CCDC50	hsa-mir-4419a	MIMAT0018931	PAR-CLIP	24398324
CCDC50	hsa-mir-6795-5p	MIMAT0027490	PAR-CLIP	24398324
CCDC50	hsa-mir-4723-5p	MIMAT0019838	PAR-CLIP	24398324
CCDC50	hsa-mir-3175	MIMAT0015052	PAR-CLIP	24398324
CCDC50	hsa-mir-93-5p	MIMAT0000093	PAR-CLIP	tarbase
CCDC50	hsa-mir-130b-3p	MIMAT0000691	Chimeric fragments	tarbase
CCDC50	hsa-mir-224-5p	MIMAT0000281	HITS-CLIP	tarbase
CCDC50	hsa-mir-7111-5p	MIMAT0028119	PAR-CLIP	24398324
CCDC50	hsa-mir-6870-5p	MIMAT0027640	PAR-CLIP	24398324
CCDC68	hsa-mir-665	MIMAT0004952	HITS-CLIP	23824327
CCDC68	hsa-mir-6893-5p	MIMAT0027686	HITS-CLIP	23824327
CCDC68	hsa-mir-6808-5p	MIMAT0027516	HITS-CLIP	23824327
CCDC69	hsa-mir-1193	MIMAT0015049	HITS-CLIP	23824327
CCDC69	hsa-mir-23a-5p	MIMAT0004496	HITS-CLIP	27418678
CCDC69	hsa-mir-2392	MIMAT0019043	HITS-CLIP	23824327
CCDC69	hsa-mir-23b-5p	MIMAT0004587	HITS-CLIP	27418678
CCDC92	hsa-mir-128-3p	MIMAT0000424	HITS-CLIP	tarbase
CCND2	hsa-mir-152-3p	MIMAT0000438	PAR-CLIP	tarbase
CCND2	hsa-mir-149-5p	MIMAT0000450	HITS-CLIP	tarbase
CCND2	hsa-mir-182-5p	MIMAT0000259	Flow//Luciferase reporter assay//qRT-PCR//Western blot	22848417
CCND2	hsa-mir-4419a	MIMAT0018931	PAR-CLIP	23592263
CCND2	hsa-mir-664a-5p	MIMAT0005948	HITS-CLIP	tarbase
CCND2	hsa-mir-2392	MIMAT0019043	PAR-CLIP	21572407
CCND2	hsa-mir-4428	MIMAT0018943	PAR-CLIP	21572407
CCND2	hsa-mir-331-5p	MIMAT0004700	PAR-CLIP, HITS-CLIP	tarbase
CCND2	hsa-mir-200a-5p	MIMAT0001620	HITS-CLIP	tarbase
CCND2	hsa-mir-4306	MIMAT0016858	PAR-CLIP	21572407|20371350
CCND2	hsa-mir-382-5p	MIMAT0000737	PAR-CLIP	22012620|21572407|20371350
CCND2	hsa-mir-4516	MIMAT0019053	PAR-CLIP	23592263
CCND2	hsa-mir-130b-3p	MIMAT0000691	PAR-CLIP	22012620
CCND2	hsa-mir-6797-5p	MIMAT0027494	PAR-CLIP	23592263
CCND2	hsa-mir-324-5p	MIMAT0000761	HITS-CLIP	tarbase
CCND2	hsa-mir-21-3p	MIMAT0004494	HITS-CLIP	tarbase
CCND2	hsa-mir-665	MIMAT0004952	PAR-CLIP	21572407
CCND2	hsa-mir-148b-3p	MIMAT0000759	PAR-CLIP	tarbase
CCND2	hsa-mir-8063	MIMAT0030990	PAR-CLIP	21572407
CCND2	hsa-mir-1271-5p	MIMAT0005796	HITS-CLIP	tarbase
CCND2	hsa-mir-324-3p	MIMAT0000762	CLASH	23622248
CCND2	hsa-mir-296-3p	MIMAT0004679	HITS-CLIP	tarbase
CCND2	hsa-mir-5703	MIMAT0022496	PAR-CLIP	23592263
CCND2	hsa-mir-671-5p	MIMAT0003880	PAR-CLIP	tarbase
CCND2	hsa-mir-210-3p	MIMAT0000267	HITS-CLIP	tarbase
CCND2	hsa-mir-4745-5p	MIMAT0019878	PAR-CLIP	tarbase
CCND2	hsa-mir-200b-5p	MIMAT0004571	PAR-CLIP	tarbase
CCND2	hsa-mir-424-3p	MIMAT0004749	PAR-CLIP	tarbase
CCND2	hsa-mir-345-5p	MIMAT0000772	HITS-CLIP	tarbase
CCND2	hsa-mir-148a-3p	MIMAT0000243	PAR-CLIP	tarbase
CCND2	hsa-mir-20b-5p	MIMAT0001413	HITS-CLIP, PAR-CLIP	tarbase
CCND2	hsa-mir-491-5p	MIMAT0002807	PAR-CLIP	tarbase
CCND2	hsa-mir-18a-5p	MIMAT0000072	PAR-CLIP	tarbase
CCND2	hsa-mir-93-5p	MIMAT0000093	HITS-CLIP, PAR-CLIP	tarbase
CCND2	hsa-mir-6847-5p	MIMAT0027594	PAR-CLIP	23592263
CCND2	hsa-mir-200a-3p	MIMAT0000682	HITS-CLIP	tarbase
CCND2	hsa-mir-708-5p	MIMAT0004926	HITS-CLIP	tarbase
CCND3	hsa-mir-1301-3p	MIMAT0005797	HITS-CLIP	tarbase
CCND3	hsa-mir-484	MIMAT0002174	PAR-CLIP	tarbase
CCND3	hsa-mir-7106-5p	MIMAT0028109	PAR-CLIP	22100165
CCND3	hsa-mir-324-5p	MIMAT0000761	CLASH	23622248
CCND3	hsa-mir-708-5p	MIMAT0004926	PAR-CLIP	22100165
CCND3	hsa-mir-4441	MIMAT0018959	PAR-CLIP	22100165
CCND3	hsa-mir-6132	MIMAT0024616	PAR-CLIP	22100165
CCND3	hsa-mir-6836-5p	MIMAT0027574	PAR-CLIP	22100165
CCND3	hsa-mir-421	MIMAT0003339	PAR-CLIP	tarbase
CCND3	hsa-mir-6722-3p	MIMAT0025854	PAR-CLIP	22100165
CCNG1	hsa-mir-181d-5p	MIMAT0002821	PAR-CLIP	21572407
CCNG1	hsa-mir-200a-3p	MIMAT0000682	HITS-CLIP	tarbase
CCNG1	hsa-mir-874-3p	MIMAT0004911	PAR-CLIP	tarbase
CCNG1	hsa-mir-1271-5p	MIMAT0005796	Luciferase reporter assay//Western blot	26477861
CCNG1	hsa-mir-205-5p	MIMAT0000266	PAR-CLIP, Microarrays	tarbase
CCNG1	hsa-mir-152-3p	MIMAT0000438	PAR-CLIP	tarbase
CCNG1	hsa-mir-148b-3p	MIMAT0000759	PAR-CLIP	tarbase
CCNG1	hsa-mir-339-5p	MIMAT0000764	HITS-CLIP	23824327
CCNG1	hsa-mir-18a-5p	MIMAT0000072	PAR-CLIP	tarbase
CCNG1	hsa-mir-374b-5p	MIMAT0004955	PAR-CLIP	tarbase
CCNG1	hsa-mir-148a-3p	MIMAT0000243	PAR-CLIP	tarbase
CCNG1	hsa-mir-224-5p	MIMAT0000281	HITS-CLIP	tarbase
CCNG1	hsa-mir-1301-3p	MIMAT0005797	PAR-CLIP	tarbase
CCNG1	hsa-mir-134-5p	MIMAT0000447	PAR-CLIP	20371350
CCNG1	hsa-mir-182-5p	MIMAT0000259	Chimeric fragments	tarbase
CCNG1	hsa-mir-6720-5p	MIMAT0027345	HITS-CLIP	23824327
CCNG1	hsa-mir-200c-3p	MIMAT0000617	PAR-CLIP	tarbase
CCNG1	hsa-mir-6894-5p	MIMAT0027688	PAR-CLIP	21572407
CCPG1	hsa-mir-345-5p	MIMAT0000772	PAR-CLIP	23592263
CCPG1	hsa-mir-665	MIMAT0004952	PAR-CLIP	27292025
CCPG1	hsa-mir-6086	MIMAT0023711	PAR-CLIP	27292025
CCR2	hsa-mir-214-5p	MIMAT0004564	PAR-CLIP	22012620
CCR2	hsa-mir-4539	MIMAT0019082	PAR-CLIP	22012620
CCSER2	hsa-mir-432-5p	MIMAT0002814	HITS-CLIP	tarbase
CCSER2	hsa-mir-296-3p	MIMAT0004679	HITS-CLIP	tarbase
CCSER2	hsa-mir-182-5p	MIMAT0000259	Biotin-Microarrays	tarbase
CCSER2	hsa-mir-93-5p	MIMAT0000093	HITS-CLIP	22473208
CCSER2	hsa-mir-4723-5p	MIMAT0019838	PAR-CLIP	27292025
CCSER2	hsa-mir-92b-3p	MIMAT0003218	PAR-CLIP	22012620|21572407
CCSER2	hsa-mir-3175	MIMAT0015052	PAR-CLIP	27292025
CCSER2	hsa-mir-4786-5p	MIMAT0019954	HITS-CLIP	23313552
CCSER2	hsa-mir-8063	MIMAT0030990	PAR-CLIP	26701625|27292025
CCSER2	hsa-mir-7111-5p	MIMAT0028119	PAR-CLIP	27292025
CCSER2	hsa-mir-20b-5p	MIMAT0001413	HITS-CLIP	22473208
CCSER2	hsa-mir-1247-3p	MIMAT0022721	PAR-CLIP	23592263
CCSER2	hsa-mir-6870-5p	MIMAT0027640	PAR-CLIP	27292025
CD151	hsa-mir-152-3p	MIMAT0000438	Luciferase reporter assay//qRT-PCR//Western blot	25119599
CD151	hsa-mir-128-3p	MIMAT0000424	HITS-CLIP	tarbase
CD151	hsa-mir-324-3p	MIMAT0000762	CLASH	23622248
CD302	hsa-mir-4786-5p	MIMAT0019954	PAR-CLIP	26701625
CD302	hsa-mir-769-5p	MIMAT0003886	PAR-CLIP	26701625
CD36	hsa-mir-3187-3p	MIMAT0015069	PAR-CLIP	23446348
CD47	hsa-mir-671-5p	MIMAT0003880	PAR-CLIP	tarbase
CD47	hsa-mir-574-5p	MIMAT0004795	HITS-CLIP	tarbase
CD47	hsa-mir-93-5p	MIMAT0000093	HITS-CLIP	22473208
CD47	hsa-mir-374b-5p	MIMAT0004955	HITS-CLIP	tarbase
CD47	hsa-mir-27b-5p	MIMAT0004588	HITS-CLIP	tarbase
CD47	hsa-mir-1301-3p	MIMAT0005797	HITS-CLIP	tarbase
CD47	hsa-mir-20b-5p	MIMAT0001413	HITS-CLIP	22473208
CD47	hsa-mir-330-3p	MIMAT0000751	HITS-CLIP	tarbase
CD47	hsa-mir-424-3p	MIMAT0004749	HITS-CLIP	tarbase
CD47	hsa-mir-192-5p	MIMAT0000222	Immunofluorescence//Luciferase reporter assay//Western blot	26506238
CD47	hsa-mir-324-3p	MIMAT0000762	HITS-CLIP	tarbase
CD47	hsa-mir-708-5p	MIMAT0004926	HITS-CLIP	tarbase
CD53	hsa-mir-362-5p	MIMAT0000705	PAR-CLIP	tarbase
CD55	hsa-mir-3609	MIMAT0017986	PAR-CLIP	23592263
CD55	hsa-mir-192-5p	MIMAT0000222	HITS-CLIP	tarbase
CD55	hsa-mir-664b-5p	MIMAT0022271	PAR-CLIP	23592263
CD55	hsa-mir-382-5p	MIMAT0000737	HITS-CLIP	tarbase
CD55	hsa-mir-6848-5p	MIMAT0027596	PAR-CLIP	23592263
CD55	hsa-mir-6833-5p	MIMAT0027566	HITS-CLIP	23824327
CD55	hsa-mir-6846-5p	MIMAT0027592	PAR-CLIP	23592263
CD59	hsa-mir-27b-5p	MIMAT0004588	HITS-CLIP	tarbase
CD59	hsa-mir-501-5p	MIMAT0002872	HITS-CLIP	tarbase
CD59	hsa-mir-3175	MIMAT0015052	HITS-CLIP	tarbase
CD59	hsa-mir-200c-3p	MIMAT0000617	HITS-CLIP	tarbase
CD59	hsa-mir-574-5p	MIMAT0004795	HITS-CLIP	tarbase
CD59	hsa-mir-708-5p	MIMAT0004926	HITS-CLIP	tarbase
CD59	hsa-mir-3609	MIMAT0017986	PAR-CLIP	23446348|20371350
CD59	hsa-mir-182-5p	MIMAT0000259	HITS-CLIP	tarbase
CD59	hsa-mir-379-5p	MIMAT0000733	PAR-CLIP	23446348|20371350
CD69	hsa-mir-92b-3p	MIMAT0003218	HITS-CLIP	22473208
CD74	hsa-mir-2110	MIMAT0010133	PAR-CLIP	tarbase
CD74	hsa-mir-93-3p	MIMAT0004509	HITS-CLIP	tarbase
CD81	hsa-mir-769-3p	MIMAT0003887	CLASH	23622248
CD81	hsa-mir-3937	MIMAT0018352	PAR-CLIP	20371350
CD81	hsa-mir-3180-3p	MIMAT0015058	HITS-CLIP	tarbase
CD81	hsa-mir-671-5p	MIMAT0003880	HITS-CLIP	tarbase
CD81	hsa-mir-6126	MIMAT0024599	PAR-CLIP	23592263
CD81	hsa-mir-93-3p	MIMAT0004509	PAR-CLIP	tarbase
CD81	hsa-mir-1292-5p	MIMAT0005943	HITS-CLIP	tarbase
CD81	hsa-mir-93-5p	MIMAT0000093	PAR-CLIP	tarbase
CD81	hsa-mir-330-3p	MIMAT0000751	HITS-CLIP	tarbase
CD81	hsa-mir-491-5p	MIMAT0002807	HITS-CLIP	tarbase
CD81	hsa-mir-6768-5p	MIMAT0027436	PAR-CLIP	23592263|23446348|20371350
CD83	hsa-mir-3651	MIMAT0018071	PAR-CLIP	tarbase
CD83	hsa-mir-148a-3p	MIMAT0000243	PAR-CLIP	tarbase
CD83	hsa-mir-148b-3p	MIMAT0000759	PAR-CLIP	tarbase
CD83	hsa-mir-664a-5p	MIMAT0005948	HITS-CLIP	tarbase
CD83	hsa-mir-128-3p	MIMAT0000424	HITS-CLIP, Microarrays	tarbase
CD83	hsa-mir-574-5p	MIMAT0004795	PAR-CLIP	tarbase
CD84	hsa-mir-4763-3p	MIMAT0019913	HITS-CLIP	23824327
CD84	hsa-mir-501-5p	MIMAT0002872	HITS-CLIP	23824327
CD84	hsa-mir-3187-3p	MIMAT0015069	PAR-CLIP	23446348
CD84	hsa-mir-7150	MIMAT0028211	HITS-CLIP	23824327
CD86	hsa-mir-6869-5p	MIMAT0027638	HITS-CLIP	23824327
CD86	hsa-mir-3156-5p	MIMAT0015030	HITS-CLIP	23824327
CD86	hsa-mir-7114-5p	MIMAT0028125	HITS-CLIP	23824327
CD93	hsa-mir-574-5p	MIMAT0004795	HITS-CLIP//PAR-CLIP	24906430|27292025
CD93	hsa-mir-23b-5p	MIMAT0004587	HITS-CLIP	tarbase
CDC42SE2	hsa-mir-374b-5p	MIMAT0004955	HITS-CLIP, PAR-CLIP	tarbase
CDC42SE2	hsa-mir-1202	MIMAT0005865	HITS-CLIP	tarbase
CDC42SE2	hsa-mir-93-5p	MIMAT0000093	HITS-CLIP	tarbase
CDC42SE2	hsa-mir-182-5p	MIMAT0000259	Biotin-Microarrays, HITS-CLIP	tarbase
CDC42SE2	hsa-mir-132-3p	MIMAT0000426	PAR-CLIP, HITS-CLIP	tarbase
CDC42SE2	hsa-mir-885-3p	MIMAT0004948	PAR-CLIP	21572407
CDC42SE2	hsa-mir-1271-5p	MIMAT0005796	HITS-CLIP	tarbase
CDC42SE2	hsa-mir-20b-5p	MIMAT0001413	HITS-CLIP	tarbase
CDC42SE2	hsa-mir-4690-5p	MIMAT0019779	HITS-CLIP	tarbase
CDC42SE2	hsa-mir-421	MIMAT0003339	CLASH	23622248
CDC42SE2	hsa-mir-181d-5p	MIMAT0002821	PAR-CLIP, HITS-CLIP	tarbase
CDC42SE2	hsa-mir-212-3p	MIMAT0000269	PAR-CLIP, HITS-CLIP	tarbase
CDH11	hsa-mir-128-3p	MIMAT0000424	HITS-CLIP	tarbase
CDH11	hsa-mir-200c-3p	MIMAT0000617	Immunohistochemistry//Luciferase reporter assay//Microarray//QRTPCR	23497265
CDH5	hsa-mir-21-3p	MIMAT0004494	HITS-CLIP	tarbase
CDH5	hsa-mir-4763-3p	MIMAT0019913	HITS-CLIP	19536157
CDH5	hsa-mir-4632-5p	MIMAT0022977	HITS-CLIP	19536157
CDH5	hsa-mir-23b-5p	MIMAT0004587	HITS-CLIP	tarbase
CDH5	hsa-mir-6836-5p	MIMAT0027574	HITS-CLIP	19536157
CDH5	hsa-mir-6132	MIMAT0024616	HITS-CLIP	19536157
CDH5	hsa-mir-6879-5p	MIMAT0027658	HITS-CLIP	19536157
CDH6	hsa-mir-4651	MIMAT0019715	PAR-CLIP	23592263
CDH6	hsa-mir-574-5p	MIMAT0004795	HITS-CLIP	24906430|23824327|27418678
CDH6	hsa-mir-6819-5p	MIMAT0027538	PAR-CLIP	23592263
CDH6	hsa-mir-8085	MIMAT0031012	PAR-CLIP	22100165
CDH6	hsa-mir-1233-5p	MIMAT0022943	PAR-CLIP	22100165
CDH6	hsa-mir-5196-5p	MIMAT0021128	PAR-CLIP	23592263
CDH6	hsa-mir-6737-5p	MIMAT0027375	PAR-CLIP	23592263
CDH6	hsa-mir-6748-5p	MIMAT0027396	PAR-CLIP	23592263
CDH6	hsa-mir-128-3p	MIMAT0000424	PAR-CLIP	22100165
CDH6	hsa-mir-3185	MIMAT0015065	HITS-CLIP	27418678
CDKN1C	hsa-mir-92b-3p	MIMAT0003218	Luciferase reporter assay//Western blot	19544458
CDKN1C	hsa-mir-92b	MIMAT0003218	Western blot	19544458
CEACAM6	hsa-mir-23b-5p	MIMAT0004587	HITS-CLIP	tarbase
CEBPB	hsa-mir-4688	MIMAT0019777	PAR-CLIP	26701625
CEBPB	hsa-mir-4419a	MIMAT0018931	PAR-CLIP	26701625
CEBPB	hsa-mir-21-3p	MIMAT0004494	HITS-CLIP, Microarrays	tarbase
CEBPB	hsa-mir-421	MIMAT0003339	Sequencing	20371350
CEBPB	hsa-mir-5703	MIMAT0022496	PAR-CLIP	26701625
CEBPB	hsa-mir-181d-5p	MIMAT0002821	HITS-CLIP	tarbase
CEBPB	hsa-mir-4516	MIMAT0019053	PAR-CLIP	26701625
CEBPB	hsa-mir-2467-3p	MIMAT0019953	PAR-CLIP	26701625
CEBPB	hsa-mir-148a-3p	MIMAT0000243	PAR-CLIP	tarbase
CEBPB	hsa-mir-650	MIMAT0003320	HITS-CLIP	tarbase
CEBPB	hsa-mir-339-5p	MIMAT0000764	HITS-CLIP	tarbase
CEBPB	hsa-mir-4306	MIMAT0016858	PAR-CLIP	26701625
CEBPB	hsa-mir-200c-3p	MIMAT0000617	HITS-CLIP	tarbase
CEBPD	hsa-mir-4673	MIMAT0019755	PAR-CLIP	23592263
CEBPD	hsa-mir-421	MIMAT0003339	PAR-CLIP	23592263
CEBPD	hsa-mir-93-3p	MIMAT0004509	HITS-CLIP	tarbase
CELF2	hsa-mir-708-5p	MIMAT0004926	HITS-CLIP	tarbase
CELF2	hsa-mir-20b-5p	MIMAT0001413	PAR-CLIP	tarbase
CELF2	hsa-mir-324-5p	MIMAT0000761	CLASH	23622248
CELF2	hsa-mir-183-5p	MIMAT0000261	Chimeric fragments	tarbase
CELF2	hsa-mir-93-5p	MIMAT0000093	PAR-CLIP	tarbase
CELF2	hsa-mir-3609	MIMAT0017986	PAR-CLIP	tarbase
CELF2	hsa-mir-5100	MIMAT0022259	PAR-CLIP	tarbase
CEP104	hsa-mir-93-5p	MIMAT0000093	HITS-CLIP	23313552
CEP104	hsa-mir-6779-5p	MIMAT0027458	HITS-CLIP	23313552
CEP104	hsa-mir-654-5p	MIMAT0003330	HITS-CLIP	23313552
CEP104	hsa-mir-93-3p	MIMAT0004509	HITS-CLIP	tarbase
CEP104	hsa-mir-3176	MIMAT0015053	HITS-CLIP	23824327
CEP104	hsa-mir-20b-5p	MIMAT0001413	HITS-CLIP	23313552
CEP104	hsa-mir-1301-3p	MIMAT0005797	CLASH	23622248
CEP104	hsa-mir-1247-3p	MIMAT0022721	HITS-CLIP	23706177
CEP104	hsa-mir-6799-5p	MIMAT0027498	HITS-CLIP	23313552
CEP104	hsa-mir-7106-5p	MIMAT0028109	HITS-CLIP	23313552
CEP104	hsa-mir-6720-5p	MIMAT0027345	PAR-CLIP	21572407|27292025
CEP85L	hsa-mir-421	MIMAT0003339	HITS-CLIP	tarbase
CEP85L	hsa-mir-192-5p	MIMAT0000222	PAR-CLIP	22100165
CEP85L	hsa-mir-8063	MIMAT0030990	HITS-CLIP	23824327
CEP85L	hsa-mir-182-5p	MIMAT0000259	PAR-CLIP	tarbase
CEP85L	hsa-mir-941	MIMAT0004984	HITS-CLIP	tarbase
CFD	hsa-mir-629-3p	MIMAT0003298	HITS-CLIP	tarbase
CFL2	hsa-mir-148a-3p	MIMAT0000243	PAR-CLIP	tarbase
CFL2	hsa-mir-152-3p	MIMAT0000438	PAR-CLIP	tarbase
CFL2	hsa-mir-200c-3p	MIMAT0000617	Immunohistochemistry//Luciferase reporter assay//Microarray//QRTPCR	23497265
CFL2	hsa-mir-6880-5p	MIMAT0027660	PAR-CLIP	27292025
CFL2	hsa-mir-20b-5p	MIMAT0001413	HITS-CLIP//PAR-CLIP	22473208|21572407
CFL2	hsa-mir-484	MIMAT0002174	HITS-CLIP	tarbase
CFL2	hsa-mir-200a-3p	MIMAT0000682	HITS-CLIP	tarbase
CFL2	hsa-mir-6808-5p	MIMAT0027516	PAR-CLIP	23592263
CFL2	hsa-mir-92b-3p	MIMAT0003218	HITS-CLIP	tarbase
CFL2	hsa-mir-93-5p	MIMAT0000093	HITS-CLIP//PAR-CLIP	22473208|21572407
CFL2	hsa-mir-130b-3p	MIMAT0000691	PAR-CLIP	21572407
CFL2	hsa-mir-708-5p	MIMAT0004926	HITS-CLIP	tarbase
CFL2	hsa-mir-4710	MIMAT0019815	PAR-CLIP	23592263
CFL2	hsa-mir-23c	MIMAT0018000	HITS-CLIP	tarbase
CFL2	hsa-mir-6893-5p	MIMAT0027686	PAR-CLIP	23592263
CFL2	hsa-mir-18a-5p	MIMAT0000072	HITS-CLIP, PAR-CLIP	tarbase
CFL2	hsa-mir-148b-3p	MIMAT0000759	PAR-CLIP, Microarrays	tarbase
CFLAR	hsa-mir-324-3p	MIMAT0000762	HITS-CLIP	tarbase
CFLAR	hsa-mir-1246	MIMAT0005898	PAR-CLIP	tarbase
CFLAR	hsa-mir-212-3p	MIMAT0000269	HITS-CLIP	tarbase
CFLAR	hsa-mir-491-5p	MIMAT0002807	HITS-CLIP	tarbase
CFLAR	hsa-mir-132-3p	MIMAT0000426	HITS-CLIP	tarbase
CFLAR	hsa-mir-484	MIMAT0002174	HITS-CLIP	tarbase
CGGBP1	hsa-mir-744-5p	MIMAT0004945	PAR-CLIP	tarbase
CGGBP1	hsa-mir-212-3p	MIMAT0000269	HITS-CLIP	tarbase
CGGBP1	hsa-mir-182-5p	MIMAT0000259	PAR-CLIP	tarbase
CGGBP1	hsa-mir-93-3p	MIMAT0004509	HITS-CLIP	tarbase
CGGBP1	hsa-mir-200a-3p	MIMAT0000682	HITS-CLIP	tarbase
CGGBP1	hsa-mir-132-3p	MIMAT0000426	HITS-CLIP	tarbase
CGN	hsa-mir-4306	MIMAT0016858	PAR-CLIP	26701625
CGN	hsa-mir-193b-5p	MIMAT0004767	HITS-CLIP	tarbase
CGN	hsa-mir-1301-3p	MIMAT0005797	HITS-CLIP	tarbase
CGNL1	hsa-mir-6893-5p	MIMAT0027686	PAR-CLIP	27292025
CGNL1	hsa-mir-4478	MIMAT0019006	PAR-CLIP	27292025
CGNL1	hsa-mir-744-5p	MIMAT0004945	CLASH	23622248
CGNL1	hsa-mir-769-5p	MIMAT0003886	PAR-CLIP	tarbase
CGNL1	hsa-mir-665	MIMAT0004952	PAR-CLIP	27292025
CGNL1	hsa-mir-6808-5p	MIMAT0027516	PAR-CLIP	27292025
CGNL1	hsa-mir-6799-5p	MIMAT0027498	PAR-CLIP	27292025
CGNL1	hsa-mir-7106-5p	MIMAT0028109	PAR-CLIP	27292025
CGNL1	hsa-mir-6779-5p	MIMAT0027458	PAR-CLIP	27292025
CHKA	hsa-mir-93-5p	MIMAT0000093	PAR-CLIP	tarbase
CHMP2B	hsa-mir-181d-5p	MIMAT0002821	PAR-CLIP	21572407
CHMP2B	hsa-mir-183-5p	MIMAT0000261	PAR-CLIP	tarbase
CHMP2B	hsa-mir-200c-3p	MIMAT0000617	HITS-CLIP, Microarrays, Chimeric fragments	tarbase
CHN1	hsa-mir-193b-5p	MIMAT0004767	HITS-CLIP	tarbase
CHN1	hsa-mir-1301-3p	MIMAT0005797	CLASH	23622248
CHRDL1	hsa-mir-4306	MIMAT0016858	HITS-CLIP//PAR-CLIP	23592263|24398324|22012620|23706177|26701625|27292025
CHRDL1	hsa-mir-4419a	MIMAT0018931	HITS-CLIP//PAR-CLIP	23592263|24398324|22012620|23706177|26701625|27292025
CHRDL1	hsa-mir-574-5p	MIMAT0004795	HITS-CLIP	23824327|27418678
CHRDL1	hsa-mir-8085	MIMAT0031012	HITS-CLIP//PAR-CLIP	23592263|24398324|22012620|23706177|26701625|27292025
CHRDL1	hsa-mir-3185	MIMAT0015065	HITS-CLIP	23824327
CHRDL1	hsa-mir-6797-5p	MIMAT0027494	HITS-CLIP//PAR-CLIP	23592263|24398324|22012620|23706177|26701625|27292025
CISH	hsa-mir-93-5p	MIMAT0000093	HITS-CLIP	tarbase
CISH	hsa-mir-20b-5p	MIMAT0001413	HITS-CLIP	tarbase
CISH	hsa-mir-214-5p	MIMAT0004564	HITS-CLIP	tarbase
CITED2	hsa-mir-874-3p	MIMAT0004911	HITS-CLIP	tarbase
CITED2	hsa-mir-182-5p	MIMAT0000259	PAR-CLIP	21572407
CITED2	hsa-mir-149-5p	MIMAT0000450	HITS-CLIP	tarbase
CITED2	hsa-mir-128-3p	MIMAT0000424	Microarrays, Chimeric fragments	tarbase
CITED2	hsa-mir-491-5p	MIMAT0002807	HITS-CLIP, PAR-CLIP	tarbase
CITED2	hsa-mir-885-3p	MIMAT0004948	PAR-CLIP	23592263
CITED2	hsa-mir-664a-5p	MIMAT0005948	HITS-CLIP	tarbase
CITED2	hsa-mir-409-3p	MIMAT0001639	HITS-CLIP	tarbase
CITED2	hsa-mir-1301-3p	MIMAT0005797	HITS-CLIP	tarbase
CITED2	hsa-mir-93-5p	MIMAT0000093	PAR-CLIP	tarbase
CITED2	hsa-mir-6126	MIMAT0024599	PAR-CLIP	22100165
CITED2	hsa-mir-744-5p	MIMAT0004945	HITS-CLIP	tarbase
CLDN11	hsa-mir-21-3p	MIMAT0004494	HITS-CLIP	tarbase
CLDN11	hsa-mir-6126	MIMAT0024599	PAR-CLIP	22012620
CLDN11	hsa-mir-92b-3p	MIMAT0003218	HITS-CLIP, PAR-CLIP	tarbase
CLEC14A	hsa-mir-330-3p	MIMAT0000751	HITS-CLIP	tarbase
CLEC14A	hsa-mir-21-3p	MIMAT0004494	HITS-CLIP	tarbase
CLIC5	hsa-mir-8073	MIMAT0031000	HITS-CLIP	23824327
CLIC5	hsa-mir-21-3p	MIMAT0004494	HITS-CLIP	tarbase
CLK4	hsa-mir-550a-5p	MIMAT0004800	PAR-CLIP	23446348
CLK4	hsa-mir-149-5p	MIMAT0000450	PAR-CLIP	23446348
CLK4	hsa-mir-550a-3p	MIMAT0003257	HITS-CLIP	tarbase
CLK4	hsa-mir-504-3p	MIMAT0026612	HITS-CLIP	23824327
CLU	hsa-mir-4443	MIMAT0018961	PAR-CLIP	26701625
CLU	hsa-mir-3175	MIMAT0015052	PAR-CLIP	26701625
CLU	hsa-mir-2467-3p	MIMAT0019953	PAR-CLIP	26701625
CLU	hsa-mir-6803-5p	MIMAT0027506	PAR-CLIP	26701625
CLU	hsa-mir-650	MIMAT0003320	PAR-CLIP	26701625
CLU	hsa-mir-4505	MIMAT0019041	PAR-CLIP	26701625
CLU	hsa-mir-6846-5p	MIMAT0027592	PAR-CLIP	26701625
CLU	hsa-mir-8085	MIMAT0031012	PAR-CLIP	26701625
CLU	hsa-mir-25-5p	MIMAT0004498	PAR-CLIP	26701625
CLU	hsa-mir-6848-5p	MIMAT0027596	PAR-CLIP	26701625
CLU	hsa-mir-1237-5p	MIMAT0022946	PAR-CLIP	26701625
CLU	hsa-mir-1275	MIMAT0005929	PAR-CLIP	26701625
CLU	hsa-mir-4665-5p	MIMAT0019739	PAR-CLIP	26701625
CLU	hsa-mir-6889-5p	MIMAT0027678	PAR-CLIP	26701625
CNOT6L	hsa-mir-6797-5p	MIMAT0027494	PAR-CLIP	23592263
CNOT6L	hsa-mir-6780b-5p	MIMAT0027572	PAR-CLIP	23592263
CNOT6L	hsa-mir-4419a	MIMAT0018931	PAR-CLIP	23592263
CNOT6L	hsa-mir-128-3p	MIMAT0000424	HITS-CLIP	tarbase
CNOT6L	hsa-mir-3185	MIMAT0015065	PAR-CLIP	21572407|20371350
CNOT6L	hsa-mir-4271	MIMAT0016901	PAR-CLIP	23592263
CNOT6L	hsa-mir-93-5p	MIMAT0000093	PAR-CLIP	23592263|23446348|21572407|20371350
CNOT6L	hsa-mir-3187-3p	MIMAT0015069	PAR-CLIP	21572407|20371350
CNOT6L	hsa-mir-4306	MIMAT0016858	PAR-CLIP	23592263
CNOT6L	hsa-mir-20b-5p	MIMAT0001413	PAR-CLIP	23592263|23446348|21572407|20371350
CNOT6L	hsa-mir-8085	MIMAT0031012	PAR-CLIP	23592263
CNOT6L	hsa-mir-3609	MIMAT0017986	PAR-CLIP	23592263|23446348|21572407|20371350
CNOT6L	hsa-mir-2392	MIMAT0019043	PAR-CLIP	21572407|20371350
CNOT8	hsa-mir-20b-5p	MIMAT0001413	HITS-CLIP	tarbase
CNOT8	hsa-mir-128-3p	MIMAT0000424	HITS-CLIP	tarbase
CNOT8	hsa-mir-374b-5p	MIMAT0004955	Chimeric fragments	tarbase
CNOT8	hsa-mir-1301-3p	MIMAT0005797	PAR-CLIP, HITS-CLIP	tarbase
CNOT8	hsa-mir-93-5p	MIMAT0000093	HITS-CLIP	tarbase
CNOT8	hsa-mir-23c	MIMAT0018000	PAR-CLIP	tarbase
CNOT8	hsa-mir-148a-3p	MIMAT0000243	HITS-CLIP	tarbase
CNR1	hsa-mir-132-3p	MIMAT0000426	HITS-CLIP	tarbase
CNR1	hsa-mir-128-3p	MIMAT0000424	HITS-CLIP	tarbase
CNR1	hsa-mir-21-3p	MIMAT0004494	HITS-CLIP	tarbase
CNTN4	hsa-mir-148a-3p	MIMAT0000243	HITS-CLIP	tarbase
CNTN4	hsa-mir-152-3p	MIMAT0000438	HITS-CLIP	tarbase
CNTN4	hsa-mir-148b-3p	MIMAT0000759	HITS-CLIP	tarbase
CNTN4	hsa-mir-550a-3p	MIMAT0003257	HITS-CLIP	tarbase
COBL	hsa-mir-182-5p	MIMAT0000259	PAR-CLIP	tarbase
COBL	hsa-mir-3187-3p	MIMAT0015069	PAR-CLIP	tarbase
COBL	hsa-mir-4745-5p	MIMAT0019878	PAR-CLIP	tarbase
COL13A1	hsa-mir-1182	MIMAT0005827	HITS-CLIP	21572407
COL13A1	hsa-mir-6808-5p	MIMAT0027516	HITS-CLIP	21572407
COL13A1	hsa-mir-4763-3p	MIMAT0019913	HITS-CLIP	21572407
COL13A1	hsa-mir-504-3p	MIMAT0026612	HITS-CLIP	21572407
COL13A1	hsa-mir-4430	MIMAT0018945	HITS-CLIP	21572407
COL13A1	hsa-mir-3135b	MIMAT0018985	HITS-CLIP	21572407
COL13A1	hsa-mir-6893-5p	MIMAT0027686	HITS-CLIP	21572407
COL14A1	hsa-mir-324-3p	MIMAT0000762	HITS-CLIP	19536157
COL14A1	hsa-mir-324-5p	MIMAT0000761	CLASH	23622248
COL4A3	hsa-mir-93-3p	MIMAT0004509	HITS-CLIP	tarbase
COL4A4	hsa-mir-132-3p	MIMAT0000426	HITS-CLIP	tarbase
COL8A1	hsa-mir-214-5p	MIMAT0004564	HITS-CLIP	23824327
COL8A1	hsa-mir-4743-5p	MIMAT0019874	HITS-CLIP	23824327
COL8A1	hsa-mir-6086	MIMAT0023711	PAR-CLIP	23592263
COLEC12	hsa-mir-148a-3p	MIMAT0000243	HITS-CLIP	23824327
COLEC12	hsa-mir-152-3p	MIMAT0000438	HITS-CLIP	23824327
COLEC12	hsa-mir-148b-3p	MIMAT0000759	HITS-CLIP	23824327
COLEC12	hsa-mir-324-3p	MIMAT0000762	HITS-CLIP	tarbase
COTL1	hsa-mir-650	MIMAT0003320	PAR-CLIP	27292025
COTL1	hsa-mir-127-3p	MIMAT0000446	PAR-CLIP	27292025
COTL1	hsa-mir-4690-5p	MIMAT0019779	HITS-CLIP	tarbase
COTL1	hsa-mir-744-5p	MIMAT0004945	CLASH	23622248
COTL1	hsa-mir-501-5p	MIMAT0002872	PAR-CLIP	27292025
COX16	hsa-mir-192-5p	MIMAT0000222	PAR-CLIP	tarbase
CPEB2	hsa-mir-210-3p	MIMAT0000267	immunoprecipitaion//Luciferase reporter assay//Microarray//qRT-PCR	19826008
CPEB2	hsa-mir-181d-5p	MIMAT0002821	HITS-CLIP	tarbase
CPEB2	hsa-mir-92b-3p	MIMAT0003218	HITS-CLIP	22473208
CPEB2	hsa-mir-374b-5p	MIMAT0004955	HITS-CLIP	tarbase
CPEB2	hsa-mir-132-3p	MIMAT0000426	HITS-CLIP	tarbase
CPEB2	hsa-mir-182-5p	MIMAT0000259	HITS-CLIP, Microarrays	tarbase
CPEB2	hsa-mir-432-5p	MIMAT0002814	HITS-CLIP	tarbase
CPEB2	hsa-mir-183-5p	MIMAT0000261	HITS-CLIP	tarbase
CPEB2	hsa-mir-21-3p	MIMAT0004494	PAR-CLIP	tarbase
CPEB2	hsa-mir-1290	MIMAT0005880	PAR-CLIP	tarbase
CPEB2	hsa-mir-212-3p	MIMAT0000269	HITS-CLIP	tarbase
CPEB2	hsa-mir-193b-3p	MIMAT0002819	PAR-CLIP	tarbase
CPEB2	hsa-mir-421	MIMAT0003339	PAR-CLIP	tarbase
CPEB2	hsa-mir-1301-3p	MIMAT0005797	HITS-CLIP	tarbase
CPEB3	hsa-mir-205-5p	MIMAT0000266	HITS-CLIP	22473208
CPEB3	hsa-mir-550a-5p	MIMAT0004800	HITS-CLIP	tarbase
CPEB3	hsa-mir-1292-5p	MIMAT0005943	PAR-CLIP	tarbase
CPEB3	hsa-mir-93-5p	MIMAT0000093	PAR-CLIP	tarbase
CPEB3	hsa-mir-1910-5p	MIMAT0007884	HITS-CLIP	tarbase
CPEB3	hsa-mir-671-5p	MIMAT0003880	PAR-CLIP	tarbase
CPEB3	hsa-mir-128-3p	MIMAT0000424	HITS-CLIP	tarbase
CPEB3	hsa-mir-4690-5p	MIMAT0019779	HITS-CLIP	tarbase
CPEB3	hsa-mir-200c-3p	MIMAT0000617	HITS-CLIP	tarbase
CPEB3	hsa-mir-92b-3p	MIMAT0003218	HITS-CLIP//PAR-CLIP	22473208|20371350
CPEB3	hsa-mir-501-5p	MIMAT0002872	HITS-CLIP	tarbase
CPEB3	hsa-mir-1301-3p	MIMAT0005797	PAR-CLIP	20371350
CPEB4	hsa-mir-210-3p	MIMAT0000267	HITS-CLIP, Microarrays	tarbase
CPEB4	hsa-mir-432-5p	MIMAT0002814	HITS-CLIP	tarbase
CPEB4	hsa-mir-92b-3p	MIMAT0003218	PAR-CLIP	23446348|21572407
CPEB4	hsa-mir-21-3p	MIMAT0004494	HITS-CLIP, Microarrays	tarbase
CPEB4	hsa-mir-132-3p	MIMAT0000426	HITS-CLIP	tarbase
CPEB4	hsa-mir-487b-3p	MIMAT0003180	HITS-CLIP	24374217
CPEB4	hsa-mir-181d-5p	MIMAT0002821	HITS-CLIP	22473208
CPEB4	hsa-mir-224-5p	MIMAT0000281	HITS-CLIP, Microarrays	tarbase
CPEB4	hsa-mir-1246	MIMAT0005898	PAR-CLIP	tarbase
CPEB4	hsa-mir-374b-5p	MIMAT0004955	PAR-CLIP, HITS-CLIP	tarbase
CPEB4	hsa-mir-874-3p	MIMAT0004911	HITS-CLIP	23313552
CPEB4	hsa-mir-1202	MIMAT0005865	HITS-CLIP	tarbase
CPEB4	hsa-mir-550a-5p	MIMAT0004800	Immunohistochemistry//Luciferase reporter assay//qRT-PCR//Western blot	23145039
CPEB4	hsa-mir-362-5p	MIMAT0000705	HITS-CLIP	tarbase
CPEB4	hsa-mir-148a-3p	MIMAT0000243	PAR-CLIP	tarbase
CPEB4	hsa-mir-200c-3p	MIMAT0000617	HITS-CLIP	tarbase
CPEB4	hsa-mir-148b-3p	MIMAT0000759	PAR-CLIP	tarbase
CPEB4	hsa-mir-421	MIMAT0003339	HITS-CLIP	tarbase
CPEB4	hsa-mir-409-3p	MIMAT0001639	HITS-CLIP	24374217
CPEB4	hsa-mir-130b-3p	MIMAT0000691	PAR-CLIP	tarbase
CPEB4	hsa-mir-382-5p	MIMAT0000737	HITS-CLIP	tarbase
CPED1	hsa-mir-224-5p	MIMAT0000281	HITS-CLIP	tarbase
CPM	hsa-mir-4673	MIMAT0019755	HITS-CLIP	23824327
CPM	hsa-mir-2392	MIMAT0019043	PAR-CLIP	23446348
CPM	hsa-mir-21-3p	MIMAT0004494	HITS-CLIP	19536157
CPM	hsa-mir-1247-3p	MIMAT0022721	PAR-CLIP	27292025
CPM	hsa-mir-6799-5p	MIMAT0027498	HITS-CLIP	23824327
CPM	hsa-mir-6797-5p	MIMAT0027494	PAR-CLIP	23446348
CPM	hsa-mir-6086	MIMAT0023711	PAR-CLIP	27292025
CPM	hsa-mir-6779-5p	MIMAT0027458	HITS-CLIP	23824327
CPM	hsa-mir-5196-5p	MIMAT0021128	PAR-CLIP	23446348
CPM	hsa-mir-6746-5p	MIMAT0027392	PAR-CLIP	27292025
CPM	hsa-mir-6729-5p	MIMAT0027359	HITS-CLIP	23706177
CPM	hsa-mir-2467-3p	MIMAT0019953	PAR-CLIP	27292025
CPM	hsa-mir-550a-5p	MIMAT0004800	PAR-CLIP	23446348
CPM	hsa-mir-4478	MIMAT0019006	PAR-CLIP	27292025
CPM	hsa-mir-7106-5p	MIMAT0028109	HITS-CLIP	23824327
CPM	hsa-mir-6771-5p	MIMAT0027442	PAR-CLIP	27292025
CPM	hsa-mir-650	MIMAT0003320	PAR-CLIP	27292025
CRBN	hsa-mir-150-3p	MIMAT0004610	HITS-CLIP	tarbase
CREBL2	hsa-mir-18a-5p	MIMAT0000072	In situ hybridization//Next Generation Sequencing (NGS)//PAR-CLIP//qRT-PCR//Sequencing	20371350|23446348|22012620|21572407|26233958
CREBL2	hsa-mir-3185	MIMAT0015065	PAR-CLIP	21572407|20371350
CREBL2	hsa-mir-3175	MIMAT0015052	PAR-CLIP	23592263
CREBL2	hsa-mir-1246	MIMAT0005898	Luciferase Reporter Assay	tarbase
CREBL2	hsa-mir-21-3p	MIMAT0004494	PAR-CLIP	tarbase
CREBRF	hsa-mir-128-3p	MIMAT0000424	HITS-CLIP, PAR-CLIP, Microarrays	tarbase
CREBRF	hsa-mir-574-5p	MIMAT0004795	HITS-CLIP//PAR-CLIP	23446348|22012620|21572407
CREBRF	hsa-mir-1275	MIMAT0005929	PAR-CLIP	tarbase
CREBRF	hsa-mir-210-3p	MIMAT0000267	HITS-CLIP, Microarrays	tarbase
CREBRF	hsa-mir-331-5p	MIMAT0004700	PAR-CLIP	tarbase
CREBRF	hsa-mir-484	MIMAT0002174	CLASH	23622248
CREBRF	hsa-mir-6833-5p	MIMAT0027566	PAR-CLIP	23592263
CREBRF	hsa-mir-483-5p	MIMAT0004761	HITS-CLIP	tarbase
CREBRF	hsa-mir-671-5p	MIMAT0003880	PAR-CLIP	tarbase
CREBRF	hsa-mir-1910-5p	MIMAT0007884	HITS-CLIP	tarbase
CREBRF	hsa-mir-181d-5p	MIMAT0002821	HITS-CLIP	tarbase
CREBRF	hsa-mir-421	MIMAT0003339	Sequencing	20371350
CREBRF	hsa-mir-192-5p	MIMAT0000222	HITS-CLIP	tarbase
CREBRF	hsa-mir-1184	MIMAT0005829	PAR-CLIP	23592263
CREBRF	hsa-mir-4763-3p	MIMAT0019913	PAR-CLIP	23592263
CREBRF	hsa-mir-4448	MIMAT0018967	HITS-CLIP//PAR-CLIP	23446348|23313552
CREBRF	hsa-mir-1246	MIMAT0005898	HITS-CLIP	23313552
CREBRF	hsa-mir-93-5p	MIMAT0000093	Sequencing	20371350
CREBRF	hsa-mir-149-5p	MIMAT0000450	HITS-CLIP	tarbase
CREBRF	hsa-mir-7150	MIMAT0028211	PAR-CLIP	23592263
CREBRF	hsa-mir-4776-5p	MIMAT0019932	HITS-CLIP//PAR-CLIP	23446348|23313552
CRISPLD2	hsa-mir-3135b	MIMAT0018985	HITS-CLIP	24906430
CRISPLD2	hsa-mir-1233-5p	MIMAT0022943	PAR-CLIP	23592263
CRISPLD2	hsa-mir-504-3p	MIMAT0026612	HITS-CLIP	24906430
CRISPLD2	hsa-mir-4478	MIMAT0019006	PAR-CLIP	23592263
CRISPLD2	hsa-mir-4430	MIMAT0018945	HITS-CLIP	24906430
CRISPLD2	hsa-mir-574-5p	MIMAT0004795	HITS-CLIP	23824327
CRISPLD2	hsa-mir-665	MIMAT0004952	PAR-CLIP	23592263
CRISPLD2	hsa-mir-6779-5p	MIMAT0027458	PAR-CLIP	23592263
CRISPLD2	hsa-mir-6894-5p	MIMAT0027688	HITS-CLIP//PAR-CLIP	23592263|23824327
CRISPLD2	hsa-mir-6768-5p	MIMAT0027436	HITS-CLIP	24906430|23824327|23313552|27418678
CRISPLD2	hsa-mir-93-5p	MIMAT0000093	HITS-CLIP//PAR-CLIP	23446348|23313552
CRISPLD2	hsa-mir-6799-5p	MIMAT0027498	PAR-CLIP	23592263
CRISPLD2	hsa-mir-1247-3p	MIMAT0022721	HITS-CLIP	24906430
CRISPLD2	hsa-mir-708-5p	MIMAT0004926	HITS-CLIP	23824327
CRISPLD2	hsa-mir-4634	MIMAT0019691	HITS-CLIP	24906430
CRISPLD2	hsa-mir-7106-5p	MIMAT0028109	PAR-CLIP	23592263
CRISPLD2	hsa-mir-20b-5p	MIMAT0001413	HITS-CLIP//PAR-CLIP	23446348|23313552
CRISPLD2	hsa-mir-650	MIMAT0003320	PAR-CLIP	23592263
CRISPLD2	hsa-mir-1307-3p	MIMAT0005951	HITS-CLIP	24906430
CRISPLD2	hsa-mir-2467-3p	MIMAT0019953	PAR-CLIP	23592263
CSNK1D	hsa-mir-8085	MIMAT0031012	PAR-CLIP	26701625
CSNK1D	hsa-mir-1271-5p	MIMAT0005796	PAR-CLIP	26701625
CSNK1D	hsa-mir-183-5p	MIMAT0000261	PAR-CLIP	26701625
CSNK1D	hsa-mir-1180-3p	MIMAT0005825	HITS-CLIP	tarbase
CSNK1D	hsa-mir-744-5p	MIMAT0004945	HITS-CLIP	tarbase
CSNK1D	hsa-mir-4448	MIMAT0018967	PAR-CLIP	26701625
CSNK1D	hsa-mir-6779-5p	MIMAT0027458	PAR-CLIP	26701625
CSRNP1	hsa-mir-130b-3p	MIMAT0000691	PAR-CLIP	tarbase
CSRNP1	hsa-mir-650	MIMAT0003320	HITS-CLIP	tarbase
CSRP1	hsa-mir-744-5p	MIMAT0004945	PAR-CLIP	tarbase
CSRP1	hsa-mir-23b-5p	MIMAT0004587	HITS-CLIP	tarbase
CSRP1	hsa-mir-127-3p	MIMAT0000446	HITS-CLIP	tarbase
CSRP1	hsa-mir-491-5p	MIMAT0002807	HITS-CLIP	tarbase
CSRP1	hsa-mir-296-3p	MIMAT0004679	PAR-CLIP	tarbase
CSRP1	hsa-mir-4640-5p	MIMAT0019699	HITS-CLIP	23824327
CSRP1	hsa-mir-148a-3p	MIMAT0000243	PAR-CLIP	tarbase
CSRP1	hsa-mir-148b-3p	MIMAT0000759	PAR-CLIP	tarbase
CSRP1	hsa-mir-4269	MIMAT0016897	HITS-CLIP	23824327
CSRP1	hsa-mir-4726-5p	MIMAT0019845	HITS-CLIP	23824327
CTDSPL	hsa-mir-183-5p	MIMAT0000261	Sequencing	20371350
CTDSPL	hsa-mir-500a-5p	MIMAT0004773	HITS-CLIP	tarbase
CTDSPL	hsa-mir-132-3p	MIMAT0000426	HITS-CLIP	tarbase
CTDSPL	hsa-mir-212-3p	MIMAT0000269	HITS-CLIP	tarbase
CTDSPL	hsa-mir-8063	MIMAT0030990	PAR-CLIP	23446348
CTDSPL	hsa-mir-149-5p	MIMAT0000450	HITS-CLIP	tarbase
CTDSPL	hsa-mir-92b-3p	MIMAT0003218	PAR-CLIP	23446348
CTDSPL	hsa-mir-181d-5p	MIMAT0002821	HITS-CLIP	tarbase
CTDSPL	hsa-mir-18a-5p	MIMAT0000072	Sequencing	20371350
CTDSPL	hsa-mir-6753-5p	MIMAT0027406	HITS-CLIP	23824327
CTNNB1	hsa-mir-370-3p	MIMAT0000722	Luciferase reporter assay	27138069
CTNNB1	hsa-mir-760	MIMAT0004957	HITS-CLIP	tarbase
CTNNB1	hsa-mir-200a-3p	MIMAT0000682	Flow//Immunocytochemistry//Luciferase reporter assay//qRT-PCR//Reporter assay//Western blot	19703993|19931509|22211245|26878281|28302418
CTNNB1	hsa-mir-7108-5p	MIMAT0028113	HITS-CLIP	23313552
CTNNB1	hsa-mir-769-3p	MIMAT0003887	HITS-CLIP	tarbase
CTNNB1	hsa-mir-744-5p	MIMAT0004945	CLASH	23622248
CTNNB1	hsa-mir-330-3p	MIMAT0000751	HITS-CLIP	tarbase
CTNNB1	hsa-mir-941	MIMAT0004984	HITS-CLIP	tarbase
CTNNB1	hsa-mir-200a-5p	MIMAT0001620	Luciferase reporter assay//Western blot	28164117
CTNNB1	hsa-mir-5100	MIMAT0022259	PAR-CLIP	tarbase
CTNNB1	hsa-mir-21-3p	MIMAT0004494	HITS-CLIP	tarbase
CTNNB1	hsa-mir-664a-5p	MIMAT0005948	HITS-CLIP	tarbase
CTNNB1	hsa-mir-92b-3p	MIMAT0003218	PAR-CLIP	tarbase
CTNNB1	hsa-mir-708-5p	MIMAT0004926	HITS-CLIP	tarbase
CTNNB1	hsa-mir-324-3p	MIMAT0000762	HITS-CLIP	tarbase
CTNNB1	hsa-mir-182-5p	MIMAT0000259	Western Blot, Microarrays	tarbase
CTNNB1	hsa-mir-128-3p	MIMAT0000424	HITS-CLIP	tarbase
CTNNB1	hsa-mir-150-3p	MIMAT0004610	Immunoblot//Luciferase reporter assay//qRT-PCR	26935950
CTNNB1	hsa-mir-18a-5p	MIMAT0000072	HITS-CLIP, Chimeric fragments	tarbase
CTSD	hsa-mir-181d-5p	MIMAT0002821	HITS-CLIP	tarbase
CTSD	hsa-mir-574-5p	MIMAT0004795	HITS-CLIP	tarbase
CTSD	hsa-mir-128-3p	MIMAT0000424	HITS-CLIP	tarbase
CTSD	hsa-mir-671-5p	MIMAT0003880	HITS-CLIP	tarbase
CTSD	hsa-mir-484	MIMAT0002174	CLASH	23622248
CTSD	hsa-mir-339-5p	MIMAT0000764	CLASH	23622248
CTSE	hsa-mir-574-5p	MIMAT0004795	PAR-CLIP	21572407|20371350
CTSS	hsa-mir-769-5p	MIMAT0003886	HITS-CLIP	23313552
CTSS	hsa-mir-20b-5p	MIMAT0001413	HITS-CLIP	22473208
CTSS	hsa-mir-664a-5p	MIMAT0005948	HITS-CLIP	23313552
CTSS	hsa-mir-93-5p	MIMAT0000093	HITS-CLIP	22473208
CTSS	hsa-mir-4786-5p	MIMAT0019954	HITS-CLIP	23313552
CTSZ	hsa-mir-92b-5p	MIMAT0004792	HITS-CLIP	tarbase
CTSZ	hsa-mir-1910-5p	MIMAT0007884	HITS-CLIP	tarbase
CTSZ	hsa-mir-128-3p	MIMAT0000424	Sequencing	20371350
CTSZ	hsa-mir-92b-3p	MIMAT0003218	PAR-CLIP	tarbase
CXCL16	hsa-mir-6752-5p	MIMAT0027404	PAR-CLIP	23592263
CXCL16	hsa-mir-6803-5p	MIMAT0027506	PAR-CLIP	23592263
CXCL16	hsa-mir-6870-5p	MIMAT0027640	PAR-CLIP	23592263
CXCL16	hsa-mir-744-5p	MIMAT0004945	CLASH	23622248
CXCL16	hsa-mir-7110-5p	MIMAT0028117	PAR-CLIP	23592263
CXCL16	hsa-mir-128-3p	MIMAT0000424	HITS-CLIP	tarbase
CXCL16	hsa-mir-8085	MIMAT0031012	PAR-CLIP	23592263
CYB5A	hsa-mir-20b-5p	MIMAT0001413	HITS-CLIP	23824327
CYB5A	hsa-mir-205-5p	MIMAT0000266	AGO-IP	tarbase
CYB5A	hsa-mir-378g	MIMAT0018937	HITS-CLIP	23824327
CYB5A	hsa-mir-93-5p	MIMAT0000093	HITS-CLIP	23824327
CYBB	hsa-mir-663b	MIMAT0005867	PAR-CLIP	tarbase
CYBB	hsa-mir-148b-3p	MIMAT0000759	ELISA//Immunohistochemistry//Luciferase reporter assay//qRT-PCR//Western blot	28235791
CYBRD1	hsa-mir-93-5p	MIMAT0000093	HITS-CLIP	22473208
CYBRD1	hsa-mir-4667-5p	MIMAT0019743	HITS-CLIP	23313552
CYBRD1	hsa-mir-148b-3p	MIMAT0000759	PAR-CLIP	tarbase
CYBRD1	hsa-mir-20b-5p	MIMAT0001413	HITS-CLIP	22473208
CYBRD1	hsa-mir-8089	MIMAT0031016	HITS-CLIP	23313552
CYBRD1	hsa-mir-23b-5p	MIMAT0004587	HITS-CLIP	tarbase
CYBRD1	hsa-mir-1231	MIMAT0005586	HITS-CLIP	23313552
CYBRD1	hsa-mir-671-5p	MIMAT0003880	HITS-CLIP	tarbase
CYBRD1	hsa-mir-8063	MIMAT0030990	HITS-CLIP	19536157
CYBRD1	hsa-mir-148a-3p	MIMAT0000243	PAR-CLIP	tarbase
CYFIP2	hsa-mir-939-5p	MIMAT0004982	HITS-CLIP	tarbase
CYFIP2	hsa-mir-149-5p	MIMAT0000450	CLASH	23622248
CYFIP2	hsa-mir-421	MIMAT0003339	HITS-CLIP	tarbase
CYFIP2	hsa-mir-182-5p	MIMAT0000259	Biotin-Microarrays	tarbase
CYLD	hsa-mir-148b-3p	MIMAT0000759	HITS-CLIP	tarbase
CYLD	hsa-mir-500a-5p	MIMAT0004773	Immunoprecipitaion//Luciferase reporter assay//qRT-PCR//Western blot	25595906
CYLD	hsa-mir-362-5p	MIMAT0000705	Flow//Luciferase reporter assay//qRT-PCR//Western blot	24495516|25449782|26893711|25909817
CYLD	hsa-mir-200a-3p	MIMAT0000682	HITS-CLIP	tarbase
CYLD	hsa-mir-20b-5p	MIMAT0001413	HITS-CLIP	22473208
CYLD	hsa-mir-182-5p	MIMAT0000259	Luciferase reporter assay//qRT-PCR//Western blot	23006329
CYLD	hsa-mir-130b-3p	MIMAT0000691	Luciferase reporter assay//qRT-PCR//Western blot	26711782
CYLD	hsa-mir-629-5p	MIMAT0004810	HITS-CLIP	tarbase
CYLD	hsa-mir-7106-5p	MIMAT0028109	HITS-CLIP	23824327
CYLD	hsa-mir-4441	MIMAT0018959	HITS-CLIP	23824327
CYLD	hsa-mir-93-5p	MIMAT0000093	HITS-CLIP	22473208
CYP2U1	hsa-mir-500a-5p	MIMAT0004773	HITS-CLIP	23824327
CYP2U1	hsa-mir-501-5p	MIMAT0002872	HITS-CLIP	23824327
CYP2U1	hsa-mir-374b-5p	MIMAT0004955	PAR-CLIP	tarbase
CYP2U1	hsa-mir-20b-5p	MIMAT0001413	HITS-CLIP	tarbase
CYP4V2	hsa-mir-574-5p	MIMAT0004795	HITS-CLIP//PAR-CLIP	21572407|24906430|22927820|27418678
CYSLTR1	hsa-mir-345-5p	MIMAT0000772	PAR-CLIP	tarbase
CYSTM1	hsa-mir-93-5p	MIMAT0000093	PAR-CLIP	tarbase
CYSTM1	hsa-mir-224-5p	MIMAT0000281	HITS-CLIP, Microarrays	tarbase
CYSTM1	hsa-mir-20b-5p	MIMAT0001413	PAR-CLIP	tarbase
CYSTM1	hsa-mir-484	MIMAT0002174	CLASH	23622248
CYSTM1	hsa-mir-374b-5p	MIMAT0004955	Sequencing	20371350
CYYR1	hsa-mir-148b-3p	MIMAT0000759	HITS-CLIP	tarbase
CYYR1	hsa-mir-152-3p	MIMAT0000438	HITS-CLIP	tarbase
CYYR1	hsa-mir-629-3p	MIMAT0003298	HITS-CLIP	19536157
CYYR1	hsa-mir-3156-5p	MIMAT0015030	HITS-CLIP	19536157
DAAM2	hsa-mir-18a-5p	MIMAT0000072	Sequencing	20371350
DAAM2	hsa-mir-149-5p	MIMAT0000450	HITS-CLIP	tarbase
DAB2	hsa-mir-331-5p	MIMAT0004700	HITS-CLIP	tarbase
DAB2	hsa-mir-197-5p	MIMAT0022691	HITS-CLIP	tarbase
DAB2	hsa-mir-182-5p	MIMAT0000259	Biotin-Microarrays	tarbase
DAB2	hsa-mir-20b-5p	MIMAT0001413	HITS-CLIP	tarbase
DAB2	hsa-mir-296-3p	MIMAT0004679	HITS-CLIP	tarbase
DAB2	hsa-mir-6757-5p	MIMAT0027414	PAR-CLIP	23592263
DAB2	hsa-mir-93-3p	MIMAT0004509	Luciferase reporter assay	26273410
DAB2	hsa-mir-93-5p	MIMAT0000093	colony formation//Flow//Luciferase reporter assay//Microarray//qRT-PCR//Western blot	24037530|25892549
DAB2	hsa-mir-149-5p	MIMAT0000450	HITS-CLIP	tarbase
DAB2	hsa-mir-874-3p	MIMAT0004911	HITS-CLIP	23824327
DAB2	hsa-mir-134-5p	MIMAT0000447	HITS-CLIP	tarbase
DAPK1	hsa-mir-93-5p	MIMAT0000093	HITS-CLIP	tarbase
DAPK1	hsa-mir-1231	MIMAT0005586	HITS-CLIP	tarbase
DAPK1	hsa-mir-130b-3p	MIMAT0000691	PAR-CLIP	21572407
DAPK1	hsa-mir-20b-5p	MIMAT0001413	HITS-CLIP	tarbase
DAPK1	hsa-mir-18a-5p	MIMAT0000072	PAR-CLIP	tarbase
DCN	hsa-mir-484	MIMAT0002174	HITS-CLIP	tarbase
DCN	hsa-mir-224-5p	MIMAT0000281	HITS-CLIP	tarbase
DDAH1	hsa-mir-128-3p	MIMAT0000424	PAR-CLIP	22012620|20371350
DDAH1	hsa-mir-182-5p	MIMAT0000259	PAR-CLIP	21572407
DDAH1	hsa-mir-23c	MIMAT0018000	HITS-CLIP	tarbase
DDAH1	hsa-mir-6849-5p	MIMAT0027598	PAR-CLIP	21572407
DDAH1	hsa-mir-1231	MIMAT0005586	HITS-CLIP	tarbase
DDAH1	hsa-mir-183-5p	MIMAT0000261	PAR-CLIP	21572407
DDAH1	hsa-mir-193b-3p	MIMAT0002819	PAR-CLIP	23592263
DDAH1	hsa-mir-18a-5p	MIMAT0000072	CLASH	23622248
DDAH1	hsa-mir-331-5p	MIMAT0004700	PAR-CLIP	22012620|20371350|26701625|27292025
DDAH1	hsa-mir-1271-5p	MIMAT0005796	PAR-CLIP	21572407
DDAH1	hsa-mir-210-3p	MIMAT0000267	immunoprecipitaion//Luciferase reporter assay//Microarray//qRT-PCR	19826008
DDAH1	hsa-mir-21-3p	MIMAT0004494	HITS-CLIP	tarbase
DDAH1	hsa-mir-214-5p	MIMAT0004564	HITS-CLIP	tarbase
DDAH1	hsa-mir-193a-3p	MIMAT0000459	PAR-CLIP	23592263
DDAH1	hsa-mir-708-5p	MIMAT0004926	HITS-CLIP	tarbase
DDAH1	hsa-mir-181d-5p	MIMAT0002821	HITS-CLIP	tarbase
DDAH1	hsa-mir-130b-3p	MIMAT0000691	HITS-CLIP	tarbase
DDAH1	hsa-mir-148b-3p	MIMAT0000759	HITS-CLIP	tarbase
DDAH1	hsa-mir-769-3p	MIMAT0003887	HITS-CLIP	tarbase
DDAH1	hsa-mir-149-5p	MIMAT0000450	HITS-CLIP	tarbase
DDAH1	hsa-mir-574-5p	MIMAT0004795	HITS-CLIP	tarbase
DENND2D	hsa-mir-128-3p	MIMAT0000424	HITS-CLIP	tarbase
DENND2D	hsa-mir-1292-5p	MIMAT0005943	PAR-CLIP	tarbase
DENND3	hsa-mir-3180-3p	MIMAT0015058	HITS-CLIP	tarbase
DENND3	hsa-mir-4745-5p	MIMAT0019878	PAR-CLIP	tarbase
DENND3	hsa-mir-148a-3p	MIMAT0000243	PAR-CLIP	tarbase
DENND3	hsa-mir-421	MIMAT0003339	HITS-CLIP	tarbase
DENND4C	hsa-mir-664a-5p	MIMAT0005948	PAR-CLIP	tarbase
DENND4C	hsa-mir-150-3p	MIMAT0004610	HITS-CLIP//PAR-CLIP	24398324|23446348|21572407|20371350|27292025
DENND4C	hsa-mir-182-5p	MIMAT0000259	Biotin-Microarrays, Microarrays	tarbase
DIXDC1	hsa-mir-200c-3p	MIMAT0000617	Microarrays, HITS-CLIP	tarbase
DKK 3,00	hsa-mir-132-3p	MIMAT0000426	HITS-CLIP	tarbase
DKK 3,00	hsa-mir-183-5p	MIMAT0000261	Immunohistochemistry//Luciferase reporter assay//qRT-PCR//Western blot	23538390
DKK 3,00	hsa-mir-4690-5p	MIMAT0019779	HITS-CLIP	19536157
DKK 3,00	hsa-mir-92b-3p	MIMAT0003218	Luciferase reporter assay//Western blot	24325785
DKK 3,00	hsa-mir-20b-5p	MIMAT0001413	HITS-CLIP	tarbase
DKK 3,00	hsa-mir-1301-3p	MIMAT0005797	HITS-CLIP	tarbase
DKK 3,00	hsa-mir-93-5p	MIMAT0000093	HITS-CLIP	tarbase
DLC1	hsa-mir-432-5p	MIMAT0002814	HITS-CLIP	tarbase
DLC1	hsa-mir-192-5p	MIMAT0000222	HITS-CLIP	tarbase
DLC1	hsa-mir-4507	MIMAT0019044	HITS-CLIP	19536157
DLC1	hsa-mir-6132	MIMAT0024616	PAR-CLIP	20371350
DLC1	hsa-mir-671-5p	MIMAT0003880	HITS-CLIP	tarbase
DLC1	hsa-mir-130b-3p	MIMAT0000691	PAR-CLIP	20371350
DLC1	hsa-mir-6722-3p	MIMAT0025854	PAR-CLIP	20371350
DLC1	hsa-mir-200a-3p	MIMAT0000682	qRT-PCR//Western blot	23708087
DLC1	hsa-mir-193a-3p	MIMAT0000459	HITS-CLIP	tarbase
DLC1	hsa-mir-1301-3p	MIMAT0005797	HITS-CLIP	tarbase
DLC1	hsa-mir-6836-5p	MIMAT0027574	PAR-CLIP	20371350
DLC1	hsa-mir-421	MIMAT0003339	HITS-CLIP	tarbase
DLC1	hsa-mir-374b-5p	MIMAT0004955	PAR-CLIP	20371350
DLC1	hsa-mir-663a	MIMAT0003326	HITS-CLIP	tarbase
DLC1	hsa-mir-6753-5p	MIMAT0027406	PAR-CLIP	20371350
DLC1	hsa-mir-6740-5p	MIMAT0027381	HITS-CLIP	19536157
DLC1	hsa-mir-200c-3p	MIMAT0000617	qRT-PCR//Western blot	23708087|26260454
DMXL1	hsa-mir-152-3p	MIMAT0000438	HITS-CLIP	tarbase
DMXL1	hsa-mir-93-5p	MIMAT0000093	PAR-CLIP	tarbase
DMXL1	hsa-mir-200b-5p	MIMAT0004571	HITS-CLIP	tarbase
DMXL1	hsa-mir-200a-5p	MIMAT0001620	HITS-CLIP	tarbase
DMXL1	hsa-mir-421	MIMAT0003339	HITS-CLIP	tarbase
DMXL1	hsa-mir-3187-3p	MIMAT0015069	PAR-CLIP	23446348
DMXL1	hsa-mir-20b-5p	MIMAT0001413	PAR-CLIP	tarbase
DMXL1	hsa-mir-18a-5p	MIMAT0000072	PAR-CLIP	tarbase
DMXL1	hsa-mir-629-5p	MIMAT0004810	PAR-CLIP	23446348
DMXL1	hsa-mir-128-3p	MIMAT0000424	HITS-CLIP	tarbase
DMXL1	hsa-mir-148a-3p	MIMAT0000243	HITS-CLIP	tarbase
DMXL1	hsa-mir-92b-3p	MIMAT0003218	PAR-CLIP	tarbase
DMXL1	hsa-mir-148b-3p	MIMAT0000759	HITS-CLIP	tarbase
DMXL1	hsa-mir-574-5p	MIMAT0004795	HITS-CLIP	tarbase
DNAJA1	hsa-mir-21-3p	MIMAT0004494	HITS-CLIP	tarbase
DNAJA1	hsa-mir-3187-3p	MIMAT0015069	PAR-CLIP	tarbase
DNAJA1	hsa-mir-130b-3p	MIMAT0000691	HITS-CLIP	tarbase
DNAJA1	hsa-mir-27b-5p	MIMAT0004588	HITS-CLIP	tarbase
DNAJA1	hsa-mir-224-5p	MIMAT0000281	HITS-CLIP	tarbase
DNAJA1	hsa-mir-1301-3p	MIMAT0005797	HITS-CLIP	tarbase
DNAJA1	hsa-mir-1292-5p	MIMAT0005943	PAR-CLIP	tarbase
DNAJA1	hsa-mir-1910-5p	MIMAT0007884	PAR-CLIP	23446348|21572407|20371350
DNAJA1	hsa-mir-23c	MIMAT0018000	HITS-CLIP	tarbase
DNAJA1	hsa-mir-182-5p	MIMAT0000259	PAR-CLIP	tarbase
DNAJA1	hsa-mir-205-5p	MIMAT0000266	PAR-CLIP	23446348|21572407|20371350
DNAJA1	hsa-mir-574-5p	MIMAT0004795	HITS-CLIP	tarbase
DNAJA1	hsa-mir-1202	MIMAT0005865	HITS-CLIP	23824327
DNAJA1	hsa-mir-193b-3p	MIMAT0002819	CLASH	23622248
DNAJA1	hsa-mir-197-5p	MIMAT0022691	HITS-CLIP	tarbase
DNAJC15	hsa-mir-574-5p	MIMAT0004795	HITS-CLIP	24906430|23313552|27418678
DNAJC15	hsa-mir-132-3p	MIMAT0000426	HITS-CLIP	tarbase
DNAJC15	hsa-mir-625-5p	MIMAT0003294	HITS-CLIP	24906430
DNAJC15	hsa-mir-6887-5p	MIMAT0027674	HITS-CLIP	24906430
DNAJC15	hsa-mir-6795-5p	MIMAT0027490	HITS-CLIP	24906430
DNALI1	hsa-mir-665	MIMAT0004952	PAR-CLIP	23592263
DOCK10	hsa-mir-21-3p	MIMAT0004494	HITS-CLIP	tarbase
DOCK10	hsa-mir-5100	MIMAT0022259	PAR-CLIP	tarbase
DOCK11	hsa-mir-4786-5p	MIMAT0019954	PAR-CLIP	23592263
DOCK11	hsa-mir-182-5p	MIMAT0000259	Biotin-Microarrays, Microarrays	tarbase
DOCK11	hsa-mir-92b-3p	MIMAT0003218	CLASH	23622248
DOCK11	hsa-mir-6086	MIMAT0023711	PAR-CLIP	27292025
DOCK11	hsa-mir-504-3p	MIMAT0026612	PAR-CLIP	27292025
DOCK11	hsa-mir-4463	MIMAT0018987	PAR-CLIP	27292025
DOCK4	hsa-mir-93-5p	MIMAT0000093	HITS-CLIP	tarbase
DOCK4	hsa-mir-23c	MIMAT0018000	HITS-CLIP//PAR-CLIP	23446348|21572407
DOCK4	hsa-mir-132-3p	MIMAT0000426	HITS-CLIP	tarbase
DOCK4	hsa-mir-1180-3p	MIMAT0005825	HITS-CLIP	tarbase
DOCK4	hsa-mir-149-5p	MIMAT0000450	HITS-CLIP	tarbase
DOCK4	hsa-mir-20b-5p	MIMAT0001413	HITS-CLIP	tarbase
DOCK5	hsa-mir-200c-3p	MIMAT0000617	HITS-CLIP	tarbase
DOCK5	hsa-mir-574-5p	MIMAT0004795	HITS-CLIP	tarbase
DOCK5	hsa-mir-93-3p	MIMAT0004509	CLASH	23622248
DOCK8	hsa-mir-193b-3p	MIMAT0002819	PAR-CLIP	tarbase
DPH3	hsa-mir-148b-3p	MIMAT0000759	Chimeric fragments	tarbase
DPH3	hsa-mir-4529-3p	MIMAT0019068	HITS-CLIP	23824327
DPP8	hsa-mir-574-5p	MIMAT0004795	PAR-CLIP	tarbase
DPP8	hsa-mir-4443	MIMAT0018961	PAR-CLIP	tarbase
DPP8	hsa-mir-130b-3p	MIMAT0000691	PAR-CLIP	tarbase
DPP8	hsa-mir-182-5p	MIMAT0000259	Biotin-Microarrays, Microarrays	tarbase
DPP8	hsa-mir-1202	MIMAT0005865	PAR-CLIP	22012620
DPP8	hsa-mir-18a-5p	MIMAT0000072	PAR-CLIP	tarbase
DPP8	hsa-mir-629-3p	MIMAT0003298	HITS-CLIP	tarbase
DPP8	hsa-mir-93-5p	MIMAT0000093	Sequencing	20371350
DPP8	hsa-mir-483-5p	MIMAT0004761	HITS-CLIP	23824327
DPP8	hsa-mir-193b-5p	MIMAT0004767	HITS-CLIP	23824327
DPT	hsa-mir-629-3p	MIMAT0003298	HITS-CLIP	tarbase
DPYSL2	hsa-mir-93-5p	MIMAT0000093	PAR-CLIP	22012620
DPYSL2	hsa-mir-224-5p	MIMAT0000281	qRT-PCR//Western blot	23667495
DPYSL2	hsa-mir-130b-3p	MIMAT0000691	PAR-CLIP	22012620
DPYSL2	hsa-mir-149-5p	MIMAT0000450	HITS-CLIP	tarbase
DPYSL2	hsa-mir-20b-5p	MIMAT0001413	PAR-CLIP	22012620
DPYSL2	hsa-mir-885-3p	MIMAT0004948	HITS-CLIP	tarbase
DPYSL2	hsa-mir-500a-5p	MIMAT0004773	HITS-CLIP	tarbase
DRAM1	hsa-mir-181d-5p	MIMAT0002821	HITS-CLIP	22473208
DRAM1	hsa-mir-193a-3p	MIMAT0000459	PAR-CLIP	tarbase
DRAM1	hsa-mir-21-3p	MIMAT0004494	HITS-CLIP	tarbase
DRAM1	hsa-mir-324-5p	MIMAT0000761	HITS-CLIP	tarbase
DRAM1	hsa-mir-665	MIMAT0004952	HITS-CLIP	tarbase
DRAM1	hsa-mir-193b-3p	MIMAT0002819	PAR-CLIP	tarbase
DRAM1	hsa-mir-650	MIMAT0003320	HITS-CLIP	tarbase
DRAM1	hsa-mir-664a-5p	MIMAT0005948	PAR-CLIP	tarbase
DRAM2	hsa-mir-501-5p	MIMAT0002872	HITS-CLIP	tarbase
DRAM2	hsa-mir-374b-5p	MIMAT0004955	PAR-CLIP	tarbase
DTNA	hsa-mir-625-5p	MIMAT0003294	HITS-CLIP	tarbase
DTX4	hsa-mir-152-3p	MIMAT0000438	HITS-CLIP	19536157
DTX4	hsa-mir-148a-3p	MIMAT0000243	HITS-CLIP	19536157
DTX4	hsa-mir-148b-3p	MIMAT0000759	HITS-CLIP	19536157
DTX4	hsa-mir-130b-3p	MIMAT0000691	HITS-CLIP	19536157
DUOX1	hsa-mir-152-3p	MIMAT0000438	HITS-CLIP	tarbase
DUOX1	hsa-mir-148b-3p	MIMAT0000759	HITS-CLIP	tarbase
DUOX1	hsa-mir-760	MIMAT0004957	HITS-CLIP	tarbase
DUSP1	hsa-mir-148a-3p	MIMAT0000243	HITS-CLIP	tarbase
DUSP1	hsa-mir-370-3p	MIMAT0000722	HITS-CLIP	tarbase
DUSP1	hsa-mir-382-5p	MIMAT0000737	HITS-CLIP	tarbase
DUSP1	hsa-mir-92b-3p	MIMAT0003218	PAR-CLIP	tarbase
DUSP1	hsa-mir-200c-3p	MIMAT0000617	Luciferase reporter assay//Microarray//qRT-PCR//Western blot	23807165|27696308
DUSP1	hsa-mir-331-5p	MIMAT0004700	HITS-CLIP	tarbase
DUSP1	hsa-mir-148b-3p	MIMAT0000759	HITS-CLIP	tarbase
DUSP1	hsa-mir-152-3p	MIMAT0000438	HITS-CLIP	tarbase
DUSP1	hsa-mir-18a-5p	MIMAT0000072	PAR-CLIP	tarbase
DUSP22	hsa-mir-1180-3p	MIMAT0005825	HITS-CLIP	23824327
DUSP22	hsa-mir-27b-5p	MIMAT0004588	HITS-CLIP	tarbase
DUSP22	hsa-mir-182-5p	MIMAT0000259	Biotin-Microarrays	tarbase
DUSP22	hsa-mir-4497	MIMAT0019032	HITS-CLIP	23824327
DUSP22	hsa-mir-205-5p	MIMAT0000266	AGO-IP	tarbase
DUSP4	hsa-mir-6779-5p	MIMAT0027458	PAR-CLIP	26701625
DUSP4	hsa-mir-6894-5p	MIMAT0027688	PAR-CLIP	26701625
DUSP4	hsa-mir-7106-5p	MIMAT0028109	PAR-CLIP	26701625
DUSP4	hsa-mir-760	MIMAT0004957	HITS-CLIP	tarbase
DUSP4	hsa-mir-625-5p	MIMAT0003294	HITS-CLIP	tarbase
DUSP4	hsa-mir-1233-5p	MIMAT0022943	PAR-CLIP	26701625
DUSP4	hsa-mir-769-3p	MIMAT0003887	HITS-CLIP	tarbase
DUSP4	hsa-mir-6797-5p	MIMAT0027494	PAR-CLIP	22100165
DUSP4	hsa-mir-92b-3p	MIMAT0003218	HITS-CLIP	tarbase
DUSP4	hsa-mir-1202	MIMAT0005865	HITS-CLIP	tarbase
DUSP4	hsa-mir-93-5p	MIMAT0000093	PAR-CLIP	tarbase
DUSP4	hsa-mir-330-3p	MIMAT0000751	HITS-CLIP	tarbase
DUSP4	hsa-mir-200c-3p	MIMAT0000617	HITS-CLIP	tarbase
DUSP4	hsa-mir-6799-5p	MIMAT0027498	PAR-CLIP	26701625
DUSP4	hsa-mir-21-3p	MIMAT0004494	HITS-CLIP	tarbase
DUSP4	hsa-mir-491-5p	MIMAT0002807	HITS-CLIP	tarbase
DUSP4	hsa-mir-93-3p	MIMAT0004509	PAR-CLIP	tarbase
DUSP4	hsa-mir-874-3p	MIMAT0004911	HITS-CLIP	23824327
DUSP6	hsa-mir-885-3p	MIMAT0004948	HITS-CLIP	tarbase
DUSP6	hsa-mir-134-5p	MIMAT0000447	HITS-CLIP	tarbase
DUSP6	hsa-mir-93-5p	MIMAT0000093	Chimeric fragments	tarbase
DUSP6	hsa-mir-128-3p	MIMAT0000424	HITS-CLIP	tarbase
DUSP6	hsa-mir-1185-1-3p	MIMAT0022838	HITS-CLIP	23824327
DUSP6	hsa-mir-149-5p	MIMAT0000450	HITS-CLIP	tarbase
DUSP6	hsa-mir-1225-5p	MIMAT0005572	HITS-CLIP	tarbase
DUSP6	hsa-mir-1185-2-3p	MIMAT0022713	HITS-CLIP	23824327
DUSP6	hsa-mir-92b-3p	MIMAT0003218	HITS-CLIP	tarbase
DUSP8	hsa-mir-7845-5p	MIMAT0030420	PAR-CLIP	27292025
DUSP8	hsa-mir-93-5p	MIMAT0000093	Sequencing	20371350
DUSP8	hsa-mir-6780b-5p	MIMAT0027572	PAR-CLIP	27292025
DUSP8	hsa-mir-130b-3p	MIMAT0000691	Sequencing	20371350
DUSP8	hsa-mir-20b-5p	MIMAT0001413	HITS-CLIP	tarbase
DUSP8	hsa-mir-4271	MIMAT0016901	PAR-CLIP	27292025
DUSP8	hsa-mir-708-5p	MIMAT0004926	HITS-CLIP	tarbase
DUSP8	hsa-mir-374b-5p	MIMAT0004955	PAR-CLIP	21572407
DUSP8	hsa-mir-3180-3p	MIMAT0015058	HITS-CLIP	tarbase
DUSP8	hsa-mir-148b-3p	MIMAT0000759	PAR-CLIP	tarbase
EBF1	hsa-mir-93-3p	MIMAT0004509	PAR-CLIP	tarbase
ECHDC1	hsa-mir-182-5p	MIMAT0000259	PAR-CLIP	21572407
ECHDC1	hsa-mir-93-5p	MIMAT0000093	PAR-CLIP	tarbase
ECHDC1	hsa-mir-200a-3p	MIMAT0000682	HITS-CLIP	tarbase
ECHDC1	hsa-mir-5100	MIMAT0022259	PAR-CLIP	21572407
ECHDC1	hsa-mir-432-5p	MIMAT0002814	HITS-CLIP	tarbase
ECHDC1	hsa-mir-128-3p	MIMAT0000424	HITS-CLIP	tarbase
ECM2	hsa-mir-21-3p	MIMAT0004494	HITS-CLIP	tarbase
EDEM1	hsa-mir-23b-5p	MIMAT0004587	HITS-CLIP	tarbase
EDEM1	hsa-mir-665	MIMAT0004952	HITS-CLIP	tarbase
EDEM1	hsa-mir-92b-3p	MIMAT0003218	HITS-CLIP//PAR-CLIP	22473208|23592263|22012620|21572407
EDEM1	hsa-mir-331-5p	MIMAT0004700	HITS-CLIP	tarbase
EDEM1	hsa-mir-421	MIMAT0003339	HITS-CLIP	tarbase
EDEM1	hsa-mir-330-3p	MIMAT0000751	HITS-CLIP	tarbase
EDEM1	hsa-mir-1301-3p	MIMAT0005797	PAR-CLIP	21572407
EDEM1	hsa-mir-200a-3p	MIMAT0000682	AGO-IP, HITS-CLIP	tarbase
EDEM1	hsa-mir-654-5p	MIMAT0003330	HITS-CLIP	tarbase
EDEM1	hsa-mir-5100	MIMAT0022259	PAR-CLIP	tarbase
EDEM1	hsa-mir-484	MIMAT0002174	HITS-CLIP	tarbase
EDNRA	hsa-mir-200c-3p	MIMAT0000617	Luciferase reporter assay//qRT-PCR//Western blot	23272142
EDNRA	hsa-mir-224-5p	MIMAT0000281	Immunofluorescence//In situ hybridization//Luciferase reporter assay//Northern blot//qRT-PCR//Western blot	20827281
EDNRB	hsa-mir-382-5p	MIMAT0000737	HITS-CLIP	tarbase
EEF1A1	hsa-mir-4763-3p	MIMAT0019913	PAR-CLIP	23592263
EEF1A1	hsa-mir-382-5p	MIMAT0000737	HITS-CLIP	tarbase
EEF1A1	hsa-mir-18a-5p	MIMAT0000072	CLASH	23622248
EEF1A1	hsa-mir-7150	MIMAT0028211	PAR-CLIP	23592263
EEF1A1	hsa-mir-339-5p	MIMAT0000764	CLASH	23622248
EEF1A1	hsa-mir-421	MIMAT0003339	CLASH	23622248
EEF1A1	hsa-mir-665	MIMAT0004952	PAR-CLIP	23592263
EEF1A1	hsa-mir-324-3p	MIMAT0000762	CLASH	23622248
EEF1A1	hsa-mir-93-3p	MIMAT0004509	CLASH	23622248
EEF1A1	hsa-mir-501-5p	MIMAT0002872	CLASH	23622248
EEF1A1	hsa-mir-182-5p	MIMAT0000259	HITS-CLIP	tarbase
EEF1A1	hsa-mir-296-3p	MIMAT0004679	CLASH	23622248
EEF1A1	hsa-mir-21-3p	MIMAT0004494	HITS-CLIP	tarbase
EEF1A1	hsa-mir-4441	MIMAT0018959	PAR-CLIP	23592263
EEF1A1	hsa-mir-484	MIMAT0002174	CLASH	23622248
EEF1A1	hsa-mir-93-5p	MIMAT0000093	CLASH	23622248
EFCAB14	hsa-mir-224-5p	MIMAT0000281	HITS-CLIP	tarbase
EFCAB14	hsa-mir-18a-5p	MIMAT0000072	HITS-CLIP	23313552
EFCAB14	hsa-mir-93-5p	MIMAT0000093	HITS-CLIP//PAR-CLIP//Sequencing	20371350|22473208
EFCAB14	hsa-mir-181d-5p	MIMAT0002821	HITS-CLIP	22473208
EFCAB14	hsa-mir-1292-5p	MIMAT0005943	HITS-CLIP	tarbase
EFCAB14	hsa-mir-92b-3p	MIMAT0003218	PAR-CLIP	tarbase
EFCAB14	hsa-mir-182-5p	MIMAT0000259	Biotin-Microarrays	tarbase
EFCAB14	hsa-mir-629-5p	MIMAT0004810	PAR-CLIP	tarbase
EFCAB14	hsa-mir-149-5p	MIMAT0000450	CLASH	23622248
EFCAB14	hsa-mir-4745-5p	MIMAT0019878	PAR-CLIP	tarbase
EFCAB14	hsa-mir-1301-3p	MIMAT0005797	PAR-CLIP	21572407|20371350
EFCAB14	hsa-mir-20b-5p	MIMAT0001413	HITS-CLIP//PAR-CLIP	22473208|20371350
EFCAB14	hsa-mir-128-3p	MIMAT0000424	HITS-CLIP	tarbase
EFCAB14	hsa-mir-374b-5p	MIMAT0004955	Sequencing	20371350
EFCAB14	hsa-mir-130b-3p	MIMAT0000691	Sequencing	20371350
EFCAB14	hsa-mir-382-5p	MIMAT0000737	HITS-CLIP	tarbase
EFCAB14	hsa-mir-629-3p	MIMAT0003298	HITS-CLIP	tarbase
EFCAB14	hsa-mir-491-5p	MIMAT0002807	PAR-CLIP	tarbase
EFCAB14	hsa-mir-2110	MIMAT0010133	HITS-CLIP, PAR-CLIP	tarbase
EFCAB14	hsa-mir-3609	MIMAT0017986	PAR-CLIP	21572407|20371350
EFCAB14	hsa-mir-625-5p	MIMAT0003294	PAR-CLIP	tarbase
EFCAB14	hsa-mir-484	MIMAT0002174	HITS-CLIP	tarbase
EFCAB14	hsa-mir-939-5p	MIMAT0004982	HITS-CLIP	tarbase
EFCAB14	hsa-mir-4738-3p	MIMAT0019867	HITS-CLIP	tarbase
EFEMP1	hsa-mir-193b-3p	MIMAT0002819	HITS-CLIP	tarbase
EFEMP1	hsa-mir-193a-3p	MIMAT0000459	HITS-CLIP	tarbase
EFEMP1	hsa-mir-214-5p	MIMAT0004564	HITS-CLIP	tarbase
EFNA5	hsa-mir-708-5p	MIMAT0004926	HITS-CLIP	tarbase
EFNA5	hsa-mir-362-5p	MIMAT0000705	HITS-CLIP	23824327
EFNA5	hsa-mir-501-5p	MIMAT0002872	HITS-CLIP	23824327
EIF1	hsa-mir-4690-5p	MIMAT0019779	HITS-CLIP	tarbase
EIF1	hsa-mir-193b-3p	MIMAT0002819	CLASH	23622248
EIF1	hsa-mir-1237-5p	MIMAT0022946	PAR-CLIP	23592263|20371350
EIF1	hsa-mir-4689	MIMAT0019778	PAR-CLIP	20371350
EIF1	hsa-mir-3679-5p	MIMAT0018104	PAR-CLIP	tarbase
EIF1	hsa-mir-6734-5p	MIMAT0027369	PAR-CLIP	23592263|20371350
EIF1	hsa-mir-193a-3p	MIMAT0000459	HITS-CLIP	tarbase
EIF1	hsa-mir-487b-3p	MIMAT0003180	HITS-CLIP	tarbase
EIF1	hsa-mir-183-5p	MIMAT0000261	PAR-CLIP	tarbase
EIF1	hsa-mir-1180-3p	MIMAT0005825	PAR-CLIP	20371350
EIF1	hsa-mir-93-3p	MIMAT0004509	HITS-CLIP	tarbase
EIF1	hsa-mir-345-5p	MIMAT0000772	HITS-CLIP	tarbase
EIF1	hsa-mir-92b-3p	MIMAT0003218	PAR-CLIP	23592263|24398324|23446348|21572407|20371350
EIF1	hsa-mir-6858-5p	MIMAT0027616	PAR-CLIP	20371350
EIF1	hsa-mir-1292-5p	MIMAT0005943	PAR-CLIP	tarbase
EIF1	hsa-mir-18a-5p	MIMAT0000072	HITS-CLIP	tarbase
EIF1	hsa-mir-1301-3p	MIMAT0005797	HITS-CLIP	tarbase
EIF1	hsa-mir-23c	MIMAT0018000	HITS-CLIP	tarbase
EIF1	hsa-mir-425-3p	MIMAT0001343	HITS-CLIP	tarbase
EIF1	hsa-mir-625-5p	MIMAT0003294	HITS-CLIP	tarbase
EIF1	hsa-mir-760	MIMAT0004957	HITS-CLIP	tarbase
EIF1	hsa-mir-8060	MIMAT0030987	PAR-CLIP	23592263|24398324|23446348|21572407|20371350
EIF1	hsa-mir-939-5p	MIMAT0004982	HITS-CLIP	tarbase
EIF3F	hsa-mir-200a-3p	MIMAT0000682	HITS-CLIP	tarbase
EIF3F	hsa-mir-149-5p	MIMAT0000450	PAR-CLIP	23446348
EIF3F	hsa-mir-181d-5p	MIMAT0002821	HITS-CLIP	tarbase
EIF3F	hsa-mir-3187-3p	MIMAT0015069	HITS-CLIP	tarbase
EIF3F	hsa-mir-130b-3p	MIMAT0000691	PAR-CLIP	tarbase
EIF3F	hsa-mir-550a-5p	MIMAT0004800	PAR-CLIP	23446348
EIF3F	hsa-mir-128-3p	MIMAT0000424	HITS-CLIP	tarbase
EIF3F	hsa-mir-93-5p	MIMAT0000093	PAR-CLIP	tarbase
EIF4E2	hsa-mir-224-5p	MIMAT0000281	HITS-CLIP	tarbase
EIF4E2	hsa-mir-205-5p	MIMAT0000266	AGO-IP	tarbase
EIF4E2	hsa-mir-939-5p	MIMAT0004982	HITS-CLIP	tarbase
EIF4E2	hsa-mir-200c-3p	MIMAT0000617	HITS-CLIP	tarbase
EIF4E2	hsa-mir-183-5p	MIMAT0000261	PAR-CLIP	tarbase
EIF4E3	hsa-mir-182-5p	MIMAT0000259	Biotin-Microarrays	tarbase
EIF4E3	hsa-mir-3162-5p	MIMAT0015036	PAR-CLIP	22012620
EIF4EBP2	hsa-mir-182-5p	MIMAT0000259	HITS-CLIP	23824327
EIF4EBP2	hsa-mir-6510-5p	MIMAT0025476	PAR-CLIP	27292025
EIF4EBP2	hsa-mir-183-5p	MIMAT0000261	HITS-CLIP	23824327
EIF4EBP2	hsa-mir-6748-5p	MIMAT0027396	PAR-CLIP	23592263|26701625
EIF4EBP2	hsa-mir-324-5p	MIMAT0000761	HITS-CLIP	tarbase
EIF4EBP2	hsa-mir-18a-5p	MIMAT0000072	CLASH	23622248
EIF4EBP2	hsa-mir-134-5p	MIMAT0000447	HITS-CLIP	23824327
EIF4EBP2	hsa-mir-5196-5p	MIMAT0021128	PAR-CLIP	23592263|26701625
EIF4EBP2	hsa-mir-324-3p	MIMAT0000762	HITS-CLIP	tarbase
EIF4EBP2	hsa-mir-4513	MIMAT0019050	HITS-CLIP	23824327
EIF4EBP2	hsa-mir-6802-5p	MIMAT0027504	PAR-CLIP	23592263|26701625
EIF4EBP2	hsa-mir-760	MIMAT0004957	CLASH	23622248
EIF4EBP2	hsa-mir-708-5p	MIMAT0004926	HITS-CLIP	tarbase
EIF4EBP2	hsa-mir-224-5p	MIMAT0000281	HITS-CLIP	tarbase
EIF4EBP2	hsa-mir-92b-3p	MIMAT0003218	PAR-CLIP	22012620
EIF4EBP2	hsa-mir-1271-5p	MIMAT0005796	HITS-CLIP	23824327
EIF4EBP2	hsa-mir-193a-3p	MIMAT0000459	HITS-CLIP	tarbase
EIF4EBP2	hsa-mir-550a-3p	MIMAT0003257	HITS-CLIP	tarbase
EIF4EBP2	hsa-mir-27b-5p	MIMAT0004588	HITS-CLIP	tarbase
EIF4EBP2	hsa-mir-6815-5p	MIMAT0027530	PAR-CLIP	23592263|26701625
EIF4EBP2	hsa-mir-193b-3p	MIMAT0002819	HITS-CLIP	tarbase
EIF4EBP2	hsa-mir-769-3p	MIMAT0003887	HITS-CLIP	tarbase
EIF4EBP2	hsa-mir-200c-3p	MIMAT0000617	HITS-CLIP	tarbase
EIF4EBP2	hsa-mir-491-5p	MIMAT0002807	HITS-CLIP	tarbase
EIF4EBP2	hsa-mir-93-3p	MIMAT0004509	HITS-CLIP	tarbase
EIF4EBP2	hsa-mir-629-5p	MIMAT0004810	HITS-CLIP	tarbase
EIF4EBP2	hsa-mir-4433b-3p	MIMAT0030414	PAR-CLIP	27292025
EIF5	hsa-mir-149-5p	MIMAT0000450	PAR-CLIP	23446348
EIF5	hsa-mir-148a-3p	MIMAT0000243	HITS-CLIP	tarbase
EIF5	hsa-mir-93-5p	MIMAT0000093	PAR-CLIP	tarbase
EIF5	hsa-mir-128-3p	MIMAT0000424	PAR-CLIP	23446348
EIF5	hsa-mir-191-3p	MIMAT0001618	HITS-CLIP	tarbase
EIF5	hsa-mir-20b-5p	MIMAT0001413	PAR-CLIP	tarbase
EIF5	hsa-mir-193a-3p	MIMAT0000459	HITS-CLIP	tarbase
EIF5	hsa-mir-200a-3p	MIMAT0000682	HITS-CLIP	tarbase
EIF5	hsa-mir-769-3p	MIMAT0003887	PAR-CLIP	tarbase
EIF5	hsa-mir-212-3p	MIMAT0000269	HITS-CLIP	tarbase
EIF5	hsa-mir-5100	MIMAT0022259	PAR-CLIP	23592263
EIF5	hsa-mir-574-5p	MIMAT0004795	HITS-CLIP	tarbase
EIF5	hsa-mir-330-3p	MIMAT0000751	HITS-CLIP	tarbase
EIF5	hsa-mir-629-5p	MIMAT0004810	HITS-CLIP	tarbase
EIF5	hsa-mir-6791-5p	MIMAT0027482	PAR-CLIP	23446348
EIF5	hsa-mir-130b-3p	MIMAT0000691	PAR-CLIP	tarbase
EIF5	hsa-mir-182-5p	MIMAT0000259	HITS-CLIP, Biotin-Microarrays	tarbase
ELMO1	hsa-mir-21-3p	MIMAT0004494	HITS-CLIP	19536157
ELMO1	hsa-mir-128-3p	MIMAT0000424	HITS-CLIP	tarbase
ELOA	hsa-mir-484	MIMAT0002174	CLASH	23622248
ELOA	hsa-mir-4786-5p	MIMAT0019954	PAR-CLIP	20371350
ELOA	hsa-mir-769-5p	MIMAT0003886	PAR-CLIP	20371350
ELOA	hsa-mir-193b-3p	MIMAT0002819	CLASH	23622248
ELOA	hsa-mir-92b-3p	MIMAT0003218	PAR-CLIP	21572407
ELP2	hsa-mir-4673	MIMAT0019755	HITS-CLIP	23824327|19536157
ELP2	hsa-mir-3178	MIMAT0015055	HITS-CLIP	23824327
ELP2	hsa-mir-148a-3p	MIMAT0000243	HITS-CLIP	tarbase
ELP2	hsa-mir-6847-5p	MIMAT0027594	PAR-CLIP	22100165
ELP2	hsa-mir-4689	MIMAT0019778	PAR-CLIP	22100165
ELP2	hsa-mir-484	MIMAT0002174	HITS-CLIP	23824327
ELP2	hsa-mir-1224-5p	MIMAT0005458	PAR-CLIP	22100165
ELP2	hsa-mir-6858-5p	MIMAT0027616	PAR-CLIP	22100165
ELP2	hsa-mir-210-3p	MIMAT0000267	PAR-CLIP	tarbase
ELP2	hsa-mir-4505	MIMAT0019041	HITS-CLIP	23824327
EMB	hsa-mir-769-3p	MIMAT0003887	PAR-CLIP	21572407
EMP2	hsa-mir-5703	MIMAT0022496	HITS-CLIP	23313552
EMP2	hsa-mir-3187-3p	MIMAT0015069	HITS-CLIP	23824327
EMP2	hsa-mir-324-3p	MIMAT0000762	HITS-CLIP	tarbase
EMP2	hsa-mir-148a-3p	MIMAT0000243	HITS-CLIP	tarbase
EMP2	hsa-mir-214-5p	MIMAT0004564	HITS-CLIP	23824327
EMP2	hsa-mir-18a-5p	MIMAT0000072	PAR-CLIP	tarbase
EMP2	hsa-mir-1290	MIMAT0005880	HITS-CLIP	23824327
EMP2	hsa-mir-6880-5p	MIMAT0027660	PAR-CLIP	22012620
EMP2	hsa-mir-4516	MIMAT0019053	HITS-CLIP	23313552
ENG	hsa-mir-6816-5p	MIMAT0027532	PAR-CLIP	23592263
ENG	hsa-mir-6722-3p	MIMAT0025854	PAR-CLIP	23592263
ENG	hsa-mir-23b-5p	MIMAT0004587	HITS-CLIP	tarbase
ENG	hsa-mir-3180	MIMAT0018178	PAR-CLIP	23592263
ENG	hsa-mir-4763-3p	MIMAT0019913	PAR-CLIP	23592263
ENG	hsa-mir-658	MIMAT0003336	PAR-CLIP	23592263
ENG	hsa-mir-3180-3p	MIMAT0015058	PAR-CLIP	23592263
ENG	hsa-mir-25-5p	MIMAT0004498	PAR-CLIP	23592263
ENPP2	hsa-mir-1180-3p	MIMAT0005825	HITS-CLIP	tarbase
ENPP2	hsa-mir-148b-3p	MIMAT0000759	HITS-CLIP	tarbase
ENPP2	hsa-mir-550a-3p	MIMAT0003257	HITS-CLIP	tarbase
ENPP2	hsa-mir-324-3p	MIMAT0000762	HITS-CLIP	tarbase
ENPP2	hsa-mir-152-3p	MIMAT0000438	HITS-CLIP	tarbase
ENPP2	hsa-mir-148a-3p	MIMAT0000243	HITS-CLIP	tarbase
ENPP2	hsa-mir-18a-5p	MIMAT0000072	HITS-CLIP	tarbase
ENPP2	hsa-mir-132-3p	MIMAT0000426	HITS-CLIP	tarbase
ENPP2	hsa-mir-330-3p	MIMAT0000751	HITS-CLIP	tarbase
ENPP2	hsa-mir-212-3p	MIMAT0000269	HITS-CLIP	tarbase
ENPP2	hsa-mir-1184	MIMAT0005829	PAR-CLIP	22012620
ENPP4	hsa-mir-130b-3p	MIMAT0000691	PAR-CLIP	21572407
ENPP4	hsa-mir-484	MIMAT0002174	HITS-CLIP	tarbase
ENPP4	hsa-mir-205-5p	MIMAT0000266	HITS-CLIP	22473208
ENPP4	hsa-mir-214-5p	MIMAT0004564	HITS-CLIP	tarbase
ENPP4	hsa-mir-200c-3p	MIMAT0000617	HITS-CLIP	tarbase
ENPP4	hsa-mir-132-3p	MIMAT0000426	HITS-CLIP	tarbase
ENTPD1	hsa-mir-504-3p	MIMAT0026612	HITS-CLIP	23824327
ENTPD1	hsa-mir-2110	MIMAT0010133	PAR-CLIP	tarbase
ENTPD1	hsa-mir-93-3p	MIMAT0004509	PAR-CLIP	tarbase
ENTPD1	hsa-mir-671-5p	MIMAT0003880	PAR-CLIP	20371350
ENTPD1	hsa-mir-6720-5p	MIMAT0027345	HITS-CLIP	23824327
ENTPD1	hsa-mir-6860	MIMAT0027622	HITS-CLIP	23824327
ENTPD1	hsa-mir-6833-5p	MIMAT0027566	PAR-CLIP	20371350
EOGT	hsa-mir-200a-3p	MIMAT0000682	HITS-CLIP	tarbase
EOGT	hsa-mir-574-5p	MIMAT0004795	HITS-CLIP	27418678
EOGT	hsa-mir-152-3p	MIMAT0000438	PAR-CLIP	23592263|21572407|27292025
EOGT	hsa-mir-148a-3p	MIMAT0000243	PAR-CLIP	23592263|21572407|27292025
EOGT	hsa-mir-27b-5p	MIMAT0004588	HITS-CLIP	tarbase
EOGT	hsa-mir-642b-3p	MIMAT0018444	PAR-CLIP	23592263|21572407|27292025
EOGT	hsa-mir-130b-3p	MIMAT0000691	PAR-CLIP	23592263|21572407|27292025
EOGT	hsa-mir-148b-3p	MIMAT0000759	PAR-CLIP	23592263|21572407|27292025
EOGT	hsa-mir-642a-3p	MIMAT0020924	PAR-CLIP	23592263|21572407|27292025
EPAS1	hsa-mir-200a-5p	MIMAT0001620	HITS-CLIP	tarbase
EPAS1	hsa-mir-432-5p	MIMAT0002814	HITS-CLIP	tarbase
EPAS1	hsa-mir-128-3p	MIMAT0000424	HITS-CLIP	tarbase
EPAS1	hsa-mir-21-3p	MIMAT0004494	HITS-CLIP	tarbase
EPAS1	hsa-mir-1292-5p	MIMAT0005943	HITS-CLIP	tarbase
EPAS1	hsa-mir-933	MIMAT0004976	HITS-CLIP	tarbase
EPAS1	hsa-mir-744-5p	MIMAT0004945	HITS-CLIP	tarbase
EPAS1	hsa-mir-150-3p	MIMAT0004610	HITS-CLIP	tarbase
EPAS1	hsa-mir-769-3p	MIMAT0003887	HITS-CLIP	tarbase
EPAS1	hsa-mir-148a-3p	MIMAT0000243	HITS-CLIP	tarbase
EPAS1	hsa-mir-93-3p	MIMAT0004509	HITS-CLIP	tarbase
EPAS1	hsa-mir-182-5p	MIMAT0000259	HITS-CLIP	tarbase
EPAS1	hsa-mir-152-3p	MIMAT0000438	HITS-CLIP	tarbase
EPAS1	hsa-mir-625-5p	MIMAT0003294	HITS-CLIP	tarbase
EPB41L2	hsa-mir-148b-3p	MIMAT0000759	HITS-CLIP	tarbase
EPB41L4A	hsa-mir-23c	MIMAT0018000	HITS-CLIP	tarbase
EPB41L4A	hsa-mir-939-5p	MIMAT0004982	HITS-CLIP	tarbase
EPB41L5	hsa-mir-665	MIMAT0004952	HITS-CLIP	tarbase
EPDR1	hsa-mir-23c	MIMAT0018000	HITS-CLIP	tarbase
EPDR1	hsa-mir-183-5p	MIMAT0000261	PAR-CLIP	tarbase
EPDR1	hsa-mir-106b-3p	MIMAT0004672	HITS-CLIP	tarbase
EPDR1	hsa-mir-152-3p	MIMAT0000438	PAR-CLIP	tarbase
EPDR1	hsa-mir-128-3p	MIMAT0000424	PAR-CLIP	tarbase
EPDR1	hsa-mir-374b-5p	MIMAT0004955	HITS-CLIP	23313552
EPDR1	hsa-mir-629-3p	MIMAT0003298	HITS-CLIP	23313552
EPDR1	hsa-mir-148a-3p	MIMAT0000243	PAR-CLIP	tarbase
EPDR1	hsa-mir-224-5p	MIMAT0000281	HITS-CLIP	tarbase
EPDR1	hsa-mir-200c-3p	MIMAT0000617	PAR-CLIP	tarbase
EPDR1	hsa-mir-18a-5p	MIMAT0000072	HITS-CLIP	tarbase
EPDR1	hsa-mir-148b-3p	MIMAT0000759	PAR-CLIP, Microarrays	tarbase
EPOR	hsa-mir-760	MIMAT0004957	HITS-CLIP	tarbase
EPOR	hsa-mir-1307-3p	MIMAT0005951	HITS-CLIP	tarbase
EPS15	hsa-mir-1301-3p	MIMAT0005797	HITS-CLIP	tarbase
EPS15	hsa-mir-128-3p	MIMAT0000424	HITS-CLIP	tarbase
EPS15	hsa-mir-650	MIMAT0003320	HITS-CLIP	tarbase
EPS15	hsa-mir-148b-3p	MIMAT0000759	PAR-CLIP, HITS-CLIP	tarbase
EPS15	hsa-mir-182-5p	MIMAT0000259	Biotin-Microarrays, HITS-CLIP	tarbase
EPS15	hsa-mir-181d-5p	MIMAT0002821	HITS-CLIP	22473208
EPS15	hsa-mir-148a-3p	MIMAT0000243	PAR-CLIP	tarbase
EPS15	hsa-mir-130b-3p	MIMAT0000691	PAR-CLIP	tarbase
EPS15	hsa-mir-152-3p	MIMAT0000438	PAR-CLIP	tarbase
ERAP2	hsa-mir-664a-5p	MIMAT0005948	PAR-CLIP	tarbase
ERAP2	hsa-mir-1307-3p	MIMAT0005951	HITS-CLIP	23824327
ERAP2	hsa-mir-27b-5p	MIMAT0004588	PAR-CLIP	22291592
ERAP2	hsa-mir-193a-3p	MIMAT0000459	HITS-CLIP	tarbase
ERAP2	hsa-mir-1247-3p	MIMAT0022721	HITS-CLIP	23824327
ERAP2	hsa-mir-629-5p	MIMAT0004810	HITS-CLIP	23824327
ERGIC1	hsa-mir-1307-3p	MIMAT0005951	HITS-CLIP	23824327
ERGIC1	hsa-mir-27b-5p	MIMAT0004588	HITS-CLIP	tarbase
ERGIC1	hsa-mir-6797-5p	MIMAT0027494	PAR-CLIP	27292025
ERGIC1	hsa-mir-504-3p	MIMAT0026612	HITS-CLIP	23824327
ERGIC1	hsa-mir-128-3p	MIMAT0000424	HITS-CLIP	tarbase
ERGIC1	hsa-mir-149-5p	MIMAT0000450	HITS-CLIP	23824327
ERGIC1	hsa-mir-362-5p	MIMAT0000705	HITS-CLIP	tarbase
ERGIC1	hsa-mir-18a-5p	MIMAT0000072	HITS-CLIP	tarbase
ERGIC1	hsa-mir-106b-3p	MIMAT0004672	CLASH	23622248
[truncated: 5,489 more rows]

## Sheet: SQ-dn DEM targets
Downregulated DEM targets in SQ						Metascape of Downregulated DEM targets in SQ
Target	ID	Accession	Experiment	Literature		GroupID	Category	Term	Description	LogP	Log(q-value)	Genes	Symbols	InTerm_InList
ABCA13	hsa-mir-195-5p	MIMAT0000461	HITS-CLIP	tarbase		1_Summary	GO Biological Processes	GO:1901987	regulation of cell cycle phase transition	-12.3088	-8.11303	332,675,983,991,993,1019,1021,1111,4361,4869,5591,5888,5933,6597,7272,8563,9928,10926,25896,27339,51512,51692,54888,55159,55920,144455,6683,7039,7474,9493,9918,29127,3280,10018,898,4605,5111,5127,148362,203068,2932,2131,3070,8607,10096,136647,205564,259266,23170,3486,5366,143686,5296,6929	BIRC5,BRCA2,CDK1,CDC20,CDC25A,CDK4,CDK6,CHEK1,MRE11,NPM1,PRKDC,RAD51,RBL1,SMARCA4,TTK,THOC5,KIF14,DBF4,INTS7,PRPF19,GTSE1,CPSF3,NSUN2,RFWD3,RCC2,E2F7,SPAST,TGFA,WNT5A,KIF23,NCAPD2,RACGAP1,HES1,BCL2L11,CCNE1,MYBL2,PCNA,CDK16,BROX,TUBB,GSK3B,EXT1,HELLS,RUVBL1,ACTR3,MPLKIP,SENP5,ASPM,TTLL12,IGFBP3,PMAIP1,SESN3,PIK3R2,TCF3	54/-
ABCC5	hsa-mir-195-5p	MIMAT0000461	HITS-CLIP	tarbase		1_Member	GO Biological Processes	GO:1901987	regulation of cell cycle phase transition	-12.3088	-8.11303	332,675,983,991,993,1019,1021,1111,4361,4869,5591,5888,5933,6597,7272,8563,9928,10926,25896,27339,51512,51692,54888,55159,55920,144455	BIRC5,BRCA2,CDK1,CDC20,CDC25A,CDK4,CDK6,CHEK1,MRE11,NPM1,PRKDC,RAD51,RBL1,SMARCA4,TTK,THOC5,KIF14,DBF4,INTS7,PRPF19,GTSE1,CPSF3,NSUN2,RFWD3,RCC2,E2F7	26/456
ACP1	hsa-mir-195-5p	MIMAT0000461	HITS-CLIP	tarbase		1_Member	GO Biological Processes	GO:0010564	regulation of cell cycle process	-11.693	-7.79822	332,675,983,991,993,1019,1021,1111,4361,4869,5591,5888,5933,6597,6683,7039,7272,7474,8563,9493,9918,9928,10926,25896,27339,29127,51512,51692,54888,55159,55920,144455	BIRC5,BRCA2,CDK1,CDC20,CDC25A,CDK4,CDK6,CHEK1,MRE11,NPM1,PRKDC,RAD51,RBL1,SMARCA4,SPAST,TGFA,TTK,WNT5A,THOC5,KIF23,NCAPD2,KIF14,DBF4,INTS7,PRPF19,RACGAP1,GTSE1,CPSF3,NSUN2,RFWD3,RCC2,E2F7	32/746
ACTR3	hsa-mir-195-5p	MIMAT0000461	HITS-CLIP	tarbase		1_Member	GO Biological Processes	GO:0045787	positive regulation of cell cycle	-11.2405	-7.59225	332,675,983,991,993,1019,1111,3280,4869,6683,7039,7474,8563,9493,9918,9928,10018,10926,29127,51692,55920,144455	BIRC5,BRCA2,CDK1,CDC20,CDC25A,CDK4,CHEK1,HES1,NPM1,SPAST,TGFA,WNT5A,THOC5,KIF23,NCAPD2,KIF14,BCL2L11,DBF4,RACGAP1,CPSF3,RCC2,E2F7	22/353
ADAM23	hsa-mir-195-5p	MIMAT0000461	HITS-CLIP	tarbase		1_Member	GO Biological Processes	GO:1903047	mitotic cell cycle process	-11.0613	-7.5644	332,675,898,983,991,993,1019,1021,1111,4361,4605,5111,5127,5591,5888,6683,7272,9493,9918,9928,10926,29127,51512,55159,144455,148362	BIRC5,BRCA2,CCNE1,CDK1,CDC20,CDC25A,CDK4,CDK6,CHEK1,MRE11,MYBL2,PCNA,CDK16,PRKDC,RAD51,SPAST,TTK,KIF23,NCAPD2,KIF14,DBF4,RACGAP1,GTSE1,RFWD3,E2F7,BROX	26/518
AHNAK2	hsa-mir-195-5p	MIMAT0000461	PAR-CLIP	20371350		1_Member	GO Biological Processes	GO:0000278	mitotic cell cycle	-10.2129	-6.86214	332,675,898,983,991,993,1019,1021,1111,4361,4605,5111,5127,5591,5888,6683,7272,9493,9918,9928,10926,29127,51512,55159,144455,148362,203068	BIRC5,BRCA2,CCNE1,CDK1,CDC20,CDC25A,CDK4,CDK6,CHEK1,MRE11,MYBL2,PCNA,CDK16,PRKDC,RAD51,SPAST,TTK,KIF23,NCAPD2,KIF14,DBF4,RACGAP1,GTSE1,RFWD3,E2F7,BROX,TUBB	27/611
AKR1B10	hsa-mir-195-5p	MIMAT0000461	PAR-CLIP	23446348|20371350		1_Member	GO Biological Processes	GO:0090068	positive regulation of cell cycle process	-10.0071	-6.71532	332,983,991,993,1019,4869,6683,7039,7474,8563,9493,9918,9928,10926,29127,51692,55920,144455	BIRC5,CDK1,CDC20,CDC25A,CDK4,NPM1,SPAST,TGFA,WNT5A,THOC5,KIF23,NCAPD2,KIF14,DBF4,RACGAP1,CPSF3,RCC2,E2F7	18/261
ALDOA	hsa-mir-195-5p	MIMAT0000461	HITS-CLIP	tarbase		1_Member	KEGG Pathway	hsa04110	Cell cycle	-8.33971	-5.39416	898,983,991,993,1019,1021,1111,2932,5111,5591,5933,7272,10926	CCNE1,CDK1,CDC20,CDC25A,CDK4,CDK6,CHEK1,GSK3B,PCNA,PRKDC,RBL1,TTK,DBF4	13/157
ANKRD46	hsa-mir-195-5p	MIMAT0000461	HITS-CLIP	tarbase		1_Member	GO Biological Processes	GO:0051301	cell division	-8.18968	-5.27262	332,898,983,991,993,1019,1021,2131,3070,6683,8607,9493,9918,9928,10096,29127,54888,55920,136647,203068,205564,259266	BIRC5,CCNE1,CDK1,CDC20,CDC25A,CDK4,CDK6,EXT1,HELLS,SPAST,RUVBL1,KIF23,NCAPD2,KIF14,ACTR3,RACGAP1,NSUN2,RCC2,MPLKIP,TUBB,SENP5,ASPM	22/512
ANLN	hsa-mir-30a-5p	MIMAT0000087	HITS-CLIP, PAR-CLIP	tarbase		1_Member	GO Biological Processes	GO:0007346	regulation of mitotic cell cycle	-8.09844	-5.20366	332,675,983,991,993,1019,1021,1111,3280,4361,5591,5933,6597,7039,7272,9928,23170,51512,51692,55159,55920,144455	BIRC5,BRCA2,CDK1,CDC20,CDC25A,CDK4,CDK6,CHEK1,HES1,MRE11,PRKDC,RBL1,SMARCA4,TGFA,TTK,KIF14,TTLL12,GTSE1,CPSF3,RFWD3,RCC2,E2F7	22/518
ANLN	hsa-mir-195-5p	MIMAT0000461	HITS-CLIP, Microarrays	tarbase		1_Member	GO Biological Processes	GO:1901990	regulation of mitotic cell cycle phase transition	-7.88359	-5.02453	332,983,991,993,1019,1021,1111,4361,5591,5933,6597,7272,9928,51512,51692,55159,55920,144455	BIRC5,CDK1,CDC20,CDC25A,CDK4,CDK6,CHEK1,MRE11,PRKDC,RBL1,SMARCA4,TTK,KIF14,GTSE1,CPSF3,RFWD3,RCC2,E2F7	18/355
ANP32E	hsa-mir-30a-5p	MIMAT0000087	PAR-CLIP, Microarrays	tarbase		1_Member	KEGG Pathway	hsa04115	p53 signaling pathway	-7.45119	-4.67035	898,983,1019,1021,1111,3486,5366,51512,143686	CCNE1,CDK1,CDK4,CDK6,CHEK1,IGFBP3,PMAIP1,GTSE1,SESN3	9/73
ANP32E	hsa-mir-4433b-5p	MIMAT0030413	PAR-CLIP	20371350		1_Member	KEGG Pathway	hsa04218	Cellular senescence	-6.43557	-3.80847	898,983,993,1019,1021,1111,3486,4361,4605,5296,5933	CCNE1,CDK1,CDC25A,CDK4,CDK6,CHEK1,IGFBP3,MRE11,MYBL2,PIK3R2,RBL1	11/156
AP1G1	hsa-mir-30a-5p	MIMAT0000087	PAR-CLIP, HITS-CLIP	tarbase		1_Member	GO Biological Processes	GO:0044772	mitotic cell cycle phase transition	-5.35675	-2.99344	898,983,993,1019,1021,1111,5127,6683,10926,144455	CCNE1,CDK1,CDC25A,CDK4,CDK6,CHEK1,CDK16,SPAST,DBF4,E2F7	10/163
AP1G1	hsa-mir-4487	MIMAT0019021	PAR-CLIP	22012620		1_Member	GO Biological Processes	GO:0044770	cell cycle phase transition	-5.10548	-2.80729	898,983,993,1019,1021,1111,5127,6683,10926,144455	CCNE1,CDK1,CDC25A,CDK4,CDK6,CHEK1,CDK16,SPAST,DBF4,E2F7	10/174
ARHGEF4	hsa-mir-4487	MIMAT0019021	HITS-CLIP	tarbase		1_Member	GO Biological Processes	GO:0000082	G1/S transition of mitotic cell cycle	-4.76729	-2.52215	898,993,1019,1021,5127,10926,144455	CCNE1,CDC25A,CDK4,CDK6,CDK16,DBF4,E2F7	7/84
ASPM	hsa-mir-195-5p	MIMAT0000461	HITS-CLIP, Microarrays	tarbase		1_Member	GO Biological Processes	GO:0044843	cell cycle G1/S phase transition	-4.70021	-2.47287	898,993,1019,1021,5127,10926,144455	CCNE1,CDC25A,CDK4,CDK6,CDK16,DBF4,E2F7	7/86
ASXL1	hsa-mir-6732-5p	MIMAT0027365	PAR-CLIP	23592263		1_Member	KEGG Pathway	hsa05203	Viral carcinogenesis	-3.76473	-1.7811	898,983,991,1019,1021,1111,5296,5366,5933	CCNE1,CDK1,CDC20,CDK4,CDK6,CHEK1,PIK3R2,PMAIP1,RBL1	9/204
ASXL1	hsa-mir-195-5p	MIMAT0000461	HITS-CLIP	22473208		1_Member	KEGG Pathway	hsa05166	Human T-cell leukemia virus 1 infection	-1.67918	-0.326593	898,991,1019,1111,5296,6929	CCNE1,CDC20,CDK4,CHEK1,PIK3R2,TCF3	6/222
ATL2	hsa-mir-30a-5p	MIMAT0000087	Proteomics	18668040		2_Summary	GO Biological Processes	GO:0006259	DNA metabolic process	-11.186	-7.59225	675,898,983,1111,2139,3070,3838,4015,4361,4841,4869,5111,5557,5591,5888,6749,6929,7335,7374,8607,10036,10213,10498,10926,23198,27339,29089,55159,55704,79075,80312,165918,5366,10018,23468,25896,51512,54541,144455,200933,3836,6597,10575,23450,2023,2932,5074,7474,8563,79109,83999	BRCA2,CCNE1,CDK1,CHEK1,EYA2,HELLS,KPNA2,LOX,MRE11,NONO,NPM1,PCNA,PRIM1,PRKDC,RAD51,SSRP1,TCF3,UBE2V1,UNG,RUVBL1,CHAF1A,PSMD14,CARM1,DBF4,PSME4,PRPF19,UBE2T,RFWD3,CCDC88A,DSCC1,TET1,RNF168,PMAIP1,BCL2L11,CBX5,INTS7,GTSE1,DDIT4,E2F7,FBXO45,KPNA1,SMARCA4,CCT4,SF3B3,ENO1,GSK3B,PAWR,WNT5A,THOC5,MAPKAP1,KREMEN1	51/-
ATL3	hsa-mir-30a-5p	MIMAT0000087	HITS-CLIP, PAR-CLIP	tarbase		2_Member	GO Biological Processes	GO:0006259	DNA metabolic process	-11.186	-7.59225	675,898,983,1111,2139,3070,3838,4015,4361,4841,4869,5111,5557,5591,5888,6749,6929,7335,7374,8607,10036,10213,10498,10926,23198,27339,29089,55159,55704,79075,80312,165918	BRCA2,CCNE1,CDK1,CHEK1,EYA2,HELLS,KPNA2,LOX,MRE11,NONO,NPM1,PCNA,PRIM1,PRKDC,RAD51,SSRP1,TCF3,UBE2V1,UNG,RUVBL1,CHAF1A,PSMD14,CARM1,DBF4,PSME4,PRPF19,UBE2T,RFWD3,CCDC88A,DSCC1,TET1,RNF168	32/780
ATP11B	hsa-mir-30a-5p	MIMAT0000087	PAR-CLIP	tarbase		2_Member	GO Biological Processes	GO:0006974	DNA damage response	-9.53033	-6.33452	675,983,1111,2139,4361,4841,4869,5111,5366,5591,5888,6749,7335,7374,8607,10018,10036,10213,23198,23468,25896,27339,29089,51512,54541,55159,144455,165918,200933	BRCA2,CDK1,CHEK1,EYA2,MRE11,NONO,NPM1,PCNA,PMAIP1,PRKDC,RAD51,SSRP1,UBE2V1,UNG,RUVBL1,BCL2L11,CHAF1A,PSMD14,PSME4,CBX5,INTS7,PRPF19,UBE2T,GTSE1,DDIT4,RFWD3,E2F7,RNF168,FBXO45	29/753
ATP13A3	hsa-mir-30a-5p	MIMAT0000087	PAR-CLIP	tarbase		2_Member	GO Biological Processes	GO:0006260	DNA replication	-8.99463	-5.85754	675,898,983,1111,4361,5111,5557,5888,6749,10036,10498,10926,55159,55704,79075	BRCA2,CCNE1,CDK1,CHEK1,MRE11,PCNA,PRIM1,RAD51,SSRP1,CHAF1A,CARM1,DBF4,RFWD3,CCDC88A,DSCC1	15/198
ATP13A3	hsa-mir-195-5p	MIMAT0000461	HITS-CLIP	22473208		2_Member	GO Biological Processes	GO:0006281	DNA repair	-7.62657	-4.79248	675,983,1111,2139,4361,4841,4869,5111,5591,5888,6749,7335,7374,8607,10036,10213,23198,27339,29089,55159,165918	BRCA2,CDK1,CHEK1,EYA2,MRE11,NONO,NPM1,PCNA,PRKDC,RAD51,SSRP1,UBE2V1,UNG,RUVBL1,CHAF1A,PSMD14,PSME4,PRPF19,UBE2T,RFWD3,RNF168	21/503
ATP2A2	hsa-mir-30a-5p	MIMAT0000087	HITS-CLIP//Proteomics//pSILAC	18668040|23313552		2_Member	GO Biological Processes	GO:0051052	regulation of DNA metabolic process	-6.54569	-3.89394	983,1111,2139,3836,3838,4361,4869,5111,5591,5888,6597,7335,8607,10575,10926,23450,55704,79075,144455,165918	CDK1,CHEK1,EYA2,KPNA1,KPNA2,MRE11,NPM1,PCNA,PRKDC,RAD51,SMARCA4,UBE2V1,RUVBL1,CCT4,DBF4,SF3B3,CCDC88A,DSCC1,E2F7,RNF168	20/533
ATP2A2	hsa-mir-195-5p	MIMAT0000461	HITS-CLIP	tarbase		2_Member	GO Biological Processes	GO:0080135	regulation of cellular response to stress	-6.4245	-3.80847	675,1111,2023,2139,2932,4841,4869,5074,5111,5366,5591,5888,6597,7335,7474,8563,8607,10018,23450,55159,79109,83999,165918	BRCA2,CHEK1,ENO1,EYA2,GSK3B,NONO,NPM1,PAWR,PCNA,PMAIP1,PRKDC,RAD51,SMARCA4,UBE2V1,WNT5A,THOC5,RUVBL1,BCL2L11,SF3B3,RFWD3,MAPKAP1,KREMEN1,RNF168	23/700
AVL9	hsa-mir-30a-5p	MIMAT0000087	HITS-CLIP	22473208		2_Member	GO Biological Processes	GO:0051054	positive regulation of DNA metabolic process	-5.07608	-2.78335	983,2139,4361,5111,5591,5888,6597,8607,10575,10926,79075,144455,165918	CDK1,EYA2,MRE11,PCNA,PRKDC,RAD51,SMARCA4,RUVBL1,CCT4,DBF4,DSCC1,E2F7,RNF168	13/302
AVL9	hsa-mir-195-5p	MIMAT0000461	PAR-CLIP	23592263|24398324|20371350		2_Member	GO Biological Processes	GO:0006282	regulation of DNA repair	-4.31412	-2.19018	1111,2139,5111,5591,5888,6597,7335,8607,23450,165918	CHEK1,EYA2,PCNA,PRKDC,RAD51,SMARCA4,UBE2V1,RUVBL1,SF3B3,RNF168	10/215
B3GNT5	hsa-mir-30a-5p	MIMAT0000087	Chimeric fragments, Microarrays	tarbase		2_Member	GO Biological Processes	GO:0045739	positive regulation of DNA repair	-2.8143	-1.08255	2139,5111,5591,6597,8607,165918	EYA2,PCNA,PRKDC,SMARCA4,RUVBL1,RNF168	6/128
B4GALT4	hsa-mir-30a-5p	MIMAT0000087	HITS-CLIP	tarbase		3_Summary	GO Biological Processes	GO:0000280	nuclear division	-10.5854	-7.16778	332,675,898,991,4361,4605,5888,6683,7272,7474,9493,9918,9928,10018,10096,23353,29127,55706,148362,259266,8780,55839,203068,440270,54888,983,5111,5591,8607,79075,3206,5127,8087,8879,23198	BIRC5,BRCA2,CCNE1,CDC20,MRE11,MYBL2,RAD51,SPAST,TTK,WNT5A,KIF23,NCAPD2,KIF14,BCL2L11,ACTR3,SUN1,RACGAP1,NDC1,BROX,ASPM,RIOK3,CENPN,TUBB,GOLGA8B,NSUN2,CDK1,PCNA,PRKDC,RUVBL1,DSCC1,HOXA10,CDK16,FXR1,SGPL1,PSME4	35/-
BCL11A	hsa-mir-30a-5p	MIMAT0000087	Luciferase reporter assay//Western blot	23758992		3_Member	GO Biological Processes	GO:0000280	nuclear division	-10.5854	-7.16778	332,675,898,991,4361,4605,5888,6683,7272,7474,9493,9918,9928,10018,10096,23353,29127,55706,148362,259266	BIRC5,BRCA2,CCNE1,CDC20,MRE11,MYBL2,RAD51,SPAST,TTK,WNT5A,KIF23,NCAPD2,KIF14,BCL2L11,ACTR3,SUN1,RACGAP1,NDC1,BROX,ASPM	20/308
BCL2L11	hsa-mir-195-5p	MIMAT0000461	Microarray//Northern blot	16331254		3_Member	GO Biological Processes	GO:0048285	organelle fission	-9.9569	-6.71532	332,675,898,991,4361,4605,5888,6683,7272,7474,9493,9918,9928,10018,10096,23353,29127,55706,148362,259266	BIRC5,BRCA2,CCNE1,CDC20,MRE11,MYBL2,RAD51,SPAST,TTK,WNT5A,KIF23,NCAPD2,KIF14,BCL2L11,ACTR3,SUN1,RACGAP1,NDC1,BROX,ASPM	20/334
BDH1	hsa-mir-30a-5p	MIMAT0000087	pSILAC	tarbase		3_Member	GO Biological Processes	GO:0007059	chromosome segregation	-8.3347	-5.39416	332,898,991,4361,4605,7272,8780,9493,9918,9928,10096,23353,29127,55706,55839,203068,259266,440270	BIRC5,CCNE1,CDC20,MRE11,MYBL2,TTK,RIOK3,KIF23,NCAPD2,KIF14,ACTR3,SUN1,RACGAP1,NDC1,CENPN,TUBB,ASPM,GOLGA8B	18/332
BHLHE40	hsa-mir-195-5p	MIMAT0000461	HITS-CLIP	22473208		3_Member	GO Biological Processes	GO:1903046	meiotic cell cycle process	-7.56714	-4.75533	675,898,4361,5888,7272,7474,9918,10018,10096,23353,54888,55706,259266	BRCA2,CCNE1,MRE11,RAD51,TTK,WNT5A,NCAPD2,BCL2L11,ACTR3,SUN1,NSUN2,NDC1,ASPM	13/182
BHLHE40	hsa-mir-6750-5p	MIMAT0027400	HITS-CLIP	23824327		3_Member	GO Biological Processes	GO:0098813	nuclear chromosome segregation	-7.11143	-4.36277	332,898,991,4361,4605,7272,9493,9918,9928,10096,23353,29127,55706,259266	BIRC5,CCNE1,CDC20,MRE11,MYBL2,TTK,KIF23,NCAPD2,KIF14,ACTR3,SUN1,RACGAP1,NDC1,ASPM	14/235
BIK	hsa-mir-195-5p	MIMAT0000461	AGO-IP	tarbase		3_Member	GO Biological Processes	GO:0051276	chromosome organization	-6.63794	-3.96064	332,675,898,983,991,4361,4605,5111,5591,5888,8607,9493,9918,9928,23353,29127,55706,55839,79075	BIRC5,BRCA2,CCNE1,CDK1,CDC20,MRE11,MYBL2,PCNA,PRKDC,RAD51,RUVBL1,KIF23,NCAPD2,KIF14,SUN1,RACGAP1,NDC1,CENPN,DSCC1	19/477
BIRC5	hsa-mir-195-5p	MIMAT0000461	Luciferase reporter assay//qRT-PCR	24520312		3_Member	GO Biological Processes	GO:0140013	meiotic nuclear division	-6.24479	-3.70218	675,898,4361,5888,7272,7474,10018,10096,23353,55706,259266	BRCA2,CCNE1,MRE11,RAD51,TTK,WNT5A,BCL2L11,ACTR3,SUN1,NDC1,ASPM	11/163
BRCA2	hsa-mir-30a-5p	MIMAT0000087	PAR-CLIP	tarbase		3_Member	GO Biological Processes	GO:0051321	meiotic cell cycle	-6.09277	-3.59592	675,898,4361,5888,7272,7474,9918,10018,10096,23353,54888,55706,259266	BRCA2,CCNE1,MRE11,RAD51,TTK,WNT5A,NCAPD2,BCL2L11,ACTR3,SUN1,NSUN2,NDC1,ASPM	13/244
BRI3BP	hsa-mir-195-5p	MIMAT0000461	HITS-CLIP	tarbase		3_Member	GO Biological Processes	GO:0070192	chromosome organization involved in meiotic cell cycle	-4.41278	-2.26618	898,4361,5888,9918,23353,55706	CCNE1,MRE11,RAD51,NCAPD2,SUN1,NDC1	6/65
BROX	hsa-mir-30a-5p	MIMAT0000087	PAR-CLIP	tarbase		3_Member	GO Biological Processes	GO:0045132	meiotic chromosome segregation	-4.36072	-2.22936	898,4361,7272,10096,23353,55706,259266	CCNE1,MRE11,TTK,ACTR3,SUN1,NDC1,ASPM	7/97
BYSL	hsa-mir-195-5p	MIMAT0000461	HITS-CLIP	tarbase		3_Member	GO Biological Processes	GO:0007127	meiosis I	-3.68847	-1.72565	675,898,4361,5888,10018,23353,55706	BRCA2,CCNE1,MRE11,RAD51,BCL2L11,SUN1,NDC1	7/124
C19orf48	hsa-mir-195-5p	MIMAT0000461	HITS-CLIP	tarbase		3_Member	GO Biological Processes	GO:0061982	meiosis I cell cycle process	-3.66698	-1.70921	675,898,4361,5888,10018,23353,55706	BRCA2,CCNE1,MRE11,RAD51,BCL2L11,SUN1,NDC1	7/125
C21orf91	hsa-mir-30a-5p	MIMAT0000087	PAR-CLIP	tarbase		3_Member	GO Biological Processes	GO:0007129	homologous chromosome pairing at meiosis	-2.7703	-1.05449	898,4361,23353,55706	CCNE1,MRE11,SUN1,NDC1	4/53
CA12	hsa-mir-4433b-5p	MIMAT0030413	PAR-CLIP	21572407		3_Member	GO Biological Processes	GO:0048232	male gamete generation	-2.48105	-0.869561	675,3206,5127,5888,8087,8607,8879,10018,23198,23353,29127,54888,55706,259266	BRCA2,HOXA10,CDK16,RAD51,FXR1,RUVBL1,SGPL1,BCL2L11,PSME4,SUN1,RACGAP1,NSUN2,NDC1,ASPM	14/628
CA9	hsa-mir-195-5p	MIMAT0000461	HITS-CLIP, Microarrays	tarbase		3_Member	GO Biological Processes	GO:0045143	homologous chromosome segregation	-2.46968	-0.860451	898,4361,23353,55706	CCNE1,MRE11,SUN1,NDC1	4/64
CAND1	hsa-mir-195-5p	MIMAT0000461	CLASH	23622248		3_Member	GO Biological Processes	GO:0007283	spermatogenesis	-2.18767	-0.681123	675,3206,5127,8087,8607,8879,10018,23198,23353,29127,54888,55706,259266	BRCA2,HOXA10,CDK16,FXR1,RUVBL1,SGPL1,BCL2L11,PSME4,SUN1,RACGAP1,NSUN2,NDC1,ASPM	13/609
CAND1	hsa-mir-4487	MIMAT0019021	HITS-CLIP	tarbase		3_Member	GO Biological Processes	GO:0007276	gamete generation	-2.09145	-0.612469	675,3206,5127,5888,7272,8087,8607,8879,10018,23198,23353,29127,54888,55706,259266	BRCA2,HOXA10,CDK16,RAD51,TTK,FXR1,RUVBL1,SGPL1,BCL2L11,PSME4,SUN1,RACGAP1,NSUN2,NDC1,ASPM	15/770
CAND1	hsa-mir-30a-5p	MIMAT0000087	PAR-CLIP	24398324		4_Summary	GO Biological Processes	GO:0120035	regulation of plasma membrane bounded cell projection organization	-8.97418	-5.85754	688,780,991,999,2288,2932,3280,3655,4076,4139,4915,5062,5217,5756,6624,7474,7804,8087,8851,10096,10498,25940,53335,55704,55920,83999,332,4361,5912,7039,7272,9928,79109,5111,10575,54165,79075,898,993,4869,5296,5933,23624	KLF5,DDR1,CDC20,CDH1,FKBP4,GSK3B,HES1,ITGA6,CAPRIN1,MARK1,NTRK2,PAK2,PFN2,TWF1,FSCN1,WNT5A,LRP8,FXR1,CDK5R1,ACTR3,CARM1,FAM98A,BCL11A,CCDC88A,RCC2,KREMEN1,BIRC5,MRE11,RAP2B,TGFA,TTK,KIF14,MAPKAP1,PCNA,CCT4,DCUN1D1,DSCC1,CCNE1,CDC25A,NPM1,PIK3R2,RBL1,CBLC	43/-
CAPRIN1	hsa-mir-195-5p	MIMAT0000461	HITS-CLIP	tarbase		4_Member	GO Biological Processes	GO:0120035	regulation of plasma membrane bounded cell projection organization	-8.97418	-5.85754	688,780,991,999,2288,2932,3280,3655,4076,4139,4915,5062,5217,5756,6624,7474,7804,8087,8851,10096,10498,25940,53335,55704,55920,83999	KLF5,DDR1,CDC20,CDH1,FKBP4,GSK3B,HES1,ITGA6,CAPRIN1,MARK1,NTRK2,PAK2,PFN2,TWF1,FSCN1,WNT5A,LRP8,FXR1,CDK5R1,ACTR3,CARM1,FAM98A,BCL11A,CCDC88A,RCC2,KREMEN1	26/647
CAPRIN1	hsa-mir-30a-5p	MIMAT0000087	PAR-CLIP	tarbase		4_Member	GO Biological Processes	GO:0031344	regulation of cell projection organization	-8.76616	-5.68429	688,780,991,999,2288,2932,3280,3655,4076,4139,4915,5062,5217,5756,6624,7474,7804,8087,8851,10096,10498,25940,53335,55704,55920,83999	KLF5,DDR1,CDC20,CDH1,FKBP4,GSK3B,HES1,ITGA6,CAPRIN1,MARK1,NTRK2,PAK2,PFN2,TWF1,FSCN1,WNT5A,LRP8,FXR1,CDK5R1,ACTR3,CARM1,FAM98A,BCL11A,CCDC88A,RCC2,KREMEN1	26/662
CARM1	hsa-mir-195-5p	MIMAT0000461	PAR-CLIP	27292025		4_Member	GO Biological Processes	GO:0010975	regulation of neuron projection development	-6.99758	-4.29312	780,991,999,2288,2932,3280,3655,4076,4139,4915,5062,5756,7474,7804,8851,10498,53335,55704,83999	DDR1,CDC20,CDH1,FKBP4,GSK3B,HES1,ITGA6,CAPRIN1,MARK1,NTRK2,PAK2,TWF1,WNT5A,LRP8,CDK5R1,CARM1,BCL11A,CCDC88A,KREMEN1	19/452
CASK	hsa-mir-195-5p	MIMAT0000461	HITS-CLIP//PAR-CLIP	23446348|22927820|27292025|27418678|28735896		4_Member	GO Biological Processes	GO:0031346	positive regulation of cell projection organization	-3.72728	-1.75418	780,2932,3655,4076,4915,5756,6624,7474,7804,10096,25940,55704	DDR1,GSK3B,ITGA6,CAPRIN1,NTRK2,TWF1,FSCN1,WNT5A,LRP8,ACTR3,FAM98A,CCDC88A	12/355
CBLC	hsa-mir-195-5p	MIMAT0000461	AGO-IP	tarbase		4_Member	GO Biological Processes	GO:0042327	positive regulation of phosphorylation	-3.25641	-1.41662	332,780,3280,3655,4361,4915,5062,5217,5912,7039,7272,7474,7804,8087,8851,9928,55704,79109	BIRC5,DDR1,HES1,ITGA6,MRE11,NTRK2,PAK2,PFN2,RAP2B,TGFA,TTK,WNT5A,LRP8,FXR1,CDK5R1,KIF14,CCDC88A,MAPKAP1	18/773
CBX5	hsa-mir-195-5p	MIMAT0000461	HITS-CLIP, Microarrays	tarbase		4_Member	GO Biological Processes	GO:0051347	positive regulation of transferase activity	-3.21966	-1.3912	780,991,4361,4915,5111,7039,7474,7804,8851,9928,10575,54165,55704,79075	DDR1,CDC20,MRE11,NTRK2,PCNA,TGFA,WNT5A,LRP8,CDK5R1,KIF14,CCT4,DCUN1D1,CCDC88A,DSCC1	14/523
CBX5	hsa-mir-30a-5p	MIMAT0000087	HITS-CLIP	tarbase		4_Member	GO Biological Processes	GO:0043549	regulation of kinase activity	-3.19129	-1.37933	780,898,993,4361,4869,4915,5062,5296,5912,5933,7039,7474,7804,8851,9928,23624,55704	DDR1,CCNE1,CDC25A,MRE11,NPM1,NTRK2,PAK2,PIK3R2,RAP2B,RBL1,TGFA,WNT5A,LRP8,CDK5R1,KIF14,CBLC,CCDC88A	17/717
CCDC88A	hsa-mir-195-5p	MIMAT0000461	HITS-CLIP	tarbase		4_Member	GO Biological Processes	GO:0010976	positive regulation of neuron projection development	-3.07159	-1.28061	780,3655,4076,4915,5756,7474,7804	DDR1,ITGA6,CAPRIN1,NTRK2,TWF1,WNT5A,LRP8	7/157
CCNA2	hsa-mir-30a-5p	MIMAT0000087	PAR-CLIP	tarbase		4_Member	GO Biological Processes	GO:0001934	positive regulation of protein phosphorylation	-2.78358	-1.06052	332,3280,4361,4915,5062,5217,5912,7039,7272,7474,7804,8087,8851,9928,55704,79109	BIRC5,HES1,MRE11,NTRK2,PAK2,PFN2,RAP2B,TGFA,TTK,WNT5A,LRP8,FXR1,CDK5R1,KIF14,CCDC88A,MAPKAP1	16/714
CCNA2	hsa-mir-195-5p	MIMAT0000461	HITS-CLIP, Microarrays	tarbase		4_Member	GO Biological Processes	GO:0045859	regulation of protein kinase activity	-1.73768	-0.370522	898,993,4869,5062,5912,7039,7474,7804,8851,9928,23624,55704	CCNE1,CDC25A,NPM1,PAK2,RAP2B,TGFA,WNT5A,LRP8,CDK5R1,KIF14,CBLC,CCDC88A	12/623
CCNB1	hsa-mir-4487	MIMAT0019021	HITS-CLIP//PAR-CLIP	23313552|26701625		4_Member	GO Biological Processes	GO:0033674	positive regulation of kinase activity	-1.62206	-0.284778	780,4361,4915,7039,7474,7804,8851,9928,55704	DDR1,MRE11,NTRK2,TGFA,WNT5A,LRP8,CDK5R1,KIF14,CCDC88A	9/429
CCNE1	hsa-mir-195-5p	MIMAT0000461	HITS-CLIP//Luciferase reporter assay//PAR-CLIP//Western blot	23383003|22473208|21572407|20371350|23544130		5_Summary	GO Biological Processes	GO:0018193	peptidyl-amino acid modification	-8.5777	-5.54895	780,983,1111,1207,2590,2932,4015,4139,4831,4915,5033,5062,5591,7272,8607,8851,10498,11091,11226,23450,51645,53335,55239,55689,79723,84901,205564,332,898,1019,1021,3486,5127,5597,7474,8573,8780,51319,284217,999	DDR1,CDK1,CHEK1,CLNS1A,GALNT2,GSK3B,LOX,MARK1,NME2,NTRK2,P4HA1,PAK2,PRKDC,TTK,RUVBL1,CDK5R1,CARM1,WDR5,GALNT6,SF3B3,PPIL1,BCL11A,OGFOD1,YEATS2,SUV39H2,NFATC2IP,SENP5,BIRC5,CCNE1,CDK4,CDK6,IGFBP3,CDK16,MAPK6,WNT5A,CASK,RIOK3,RSRC1,LAMA1,CDH1	40/-
CCNE2	hsa-mir-195-5p	MIMAT0000461	PAR-CLIP	23446348|21572407|20371350		5_Member	GO Biological Processes	GO:0018193	peptidyl-amino acid modification	-8.5777	-5.54895	780,983,1111,1207,2590,2932,4015,4139,4831,4915,5033,5062,5591,7272,8607,8851,10498,11091,11226,23450,51645,53335,55239,55689,79723,84901,205564	DDR1,CDK1,CHEK1,CLNS1A,GALNT2,GSK3B,LOX,MARK1,NME2,NTRK2,P4HA1,PAK2,PRKDC,TTK,RUVBL1,CDK5R1,CARM1,WDR5,GALNT6,SF3B3,PPIL1,BCL11A,OGFOD1,YEATS2,SUV39H2,NFATC2IP,SENP5	27/726
CCNE2	hsa-mir-30a-5p	MIMAT0000087	Flow//Immunohistochemistry//Luciferase reporter assay//qRT-PCR//Western blot	26555189|27431942		5_Member	GO Biological Processes	GO:0006468	protein phosphorylation	-6.51127	-3.87175	332,780,898,983,1019,1021,1111,2932,3486,4139,4831,4915,5062,5127,5591,5597,7272,7474,8573,8780,8851,51319,284217	BIRC5,DDR1,CCNE1,CDK1,CDK4,CDK6,CHEK1,GSK3B,IGFBP3,MARK1,NME2,NTRK2,PAK2,CDK16,PRKDC,MAPK6,TTK,WNT5A,CASK,RIOK3,CDK5R1,RSRC1,LAMA1	23/692
[truncated: 346 more rows]

## Sheet: NET-up DEM targets
Upregulated DEM targets in NET						Metascape of Upregulated DEM targets in NET
[truncated: 1,682 more rows]

## Sheet: NET-dn DEM targets
Downregulated DEM targets in NET						Metascape of Downregulated DEM targets in NET
[truncated: 40 more rows]

[truncated: 4 more sheets: MT-up DEM targets, Venn diagrams, Correlation analysis-AD, Correlation analysis-SQ]
