# Supplementary material for: Comprehensive transcriptome, miRNA and kinome profiling identifies new treatment options for personalized lung cancer therapy
Source: Clin Transl Med. 2025 Feb 24;15(3):e70177. doi: 10.1002/ctm2.70177 (PMC11850761; doi:10.1002/ctm2.70177)
Supplement: Supplementary file 8 — Supporting Information [file CTM2-15-e70177-s008.xlsx]

## Sheet: READ ME
Supplementary Table S7. Summary of regulated phosphopetides and upstream kinase analysis across different histological types of lung cancer

## Sheet: AD peptides
PTK/STK	Description	ID	Gene Symbol	UniprotAccession	FDR	FC			Description	ID	UniprotAccession	FDR	FC
STK	Beta-2 adrenergic receptor (Beta-2 adrenoceptor) (Beta-2adrenoreceptor).	ADRB2_338_350	ADRB2	P07550	0.044	1.53			1-phosphatidylinositol 4,5-bisphosphate phosphodiesterase gamma-2 (EC:3.1.4.11) (Phosphoinositide phospholipase C-gamma-2) (PLC-IV) (Phospholipase C-gamma-2)(PLC-gamma-2)	PLCG2_1191_1203_C1200S	P16885	5.83798e-08	2.45832
PTK	RAC-alpha serine/threonine-protein kinase (EC:2.7.11.1)(PKB, RAC)	AKT1_309_321_C310S	AKT1	P31749	0	3.04			1-phosphatidylinositol-4,5-bisphosphate phosphodiesterase gamma-1(EC 3.1.4.11) (Phosphoinositide phospholipase C) (PLC-gamma-1)(Phospholipase C-gamma-1) (PLC-II) (PLC-148).	PLCG1_764_776	P19174	2.85872e-08	2.7153
PTK	Annexin A1 (Annexin-1) (Annexin I) (Lipocortin I) (Calpactin II)(Chromobindin-9) (p35) (Phospholipase A2 inhibitory protein).	ANXA1_14_26	ANXA1	P04083	0	2.41			1-phosphatidylinositol-4,5-bisphosphate phosphodiesterase gamma-1(EC 3.1.4.11) (Phosphoinositide phospholipase C) (PLC-gamma-1)(Phospholipase C-gamma-1) (PLC-II) (PLC-148).	PLCG1_777_789	P19174	2.05178e-05	2.55938
PTK	Annexin A2 (Annexin-2) (Annexin II) (Lipocortin II) (Calpactin I heavychain) (Chromobindin-8) (p36) (Protein I) (Placental anticoagulantprotein IV) (PAP-IV).	ANXA2_17_29	ANXA2	P07355	0	2.83			3-phosphoinositide-dependent protein kinase 1 (EC 2.7.11.1) (hPDK1).	PDPK1_2_14	O15530	1.45627e-07	2.53851
PTK	Serine/threonine-protein kinase A-Raf (EC:2.7.11.1),(ARAF1, PKS, PKS2)	ARAF_297_307	ARAF	P10398	0	2.4			3-phosphoinositide-dependent protein kinase 1 (EC 2.7.11.1) (hPDK1).	PDPK1_369_381	O15530	3.55704e-08	2.12821
PTK	B- and T-lymphocyte attenuator,B- and T-lymphocyte-associated protein,CD272	BTLA_252_262	BTLA	Q7Z6A9	0	2.09			40S ribosomal protein S6 (Phosphoprotein NP33).	RS6_228_240	P62753	0.022274	1.69524
PTK	Complement C1r subcomponent precursor (EC 3.4.21.41) (Complementcomponent 1, r subcomponent) [Contains: Complement C1r subcomponentheavy chain; Complement C1r subcomponent light chain].	C1R_199_211	C1R	P00736	0	2.49			6-phosphofructo-2-kinase/fructose-2,6-biphosphatase 3 (6PF-2-K/Fru-2,6-P2ASE brain/placenta-type isozyme) (iPFK-2) (Renal carcinomaantigen NY-REN-56) [Includes: 6-phosphofructo-2-kinase (EC 2.7.1.105);Fructose-2,6-bisphosphatase (EC 3.1.3.46)].	F263_454_466	Q16875	0.0134166	1.94899
STK	Voltage-dependent L-type calcium channel subunit alpha-1C (Voltage-gated calcium channel subunit alpha Cav1.2) (Calcium channel, L type,alpha-1 polypeptide, isoform 1, cardiac muscle).	CAC1C_1974_1986	CACNA1C	Q13936	0.013	1.96			Annexin A1 (Annexin-1) (Annexin I) (Lipocortin I) (Calpactin II)(Chromobindin-9) (p35) (Phospholipase A2 inhibitory protein).	ANXA1_14_26	P04083	8.78288e-08	2.40783
PTK	Calmodulin (CaM).	CALM_95_107	CALM1	P0DP23	0	2.85			Annexin A2 (Annexin-2) (Annexin II) (Lipocortin II) (Calpactin I heavychain) (Chromobindin-8) (p36) (Protein I) (Placental anticoagulantprotein IV) (PAP-IV).	ANXA2_17_29	P07355	5.9491e-07	2.83146
PTK	E3 ubiquitin-protein ligase CBL (EC 6.3.2.-) (Signal transductionprotein CBL) (Proto-oncogene c-CBL) (Casitas B-lineage lymphoma proto-oncogene) (RING finger protein 55).	CBL_693_705	CBL	P22681	0	2.41			B- and T-lymphocyte attenuator,B- and T-lymphocyte-associated protein,CD272	BTLA_252_262	Q7Z6A9	9.13423e-07	2.08753
PTK	T-cell surface glycoprotein CD3 zeta chain precursor (T-cell receptorT3 zeta chain) (CD247 antigen).	CD3Z_116_128	CD247	P20963	0	2.93			B-cell antigen receptor complex-associated protein alpha-chainprecursor (Ig-alpha) (MB-1 membrane glycoprotein) (Surface IgM-associated protein) (Membrane-bound immunoglobulin-associated protein)(CD79a antigen).	CD79A_181_193	P11912	3.55704e-08	2.29922
PTK	T-cell-specific surface glycoprotein CD28, TP44, CD28	CD28_203_215	CD28	P10747	0	1.51			Basic fibroblast growth factor receptor 1 precursor (EC 2.7.10.1)(FGFR-1) (bFGF-R) (Fms-like tyrosine kinase 2) (c-fgr) (CD331antigen).	FGFR1_761_773	P11362	9.64437e-07	2.59769
PTK	T-cell surface glycoprotein CD3 epsilon chain, T-cell surface antigen T3/Leu-4 epsilon chain, CD3e	CD3E_182_194	CD3E	P07766	0	2.55			BDNF/NT-3 growth factors receptor precursor (EC 2.7.10.1)(Neurotrophic tyrosine kinase receptor type 2) (TrkB tyrosine kinase)(GP145-TrkB) (Trk-B).	NTRK2_696_708	Q16620	3.1195e-08	2.79298
PTK	B-cell antigen receptor complex-associated protein alpha-chainprecursor (Ig-alpha) (MB-1 membrane glycoprotein) (Surface IgM-associated protein) (Membrane-bound immunoglobulin-associated protein)(CD79a antigen).	CD79A_181_193	CD79A	P11912	0	2.3			Beta-2 adrenergic receptor (Beta-2 adrenoceptor) (Beta-2adrenoreceptor).	ADRB2_338_350	P07550	0.0436219	1.53278
PTK	Cyclin-dependent kinase 1 (EC:2.7.11.22, EC:2.7.11.23), Cell division protein kinase 1, Cell division control protein 2 homolog, (p34 protein kinase)(CDK1)	CDK1_9_21	CDK1	P06493	0	2.59			Beta-type platelet-derived growth factor receptor precursor(EC 2.7.10.1) (PDGF-R-beta) (CD140b antigen).	PGFRB_1002_1014	P09619	6.05081e-07	2.71192
PTK	Cyclin-dependent kinase 2 (EC:2.7.11.22) Cell division protein kinase 2 (EC 2.7.11.22) (p33 protein kinase).	CDK2_8_20	CDK2	P24941	0	2.98			Beta-type platelet-derived growth factor receptor precursor(EC 2.7.10.1) (PDGF-R-beta) (CD140b antigen).	PGFRB_1014_1028	P09619	2.85872e-08	2.76152
PTK	Cyclin-dependent kinase 4 (EC:2.7.11.22) ,Cell division protein kinase 4 (PSK-J3)	CDK4_11_23	CDK4	P11802	0	2.68			Beta-type platelet-derived growth factor receptor precursor(EC 2.7.10.1) (PDGF-R-beta) (CD140b antigen).	PGFRB_572_584	P09619	3.25955e-08	2.71907
STK	Histone H3-like centromeric protein A (Centromere protein A) (CENP-A)(Centromere autoantigen A).	CENPA_1_14	CENPA	P49450	0.049	2.11			Beta-type platelet-derived growth factor receptor precursor(EC 2.7.10.1) (PDGF-R-beta) (CD140b antigen).	PGFRB_709_721	P09619	5.29532e-08	2.93487
STK	Cystic fibrosis transmembrane conductance regulator (CFTR) (cAMP-dependent chloride channel) (ATP-binding cassette transporter sub-family C member 7).	CFTR_761_773	CFTR	P13569	0.027	1.55			Beta-type platelet-derived growth factor receptor precursor(EC 2.7.10.1) (PDGF-R-beta) (CD140b antigen).	PGFRB_768_780	P09619	2.07985e-08	2.86607
STK	cAMP response element-binding protein (CREB).	CREB1_126_138	CREB1	P16220	0.011	2.12			Beta-type platelet-derived growth factor receptor precursor(EC 2.7.10.1) (PDGF-R-beta) (CD140b antigen).	PGFRB_771_783	P09619	3.88429e-06	2.88212
PTK	Proto-oncogene C-crk (p38) (Adapter molecule crk).	CRK_214_226	CRK	P46108	0	4.12			Calmodulin (CaM).	CALM_95_107	P0DP23	3.39145e-06	2.85483
PTK	Catenin beta-1 (Beta-catenin).	CTNB1_79_91	CTNNB1	P35222	0	2.72			cAMP response element-binding protein (CREB).	CREB1_126_138	P16220	0.0108741	2.12203
PTK	Neuronal migration protein doublecortin (Lissencephalin-X) (Lis-X)(Doublin).	DCX_67_79	DCX	O43602	0	1.8			cAMP-dependent protein kinase type II-alpha regulatory subunit.	KAP2_92_104	P13861	0.0414708	1.59612
PTK	Dual specificity tyrosine-phosphorylation-regulated kinase 1A(EC 2.7.12.1) (Protein kinase minibrain homolog) (MNBH) (HP86) (Dualspecificity YAK1-related kinase) (hMNB).	DYR1A_312_324	DYRK1A	Q13627	0	2.05			cAMP-dependent protein kinase type II-beta regulatory subunit.	KAP3_107_119	P31323	0.0134166	1.59241
STK	Early E1A 32 kDa protein.	E1A_ADE05_212_224	E1A	P03255	0.049	2.27			Catenin beta-1 (Beta-catenin).	CTNB1_79_91	P35222	5.27719e-08	2.71907
PTK	Embryonal Fyn-associated substrate (HEFS).	EFS_246_258	EFS	O43281	0	3.25			Complement C1r subcomponent precursor (EC 3.4.21.41) (Complementcomponent 1, r subcomponent) [Contains: Complement C1r subcomponentheavy chain; Complement C1r subcomponent light chain].	C1R_199_211	P00736	0.000267977	2.48815
PTK	Epidermal growth factor receptor precursor (EC 2.7.10.1) (Receptortyrosine-protein kinase ErbB-1).	EGFR_1103_1115	EGFR	P00533	0	2.96			Cyclin-dependent kinase 1 (EC:2.7.11.22, EC:2.7.11.23), Cell division protein kinase 1, Cell division control protein 2 homolog, (p34 protein kinase)(CDK1)	CDK1_9_21	P06493	4.42853e-08	2.58606
PTK	Gamma-enolase (EC 4.2.1.11) (2-phospho-D-glycerate hydro-lyase)(Neural enolase) (Neuron-specific enolase) (NSE) (Enolase 2).	ENOG_37_49	ENO2	P09104	0	2.9			Cyclin-dependent kinase 2 (EC:2.7.11.22) Cell division protein kinase 2 (EC 2.7.11.22) (p33 protein kinase).	CDK2_8_20	P24941	2.04161e-08	2.98091
PTK	Protein 4.1 (Band 4.1) (P4.1) (EPB4.1) (4.1R).	41_654_666	EPB41	P11171	0	2.58			Cyclin-dependent kinase 4 (EC:2.7.11.22) ,Cell division protein kinase 4 (PSK-J3)	CDK4_11_23	P11802	1.25258e-06	2.68415
PTK	Ephrin type-A receptor 1 precursor (EC 2.7.10.1) (Tyrosine-proteinkinase receptor EPH).	EPHA1_774_786	EPHA1	P21709	0	2.76			Cystic fibrosis transmembrane conductance regulator (CFTR) (cAMP-dependent chloride channel) (ATP-binding cassette transporter sub-family C member 7).	CFTR_761_773	P13569	0.0266507	1.5463
PTK	Ephrin type-A receptor 2 precursor (EC 2.7.10.1) (Tyrosine-proteinkinase receptor ECK) (Epithelial cell kinase).	EPHA2_765_777	EPHA2	P29317	0	2.84			Dual specificity tyrosine-phosphorylation-regulated kinase 1A(EC 2.7.12.1) (Protein kinase minibrain homolog) (MNBH) (HP86) (Dualspecificity YAK1-related kinase) (hMNB).	DYR1A_312_324	Q13627	5.27719e-08	2.04667
PTK	Ephrin type-A receptor 7 precursor (EC 2.7.10.1) (Tyrosine-proteinkinase receptor EHK-3) (EPH homology kinase 3) (Receptor protein-tyrosine kinase HEK11).	EPHA7_607_619	EPHA7	Q15375	0	2.68			E3 ubiquitin-protein ligase CBL (EC 6.3.2.-) (Signal transductionprotein CBL) (Proto-oncogene c-CBL) (Casitas B-lineage lymphoma proto-oncogene) (RING finger protein 55).	CBL_693_705	P22681	1.45627e-07	2.40799
PTK	Ephrin type-B receptor 1 precursor (EC 2.7.10.1) (Tyrosine-proteinkinase receptor EPH-2) (NET) (HEK6) (ELK).	EPHB1_771_783	EPHB1	P54762	0	2.8			Early E1A 32 kDa protein.	E1A_ADE05_212_224	P03255	0.0492233	2.27306
PTK	Erythropoietin receptor precursor (EPO-R).	EPOR_419_431	EPOR	P19235	0	3.01			Embryonal Fyn-associated substrate (HEFS).	EFS_246_258	O43281	1.6423e-08	3.24907
PTK	Receptor tyrosine-protein kinase erbB-2 precursor (EC 2.7.10.1)(p185erbB2) (C-erbB-2) (NEU proto-oncogene) (Tyrosine kinase-type cellsurface receptor HER2) (MLN 19) (CD340 antigen).	ERBB2_1241_1253	ERBB2	P04626	0	2.38			Ephrin type-A receptor 1 precursor (EC 2.7.10.1) (Tyrosine-proteinkinase receptor EPH).	EPHA1_774_786	P21709	2.36286e-08	2.76431
PTK	Proto-oncogene tyrosine-protein kinase FER (EC 2.7.10.2) (p94-FER) (c-FER) (Tyrosine kinase 3).	FER_707_719	FER	P16591	0	3.01			Ephrin type-A receptor 2 precursor (EC 2.7.10.1) (Tyrosine-proteinkinase receptor ECK) (Epithelial cell kinase).	EPHA2_765_777	P29317	3.16134e-08	2.84067
PTK	Proto-oncogene tyrosine-protein kinase Fes/Fps (EC 2.7.10.2) (C-Fes).	FES_706_718	FES	P07332	0	2.92			Ephrin type-A receptor 7 precursor (EC 2.7.10.1) (Tyrosine-proteinkinase receptor EHK-3) (EPH homology kinase 3) (Receptor protein-tyrosine kinase HEK11).	EPHA7_607_619	Q15375	2.85872e-08	2.67774
PTK	Basic fibroblast growth factor receptor 1 precursor (EC 2.7.10.1)(FGFR-1) (bFGF-R) (Fms-like tyrosine kinase 2) (c-fgr) (CD331antigen).	FGFR1_761_773	FGFR1	P11362	0	2.6			Ephrin type-B receptor 1 precursor (EC 2.7.10.1) (Tyrosine-proteinkinase receptor EPH-2) (NET) (HEK6) (ELK).	EPHB1_771_783	P54762	2.88128e-08	2.8003
PTK	Fibroblast growth factor receptor 2 precursor (EC 2.7.10.1) (FGFR-2)(Keratinocyte growth factor receptor 2) (CD332 antigen).	FGFR2_762_774	FGFR2	P21802	0	2.25			Epidermal growth factor receptor precursor (EC 2.7.10.1) (Receptortyrosine-protein kinase ErbB-1).	EGFR_1103_1115	P00533	5.34365e-08	2.95649
PTK	Fibroblast growth factor receptor 3 precursor (EC 2.7.10.1) (FGFR-3)(CD333 antigen).	FGFR3_753_765	FGFR3	P22607	0	2.5			Epidermal growth factor receptor precursor (EC 2.7.10.1) (Receptortyrosine-protein kinase ErbB-1).	EGFR_1165_1177	P00533	6.09674e-07	1.91974
PTK	Vascular endothelial growth factor receptor 1 precursor (EC 2.7.10.1)(VEGFR-1) (Vascular permeability factor receptor) (Tyrosine-proteinkinase receptor FLT) (Flt-1) (Tyrosine-protein kinase FRT) (Fms-liketyrosine kinase 1).	VGFR1_1040_1052	FLT1	P17948	0	2.85			Epidermal growth factor receptor precursor (EC 2.7.10.1) (Receptortyrosine-protein kinase ErbB-1).	EGFR_1190_1202	P00533	1.40532e-06	2.67294
PTK	Vascular endothelial growth factor receptor 3 precursor (EC 2.7.10.1)(VEGFR-3) (Tyrosine-protein kinase receptor FLT4).	VGFR3_1061_1073	FLT4	P35916	0	2.7			Erythropoietin receptor precursor (EPO-R).	EPOR_361_373	P19235	4.44573e-08	2.81694
PTK	Tyrosine-protein kinase FRK (EC 2.7.10.2) (FYN-related kinase)(Nuclear tyrosine protein kinase RAK).	FRK_380_392	FRK	P42685	0	2.86			Erythropoietin receptor precursor (EPO-R).	EPOR_419_431	P19235	1.8714e-08	3.00932
PTK	GRB2-associated-binding protein 1, GRB2-associated binder 1, Growth factor receptor bound protein 2-associated protein 1	GAB1_622_632	GAB1	Q13480	0	2.75			Fibroblast growth factor receptor 2 precursor (EC 2.7.10.1) (FGFR-2)(Keratinocyte growth factor receptor 2) (CD332 antigen).	FGFR2_762_774	P21802	5.27719e-08	2.24634
PTK	GRB2-associated-binding protein 2, GRB2-associated binder 2, Growth factor receptor bound protein 2-associated protein 2	GAB2_638_648	GAB2	Q9UQC2	0	2.8			Fibroblast growth factor receptor 3 precursor (EC 2.7.10.1) (FGFR-3)(CD333 antigen).	FGFR3_753_765	P22607	3.55704e-08	2.49972
STK	Gamma-aminobutyric acid receptor subunit beta-2 precursor (GABA(A)receptor subunit beta-2).	GBRB2_427_439	GABRB2	P47870	0.01	2.1			Focal adhesion kinase 1 (EC 2.7.10.2) (FADK 1) (pp125FAK) (Protein-tyrosine kinase 2).	FAK1_569_581	Q05397	3.55704e-08	2.60916
STK	G-protein-signaling modulator 2 (Mosaic protein LGN).	GPSM2_394_406	GPSM2	P81274	0.03	2.1			G-protein-signaling modulator 2 (Mosaic protein LGN).	GPSM2_394_406	P81274	0.0298459	2.09948
STK	Glutamate receptor, ionotropic kainate 2 precursor (Glutamate receptor6) (GluR-6) (GluR6) (Excitatory amino acid receptor 4) (EAA4).	GRIK2_708_720	GRIK2	Q13002	0.024	1.7			Gamma-aminobutyric acid receptor subunit beta-2 precursor (GABA(A)receptor subunit beta-2).	GBRB2_427_439	P47870	0.00954606	2.10077
PTK	Glycogen synthase kinase-3 beta (EC:2.7.11.26), Serine/threonine-protein kinase GSK3B (EC:2.7.11.1)	GSK3B_210_222_C218S	GSK3B	P49841	0	2.08			Gamma-enolase (EC 4.2.1.11) (2-phospho-D-glycerate hydro-lyase)(Neural enolase) (Neuron-specific enolase) (NSE) (Enolase 2).	ENOG_37_49	P09104	2.88128e-08	2.90026
PTK	Hepatitis A virus cellular receptor 2, T-cell immunoglobulin and mucin domain-containing protein 3,T-cell membrane protein 3	HAVR2_257_267	HAVCR2	Q8TDQ0	0	2.72			Glutamate [NMDA] receptor subunit zeta-1 precursor (N-methyl-D-aspartate receptor subunit NR1).	NMDZ1_890_902	Q05586	0.0108741	2.26523
PTK	Insulin receptor precursor (EC 2.7.10.1) (IR) (CD220 antigen)[Contains: Insulin receptor subunit alpha; Insulin receptor subunitbeta].	INSR_992_1004	INSR	P06213	0	2.79			Glutamate receptor, ionotropic kainate 2 precursor (Glutamate receptor6) (GluR-6) (GluR6) (Excitatory amino acid receptor 4) (EAA4).	GRIK2_708_720	Q13002	0.0240051	1.69735
PTK	Insulin receptor substrate 1	IRS1_890_902	IRS1	P35568	0	2.64			Glycogen synthase kinase-3 beta (EC:2.7.11.26), Serine/threonine-protein kinase GSK3B (EC:2.7.11.1)	GSK3B_210_222_C218S	P49841	5.55584e-07	2.07708
PTK	Insulin receptor substrate 2	IRS2_626_638	IRS2	Q9Y4H2	0	1.95			GRB2-associated-binding protein 1, GRB2-associated binder 1, Growth factor receptor bound protein 2-associated protein 1	GAB1_622_632	Q13480	3.0444e-08	2.74768
PTK	Tyrosine-protein kinase JAK1 (EC 2.7.10.2) (Janus kinase 1) (JAK-1).	JAK1_1027_1039	JAK1	P23458	0	2.88			GRB2-associated-binding protein 2, GRB2-associated binder 2, Growth factor receptor bound protein 2-associated protein 2	GAB2_638_648	Q9UQC2	4.27015e-06	2.80482
PTK	Tyrosine-protein kinase JAK2 (EC 2.7.10.2) (Janus kinase 2) (JAK-2).	JAK2_563_577	JAK2	O60674	0	2.55			Hepatitis A virus cellular receptor 2, T-cell immunoglobulin and mucin domain-containing protein 3,T-cell membrane protein 3	HAVR2_257_267	Q8TDQ0	2.85872e-08	2.72466
PTK	Tyrosine-protein kinase JAK3 (EC:2.7.10.2) (Janus kinase 3) (JAK-3).	JAK3_974_986	JAK3	P52333	0	2.79			Hepatocyte growth factor receptor precursor (EC 2.7.10.1) (HGFreceptor) (Scatter factor receptor) (SF receptor) (HGF/SF receptor)(Met proto-oncogene tyrosine kinase) (c-Met).	MET_1227_1239	P08581	2.85872e-08	2.84427
PTK	Vascular endothelial growth factor receptor 2 precursor (EC 2.7.10.1)(VEGFR-2) (Kinase insert domain receptor) (Protein-tyrosine kinasereceptor Flk-1) (CD309 antigen).	VGFR2_1046_1058	KDR	P35968	0	2.5			Hepatocyte growth factor receptor precursor (EC 2.7.10.1) (HGFreceptor) (Scatter factor receptor) (SF receptor) (HGF/SF receptor)(Met proto-oncogene tyrosine kinase) (c-Met).	MET_1228_1240	P08581	3.60065e-07	2.66745
STK	Kinesin-like protein KIF2C (Mitotic centromere-associated kinesin)(MCAK) (Kinesin-like protein 6).	KIF2C_105_118_S106G	KIF2C	Q99661	0.049	1.73			Histone H3-like centromeric protein A (Centromere protein A) (CENP-A)(Centromere autoantigen A).	CENPA_1_14	P49450	0.0492233	2.11467
PTK	Mast/stem cell growth factor receptor Kit (EC:2.7.10.1), CD117	KIT_930_942_C942S	KIT	P10721	0	2.76			Insulin receptor precursor (EC 2.7.10.1) (IR) (CD220 antigen)[Contains: Insulin receptor subunit alpha; Insulin receptor subunitbeta].	INSR_992_1004	P06213	5.54432e-07	2.78644
PTK	Keratin, type II cytoskeletal 6B (Cytokeratin-6B) (CK 6B) (K6bkeratin).	K2C6B_53_65	KRT6B	P04259	0	2.15			Insulin receptor substrate 1	IRS1_890_902	P35568	5.29532e-08	2.64279
PTK	Keratin, type II cytoskeletal 8 (Cytokeratin-8) (CK-8) (Keratin-8)(K8).	K2C8_425_437	KRT8	P05787	0	2.69			Insulin receptor substrate 2	IRS2_626_638	Q9Y4H2	7.09699e-07	1.95112
PTK	Linker for activation of T-cells family member 1 (36 kDa phospho-tyrosine adapter protein) (pp36) (p36-38).	LAT_194_206	LAT	O43561	0	2.48			Keratin, type II cytoskeletal 6B (Cytokeratin-6B) (CK 6B) (K6bkeratin).	K2C6B_53_65	P04259	2.04166e-07	2.14733
PTK	Proto-oncogene tyrosine-protein kinase LCK (EC 2.7.10.2) (p56-LCK)(Lymphocyte cell-specific protein-tyrosine kinase) (LSK) (T cell-specific protein-tyrosine kinase).	LCK_387_399	LCK	P06239	0	2.85			Keratin, type II cytoskeletal 8 (Cytokeratin-8) (CK-8) (Keratin-8)(K8).	K2C8_425_437	P05787	5.56797e-06	2.69085
PTK	Tyrosine-protein kinase Lyn (EC:2.7.10.2)	LYN_501_512	LYN	P07948	0	3.25			Kinesin-like protein KIF2C (Mitotic centromere-associated kinesin)(MCAK) (Kinesin-like protein 6).	KIF2C_105_118_S106G	Q99661	0.0486332	1.73199
PTK	Mitogen-activated protein kinase 10 (EC 2.7.11.24) (Stress-activated protein kinase JNK3) (c-Jun N-terminal kinase 3) (MAP kinase p49 3F12).	MK10_216_228	MAPK10	P53779	0	1.74			Linker for activation of T-cells family member 1 (36 kDa phospho-tyrosine adapter protein) (pp36) (p36-38).	LAT_194_206	O43561	1.29863e-07	2.48302
PTK	Mitogen-activated protein kinase 12 (EC 2.7.11.24) (Extracellularsignal-regulated kinase 6) (ERK-6) (ERK5) (Stress-activated proteinkinase 3) (Mitogen-activated protein kinase p38 gamma) (MAP kinase p38gamma).	MK12_178_190	MAPK12	P53778	0	2.22			Linker for activation of T-cells family member 1 (36 kDa phospho-tyrosine adapter protein) (pp36) (p36-38).	LAT_249_261	O43561	1.0898e-07	2.37986
PTK	Mitogen-activated protein kinase 14 (EC 2.7.11.24) (Mitogen-activatedprotein kinase p38 alpha) (MAP kinase p38 alpha) (Cytokine suppressiveanti-inflammatory drug-binding protein) (CSAID-binding protein) (CSBP)(MAX-interacting protein 2) (MAP kinase MXI2) (SAPK2A).	MK14_173_185	MAPK14	Q16539	0	3.34			MAP kinase-activated protein kinase 3 (EC:2.7.11.1)	MAPK3_198_210_C203S	Q16644	3.21823e-07	2.42319
PTK	Mitogen-activated protein kinase 3 (EC:2.7.11.24), (Extracellular signal-regulated kinase 1) (ERK-1)( Mitogen-activated protein kinase 3) (MAP kinase 3)( MAPK 3) (p44-MAPK) (ERT2)	MK03_199_208	MAPK3	P27361	0	2.43			Mast/stem cell growth factor receptor Kit (EC:2.7.10.1), CD117	KIT_930_942_C942S	P10721	3.55704e-08	2.75921
PTK	Mitogen-activated protein kinase 7 (EC 2.7.11.24) (Extracellularsignal-regulated kinase 5) (ERK-5) (ERK4) (BMK1 kinase).	MK07_212_224	MAPK7	Q13164	0	2.69			Mitogen-activated protein kinase 10 (EC 2.7.11.24) (Stress-activated protein kinase JNK3) (c-Jun N-terminal kinase 3) (MAP kinase p49 3F12).	MK10_216_228	P53779	1.8714e-08	1.74187
PTK	MAP kinase-activated protein kinase 3 (EC:2.7.11.1)	MAPK3_198_210_C203S	MAPKAPK3	Q16644	0	2.42			Mitogen-activated protein kinase 12 (EC 2.7.11.24) (Extracellularsignal-regulated kinase 6) (ERK-6) (ERK5) (Stress-activated proteinkinase 3) (Mitogen-activated protein kinase p38 gamma) (MAP kinase p38gamma).	MK12_178_190	P53778	1.40532e-06	2.221
PTK	Hepatocyte growth factor receptor precursor (EC 2.7.10.1) (HGFreceptor) (Scatter factor receptor) (SF receptor) (HGF/SF receptor)(Met proto-oncogene tyrosine kinase) (c-Met).	MET_1227_1239	MET	P08581	0	2.84			Mitogen-activated protein kinase 12 (EC 2.7.11.24) (Extracellularsignal-regulated kinase 6) (ERK-6) (ERK5) (Stress-activated proteinkinase 3) (Mitogen-activated protein kinase p38 gamma) (MAP kinase p38gamma).	MK12_180_189_M182B	P53778	1.46815e-06	2.11008
PTK	Myelin protein zero-like protein 1	MPZL1_236_246	MPZL1	O95297	0	2.52			Mitogen-activated protein kinase 14 (EC 2.7.11.24) (Mitogen-activatedprotein kinase p38 alpha) (MAP kinase p38 alpha) (Cytokine suppressiveanti-inflammatory drug-binding protein) (CSAID-binding protein) (CSBP)(MAX-interacting protein 2) (MAP kinase MXI2) (SAPK2A).	MK14_173_185	Q16539	2.58331e-05	3.33761
PTK	Signal transducer and activator of transcription 5A.	RON_1346_1358	MST1R	Q04912	0	2.45			Mitogen-activated protein kinase 14 (EC 2.7.11.24) (Mitogen-activatedprotein kinase p38 alpha) (MAP kinase p38 alpha) (Cytokine suppressiveanti-inflammatory drug-binding protein) (CSAID-binding protein) (CSBP)(MAX-interacting protein 2) (MAP kinase MXI2) (SAPK2A).	MK14_177_187	Q16539	0.0003027	1.9988
PTK	Muscle, skeletal receptor tyrosine-protein kinase (EC:2.7.10.1)	MUSK_548_560	MUSK	O15146	0.001	1.68			Mitogen-activated protein kinase 3 (EC:2.7.11.24), (Extracellular signal-regulated kinase 1) (ERK-1)( Mitogen-activated protein kinase 3) (MAP kinase 3)( MAPK 3) (p44-MAPK) (ERT2)	MK03_199_208	P27361	1.79559e-06	2.43483
STK	Neutrophil cytosol factor 1 (NCF-1) (Neutrophil NADPH oxidase factor1) (47 kDa neutrophil oxidase factor) (p47-phox) (NCF-47K) (47 kDaautosomal chronic granulomatous disease protein) (Nox organizer 2)(Nox-organizing protein 2) (SH3 and PX domain-containing protein 1A).	NCF1_296_308	NCF1	P14598	0.01	2.28			Mitogen-activated protein kinase 7 (EC 2.7.11.24) (Extracellularsignal-regulated kinase 5) (ERK-5) (ERK4) (BMK1 kinase).	MK07_212_224	Q13164	5.47489e-08	2.68933
STK	Glutamate [NMDA] receptor subunit zeta-1 precursor (N-methyl-D-aspartate receptor subunit NR1).	NMDZ1_890_902	NMDZ1	Q05586	0.011	2.27			Muscle, skeletal receptor tyrosine-protein kinase (EC:2.7.10.1)	MUSK_548_560	O15146	0.000576172	1.68211
PTK	BDNF/NT-3 growth factors receptor precursor (EC 2.7.10.1)(Neurotrophic tyrosine kinase receptor type 2) (TrkB tyrosine kinase)(GP145-TrkB) (Trk-B).	NTRK2_696_708	NTRK2	Q16620	0	2.79			Myelin protein zero-like protein 1	MPZL1_236_246	O95297	6.75998e-08	2.51936
PTK	Programmed cell death protein 1, (Protein PD-1) (CD279)	PDCD1_221_229_FS219_220KK	PDCD1	Q15116	0	2.63			Neuronal migration protein doublecortin (Lissencephalin-X) (Lis-X)(Doublin).	DCX_67_79	O43602	3.25955e-08	1.79848
PTK	Beta-type platelet-derived growth factor receptor precursor(EC 2.7.10.1) (PDGF-R-beta) (CD140b antigen).	PGFRB_709_721	PDGFRB	P09619	0	2.93			Neutrophil cytosol factor 1 (NCF-1) (Neutrophil NADPH oxidase factor1) (47 kDa neutrophil oxidase factor) (p47-phox) (NCF-47K) (47 kDaautosomal chronic granulomatous disease protein) (Nox organizer 2)(Nox-organizing protein 2) (SH3 and PX domain-containing protein 1A).	NCF1_296_308	P14598	0.00954606	2.28054
PTK	3-phosphoinositide-dependent protein kinase 1 (EC 2.7.11.1) (hPDK1).	PDPK1_2_14	PDPK1	O15530	0	2.54			Neutrophil cytosol factor 1 (NCF-1) (Neutrophil NADPH oxidase factor1) (47 kDa neutrophil oxidase factor) (p47-phox) (NCF-47K) (47 kDaautosomal chronic granulomatous disease protein) (Nox organizer 2)(Nox-organizing protein 2) (SH3 and PX domain-containing protein 1A).	NCF1_321_333	P14598	0.0162187	1.9972
PTK	Platelet endothelial cell adhesion molecule precursor (PECAM-1)(EndoCAM) (GPIIA') (CD31 antigen).	PECA1_706_718	PECAM1	P16284	0	2.87			Non-receptor tyrosine-protein kinase TYK2 (EC:2.7.10.2)	TYK2_1048_1060	P29597	1.8714e-08	2.3504
STK	6-phosphofructo-2-kinase/fructose-2,6-biphosphatase 3 (6PF-2-K/Fru-2,6-P2ASE brain/placenta-type isozyme) (iPFK-2) (Renal carcinomaantigen NY-REN-56) [Includes: 6-phosphofructo-2-kinase (EC 2.7.1.105);Fructose-2,6-bisphosphatase (EC 3.1.3.46)].	F263_454_466	PFKFB3	Q16875	0.013	1.95			Paired mesoderm homeobox protein 2 (PRX-2) (Paired-related homeoboxprotein 2).	PRRX2_202_214	Q99811	4.5245e-08	2.81189
PTK	Progesterone receptor (PR) (Nuclear receptor subfamily 3 group Cmember 3).	PRGR_786_798	PGR	P06401	0	2.73			Paxillin.	PAXI_111_123	P49023	1.6423e-08	3.35324
PTK	Phosphatidylinositol 3-kinase regulatory subunit alpha (PI3-kinase p85subunit alpha) (PtdIns-3-kinase p85-alpha) (PI3K).	P85A_600_612	PIK3R1	P27986	0	2.83			Paxillin.	PAXI_24_36	P49023	1.8714e-08	2.92417
PTK	1-phosphatidylinositol-4,5-bisphosphate phosphodiesterase gamma-1(EC 3.1.4.11) (Phosphoinositide phospholipase C) (PLC-gamma-1)(Phospholipase C-gamma-1) (PLC-II) (PLC-148).	PLCG1_764_776	PLCG1	P19174	0	2.72			Phosphatidylinositol 3-kinase regulatory subunit alpha (PI3-kinase p85subunit alpha) (PtdIns-3-kinase p85-alpha) (PI3K).	P85A_600_612	P27986	5.83798e-08	2.82633
PTK	1-phosphatidylinositol 4,5-bisphosphate phosphodiesterase gamma-2 (EC:3.1.4.11) (Phosphoinositide phospholipase C-gamma-2) (PLC-IV) (Phospholipase C-gamma-2)(PLC-gamma-2)	PLCG2_1191_1203_C1200S	PLCG2	P16885	0	2.46			Platelet endothelial cell adhesion molecule precursor (PECAM-1)(EndoCAM) (GPIIA') (CD31 antigen).	PECA1_706_718	P16284	3.07665e-08	2.87482
STK	Pleckstrin (Platelet p47 protein).	PLEK_106_118	PLEK	P08567	0.049	1.78			Platelet endothelial cell adhesion molecule precursor (PECAM-1)(EndoCAM) (GPIIA') (CD31 antigen).	PECA1_708_718	P16284	5.36874e-08	2.69282
PTK	Serine/threonine-protein phosphatase 2A catalytic subunit beta isoform(EC 3.1.3.16) (PP2A-beta).	PP2AB_297_309	PPP2CB	P62714	0	2.52			Pleckstrin (Platelet p47 protein).	PLEK_106_118	P08567	0.0492233	1.78021
STK	cAMP-dependent protein kinase type II-alpha regulatory subunit.	KAP2_92_104	PRKAR2A	P13861	0.041	1.6			Progesterone receptor (PR) (Nuclear receptor subfamily 3 group Cmember 3).	PRGR_786_798	P06401	1.52882e-07	2.73433
STK	cAMP-dependent protein kinase type II-beta regulatory subunit.	KAP3_107_119	PRKAR2B	P31323	0.013	1.59			Programmed cell death protein 1, (Protein PD-1) (CD279)	PDCD1_221_229_FS219_220KK	Q15116	2.31236e-05	2.63497
STK	Protein kinase C beta type (EC 2.7.11.13) (PKC-beta) (PKC-B).	KPCB_19_31_A25S	PRKCB	P05771	0.016	2.78			Protein 4.1 (Band 4.1) (P4.1) (EPB4.1) (4.1R).	41_654_666	P11171	5.6652e-08	2.58253
PTK	Paired mesoderm homeobox protein 2 (PRX-2) (Paired-related homeoboxprotein 2).	PRRX2_202_214	PRRX2	Q99811	0	2.81			Protein kinase C beta type (EC 2.7.11.13) (PKC-beta) (PKC-B).	KPCB_19_31_A25S	P05771	0.0162187	2.78222
PTK	Focal adhesion kinase 1 (EC 2.7.10.2) (FADK 1) (pp125FAK) (Protein-tyrosine kinase 2).	FAK1_569_581	PTK2	Q05397	0	2.61			Protein tyrosine kinase 2 beta (EC 2.7.10.2) (Focal adhesion kinase 2)(FADK 2) (Proline-rich tyrosine kinase 2) (Cell adhesion kinase beta)(CAK beta) (Calcium-dependent tyrosine kinase) (CADTK) (Relatedadhesion focal tyrosine kinase) (RAFTK).	FAK2_572_584	Q14289	2.07985e-08	2.49752
PTK	Protein tyrosine kinase 2 beta (EC 2.7.10.2) (Focal adhesion kinase 2)(FADK 2) (Proline-rich tyrosine kinase 2) (Cell adhesion kinase beta)(CAK beta) (Calcium-dependent tyrosine kinase) (CADTK) (Relatedadhesion focal tyrosine kinase) (RAFTK).	FAK2_572_584	PTK2B	Q14289	0	2.5			Proto-oncogene C-crk (p38) (Adapter molecule crk).	CRK_214_226	P46108	1.3542e-06	4.12097
PTK	Tyrosine-protein phosphatase non-receptor type 11 (EC 3.1.3.48)(Protein-tyrosine phosphatase 2C) (PTP-2C) (PTP-1D) (SH-PTP3) (SH-PTP2) (SHP-2) (Shp2).	PTN11_580_590	PTPN11	Q06124	0	2.45			Proto-oncogene tyrosine-protein kinase FER (EC 2.7.10.2) (p94-FER) (c-FER) (Tyrosine kinase 3).	FER_707_719	P16591	2.85872e-08	3.00641
STK	Tyrosine-protein phosphatase non-receptor type 12 (EC 3.1.3.48)(Protein-tyrosine phosphatase G1) (PTPG1) (PTP-PEST).	PTN12_32_44	PTPN12	Q05209	0.011	1.91			Proto-oncogene tyrosine-protein kinase Fes/Fps (EC 2.7.10.2) (C-Fes).	FES_706_718	P07332	2.85872e-08	2.92062
PTK	Tyrosine-protein phosphatase non-receptor type 6 (EC:3.1.3.48)	PTN6_531_541	PTPN6	P29350	0	2.94			Proto-oncogene tyrosine-protein kinase LCK (EC 2.7.10.2) (p56-LCK)(Lymphocyte cell-specific protein-tyrosine kinase) (LSK) (T cell-specific protein-tyrosine kinase).	LCK_387_399	P06239	1.8714e-08	2.8537
PTK	Paxillin.	PAXI_111_123	PXN	P49023	0	3.35			Proto-oncogene tyrosine-protein kinase receptor ret precursor(EC 2.7.10.1) (C-ret).	RET_1022_1034	P07949	6.91775e-08	2.57677
PTK	RAF proto-oncogene serine/threonine-protein kinase (EC 2.7.11.1) (Raf-1) (C-RAF) (cRaf).	RAF1_332_344	RAF1	P04049	0	2.38			RAC-alpha serine/threonine-protein kinase (EC:2.7.11.1)(PKB, RAC)	AKT1_309_321_C310S	P31749	4.61631e-07	3.04093
PTK	Ras GTPase-activating protein 1 (GTPase-activating protein) (GAP) (Rasp21 protein activator) (p120GAP) (RasGAP).	RASA1_453_465	RASA1	P20936	0	2.38			RAC-alpha serine/threonine-protein kinase (EC:2.7.11.1)(PKB, RAC)	AKT1_320_332	P31749	1.04576e-07	2.29327
PTK	Retinoblastoma-like protein 2 (130 kDa retinoblastoma-associatedprotein) (p130) (PRB2) (RBR-2).	RBL2_99_111	RBL2	Q08999	0	1.7			RAF proto-oncogene serine/threonine-protein kinase (EC 2.7.11.1) (Raf-1) (C-RAF) (cRaf).	RAF1_332_344	P04049	5.69975e-08	2.38003
PTK	Proto-oncogene tyrosine-protein kinase receptor ret precursor(EC 2.7.10.1) (C-ret).	RET_1022_1034	RET	P07949	0	2.58			Ras GTPase-activating protein 1 (GTPase-activating protein) (GAP) (Rasp21 protein activator) (p120GAP) (RasGAP).	RASA1_453_465	P20936	1.31883e-07	2.38141
STK	40S ribosomal protein S6 (Phosphoprotein NP33).	RS6_228_240	RPS6	P62753	0.022	1.7			Receptor tyrosine-protein kinase erbB-2 precursor (EC 2.7.10.1)(p185erbB2) (C-erbB-2) (NEU proto-oncogene) (Tyrosine kinase-type cellsurface receptor HER2) (MLN 19) (CD340 antigen).	ERBB2_1241_1253	P04626	5.12157e-08	2.37938
STK	Ryanodine receptor 1 (Skeletal muscle-type ryanodine receptor) (RyR1)(RYR-1) (Skeletal muscle calcium release channel).	RYR1_4317_4329	RYR1	P21817	0.027	2.12			Receptor tyrosine-protein kinase erbB-2 precursor (EC 2.7.10.1)(p185erbB2) (C-erbB-2) (NEU proto-oncogene) (Tyrosine kinase-type cellsurface receptor HER2) (MLN 19) (CD340 antigen).	ERBB2_870_882	P04626	5.1156e-08	2.33986
PTK	Signal transducer and activator of transcription 4.	STAT4_714_726	STAT4	Q14765	0	3.45			Retinoblastoma-like protein 2 (130 kDa retinoblastoma-associatedprotein) (p130) (PRB2) (RBR-2).	RBL2_99_111	Q08999	1.25258e-06	1.69563
PTK	Tyrosine-protein kinase SYK (EC 2.7.10.2) (Spleen tyrosine kinase).	KSYK_518_530	SYK	P43405	0	2.6			Ryanodine receptor 1 (Skeletal muscle-type ryanodine receptor) (RyR1)(RYR-1) (Skeletal muscle calcium release channel).	RYR1_4317_4329	P21817	0.0266507	2.12158
PTK	Tyrosine-protein kinase Tec (EC 2.7.10.2).	TEC_512_524	TEC	P42680	0	2.46			Serine/threonine-protein kinase A-Raf (EC:2.7.11.1),(ARAF1, PKS, PKS2)	ARAF_297_307	P10398	3.07665e-08	2.39834
STK	Tyrosine 3-monooxygenase (EC 1.14.16.2) (Tyrosine 3-hydroxylase) (TH).	TY3H_65_77	TH	P07101	0.027	1.69			Serine/threonine-protein phosphatase 2A catalytic subunit beta isoform(EC 3.1.3.16) (PP2A-beta).	PP2AB_297_309	P62714	5.50622e-08	2.52249
PTK	Troponin T, slow skeletal muscle (TnTs) (Slow skeletal muscle troponinT) (sTnT).	TNNT1_2_14	TNNT1	P13805	0	2.37			Signal transducer and activator of transcription 4.	STAT4_714_726	Q14765	8.50798e-06	3.45063
PTK	Non-receptor tyrosine-protein kinase TYK2 (EC:2.7.10.2)	TYK2_1048_1060	TYK2	P29597	0	2.35			Signal transducer and activator of transcription 5A.	RON_1346_1358	Q04912	1.11966e-07	2.45319
PTK	Tyrosine-protein kinase receptor TYRO3 precursor (EC 2.7.10.1)(Tyrosine-protein kinase RSE) (Tyrosine-protein kinase SKY) (Tyrosine-protein kinase DTK) (Protein-tyrosine kinase byk).	TYRO3_679_691	TYRO3	Q06418	0	1.96			T-cell surface glycoprotein CD3 epsilon chain, T-cell surface antigen T3/Leu-4 epsilon chain, CD3e	CD3E_182_194	P07766	8.81095e-08	2.54688
STK	Vasodilator-stimulated phosphoprotein (VASP).	VASP_271_283	VASP	P50552	0.013	2.72			T-cell surface glycoprotein CD3 epsilon chain, T-cell surface antigen T3/Leu-4 epsilon chain, CD3e	CD3E_193_205	P07766	2.73171e-06	1.90414
PTK	Vinculin (Metavinculin).	VINC_815_827	VCL	P18206	0	2.07			T-cell surface glycoprotein CD3 zeta chain precursor (T-cell receptorT3 zeta chain) (CD247 antigen).	CD3Z_105_117	P20963	8.78288e-08	2.5765
PTK	Tyrosine-protein kinase Yes (EC:2.7.10.2)(Proto-oncogene c-Yes)(p61-Yes)	YES_420_432	YES1	P07947	0	2.61			T-cell surface glycoprotein CD3 zeta chain precursor (T-cell receptorT3 zeta chain) (CD247 antigen).	CD3Z_116_128	P20963	6.22846e-07	2.93461
PTK	Tyrosine-protein kinase ZAP-70 (EC 2.7.10.2) (70 kDa zeta-associatedprotein) (Syk-related tyrosine kinase).	ZAP70_485_497	ZAP70	P43403	0	2.7			T-cell surface glycoprotein CD3 zeta chain precursor (T-cell receptorT3 zeta chain) (CD247 antigen).	CD3Z_117_129	P20963	1.44951e-07	2.82518
PTK	Zinc finger and BTB domain-containing protein 16 (Zinc finger proteinPLZF) (Promyelocytic leukemia zinc finger protein) (Zinc fingerprotein 145).	ZBT16_621_633	ZBTB16	Q05516	0.001	1.68			T-cell surface glycoprotein CD3 zeta chain precursor (T-cell receptorT3 zeta chain) (CD247 antigen).	CD3Z_135_147	P20963	1.45627e-07	2.39873
									T-cell surface glycoprotein CD3 zeta chain precursor (T-cell receptorT3 zeta chain) (CD247 antigen).	CD3Z_77_89	P20963	1.40532e-06	2.3342
									T-cell-specific surface glycoprotein CD28, TP44, CD28	CD28_203_215	P10747	2.90038e-07	1.50904
									Troponin T, slow skeletal muscle (TnTs) (Slow skeletal muscle troponinT) (sTnT).	TNNT1_2_14	P13805	2.21435e-06	2.36702
									Tyrosine 3-monooxygenase (EC 1.14.16.2) (Tyrosine 3-hydroxylase) (TH).	TY3H_65_77	P07101	0.0266507	1.69328
									Tyrosine-protein kinase FRK (EC 2.7.10.2) (FYN-related kinase)(Nuclear tyrosine protein kinase RAK).	FRK_380_392	P42685	1.8714e-08	2.85653
									Tyrosine-protein kinase JAK1 (EC 2.7.10.2) (Janus kinase 1) (JAK-1).	JAK1_1027_1039	P23458	1.8714e-08	2.88272
									Tyrosine-protein kinase JAK2 (EC 2.7.10.2) (Janus kinase 2) (JAK-2).	JAK2_563_577	O60674	7.0313e-08	2.54576
									Tyrosine-protein kinase JAK3 (EC:2.7.10.2) (Janus kinase 3) (JAK-3).	JAK3_974_986	P52333	3.55704e-08	2.78812
									Tyrosine-protein kinase Lyn (EC:2.7.10.2)	LYN_391_403	P07948	2.85872e-08	2.69703
									Tyrosine-protein kinase Lyn (EC:2.7.10.2)	LYN_501_512	P07948	2.45664e-07	3.25172
									Tyrosine-protein kinase receptor TYRO3 precursor (EC 2.7.10.1)(Tyrosine-protein kinase RSE) (Tyrosine-protein kinase SKY) (Tyrosine-protein kinase DTK) (Protein-tyrosine kinase byk).	TYRO3_679_691	Q06418	5.99462e-08	1.95599
									Tyrosine-protein kinase SYK (EC 2.7.10.2) (Spleen tyrosine kinase).	KSYK_518_530	P43405	2.09102e-06	2.60148
									Tyrosine-protein kinase Tec (EC 2.7.10.2).	TEC_512_524	P42680	3.50861e-08	2.45589
									Tyrosine-protein kinase Yes (EC:2.7.10.2)(Proto-oncogene c-Yes)(p61-Yes)	YES_420_432	P07947	8.45894e-08	2.60563
									Tyrosine-protein kinase ZAP-70 (EC 2.7.10.2) (70 kDa zeta-associatedprotein) (Syk-related tyrosine kinase).	ZAP70_313_325	P43403	5.1156e-08	2.60848
									Tyrosine-protein kinase ZAP-70 (EC 2.7.10.2) (70 kDa zeta-associatedprotein) (Syk-related tyrosine kinase).	ZAP70_485_497	P43403	4.88753e-08	2.69559
									Tyrosine-protein phosphatase non-receptor type 11 (EC 3.1.3.48)(Protein-tyrosine phosphatase 2C) (PTP-2C) (PTP-1D) (SH-PTP3) (SH-PTP2) (SHP-2) (Shp2).	PTN11_57_67	Q06124	6.98641e-08	2.41223
									Tyrosine-protein phosphatase non-receptor type 11 (EC 3.1.3.48)(Protein-tyrosine phosphatase 2C) (PTP-2C) (PTP-1D) (SH-PTP3) (SH-PTP2) (SHP-2) (Shp2).	PTN11_580_590	Q06124	7.36577e-07	2.44921
									Tyrosine-protein phosphatase non-receptor type 12 (EC 3.1.3.48)(Protein-tyrosine phosphatase G1) (PTPG1) (PTP-PEST).	PTN12_32_44	Q05209	0.0108741	1.90507
									Tyrosine-protein phosphatase non-receptor type 6 (EC:3.1.3.48)	PTN6_531_541	P29350	1.8714e-08	2.93577
									Tyrosine-protein phosphatase non-receptor type 6 (EC:3.1.3.48)	PTN6_558_570	P29350	3.16134e-08	2.72866
									Vascular endothelial growth factor receptor 1 precursor (EC 2.7.10.1)(VEGFR-1) (Vascular permeability factor receptor) (Tyrosine-proteinkinase receptor FLT) (Flt-1) (Tyrosine-protein kinase FRT) (Fms-liketyrosine kinase 1).	VGFR1_1040_1052	P17948	2.85872e-08	2.8542
									Vascular endothelial growth factor receptor 2 precursor (EC 2.7.10.1)(VEGFR-2) (Kinase insert domain receptor) (Protein-tyrosine kinasereceptor Flk-1) (CD309 antigen).	VGFR2_1046_1058	P35968	5.27719e-08	2.50493
									Vascular endothelial growth factor receptor 2 precursor (EC 2.7.10.1)(VEGFR-2) (Kinase insert domain receptor) (Protein-tyrosine kinasereceptor Flk-1) (CD309 antigen).	VGFR2_1168_1180	P35968	3.89935e-05	2.09199
									Vascular endothelial growth factor receptor 2 precursor (EC 2.7.10.1)(VEGFR-2) (Kinase insert domain receptor) (Protein-tyrosine kinasereceptor Flk-1) (CD309 antigen).	VGFR2_989_1001	P35968	9.77724e-08	2.49752
									Vascular endothelial growth factor receptor 3 precursor (EC 2.7.10.1)(VEGFR-3) (Tyrosine-protein kinase receptor FLT4).	VGFR3_1061_1073	P35916	4.88753e-08	2.70117
									Vasodilator-stimulated phosphoprotein (VASP).	VASP_271_283	P50552	0.013424	2.71785
									Vinculin (Metavinculin).	VINC_815_827	P18206	3.78513e-06	2.06653
									Voltage-dependent L-type calcium channel subunit alpha-1C (Voltage-gated calcium channel subunit alpha Cav1.2) (Calcium channel, L type,alpha-1 polypeptide, isoform 1, cardiac muscle).	CAC1C_1974_1986	Q13936	0.013067	1.96375
									Zinc finger and BTB domain-containing protein 16 (Zinc finger proteinPLZF) (Promyelocytic leukemia zinc finger protein) (Zinc fingerprotein 145).	ZBT16_621_633	Q05516	0.000532344	1.67614

## Sheet: AD kinases
ID	Sequence	PepProtein_SeqMatch	PepProtein_UniprotACC	PepProtein_UniprotName	PepProtein_UniprotID	PepProtein_SeqSimilarity	PepProtein_PhosSite	PepProtein_Residue	PepProtein_PhosLink	Kinase_Name	Kinase_UniprotID	Database	Kinase_Rank	Kinase_PKinase_PredictorVersion2Score	Kinase_group	Kinase_family				initial_alias	converted_alias	name	description
41_654_666	LDGENIYIRHSNL	LDGENIYIRHSNL	EPB41_HUMAN	EPB41	P11171	1	660	Y	P11171_660	EGFR	P00533	PHOSPHOELM	0	-1	TK	EGFR				P00519	ENSG00000097007	ABL1	ABL proto-oncogene 1, non-receptor tyrosine kinase [Source:HGNC Symbol;Acc:HGNC:76]
41_654_666	LDGENIYIRHSNL	LDGENIYIRHSNL	EPB41_HUMAN	EPB41	P11171	1	660	Y	P11171_660	EGFR	P00533	HPRD	0	-1	TK	EGFR				P42684	ENSG00000143322	ABL2	ABL proto-oncogene 2, non-receptor tyrosine kinase [Source:HGNC Symbol;Acc:HGNC:77]
ADRB2_338_350	ELLCLRRSSLKAY	ELLCLRRSSLKAY	ADRB2_HUMAN	ADRB2	P07550	1	346	S	P07550_346	Akt1/PKB[alpha]	P31749	PHOSPHOSITEPLUS	0	-1	AGC	AKT				P31749	ENSG00000142208	AKT1	AKT serine/threonine kinase 1 [Source:HGNC Symbol;Acc:HGNC:391]
ADRB2_338_350	ELLCLRRSSLKAY	ELLCLRRSSLKAY	ADRB2_HUMAN	ADRB2	P07550	1	346	S	P07550_346	Akt2/PKB[beta]	P31751	PHOSPHOELM	0	-1	AGC	AKT				P31751	ENSG00000105221	AKT2	AKT serine/threonine kinase 2 [Source:HGNC Symbol;Acc:HGNC:392]
ADRB2_338_350	ELLCLRRSSLKAY	ELLCLRRSSLKAY	ADRB2_HUMAN	ADRB2	P07550	1	346	S	P07550_346	PKA[alpha]	P17612	PHOSPHOELM	0	-1	AGC	PKA				Q9UM73	ENSG00000171094	ALK	ALK receptor tyrosine kinase [Source:HGNC Symbol;Acc:HGNC:427]
ADRB2_338_350	ELLCLRRSSLKAY	ELLCLRRSSLKAY	ADRB2_HUMAN	ADRB2	P07550	1	346	S	P07550_346	PKA[alpha]	P17612	PHOSPHOSITEPLUS	0	-1	AGC	PKA				Q13315	ENSG00000149311	ATM	ATM serine/threonine kinase [Source:HGNC Symbol;Acc:HGNC:795]
ADRB2_338_350	ELLCLRRSSLKAY	ELLCLRRSSLKAY	ADRB2_HUMAN	ADRB2	P07550	1	345	S	P07550_345	PKA[alpha]	P17612	PHOSPHOELM	0	-1	AGC	PKA				O14965	ENSG00000087586	AURKA	aurora kinase A [Source:HGNC Symbol;Acc:HGNC:11393]
ADRB2_338_350	ELLCLRRSSLKAY	ELLCLRRSSLKAY	ADRB2_HUMAN	ADRB2	P07550	1	345	S	P07550_345	PKA[alpha]	P17612	PHOSPHOSITEPLUS	0	-1	AGC	PKA				Q96GD4	ENSG00000178999	AURKB	aurora kinase B [Source:HGNC Symbol;Acc:HGNC:11390]
ADRB2_338_350	ELLCLRRSSLKAY	ELLCLRRSSLKAY	ADRB2_HUMAN	ADRB2	P07550	1	346	S	P07550_346	PKC[delta]	Q05655	HPRD	0	-1	AGC	PKC				P30530	ENSG00000167601	AXL	AXL receptor tyrosine kinase [Source:HGNC Symbol;Acc:HGNC:905]
ADRB2_338_350	ELLCLRRSSLKAY	ELLCLRRSSLKAY	ADRB2_HUMAN	ADRB2	P07550	1	345	S	P07550_345	PKC[delta]	Q05655	HPRD	0	-1	AGC	PKC				P51813	ENSG00000102010	BMX	BMX non-receptor tyrosine kinase [Source:HGNC Symbol;Acc:HGNC:1079]
AKT1_309_321_C310S	FSGTPEYLAPEVL	FCGTPEYLAPEVL	AKT1_HUMAN	AKT1	P31749	0.91	315	Y	P31749_315	Brk	Q13882	PHOSPHOSITEPLUS	0	-1	TK	Src				P15056	ENSG00000157764	BRAF	B-Raf proto-oncogene, serine/threonine kinase [Source:HGNC Symbol;Acc:HGNC:1097]
AKT1_309_321_C310S	FSGTPEYLAPEVL	FCGTPEYLAPEVL	AKT1_HUMAN	AKT1	P31749	0.91	315	Y	P31749_315	Brk	Q13882	REACTOME	0	-1	TK	Src				Q06187	ENSG00000010671	BTK	Bruton tyrosine kinase [Source:HGNC Symbol;Acc:HGNC:1133]
AKT1_309_321_C310S	FSGTPEYLAPEVL	FCGTPEYLAPEVL	AKT1_HUMAN	AKT1	P31749	0.91	315	Y	P31749_315	Ret	P07949	PHOSPHOSITEPLUS	0	-1	TK	Ret				Q14012	ENSG00000134072	CAMK1	calcium/calmodulin dependent protein kinase I [Source:HGNC Symbol;Acc:HGNC:1459]
AKT1_309_321_C310S	FSGTPEYLAPEVL	FCGTPEYLAPEVL	AKT1_HUMAN	AKT1	P31749	0.91	315	Y	P31749_315	Src	P12931	HPRD	0	-1	TK	Src				Q9UQM7	ENSG00000070808	CAMK2A	calcium/calmodulin dependent protein kinase II alpha [Source:HGNC Symbol;Acc:HGNC:1460]
ANXA1_14_26	IENEEQEYVQTVK	IENEEQEYVQTVK	ANXA1_HUMAN	ANXA1	P04083	1	21	Y	P04083_21	Abl	P00519	PHOSPHOELM	0	-1	TK	Abl				Q5SWX3	ENSG00000148660	CAMK2G	calcium/calmodulin dependent protein kinase II gamma [Source:HGNC Symbol;Acc:HGNC:1463]
ANXA1_14_26	IENEEQEYVQTVK	IENEEQEYVQTVK	ANXA1_HUMAN	ANXA1	P04083	1	21	Y	P04083_21	Abl	P00519	PHOSPHOSITEPLUS	0	-1	TK	Abl				Q16566	ENSG00000152495	CAMK4	calcium/calmodulin dependent protein kinase IV [Source:HGNC Symbol;Acc:HGNC:1464]
ANXA1_14_26	IENEEQEYVQTVK	IENEEQEYVQTVK	ANXA1_HUMAN	ANXA1	P04083	1	21	Y	P04083_21	EGFR	P00533	PHOSPHOELM	0	-1	TK	EGFR				P06493	ENSG00000170312	CDK1	cyclin dependent kinase 1 [Source:HGNC Symbol;Acc:HGNC:1722]
ANXA1_14_26	IENEEQEYVQTVK	IENEEQEYVQTVK	ANXA1_HUMAN	ANXA1	P04083	1	21	Y	P04083_21	EGFR	P00533	PHOSPHOSITEPLUS	0	-1	TK	EGFR				P24941	ENSG00000123374	CDK2	cyclin dependent kinase 2 [Source:HGNC Symbol;Acc:HGNC:1771]
ANXA1_14_26	IENEEQEYVQTVK	IENEEQEYVQTVK	ANXA1_HUMAN	ANXA1	P04083	1	21	Y	P04083_21	Src	P12931	HPRD	0	-1	TK	Src				Q00526	ENSG00000250506	CDK3	cyclin dependent kinase 3 [Source:HGNC Symbol;Acc:HGNC:1772]
ANXA1_14_26	IENEEQEYVQTVK	IENEEQEYVQTVK	ANXA1_HUMAN	ANXA1	P04083	1	21	Y	P04083_21	Src	P12931	PHOSPHOSITEPLUS	0	-1	TK	Src				Q00535	ENSG00000164885	CDK5	cyclin dependent kinase 5 [Source:HGNC Symbol;Acc:HGNC:1774]
ANXA1_14_26	IENEEQEYVQTVK	IENEEQEYVQTVK	ANXA1_HUMAN	ANXA1	P04083	1	21	Y	P04083_21	Src	P12931	PHOSPHOELM	0	-1	TK	Src				Q00534	ENSG00000105810	CDK6	cyclin dependent kinase 6 [Source:HGNC Symbol;Acc:HGNC:1777]
ANXA2_17_29	HSTPPSAYGSVKA	HSTPPSAYGSVKA	ANXA2_HUMAN	ANXA2	P07355	1	24	Y	P07355_24	IGF1R	P08069	PHOSPHOSITEPLUS	0	-1	TK	InsR				O14757	ENSG00000149554	CHEK1	checkpoint kinase 1 [Source:HGNC Symbol;Acc:HGNC:1925]
ANXA2_17_29	HSTPPSAYGSVKA	HSTPPSAYGSVKA	ANXA2_HUMAN	ANXA2	P07355	1	24	Y	P07355_24	Src	P12931	PHOSPHOELM	0	-1	TK	Src				P41240	ENSG00000103653	CSK	C-terminal Src kinase [Source:HGNC Symbol;Acc:HGNC:2444]
ANXA2_17_29	HSTPPSAYGSVKA	HSTPPSAYGSVKA	ANXA2_HUMAN	ANXA2	P07355	1	24	Y	P07355_24	Src	P12931	PHOSPHOSITEPLUS	0	-1	TK	Src				P53355	ENSG00000196730	DAPK1	death associated protein kinase 1 [Source:HGNC Symbol;Acc:HGNC:2674]
ANXA2_17_29	HSTPPSAYGSVKA	HSTPPSAYGSVKA	ANXA2_HUMAN	ANXA2	P07355	1	24	Y	P07355_24	Yes	P07947	PHOSPHOSITEPLUS	0	-1	TK	Src				Q9Y463	ENSG00000105204	DYRK1B	dual specificity tyrosine phosphorylation regulated kinase 1B [Source:HGNC Symbol;Acc:HGNC:3092]
ARAF_297_307	RDSGYYWEVPP	RDSGYYWEVPP	ARAF_HUMAN	ARAF	P10398	1	302	Y	P10398_302	Src	P12931	PHOSPHOSITEPLUS	0	-1	TK	Src				P00533	ENSG00000146648	EGFR	epidermal growth factor receptor [Source:HGNC Symbol;Acc:HGNC:3236]
ARAF_297_307	RDSGYYWEVPP	RDSGYYWEVPP	ARAF_HUMAN	ARAF	P10398	1	301	Y	P10398_301	Src	P12931	PHOSPHOELM	0	-1	TK	Src				P29317	ENSG00000142627	EPHA2	EPH receptor A2 [Source:HGNC Symbol;Acc:HGNC:3386]
ARAF_297_307	RDSGYYWEVPP	RDSGYYWEVPP	ARAF_HUMAN	ARAF	P10398	1	302	Y	P10398_302	Src	P12931	PHOSPHOELM	0	-1	TK	Src				P29320	ENSG00000044524	EPHA3	EPH receptor A3 [Source:HGNC Symbol;Acc:HGNC:3387]
ARAF_297_307	RDSGYYWEVPP	RDSGYYWEVPP	ARAF_HUMAN	ARAF	P10398	1	301	Y	P10398_301	Src	P12931	PHOSPHOSITEPLUS	0	-1	TK	Src				P54764	ENSG00000116106	EPHA4	EPH receptor A4 [Source:HGNC Symbol;Acc:HGNC:3388]
BTLA_252_262	KPGIVYASLNH	KPGIVYASLNH	BTLA_HUMAN	BTLA	Q7Z6A9	1	257	Y	Q7Z6A9_257	Lck	P06239	PHOSPHOSITEPLUS	0	-1	TK	Src				P29323	ENSG00000133216	EPHB2	EPH receptor B2 [Source:HGNC Symbol;Acc:HGNC:3393]
CAC1C_1974_1986	ASLGRRASFHLEC	ASLGRRASFHLEC	CAC1C_HUMAN	CAC1C	Q13936	1	1981	S	Q13936_1981	PKA[alpha]	P17612	PHOSPHOSITEPLUS	0	-1	AGC	PKA				P04626	ENSG00000141736	ERBB2	erb-b2 receptor tyrosine kinase 2 [Source:HGNC Symbol;Acc:HGNC:3430]
CAC1C_1974_1986	ASLGRRASFHLEC	ASLGRRASFHLEC	CAC1C_HUMAN	CAC1C	Q13936	1	1981	S	Q13936_1981	PKD1	Q15139	PHOSPHOSITEPLUS	0	-1	CAMK	PKD				P16591	ENSG00000151422	FER	FER tyrosine kinase [Source:HGNC Symbol;Acc:HGNC:3655]
CBL_693_705	EGEEDTEYMTPSS	EGEEDTEYMTPSS	CBL_HUMAN	CBL	P22681	1	700	Y	P22681_700	Brk	Q13882	REACTOME	0	-1	TK	Src				P07332	ENSG00000182511	FES	FES proto-oncogene, tyrosine kinase [Source:HGNC Symbol;Acc:HGNC:3657]
CBL_693_705	EGEEDTEYMTPSS	EGEEDTEYMTPSS	CBL_HUMAN	CBL	P22681	1	700	Y	P22681_700	EGFR	P00533	HPRD	0	-1	TK	EGFR				P11362	ENSG00000077782	FGFR1	fibroblast growth factor receptor 1 [Source:HGNC Symbol;Acc:HGNC:3688]
CBL_693_705	EGEEDTEYMTPSS	EGEEDTEYMTPSS	CBL_HUMAN	CBL	P22681	1	700	Y	P22681_700	Fyn	P06241	PHOSPHOELM	0	-1	TK	Src				P21802	ENSG00000066468	FGFR2	fibroblast growth factor receptor 2 [Source:HGNC Symbol;Acc:HGNC:3689]
CBL_693_705	EGEEDTEYMTPSS	EGEEDTEYMTPSS	CBL_HUMAN	CBL	P22681	1	700	Y	P22681_700	Fyn	P06241	PHOSPHOSITEPLUS	0	-1	TK	Src				P22607	ENSG00000068078	FGFR3	fibroblast growth factor receptor 3 [Source:HGNC Symbol;Acc:HGNC:3690]
CBL_693_705	EGEEDTEYMTPSS	EGEEDTEYMTPSS	CBL_HUMAN	CBL	P22681	1	700	Y	P22681_700	InSR	P06213	PHOSPHOELM	0	-1	TK	InsR				P09769	ENSG00000000938	FGR	FGR proto-oncogene, Src family tyrosine kinase [Source:HGNC Symbol;Acc:HGNC:3697]
CBL_693_705	EGEEDTEYMTPSS	EGEEDTEYMTPSS	CBL_HUMAN	CBL	P22681	1	700	Y	P22681_700	Lck	P06239	PHOSPHOSITEPLUS	0	-1	TK	Src				P06241	ENSG00000010810	FYN	FYN proto-oncogene, Src family tyrosine kinase [Source:HGNC Symbol;Acc:HGNC:4037]
CBL_693_705	EGEEDTEYMTPSS	EGEEDTEYMTPSS	CBL_HUMAN	CBL	P22681	1	700	Y	P22681_700	Syk	P43405	PHOSPHOELM	0	-1	TK	Syk				P49840	ENSG00000105723	GSK3A	glycogen synthase kinase 3 alpha [Source:HGNC Symbol;Acc:HGNC:4616]
CBL_693_705	EGEEDTEYMTPSS	EGEEDTEYMTPSS	CBL_HUMAN	CBL	P22681	1	700	Y	P22681_700	Syk	P43405	PHOSPHOSITEPLUS	0	-1	TK	Syk				P49841	ENSG00000082701	GSK3B	glycogen synthase kinase 3 beta [Source:HGNC Symbol;Acc:HGNC:4617]
CBL_693_705	EGEEDTEYMTPSS	EGEEDTEYMTPSS	CBL_HUMAN	CBL	P22681	1	700	Y	P22681_700	Yes	P07947	PHOSPHOELM	0	-1	TK	Src				P08631	ENSG00000101336	HCK	HCK proto-oncogene, Src family tyrosine kinase [Source:HGNC Symbol;Acc:HGNC:4840]
CD28_203_215	RKHYQPYAPPRDF	RKHYQPYAPPRDF	CD28_HUMAN	CD28	P10747	1	209	Y	P10747_209	ITK	Q08881	HPRD	0	-1	TK	Tec				P08069	ENSG00000140443	IGF1R	insulin like growth factor 1 receptor [Source:HGNC Symbol;Acc:HGNC:5465]
CD28_203_215	RKHYQPYAPPRDF	RKHYQPYAPPRDF	CD28_HUMAN	CD28	P10747	1	209	Y	P10747_209	ITK	Q08881	PHOSPHOELM	0	-1	TK	Tec				P06213	ENSG00000171105	INSR	insulin receptor [Source:HGNC Symbol;Acc:HGNC:6091]
CD28_203_215	RKHYQPYAPPRDF	RKHYQPYAPPRDF	CD28_HUMAN	CD28	P10747	1	206	Y	P10747_206	ITK	Q08881	HPRD	0	-1	TK	Tec				Q08881	ENSG00000113263	ITK	IL2 inducible T cell kinase [Source:HGNC Symbol;Acc:HGNC:6171]
CD3E_182_194	PVPNPDYEPIRKG	PVPNPDYEPIRKG	CD3E_HUMAN	CD3E	P07766	1	188	Y	P07766_188	Fyn	P06241	PHOSPHOSITEPLUS	0	-1	TK	Src				P23458	ENSG00000162434	JAK1	Janus kinase 1 [Source:HGNC Symbol;Acc:HGNC:6190]
CD3E_182_194	PVPNPDYEPIRKG	PVPNPDYEPIRKG	CD3E_HUMAN	CD3E	P07766	1	188	Y	P07766_188	Lck	P06239	HPRD	0	-1	TK	Src				O60674	ENSG00000096968	JAK2	Janus kinase 2 [Source:HGNC Symbol;Acc:HGNC:6192]
CD3E_182_194	PVPNPDYEPIRKG	PVPNPDYEPIRKG	CD3E_HUMAN	CD3E	P07766	1	188	Y	P07766_188	Lck	P06239	REACTOME	0	-1	TK	Src				P52333	ENSG00000105639	JAK3	Janus kinase 3 [Source:HGNC Symbol;Acc:HGNC:6193]
CD3Z_116_128	KDKMAEAYSEIGM	KDKMAEAYSEIGM	CD3Z_HUMAN	CD3Z	P20963	1	123	Y	P20963_123	Fyn	P06241	PHOSPHOELM	0	-1	TK	Src				P35968	ENSG00000128052	KDR	kinase insert domain receptor [Source:HGNC Symbol;Acc:HGNC:6307]
CD79A_181_193	EYEDENLYEGLNL	EYEDENLYEGLNL	CD79A_HUMAN	CD79A	P11912	1	188	Y	P11912_188	Lyn	P07948	HPRD	0	-1	TK	Src				P10721	ENSG00000157404	KIT	KIT proto-oncogene, receptor tyrosine kinase [Source:HGNC Symbol;Acc:HGNC:6342]
CD79A_181_193	EYEDENLYEGLNL	EYEDENLYEGLNL	CD79A_HUMAN	CD79A	P11912	1	188	Y	P11912_188	Lyn	P07948	PHOSPHOELM	0	-1	TK	Src				P06239	ENSG00000182866	LCK	LCK proto-oncogene, Src family tyrosine kinase [Source:HGNC Symbol;Acc:HGNC:6524]
CDK1_9_21	KIGEGTYGVVYKG	KIGEGTYGVVYKG	CDK1_HUMAN	CDK1	P06493	1	19	Y	P06493_19	CDC2/CDK1	P06493	HPRD	0	-1	CMGC	CDK				P07948	ENSG00000254087	LYN	LYN proto-oncogene, Src family tyrosine kinase [Source:HGNC Symbol;Acc:HGNC:6735]
CDK1_9_21	KIGEGTYGVVYKG	KIGEGTYGVVYK	CDK2_HUMAN	CDK2	P24941	0.94	19	Y	P24941_19	CDK2	P24941	HPRD	0	-1	CMGC	CDK				Q02750	ENSG00000169032	MAP2K1	mitogen-activated protein kinase kinase 1 [Source:HGNC Symbol;Acc:HGNC:6840]
CDK1_9_21	KIGEGTYGVVYKG	KIGEGTYGVVYK	CDK3_HUMAN	CDK3	Q00526	0.94	15	Y	Q00526_15	CDK3	Q00526	HPRD	0	-1	CMGC	CDK				P36507	ENSG00000126934	MAP2K2	mitogen-activated protein kinase kinase 2 [Source:HGNC Symbol;Acc:HGNC:6842]
CDK1_9_21	KIGEGTYGVVYKG	KIGEGTYGVVYK	CDK3_HUMAN	CDK3	Q00526	0.94	19	Y	Q00526_19	CDK3	Q00526	HPRD	0	-1	CMGC	CDK				P46734	ENSG00000034152	MAP2K3	mitogen-activated protein kinase kinase 3 [Source:HGNC Symbol;Acc:HGNC:6843]
CDK1_9_21	KIGEGTYGVVYKG	KIGEGTYGVVYKG	CDK1_HUMAN	CDK1	P06493	1	15	Y	P06493_15	MYT1	Q99640	UNIPROT	0	-1	Other	WEE				P45985	ENSG00000065559	MAP2K4	mitogen-activated protein kinase kinase 4 [Source:HGNC Symbol;Acc:HGNC:6844]
CDK1_9_21	KIGEGTYGVVYKG	KIGEGTYGVVYKG	CDK1_HUMAN	CDK1	P06493	1	15	Y	P06493_15	MYT1	Q99640	PHOSPHOSITEPLUS	0	-1	Other	WEE				Q13163	ENSG00000137764	MAP2K5	mitogen-activated protein kinase kinase 5 [Source:HGNC Symbol;Acc:HGNC:6845]
CDK1_9_21	KIGEGTYGVVYKG	KIGEGTYGVVYKG	CDK1_HUMAN	CDK1	P06493	1	15	Y	P06493_15	MYT1	Q99640	HPRD	0	-1	Other	WEE				P52564	ENSG00000108984	MAP2K6	mitogen-activated protein kinase kinase 6 [Source:HGNC Symbol;Acc:HGNC:6846]
CDK1_9_21	KIGEGTYGVVYKG	KIGEGTYGVVYKG	CDK1_HUMAN	CDK1	P06493	1	15	Y	P06493_15	Wee1	P30291	PHOSPHOELM	0	-1	Other	WEE				O14733	ENSG00000076984	MAP2K7	mitogen-activated protein kinase kinase 7 [Source:HGNC Symbol;Acc:HGNC:6847]
CDK1_9_21	KIGEGTYGVVYKG	KIGEGTYGVVYKG	CDK1_HUMAN	CDK1	P06493	1	15	Y	P06493_15	Wee1	P30291	REACTOME	0	-1	Other	WEE				Q99683	ENSG00000197442	MAP3K5	mitogen-activated protein kinase kinase kinase 5 [Source:HGNC Symbol;Acc:HGNC:6857]
CDK1_9_21	KIGEGTYGVVYKG	KIGEGTYGVVYK	CDK2_HUMAN	CDK2	P24941	0.94	15	Y	P24941_15	Wee1	P30291	HPRD	0	-1	Other	WEE				O95382	ENSG00000142733	MAP3K6	mitogen-activated protein kinase kinase kinase 6 [Source:HGNC Symbol;Acc:HGNC:6858]
CDK1_9_21	KIGEGTYGVVYKG	KIGEGTYGVVYK	CDK2_HUMAN	CDK2	P24941	0.94	15	Y	P24941_15	Wee1	P30291	PHOSPHOSITEPLUS	0	-1	Other	WEE				P41279	ENSG00000107968	MAP3K8	mitogen-activated protein kinase kinase kinase 8 [Source:HGNC Symbol;Acc:HGNC:6860]
CDK1_9_21	KIGEGTYGVVYKG	KIGEGTYGVVYK	CDK2_HUMAN	CDK2	P24941	0.94	15	Y	P24941_15	Wee1	P30291	REACTOME	0	-1	Other	WEE				P28482	ENSG00000100030	MAPK1	mitogen-activated protein kinase 1 [Source:HGNC Symbol;Acc:HGNC:6871]
CDK1_9_21	KIGEGTYGVVYKG	KIGEGTYGVVYKG	CDK1_HUMAN	CDK1	P06493	1	15	Y	P06493_15	Wee1	P30291	HPRD	0	-1	Other	WEE				P27361	ENSG00000102882	MAPK3	mitogen-activated protein kinase 3 [Source:HGNC Symbol;Acc:HGNC:6877]
CDK1_9_21	KIGEGTYGVVYKG	KIGEGTYGVVYKG	CDK1_HUMAN	CDK1	P06493	1	15	Y	P06493_15	Wee1	P30291	PHOSPHOSITEPLUS	0	-1	Other	WEE				P49137	ENSG00000162889	MAPKAPK2	MAPK activated protein kinase 2 [Source:HGNC Symbol;Acc:HGNC:6887]
CDK1_9_21	KIGEGTYGVVYKG	KIGEGTYGVVYKG	CDK1_HUMAN	CDK1	P06493	1	15	Y	P06493_15	Wee1	P30291	UNIPROT	0	-1	Other	WEE				P42679	ENSG00000007264	MATK	megakaryocyte-associated tyrosine kinase [Source:HGNC Symbol;Acc:HGNC:6906]
CDK1_9_21	KIGEGTYGVVYKG	KIGEGTYGVVYKG	CDK1_HUMAN	CDK1	P06493	1	15	Y	P06493_15	Wee2	P0C1S8	UNIPROT	0	-1	Other	WEE				Q12866	ENSG00000153208	MERTK	MER proto-oncogene, tyrosine kinase [Source:HGNC Symbol;Acc:HGNC:7027]
CDK1_9_21	KIGEGTYGVVYKG	KIGEGTYGVVYKG	CDK1_HUMAN	CDK1	P06493	1	15	Y	P06493_15	HER2	P04626	PHOSPHOSITEPLUS	0	-1	TK	EGFR				P08581	ENSG00000105976	MET	MET proto-oncogene, receptor tyrosine kinase [Source:HGNC Symbol;Acc:HGNC:7029]
CDK1_9_21	KIGEGTYGVVYKG	KIGEGTYGVVYKG	CDK1_HUMAN	CDK1	P06493	1	15	Y	P06493_15	Lyn	P07948	HPRD	0	-1	TK	Src				Q04912	ENSG00000164078	MST1R	macrophage stimulating 1 receptor [Source:HGNC Symbol;Acc:HGNC:7381]
CDK1_9_21	KIGEGTYGVVYKG	KIGEGTYGVVYKG	CDK1_HUMAN	CDK1	P06493	1	15	Y	P06493_15	Src	P12931	PHOSPHOSITEPLUS	0	-1	TK	Src				P42345	ENSG00000198793	MTOR	mechanistic target of rapamycin kinase [Source:HGNC Symbol;Acc:HGNC:3942]
CDK2_8_20	EKIGEGTYGVVYK	EKIGEGTYGVVYK	CDK1_HUMAN	CDK1	P06493	1	19	Y	P06493_19	CDC2/CDK1	P06493	HPRD	0	-1	CMGC	CDK				Q9HC98	ENSG00000119408	NEK6	NIMA related kinase 6 [Source:HGNC Symbol;Acc:HGNC:7749]
CDK2_8_20	EKIGEGTYGVVYK	EKIGEGTYGVVYK	CDK2_HUMAN	CDK2	P24941	1	19	Y	P24941_19	CDK2	P24941	HPRD	0	-1	CMGC	CDK				P04629	ENSG00000198400	NTRK1	neurotrophic receptor tyrosine kinase 1 [Source:HGNC Symbol;Acc:HGNC:8031]
CDK2_8_20	EKIGEGTYGVVYK	EKIGEGTYGVVYK	CDK3_HUMAN	CDK3	Q00526	1	19	Y	Q00526_19	CDK3	Q00526	HPRD	0	-1	CMGC	CDK				Q16620	ENSG00000148053	NTRK2	neurotrophic receptor tyrosine kinase 2 [Source:HGNC Symbol;Acc:HGNC:8032]
CDK2_8_20	EKIGEGTYGVVYK	EKIGEGTYGVVYK	CDK3_HUMAN	CDK3	Q00526	1	15	Y	Q00526_15	CDK3	Q00526	HPRD	0	-1	CMGC	CDK				Q13153	ENSG00000149269	PAK1	p21 (RAC1) activated kinase 1 [Source:HGNC Symbol;Acc:HGNC:8590]
CDK2_8_20	EKIGEGTYGVVYK	EKIGEGTYGTVFK	CDK5_HUMAN	CDK5	Q00535	0.81	15	Y	Q00535_15	CDK5	Q00535	REACTOME	0	-1	CMGC	CDK				Q13177	ENSG00000180370	PAK2	p21 (RAC1) activated kinase 2 [Source:HGNC Symbol;Acc:HGNC:8591]
CDK2_8_20	EKIGEGTYGVVYK	EKIGEGTYGVVYK	CDK1_HUMAN	CDK1	P06493	1	15	Y	P06493_15	MYT1	Q99640	PHOSPHOSITEPLUS	0	-1	Other	WEE				P16234	ENSG00000134853	PDGFRA	platelet derived growth factor receptor alpha [Source:HGNC Symbol;Acc:HGNC:8803]
CDK2_8_20	EKIGEGTYGVVYK	EKIGEGTYGVVYK	CDK1_HUMAN	CDK1	P06493	1	15	Y	P06493_15	MYT1	Q99640	HPRD	0	-1	Other	WEE				P09619	ENSG00000113721	PDGFRB	platelet derived growth factor receptor beta [Source:HGNC Symbol;Acc:HGNC:8804]
CDK2_8_20	EKIGEGTYGVVYK	EKIGEGTYGVVYK	CDK1_HUMAN	CDK1	P06493	1	15	Y	P06493_15	MYT1	Q99640	UNIPROT	0	-1	Other	WEE				Q99640	ENSG00000127564	PKMYT1	protein kinase, membrane associated tyrosine/threonine 1 [Source:HGNC Symbol;Acc:HGNC:29650]
CDK2_8_20	EKIGEGTYGVVYK	EKIGEGTYGVVYK	CDK1_HUMAN	CDK1	P06493	1	15	Y	P06493_15	Wee1	P30291	HPRD	0	-1	Other	WEE				Q13131	ENSG00000132356	PRKAA1	protein kinase AMP-activated catalytic subunit alpha 1 [Source:HGNC Symbol;Acc:HGNC:9376]
CDK2_8_20	EKIGEGTYGVVYK	EKIGEGTYGVVYK	CDK2_HUMAN	CDK2	P24941	1	15	Y	P24941_15	Wee1	P30291	REACTOME	0	-1	Other	WEE				P17612	ENSG00000072062	PRKACA	protein kinase cAMP-activated catalytic subunit alpha [Source:HGNC Symbol;Acc:HGNC:9380]
CDK2_8_20	EKIGEGTYGVVYK	EKIGEGTYGVVYK	CDK1_HUMAN	CDK1	P06493	1	15	Y	P06493_15	Wee1	P30291	PHOSPHOELM	0	-1	Other	WEE				P17252	ENSG00000154229	PRKCA	protein kinase C alpha [Source:HGNC Symbol;Acc:HGNC:9393]
CDK2_8_20	EKIGEGTYGVVYK	EKIGEGTYGVVYK	CDK1_HUMAN	CDK1	P06493	1	15	Y	P06493_15	Wee1	P30291	PHOSPHOSITEPLUS	0	-1	Other	WEE				P05771	ENSG00000166501	PRKCB	protein kinase C beta [Source:HGNC Symbol;Acc:HGNC:9395]
CDK2_8_20	EKIGEGTYGVVYK	EKIGEGTYGVVYK	CDK2_HUMAN	CDK2	P24941	1	15	Y	P24941_15	Wee1	P30291	PHOSPHOSITEPLUS	0	-1	Other	WEE				Q05655	ENSG00000163932	PRKCD	protein kinase C delta [Source:HGNC Symbol;Acc:HGNC:9399]
CDK2_8_20	EKIGEGTYGVVYK	EKIGEGTYGVVYK	CDK2_HUMAN	CDK2	P24941	1	15	Y	P24941_15	Wee1	P30291	HPRD	0	-1	Other	WEE				Q02156	ENSG00000171132	PRKCE	protein kinase C epsilon [Source:HGNC Symbol;Acc:HGNC:9401]
CDK2_8_20	EKIGEGTYGVVYK	EKIGEGTYGVVYK	CDK1_HUMAN	CDK1	P06493	1	15	Y	P06493_15	Wee1	P30291	REACTOME	0	-1	Other	WEE				P05129	ENSG00000126583	PRKCG	protein kinase C gamma [Source:HGNC Symbol;Acc:HGNC:9402]
CDK2_8_20	EKIGEGTYGVVYK	EKIGEGTYGVVYK	CDK1_HUMAN	CDK1	P06493	1	15	Y	P06493_15	Wee1	P30291	UNIPROT	0	-1	Other	WEE				P24723	ENSG00000027075	PRKCH	protein kinase C eta [Source:HGNC Symbol;Acc:HGNC:9403]
CDK2_8_20	EKIGEGTYGVVYK	EKIGEGTYGVVYK	CDK1_HUMAN	CDK1	P06493	1	15	Y	P06493_15	Wee2	P0C1S8	UNIPROT	0	-1	Other	WEE				P41743	ENSG00000163558	PRKCI	protein kinase C iota [Source:HGNC Symbol;Acc:HGNC:9404]
CDK2_8_20	EKIGEGTYGVVYK	EKIGEGTYGTVFK	CDK5_HUMAN	CDK5	Q00535	0.81	15	Y	Q00535_15	Abl	P00519	PHOSPHOELM	0	-1	TK	Abl				Q04759	ENSG00000065675	PRKCQ	protein kinase C theta [Source:HGNC Symbol;Acc:HGNC:9410]
CDK2_8_20	EKIGEGTYGVVYK	EKIGEGTYGTVFK	CDK5_HUMAN	CDK5	Q00535	0.81	15	Y	Q00535_15	Abl	P00519	HPRD	0	-1	TK	Abl				Q05513	ENSG00000067606	PRKCZ	protein kinase C zeta [Source:HGNC Symbol;Acc:HGNC:9412]
CDK2_8_20	EKIGEGTYGVVYK	EKIGEGTYGTVFK	CDK5_HUMAN	CDK5	Q00535	0.81	15	Y	Q00535_15	Abl	P00519	UNIPROT	0	-1	TK	Abl				Q15139	ENSG00000184304	PRKD1	protein kinase D1 [Source:HGNC Symbol;Acc:HGNC:9407]
CDK2_8_20	EKIGEGTYGVVYK	EKIGEGTYGTVFK	CDK5_HUMAN	CDK5	Q00535	0.81	15	Y	Q00535_15	EphA4	P54764	UNIPROT	0	-1	TK	Eph				Q13976	ENSG00000185532	PRKG1	protein kinase cGMP-dependent 1 [Source:HGNC Symbol;Acc:HGNC:9414]
CDK2_8_20	EKIGEGTYGVVYK	EKIGEGTYGTVFK	CDK5_HUMAN	CDK5	Q00535	0.81	15	Y	Q00535_15	Fyn	P06241	HPRD	0	-1	TK	Src				Q05397	ENSG00000169398	PTK2	protein tyrosine kinase 2 [Source:HGNC Symbol;Acc:HGNC:9611]
CDK2_8_20	EKIGEGTYGVVYK	EKIGEGTYGTVFK	CDK5_HUMAN	CDK5	Q00535	0.81	15	Y	Q00535_15	Fyn	P06241	REACTOME	0	-1	TK	Src				Q14289	ENSG00000120899	PTK2B	protein tyrosine kinase 2 beta [Source:HGNC Symbol;Acc:HGNC:9612]
CDK2_8_20	EKIGEGTYGVVYK	EKIGEGTYGVVYK	CDK1_HUMAN	CDK1	P06493	1	15	Y	P06493_15	HER2	P04626	PHOSPHOSITEPLUS	0	-1	TK	EGFR				Q13882	ENSG00000101213	PTK6	protein tyrosine kinase 6 [Source:HGNC Symbol;Acc:HGNC:9617]
CDK2_8_20	EKIGEGTYGVVYK	EKIGEGTYGVVYK	CDK1_HUMAN	CDK1	P06493	1	15	Y	P06493_15	Lyn	P07948	HPRD	0	-1	TK	Src				P04049	ENSG00000132155	RAF1	Raf-1 proto-oncogene, serine/threonine kinase [Source:HGNC Symbol;Acc:HGNC:9829]
CDK2_8_20	EKIGEGTYGVVYK	EKIGEGTYGVVYK	CDK1_HUMAN	CDK1	P06493	1	15	Y	P06493_15	Src	P12931	PHOSPHOSITEPLUS	0	-1	TK	Src				P07949	ENSG00000165731	RET	ret proto-oncogene [Source:HGNC Symbol;Acc:HGNC:9967]
CDK4_11_23	EIGVGAYGTVYKA	EIGVGAYGTVYKA	CDK4_HUMAN	CDK4	P11802	1	17	Y	P11802_17	Lyn	P07948	PHOSPHOSITEPLUS	0	-1	TK	Src				Q15418	ENSG00000117676	RPS6KA1	ribosomal protein S6 kinase A1 [Source:HGNC Symbol;Acc:HGNC:10430]
CDK4_11_23	EIGVGAYGTVYKA	EIGVGAYGTVYKA	CDK4_HUMAN	CDK4	P11802	1	17	Y	P11802_17	Src	P12931	PHOSPHOSITEPLUS	0	-1	TK	Src				Q15349	ENSG00000071242	RPS6KA2	ribosomal protein S6 kinase A2 [Source:HGNC Symbol;Acc:HGNC:10431]
CDK4_11_23	EIGVGAYGTVYKA	EIGVGAYGTVYKA	CDK4_HUMAN	CDK4	P11802	1	17	Y	P11802_17	Yes	P07947	PHOSPHOSITEPLUS	0	-1	TK	Src				P51812	ENSG00000177189	RPS6KA3	ribosomal protein S6 kinase A3 [Source:HGNC Symbol;Acc:HGNC:10432]
CENPA_1_14	MGPRRRSRKPEAPR	MGPRRRSRKPEAPR	CENPA_HUMAN	CENPA	P49450	1	7	S	P49450_7	AurA/Aur2	O14965	UNIPROT	0	-1	Other	AUR				O75676	ENSG00000162302	RPS6KA4	ribosomal protein S6 kinase A4 [Source:HGNC Symbol;Acc:HGNC:10433]
CENPA_1_14	MGPRRRSRKPEAPR	MGPRRRSRKPEAPR	CENPA_HUMAN	CENPA	P49450	1	7	S	P49450_7	AurA/Aur2	O14965	PHOSPHOELM	0	-1	Other	AUR				O75582	ENSG00000100784	RPS6KA5	ribosomal protein S6 kinase A5 [Source:HGNC Symbol;Acc:HGNC:10434]
CENPA_1_14	MGPRRRSRKPEAPR	MGPRRRSRKPEAPR	CENPA_HUMAN	CENPA	P49450	1	7	S	P49450_7	AurA/Aur2	O14965	PHOSPHOSITEPLUS	0	-1	Other	AUR				P23443	ENSG00000108443	RPS6KB1	ribosomal protein S6 kinase B1 [Source:HGNC Symbol;Acc:HGNC:10436]
CENPA_1_14	MGPRRRSRKPEAPR	MGPRRRSRKPEAPR	CENPA_HUMAN	CENPA	P49450	1	7	S	P49450_7	AurB/Aur1	Q96GD4	PHOSPHOSITEPLUS	0	-1	Other	AUR				O00141	ENSG00000118515	SGK1	serum/glucocorticoid regulated kinase 1 [Source:HGNC Symbol;Acc:HGNC:10810]
CENPA_1_14	MGPRRRSRKPEAPR	MGPRRRSRKPEAPR	CENPA_HUMAN	CENPA	P49450	1	7	S	P49450_7	AurB/Aur1	Q96GD4	HPRD	0	-1	Other	AUR				P12931	ENSG00000197122	SRC	SRC proto-oncogene, non-receptor tyrosine kinase [Source:HGNC Symbol;Acc:HGNC:11283]
CENPA_1_14	MGPRRRSRKPEAPR	MGPRRRSRKPEAPR	CENPA_HUMAN	CENPA	P49450	1	7	S	P49450_7	AurB/Aur1	Q96GD4	PHOSPHOELM	0	-1	Other	AUR				P43405	ENSG00000165025	SYK	spleen associated tyrosine kinase [Source:HGNC Symbol;Acc:HGNC:11491]
CFTR_761_773	LQARRRQSVLNLM	LQARRRQSVLNLM	CFTR_HUMAN	CFTR	P13569	1	768	S	P13569_768	PKA[alpha]	P17612	PHOSPHOSITEPLUS	0	-1	AGC	PKA				Q6SA08	ENSG00000139908	TSSK4	testis specific serine kinase 4 [Source:HGNC Symbol;Acc:HGNC:19825]
CFTR_761_773	LQARRRQSVLNLM	LQARRRQSVLNLM	CFTR_HUMAN	CFTR	P13569	1	768	S	P13569_768	PKA[alpha]	P17612	HPRD	0	-1	AGC	PKA				P29597	ENSG00000105397	TYK2	tyrosine kinase 2 [Source:HGNC Symbol;Acc:HGNC:12440]
CFTR_761_773	LQARRRQSVLNLM	LQARRRQSVLNLM	CFTR_HUMAN	CFTR	P13569	1	768	S	P13569_768	PKA[alpha]	P17612	PHOSPHOELM	0	-1	AGC	PKA				P30291	ENSG00000166483	WEE1	WEE1 G2 checkpoint kinase [Source:HGNC Symbol;Acc:HGNC:12761]
CFTR_761_773	LQARRRQSVLNLM	LQARRRQSVLNLM	CFTR_HUMAN	CFTR	P13569	1	768	S	P13569_768	PKG1	Q13976	HPRD	0	-1	AGC	PKG				P0C1S8	ENSG00000214102	WEE2	WEE2 oocyte meiosis inhibiting kinase [Source:HGNC Symbol;Acc:HGNC:19684]
CFTR_761_773	LQARRRQSVLNLM	LQARRRQSVLNLM	CFTR_HUMAN	CFTR	P13569	1	768	S	P13569_768	AMPK[alpha]1	Q13131	PHOSPHOSITEPLUS	0	-1	CAMK	CAMKL				P07947	ENSG00000176105	YES1	YES proto-oncogene 1, Src family tyrosine kinase [Source:HGNC Symbol;Acc:HGNC:12841]
CREB1_126_138	EILSRRPSYRKIL	EILSRRPSYRKIL	CREB1_HUMAN	CREB1	P16220	1	119	S	P16220_119	Akt2/PKB[beta]	P31751	UNIPROT	0	-1	AGC	AKT				P43403	ENSG00000115085	ZAP70	zeta chain of T cell receptor associated protein kinase 70 [Source:HGNC Symbol;Acc:HGNC:12858]
CREB1_126_138	EILSRRPSYRKIL	ILARRPSYRKIL	ATF1_HUMAN	ATF1	P18846	0.86	63	S	P18846_63	MSK1	O75582	PHOSPHOSITEPLUS	0	-1	AGC	RSK
CREB1_126_138	EILSRRPSYRKIL	EILSRRPSYRKIL	CREB1_HUMAN	CREB1	P16220	1	119	S	P16220_119	MSK1	O75582	PHOSPHOSITEPLUS	0	-1	AGC	RSK
CREB1_126_138	EILSRRPSYRKIL	ILARRPSYRKIL	ATF1_HUMAN	ATF1	P18846	0.86	63	S	P18846_63	MSK1	O75582	HPRD	0	-1	AGC	RSK
CREB1_126_138	EILSRRPSYRKIL	EILSRRPSYRKIL	CREB1_HUMAN	CREB1	P16220	1	119	S	P16220_119	MSK1	O75582	UNIPROT	0	-1	AGC	RSK
CREB1_126_138	EILSRRPSYRKIL	ILARRPSYRKIL	ATF1_HUMAN	ATF1	P18846	0.86	63	S	P18846_63	MSK1	O75582	REACTOME	0	-1	AGC	RSK
CREB1_126_138	EILSRRPSYRKIL	ILARRPSYRKIL	ATF1_HUMAN	ATF1	P18846	0.86	63	S	P18846_63	MSK2	O75676	HPRD	0	-1	AGC	RSK
CREB1_126_138	EILSRRPSYRKIL	EILSRRPSYRKIL	CREB1_HUMAN	CREB1	P16220	1	119	S	P16220_119	MSK2	O75676	PHOSPHOSITEPLUS	0	-1	AGC	RSK
CREB1_126_138	EILSRRPSYRKIL	ILARRPSYRKIL	ATF1_HUMAN	ATF1	P18846	0.86	63	S	P18846_63	MSK2	O75676	UNIPROT	0	-1	AGC	RSK
CREB1_126_138	EILSRRPSYRKIL	EILSRRPSYRKIL	CREB1_HUMAN	CREB1	P16220	1	119	S	P16220_119	MSK2	O75676	UNIPROT	0	-1	AGC	RSK
CREB1_126_138	EILSRRPSYRKIL	ILARRPSYRKIL	ATF1_HUMAN	ATF1	P18846	0.86	63	S	P18846_63	PKA[alpha]	P17612	HPRD	0	-1	AGC	PKA
CREB1_126_138	EILSRRPSYRKIL	EILSRRPSYRKIL	CREB1_HUMAN	CREB1	P16220	1	119	S	P16220_119	PKA[alpha]	P17612	PHOSPHOSITEPLUS	0	-1	AGC	PKA
CREB1_126_138	EILSRRPSYRKIL	EILSRRPSYRKIL	CREB1_HUMAN	CREB1	P16220	1	119	S	P16220_119	PKC[epsilon]	Q02156	PHOSPHOSITEPLUS	0	-1	AGC	PKC
CREB1_126_138	EILSRRPSYRKIL	EILSRRPSYRKIL	CREB1_HUMAN	CREB1	P16220	1	119	S	P16220_119	RSK1/p90RSK	Q15349	PHOSPHOSITEPLUS	0	-1	AGC	RSK
CREB1_126_138	EILSRRPSYRKIL	EILSRRPSYRKIL	CREB1_HUMAN	CREB1	P16220	1	119	S	P16220_119	RSK2	P51812	PHOSPHOSITEPLUS	0	-1	AGC	RSK
CREB1_126_138	EILSRRPSYRKIL	EILSRRPSYRKIL	CREB1_HUMAN	CREB1	P16220	1	119	S	P16220_119	RSK2	P51812	UNIPROT	0	-1	AGC	RSK
CREB1_126_138	EILSRRPSYRKIL	EILSRRPSYRKIL	CREB1_HUMAN	CREB1	P16220	1	119	S	P16220_119	RSK3	Q15418	PHOSPHOSITEPLUS	0	-1	AGC	RSK
CREB1_126_138	EILSRRPSYRKIL	EILSRRPSYRKIL	CREB1_HUMAN	CREB1	P16220	1	119	S	P16220_119	SGK1	O00141	HPRD	0	-1	AGC	SGK
CREB1_126_138	EILSRRPSYRKIL	EILSRRPSYRKIL	CREB1_HUMAN	CREB1	P16220	1	119	S	P16220_119	SGK1	O00141	PHOSPHOSITEPLUS	0	-1	AGC	SGK
CREB1_126_138	EILSRRPSYRKIL	EILSRRPSYRKIL	CREB1_HUMAN	CREB1	P16220	1	119	S	P16220_119	SGK1	O00141	UNIPROT	0	-1	AGC	SGK
CREB1_126_138	EILSRRPSYRKIL	EILSRRPSYRKIL	CREB1_HUMAN	CREB1	P16220	1	119	S	P16220_119	ATM	Q13315	PHOSPHOSITEPLUS	0	-1	Atypical	PIKK
CREB1_126_138	EILSRRPSYRKIL	ILARRPSYRKIL	ATF1_HUMAN	ATF1	P18846	0.86	63	S	P18846_63	CaMK1[alpha]	Q14012	HPRD	0	-1	CAMK	CAMK1
CREB1_126_138	EILSRRPSYRKIL	ILARRPSYRKIL	ATF1_HUMAN	ATF1	P18846	0.86	63	S	P18846_63	CaMK2[gamma]	Q5SWX3	HPRD	0	-1	CAMK	CAMK2
CREB1_126_138	EILSRRPSYRKIL	EILSRRPSYRKIL	CREB1_HUMAN	CREB1	P16220	1	119	S	P16220_119	CaMK4	Q16566	PHOSPHOSITEPLUS	0	-1	CAMK	CAMK1
CREB1_126_138	EILSRRPSYRKIL	EILSRRPSYRKIL	CREB1_HUMAN	CREB1	P16220	1	119	S	P16220_119	MAPKAPK2	P49137	PHOSPHOSITEPLUS	0	-1	CAMK	MAPKAPK
CREB1_126_138	EILSRRPSYRKIL	EILSRRPSYRKIL	CREB1_HUMAN	CREB1	P16220	1	119	S	P16220_119	PKD1	Q15139	PHOSPHOSITEPLUS	0	-1	CAMK	PKD
CREB1_126_138	EILSRRPSYRKIL	EILSRRPSYRKIL	CREB1_HUMAN	CREB1	P16220	1	119	S	P16220_119	TSSK4	Q6SA08	PHOSPHOSITEPLUS	0	-1	CAMK	TSSK
CREB1_126_138	EILSRRPSYRKIL	ILARRPSYRKIL	ATF1_HUMAN	ATF1	P18846	0.86	63	S	P18846_63	CDK3	Q00526	PHOSPHOELM	0	-1	CMGC	CDK
CREB1_126_138	EILSRRPSYRKIL	ILARRPSYRKIL	ATF1_HUMAN	ATF1	P18846	0.86	63	S	P18846_63	CDK3	Q00526	PHOSPHOSITEPLUS	0	-1	CMGC	CDK
CREB1_126_138	EILSRRPSYRKIL	ILARRPSYRKIL	ATF1_HUMAN	ATF1	P18846	0.86	63	S	P18846_63	CDK3	Q00526	UNIPROT	0	-1	CMGC	CDK
CREB1_126_138	EILSRRPSYRKIL	EILSRRPSYRKIL	CREB1_HUMAN	CREB1	P16220	1	115	S	P16220_115	GSK3[beta]	P49841	PHOSPHOSITEPLUS	0	-1	CMGC	GSK
CREB1_126_138	EILSRRPSYRKIL	EILSRRPSYRKIL	CREB1_HUMAN	CREB1	P16220	1	115	S	P16220_115	GSK3[beta]	P49841	HPRD	0	-1	CMGC	GSK
CREB1_126_138	EILSRRPSYRKIL	EILSRRPSYRKIL	CREB1_HUMAN	CREB1	P16220	1	119	S	P16220_119	COT	P41279	PHOSPHOSITEPLUS	0	-1	STE	STE-Unique
CRK_214_226	GPPEPGPYAQPSV	PEPGPYAQPSV	CRK_HUMAN	CRK	P46108	0.86	221	Y	P46108_221	Abl	P00519	PHOSPHOELM	0	-1	TK	Abl
CRK_214_226	GPPEPGPYAQPSV	PEPGPYAQPSV	CRK_HUMAN	CRK	P46108	0.86	221	Y	P46108_221	Abl	P00519	HPRD	0	-1	TK	Abl
CRK_214_226	GPPEPGPYAQPSV	PEPGPYAQPSV	CRK_HUMAN	CRK	P46108	0.86	221	Y	P46108_221	Abl	P00519	PHOSPHOSITEPLUS	0	-1	TK	Abl
CRK_214_226	GPPEPGPYAQPSV	PEPGPYAQPSV	CRK_HUMAN	CRK	P46108	0.86	221	Y	P46108_221	Abl2	P42684	PHOSPHOSITEPLUS	0	-1	TK	Abl
CRK_214_226	GPPEPGPYAQPSV	PEPGPYAQPSV	CRK_HUMAN	CRK	P46108	0.86	221	Y	P46108_221	Abl2	P42684	HPRD	0	-1	TK	Abl
CRK_214_226	GPPEPGPYAQPSV	PEPGPYAQPSV	CRK_HUMAN	CRK	P46108	0.86	221	Y	P46108_221	Arg	P42684	PHOSPHOSITEPLUS	0	-1	TK	Abl
CRK_214_226	GPPEPGPYAQPSV	PEPGPYAQPSV	CRK_HUMAN	CRK	P46108	0.86	221	Y	P46108_221	EGFR	P00533	HPRD	0	-1	TK	EGFR
CRK_214_226	GPPEPGPYAQPSV	PEPGPYAQPSV	CRK_HUMAN	CRK	P46108	0.86	221	Y	P46108_221	IGF1R	P08069	HPRD	0	-1	TK	InsR
CTNB1_79_91	VADIDGQYAMTRA	VADIDGQYAMTRA	CTNB1_HUMAN	CTNB1	P35222	1	86	Y	P35222_86	Abl	P00519	PHOSPHOSITEPLUS	0	-1	TK	Abl
CTNB1_79_91	VADIDGQYAMTRA	VADIDGQYAMTRA	CTNB1_HUMAN	CTNB1	P35222	1	86	Y	P35222_86	JAK3	P52333	PHOSPHOSITEPLUS	0	-1	TK	JakA
CTNB1_79_91	VADIDGQYAMTRA	VADIDGQYAMTRA	CTNB1_HUMAN	CTNB1	P35222	1	86	Y	P35222_86	Src	P12931	HPRD	0	-1	TK	Src
CTNB1_79_91	VADIDGQYAMTRA	VADIDGQYAMTRA	CTNB1_HUMAN	CTNB1	P35222	1	86	Y	P35222_86	Src	P12931	PHOSPHOELM	0	-1	TK	Src
DYR1A_312_324	CQLGQRIYQYIQS	CQLGQRIYQYIQS	DYR1B_HUMAN	DYR1B	Q9Y463	1	273	Y	Q9Y463_273	DYRK1B	Q9Y463	PHOSPHOELM	0	-1	CMGC	DYRK
DYR1A_312_324	CQLGQRIYQYIQS	CQLGQRIYQYIQS	DYR1B_HUMAN	DYR1B	Q9Y463	1	271	Y	Q9Y463_271	DYRK1B	Q9Y463	HPRD	0	-1	CMGC	DYRK
DYR1A_312_324	CQLGQRIYQYIQS	CQLGQRIYQYIQS	DYR1B_HUMAN	DYR1B	Q9Y463	1	271	Y	Q9Y463_271	DYRK1B	Q9Y463	PHOSPHOELM	0	-1	CMGC	DYRK
DYR1A_312_324	CQLGQRIYQYIQS	CQLGQRIYQYIQS	DYR1B_HUMAN	DYR1B	Q9Y463	1	271	Y	Q9Y463_271	DYRK1B	Q9Y463	PHOSPHOSITEPLUS	0	-1	CMGC	DYRK
DYR1A_312_324	CQLGQRIYQYIQS	CQLGQRIYQYIQS	DYR1B_HUMAN	DYR1B	Q9Y463	1	273	Y	Q9Y463_273	DYRK1B	Q9Y463	PHOSPHOSITEPLUS	0	-1	CMGC	DYRK
DYR1A_312_324	CQLGQRIYQYIQS	CQLGQRIYQYIQS	DYR1B_HUMAN	DYR1B	Q9Y463	1	273	Y	Q9Y463_273	DYRK1B	Q9Y463	HPRD	0	-1	CMGC	DYRK
EGFR_1103_1115	GSVQNPVYHNQPL	GSVQNPVYHNQPL	EGFR_HUMAN	EGFR	P00533	1	1110	Y	P00533_1110	EGFR	P00533	PHOSPHOSITEPLUS	0	-1	TK	EGFR
EGFR_1103_1115	GSVQNPVYHNQPL	GSVQNPVYHNQPL	EGFR_HUMAN	EGFR	P00533	1	1110	Y	P00533_1110	EGFR	P00533	PHOSPHOELM	0	-1	TK	EGFR
EGFR_1103_1115	GSVQNPVYHNQPL	GSVQNPVYHNQPL	EGFR_HUMAN	EGFR	P00533	1	1110	Y	P00533_1110	EGFR	P00533	HPRD	0	-1	TK	EGFR
EGFR_1103_1115	GSVQNPVYHNQPL	GSVQNPVYHNQPL	EGFR_HUMAN	EGFR	P00533	1	1110	Y	P00533_1110	Src	P12931	PHOSPHOSITEPLUS	0	-1	TK	Src
ENOG_37_49	SGASTGIYEALEL	SGASTGIYEALEL	ENOA_HUMAN	ENOA	P06733	1	44	Y	P06733_44	Src	P12931	PHOSPHOELM	0	-1	TK	Src
EPHA2_765_777	EDDPEATYTTSGG	EDDPEATYTTSGG	EPHA2_HUMAN	EPHA2	P29317	1	772	Y	P29317_772	EphA2	P29317	PHOSPHOSITEPLUS	0	-1	TK	Eph
EPHA2_765_777	EDDPEATYTTSGG	EDDPEAAYTTRGG	EPHA3_HUMAN	EPHA3	P29320	0.82	779	Y	P29320_779	EphA3	P29320	PHOSPHOELM	0	-1	TK	Eph
EPHA2_765_777	EDDPEATYTTSGG	EDDPEAAYTTRGG	EPHA3_HUMAN	EPHA3	P29320	0.82	779	Y	P29320_779	EphA3	P29320	HPRD	0	-1	TK	Eph
EPHA2_765_777	EDDPEATYTTSGG	EDDPEAAYTTRGG	EPHA4_HUMAN	EPHA4	P54764	0.82	779	Y	P54764_779	EphA4	P54764	PHOSPHOSITEPLUS	0	-1	TK	Eph
EPOR_419_431	ASAASFEYTILDP	ASAASFEYTILDP	EPOR_HUMAN	EPOR	P19235	1	426	Y	P19235_426	JAK2	O60674	HPRD	0	-1	TK	JakA
EPOR_419_431	ASAASFEYTILDP	ASAASFEYTILDP	EPOR_HUMAN	EPOR	P19235	1	426	Y	P19235_426	Lyn	P07948	REACTOME	0	-1	TK	Src
ERBB2_1241_1253	PTAENPEYLGLDV	PTAENPEYLGLDV	ERBB2_HUMAN	ERBB2	P04626	1	1248	Y	P04626_1248	EGFR	P00533	HPRD	0	-1	TK	EGFR
ERBB2_1241_1253	PTAENPEYLGLDV	PTAENPEYLGLDV	ERBB2_HUMAN	ERBB2	P04626	1	1248	Y	P04626_1248	HER2	P04626	PHOSPHOSITEPLUS	0	-1	TK	EGFR
ERBB2_1241_1253	PTAENPEYLGLDV	PTAENPEYLGLDV	ERBB2_HUMAN	ERBB2	P04626	1	1248	Y	P04626_1248	HER2	P04626	HPRD	0	-1	TK	EGFR
ERBB2_1241_1253	PTAENPEYLGLDV	PTAENPEYLGLDV	ERBB2_HUMAN	ERBB2	P04626	1	1248	Y	P04626_1248	HER2	P04626	PHOSPHOELM	0	-1	TK	EGFR
F263_454_466	NPLMRRNSVTPLA	NPLMRRNSVTPLA	F263_HUMAN	F263	Q16875	1	461	S	Q16875_461	Akt1/PKB[alpha]	P31749	PHOSPHOSITEPLUS	0	-1	AGC	AKT
F263_454_466	NPLMRRNSVTPLA	NPLMRRNSVTPLA	F263_HUMAN	F263	Q16875	1	461	S	Q16875_461	PKA[alpha]	P17612	PHOSPHOSITEPLUS	0	-1	AGC	PKA
F263_454_466	NPLMRRNSVTPLA	NPLMRRNSVTPLA	F263_HUMAN	F263	Q16875	1	461	S	Q16875_461	PKC[alpha]	P17252	PHOSPHOSITEPLUS	0	-1	AGC	PKC
F263_454_466	NPLMRRNSVTPLA	NPLMRRNSVTPLA	F263_HUMAN	F263	Q16875	1	461	S	Q16875_461	AMPK[alpha]1	Q13131	PHOSPHOSITEPLUS	0	-1	CAMK	CAMKL
F263_454_466	NPLMRRNSVTPLA	NPLMRRNSVTPLA	F263_HUMAN	F263	Q16875	1	461	S	Q16875_461	MAPKAPK2	P49137	PHOSPHOSITEPLUS	0	-1	CAMK	MAPKAPK
F263_454_466	NPLMRRNSVTPLA	NPLMRRNSVTPLA	F263_HUMAN	F263	Q16875	1	463	T	Q16875_463	CDK6	Q00534	PHOSPHOSITEPLUS	0	-1	CMGC	CDK
FAK1_569_581	RYMEDSTYYKASK	RYMEDSTYYKASK	FAK1_HUMAN	FAK1	Q05397	1	577	Y	Q05397_577	Etk/BMX	P51813	PHOSPHOSITEPLUS	0	-1	TK	Tec
FAK1_569_581	RYMEDSTYYKASK	RYMEDSTYYKASK	FAK1_HUMAN	FAK1	Q05397	1	576	Y	Q05397_576	Etk/BMX	P51813	PHOSPHOSITEPLUS	0	-1	TK	Tec
FAK1_569_581	RYMEDSTYYKASK	RYMEDSTYYKASK	FAK1_HUMAN	FAK1	Q05397	1	576	Y	Q05397_576	FAK1	Q05397	PHOSPHOSITEPLUS	0	-1	TK	Fak
FAK1_569_581	RYMEDSTYYKASK	RYMEDSTYYKASK	FAK1_HUMAN	FAK1	Q05397	1	576	Y	Q05397_576	FAK1	Q05397	PHOSPHOELM	0	-1	TK	Fak
FAK1_569_581	RYMEDSTYYKASK	RYMEDSTYYKASK	FAK1_HUMAN	FAK1	Q05397	1	577	Y	Q05397_577	FAK1	Q05397	PHOSPHOELM	0	-1	TK	Fak
FAK1_569_581	RYMEDSTYYKASK	RYMEDSTYYKASK	FAK1_HUMAN	FAK1	Q05397	1	577	Y	Q05397_577	FAK1	Q05397	PHOSPHOSITEPLUS	0	-1	TK	Fak
FAK1_569_581	RYMEDSTYYKASK	RYMEDSTYYKASK	FAK1_HUMAN	FAK1	Q05397	1	577	Y	Q05397_577	FAK1	Q05397	REACTOME	0	-1	TK	Fak
FAK1_569_581	RYMEDSTYYKASK	RYMEDSTYYKASK	FAK1_HUMAN	FAK1	Q05397	1	576	Y	Q05397_576	FAK1	Q05397	REACTOME	0	-1	TK	Fak
FAK1_569_581	RYMEDSTYYKASK	RYMEDSTYYKASK	FAK1_HUMAN	FAK1	Q05397	1	576	Y	Q05397_576	Fgr	P09769	PHOSPHOSITEPLUS	0	-1	TK	Src
FAK1_569_581	RYMEDSTYYKASK	RYMEDSTYYKASK	FAK1_HUMAN	FAK1	Q05397	1	577	Y	Q05397_577	InSR	P06213	HPRD	0	-1	TK	InsR
FAK1_569_581	RYMEDSTYYKASK	RYMEDSTYYKASK	FAK1_HUMAN	FAK1	Q05397	1	576	Y	Q05397_576	InSR	P06213	HPRD	0	-1	TK	InsR
FAK1_569_581	RYMEDSTYYKASK	RYMEDSTYYKASK	FAK1_HUMAN	FAK1	Q05397	1	576	Y	Q05397_576	Met	P08581	PHOSPHOSITEPLUS	0	-1	TK	Met
FAK1_569_581	RYMEDSTYYKASK	RYMEDSTYYKASK	FAK1_HUMAN	FAK1	Q05397	1	577	Y	Q05397_577	Met	P08581	PHOSPHOSITEPLUS	0	-1	TK	Met
FAK1_569_581	RYMEDSTYYKASK	RYMEDSTYYKASK	FAK1_HUMAN	FAK1	Q05397	1	576	Y	Q05397_576	Ret	P07949	PHOSPHOSITEPLUS	0	-1	TK	Ret
FAK1_569_581	RYMEDSTYYKASK	RYMEDSTYYKASK	FAK1_HUMAN	FAK1	Q05397	1	576	Y	Q05397_576	Ret	P07949	UNIPROT	0	-1	TK	Ret
FAK1_569_581	RYMEDSTYYKASK	RYMEDSTYYKASK	FAK1_HUMAN	FAK1	Q05397	1	576	Y	Q05397_576	Ret	P07949	HPRD	0	-1	TK	Ret
FAK1_569_581	RYMEDSTYYKASK	RYMEDSTYYKASK	FAK1_HUMAN	FAK1	Q05397	1	577	Y	Q05397_577	Ret	P07949	PHOSPHOSITEPLUS	0	-1	TK	Ret
FAK1_569_581	RYMEDSTYYKASK	RYMEDSTYYKASK	FAK1_HUMAN	FAK1	Q05397	1	577	Y	Q05397_577	Ret	P07949	HPRD	0	-1	TK	Ret
FAK1_569_581	RYMEDSTYYKASK	RYMEDSTYYKASK	FAK1_HUMAN	FAK1	Q05397	1	577	Y	Q05397_577	Ret	P07949	UNIPROT	0	-1	TK	Ret
FAK1_569_581	RYMEDSTYYKASK	RYMEDSTYYKASK	FAK1_HUMAN	FAK1	Q05397	1	577	Y	Q05397_577	Src	P12931	HPRD	0	-1	TK	Src
FAK1_569_581	RYMEDSTYYKASK	RYMEDSTYYKASK	FAK1_HUMAN	FAK1	Q05397	1	577	Y	Q05397_577	Src	P12931	PHOSPHOSITEPLUS	0	-1	TK	Src
FAK1_569_581	RYMEDSTYYKASK	RYMEDSTYYKASK	FAK1_HUMAN	FAK1	Q05397	1	576	Y	Q05397_576	Src	P12931	HPRD	0	-1	TK	Src
FAK1_569_581	RYMEDSTYYKASK	RYMEDSTYYKASK	FAK1_HUMAN	FAK1	Q05397	1	576	Y	Q05397_576	Src	P12931	PHOSPHOSITEPLUS	0	-1	TK	Src
FAK2_572_584	RYIEDEDYYKASV	RYIEDEDYYKASV	FAK2_HUMAN	FAK2	Q14289	1	580	Y	Q14289_580	FAK2	Q14289	HPRD	0	-1	TK	Fak
FAK2_572_584	RYIEDEDYYKASV	RYIEDEDYYKASV	FAK2_HUMAN	FAK2	Q14289	1	579	Y	Q14289_579	FAK2	Q14289	HPRD	0	-1	TK	Fak
FAK2_572_584	RYIEDEDYYKASV	RYIEDEDYYKASV	FAK2_HUMAN	FAK2	Q14289	1	580	Y	Q14289_580	Fyn	P06241	UNIPROT	0	-1	TK	Src
FAK2_572_584	RYIEDEDYYKASV	RYIEDEDYYKASV	FAK2_HUMAN	FAK2	Q14289	1	580	Y	Q14289_580	Src	P12931	UNIPROT	0	-1	TK	Src
FER_707_719	RQEDGGVYSSSGL	RQEDGGVYSSSGL	FER_HUMAN	FER	P16591	1	714	Y	P16591_714	Fer	P16591	PHOSPHOSITEPLUS	0	-1	TK	Fer
FER_707_719	RQEDGGVYSSSGL	RQEDGGVYSSSGL	FER_HUMAN	FER	P16591	1	714	Y	P16591_714	Fer	P16591	HPRD	0	-1	TK	Fer
FER_707_719	RQEDGGVYSSSGL	RQEDGGVYSSSGL	FER_HUMAN	FER	P16591	1	714	Y	P16591_714	Src	P12931	PHOSPHOSITEPLUS	0	-1	TK	Src
FES_706_718	REEADGVYAASGG	REEADGVYAASGG	FES_HUMAN	FES	P07332	1	713	Y	P07332_713	Fes	P07332	PHOSPHOELM	0	-1	TK	Fer
FES_706_718	REEADGVYAASGG	REEADGVYAASGG	FES_HUMAN	FES	P07332	1	713	Y	P07332_713	Fes	P07332	PHOSPHOSITEPLUS	0	-1	TK	Fer
FES_706_718	REEADGVYAASGG	REEADGVYAASGG	FES_HUMAN	FES	P07332	1	713	Y	P07332_713	Fes	P07332	HPRD	0	-1	TK	Fer
FGFR1_761_773	TSNQEYLDLSMPL	TSNQEYLDLSMPL	FGFR1_HUMAN	FGFR1	P11362	1	766	Y	P11362_766	FGFR1	P11362	PHOSPHOSITEPLUS	0	-1	TK	FGFR
FGFR1_761_773	TSNQEYLDLSMPL	TSNQEYLDLSMPL	FGFR1_HUMAN	FGFR1	P11362	1	766	Y	P11362_766	FGFR1	P11362	PHOSPHOELM	0	-1	TK	FGFR
FGFR2_762_774	TLTTNEEYLDLSQ	TLTTNEEYLDLSQ	FGFR2_HUMAN	FGFR2	P21802	1	769	Y	P21802_769	FGFR2	P21802	PHOSPHOSITEPLUS	0	-1	TK	FGFR
FGFR3_753_765	TVTSTDEYLDLSA	TVTSTDEYLDLSA	FGFR3_HUMAN	FGFR3	P22607	1	760	Y	P22607_760	FGFR3	P22607	PHOSPHOELM	0	-1	TK	FGFR
FGFR3_753_765	TVTSTDEYLDLSA	TVTSTDEYLDLSA	FGFR3_HUMAN	FGFR3	P22607	1	760	Y	P22607_760	FGFR3	P22607	HPRD	0	-1	TK	FGFR
GAB1_622_632	DKQVEYLDLDL	DKQVEYLDLDL	GAB1_HUMAN	GAB1	Q13480	1	627	Y	Q13480_627	EGFR	P00533	HPRD	0	-1	TK	EGFR
GAB1_622_632	DKQVEYLDLDL	DKQVEYLDLDL	GAB1_HUMAN	GAB1	Q13480	1	627	Y	Q13480_627	EGFR	P00533	PHOSPHOSITEPLUS	0	-1	TK	EGFR
GAB1_622_632	DKQVEYLDLDL	DKQVEYLDLDL	GAB1_HUMAN	GAB1	Q13480	1	627	Y	Q13480_627	EGFR	P00533	PHOSPHOELM	0	-1	TK	EGFR
GAB1_622_632	DKQVEYLDLDL	DKQVEYLDLDL	GAB1_HUMAN	GAB1	Q13480	1	627	Y	Q13480_627	Fer	P16591	PHOSPHOSITEPLUS	0	-1	TK	Fer
GAB1_622_632	DKQVEYLDLDL	DKQVEYLDLDL	GAB1_HUMAN	GAB1	Q13480	1	627	Y	Q13480_627	InSR	P06213	HPRD	0	-1	TK	InsR
GAB1_622_632	DKQVEYLDLDL	DKQVEYLDLDL	GAB1_HUMAN	GAB1	Q13480	1	627	Y	Q13480_627	InSR	P06213	PHOSPHOSITEPLUS	0	-1	TK	InsR
GAB1_622_632	DKQVEYLDLDL	DKQVEYLDLDL	GAB1_HUMAN	GAB1	Q13480	1	627	Y	Q13480_627	InSR	P06213	PHOSPHOELM	0	-1	TK	InsR
GAB1_622_632	DKQVEYLDLDL	DKQVEYLDLDL	GAB1_HUMAN	GAB1	Q13480	1	627	Y	Q13480_627	Met	P08581	HPRD	0	-1	TK	Met
GAB1_622_632	DKQVEYLDLDL	DKQVEYLDLDL	GAB1_HUMAN	GAB1	Q13480	1	627	Y	Q13480_627	Met	P08581	PHOSPHOELM	0	-1	TK	Met
GAB1_622_632	DKQVEYLDLDL	DKQVEYLDLDL	GAB1_HUMAN	GAB1	Q13480	1	627	Y	Q13480_627	Src	P12931	PHOSPHOSITEPLUS	0	-1	TK	Src
GAB2_638_648	DEKVDYVQVDK	DEKVDYVQVDK	GAB2_HUMAN	GAB2	Q9UQC2	1	643	Y	Q9UQC2_643	JAK2	O60674	PHOSPHOSITEPLUS	0	-1	TK	JakA
GPSM2_394_406	PKLGRRHSMENME	PKLGRRHSMENME	GPSM2_HUMAN	GPSM2	P81274	1	408	S	P81274_408	PKC[alpha]	P17252	PHOSPHOSITEPLUS	0	-1	AGC	PKC
GRIK2_708_720	FMSSRRQSVLVKS	FMSSRRQSVLVKS	GRIK2_HUMAN	GRIK2	Q13002	1	715	S	Q13002_715	PKA[alpha]	P17612	PHOSPHOELM	0	-1	AGC	PKA
GRIK2_708_720	FMSSRRQSVLVKS	FMSSRRQSVLVKS	GRIK2_HUMAN	GRIK2	Q13002	1	715	S	Q13002_715	AMPK[alpha]1	Q13131	HPRD	0	-1	CAMK	CAMKL
GSK3B_210_222_C218S	GEPNVSYISSRYY	GEPNVSYICSRYY	GSK3B_HUMAN	GSK3B	P49841	0.91	216	Y	P49841_216	SGK1	O00141	PHOSPHOSITEPLUS	0	-1	AGC	SGK
GSK3B_210_222_C218S	GEPNVSYISSRYY	GEPNVSYICSRYY	GSK3A_HUMAN	GSK3A	P49840	0.91	279	Y	P49840_279	GSK3[alpha]	P49840	HPRD	0	-1	CMGC	GSK
GSK3B_210_222_C218S	GEPNVSYISSRYY	GEPNVSYICSRYY	GSK3A_HUMAN	GSK3A	P49840	0.91	279	Y	P49840_279	GSK3[alpha]	P49840	PHOSPHOSITEPLUS	0	-1	CMGC	GSK
GSK3B_210_222_C218S	GEPNVSYISSRYY	GEPNVSYICSRYY	GSK3B_HUMAN	GSK3B	P49841	0.91	216	Y	P49841_216	GSK3[beta]	P49841	PHOSPHOSITEPLUS	0	-1	CMGC	GSK
GSK3B_210_222_C218S	GEPNVSYISSRYY	GEPNVSYICSRYY	GSK3B_HUMAN	GSK3B	P49841	0.91	216	Y	P49841_216	MEK1/MAP2K1	Q02750	PHOSPHOELM	0	-1	STE	STE7
GSK3B_210_222_C218S	GEPNVSYISSRYY	GEPNVSYICSRYY	GSK3B_HUMAN	GSK3B	P49841	0.91	216	Y	P49841_216	MEK1/MAP2K1	Q02750	PHOSPHOSITEPLUS	0	-1	STE	STE7
GSK3B_210_222_C218S	GEPNVSYISSRYY	GEPNVSYICSRYY	GSK3B_HUMAN	GSK3B	P49841	0.91	216	Y	P49841_216	Src	P12931	PHOSPHOSITEPLUS	0	-1	TK	Src
HAVR2_257_267	GIRSEENIYTI	GIRSEENIYTI	HAVR2_HUMAN	HAVR2	Q8TDQ0	1	265	Y	Q8TDQ0_265	ITK	Q08881	PHOSPHOSITEPLUS	0	-1	TK	Tec
INSR_992_1004	YASSNPEYLSASD	YASSNPEYLSASD	INSR_HUMAN	INSR	P06213	1	999	Y	P06213_999	InSR	P06213	PHOSPHOELM	0	-1	TK	InsR
INSR_992_1004	YASSNPEYLSASD	YASSNPEYLSASD	INSR_HUMAN	INSR	P06213	1	999	Y	P06213_999	InSR	P06213	PHOSPHOSITEPLUS	0	-1	TK	InsR
INSR_992_1004	YASSNPEYLSASD	YASSNPEYLSASD	INSR_HUMAN	INSR	P06213	1	999	Y	P06213_999	InSR	P06213	HPRD	0	-1	TK	InsR
INSR_992_1004	YASSNPEYLSASD	YASSNPEYLSASD	INSR_HUMAN	INSR	P06213	1	992	Y	P06213_992	InSR	P06213	HPRD	0	-1	TK	InsR
INSR_992_1004	YASSNPEYLSASD	YASSNPEYLSASD	INSR_HUMAN	INSR	P06213	1	992	Y	P06213_992	InSR	P06213	PHOSPHOELM	0	-1	TK	InsR
INSR_992_1004	YASSNPEYLSASD	YASSNPEYLSASD	INSR_HUMAN	INSR	P06213	1	999	Y	P06213_999	InSR	P06213	REACTOME	0	-1	TK	InsR
INSR_992_1004	YASSNPEYLSASD	YASSNPEYLSASD	INSR_HUMAN	INSR	P06213	1	992	Y	P06213_992	InSR	P06213	PHOSPHOSITEPLUS	0	-1	TK	InsR
IRS1_890_902	PKSPGEYVNIEFG	PKSPGEYVNIEFG	IRS1_HUMAN	IRS1	P35568	1	896	Y	P35568_896	IGF1R	P08069	PHOSPHOSITEPLUS	0	-1	TK	InsR
IRS1_890_902	PKSPGEYVNIEFG	PKSPGEYVNIEFG	IRS1_HUMAN	IRS1	P35568	1	896	Y	P35568_896	IGF1R	P08069	REACTOME	0	-1	TK	InsR
IRS1_890_902	PKSPGEYVNIEFG	PKSPGEYVNIEFG	IRS1_HUMAN	IRS1	P35568	1	896	Y	P35568_896	IGF1R	P08069	HPRD	0	-1	TK	InsR
IRS1_890_902	PKSPGEYVNIEFG	PKSPGEYVNIEFG	IRS1_HUMAN	IRS1	P35568	1	896	Y	P35568_896	InSR	P06213	PHOSPHOSITEPLUS	0	-1	TK	InsR
IRS1_890_902	PKSPGEYVNIEFG	PKSPGEYVNIEFG	IRS1_HUMAN	IRS1	P35568	1	896	Y	P35568_896	Met	P08581	PHOSPHOSITEPLUS	0	-1	TK	Met
IRS2_626_638	HPYPEDYGDIEIG	HPYPEDYGDIEIG	IRS2_HUMAN	IRS2	Q9Y4H2	1	632	Y	Q9Y4H2_632	InSR	P06213	HPRD	0	-1	TK	InsR
IRS2_626_638	HPYPEDYGDIEIG	HPYPEDYGDIEIG	IRS2_HUMAN	IRS2	Q9Y4H2	1	628	Y	Q9Y4H2_628	InSR	P06213	HPRD	0	-1	TK	InsR
JAK1_1027_1039	AIETDKEYYTVKD	AIETDKEYYTVKD	JAK1_HUMAN	JAK1	P23458	1	1034	Y	P23458_1034	JAK3	P52333	HPRD	0	-1	TK	JakA
JAK1_1027_1039	AIETDKEYYTVKD	AIETDKEYYTVKD	JAK1_HUMAN	JAK1	P23458	1	1034	Y	P23458_1034	JAK3	P52333	PHOSPHOSITEPLUS	0	-1	TK	JakA
JAK1_1027_1039	AIETDKEYYTVKD	AIETDKEYYTVKD	JAK1_HUMAN	JAK1	P23458	1	1035	Y	P23458_1035	JAK3	P52333	HPRD	0	-1	TK	JakA
JAK1_1027_1039	AIETDKEYYTVKD	AIETDKEYYTVKD	JAK1_HUMAN	JAK1	P23458	1	1035	Y	P23458_1035	JAK3	P52333	PHOSPHOSITEPLUS	0	-1	TK	JakA
JAK2_563_577	VRREVGDYGQLHETE	VRREVGDYGQLHETE	JAK2_HUMAN	JAK2	O60674	1	570	Y	O60674_570	JAK2	O60674	REACTOME	0	-1	TK	JakA
JAK2_563_577	VRREVGDYGQLHETE	VRREVGDYGQLHETE	JAK2_HUMAN	JAK2	O60674	1	570	Y	O60674_570	JAK2	O60674	HPRD	0	-1	TK	JakA
JAK2_563_577	VRREVGDYGQLHETE	VRREVGDYGQLHETE	JAK2_HUMAN	JAK2	O60674	1	570	Y	O60674_570	JAK2	O60674	PHOSPHOSITEPLUS	0	-1	TK	JakA
JAK3_974_986	LPLDKDYYVVREP	LPLDKDYYVVREP	JAK3_HUMAN	JAK3	P52333	1	980	Y	P52333_980	JAK3	P52333	HPRD	0	-1	TK	JakA
JAK3_974_986	LPLDKDYYVVREP	LPLDKDYYVVREP	JAK3_HUMAN	JAK3	P52333	1	980	Y	P52333_980	JAK3	P52333	PHOSPHOELM	0	-1	TK	JakA
JAK3_974_986	LPLDKDYYVVREP	LPLDKDYYVVREP	JAK3_HUMAN	JAK3	P52333	1	981	Y	P52333_981	JAK3	P52333	HPRD	0	-1	TK	JakA
JAK3_974_986	LPLDKDYYVVREP	LPLDKDYYVVREP	JAK3_HUMAN	JAK3	P52333	1	981	Y	P52333_981	JAK3	P52333	PHOSPHOSITEPLUS	0	-1	TK	JakA
JAK3_974_986	LPLDKDYYVVREP	LPLDKDYYVVREP	JAK3_HUMAN	JAK3	P52333	1	980	Y	P52333_980	JAK3	P52333	PHOSPHOSITEPLUS	0	-1	TK	JakA
JAK3_974_986	LPLDKDYYVVREP	LPLDKDYYVVREP	JAK3_HUMAN	JAK3	P52333	1	981	Y	P52333_981	JAK3	P52333	PHOSPHOELM	0	-1	TK	JakA
KAP2_92_104	SRFNRRVSVCAET	SRFNRRVSVCAET	KAP2_HUMAN	KAP2	P13861	1	99	S	P13861_99	PKA[alpha]	P17612	PHOSPHOELM	0	-1	AGC	PKA
KAP3_107_119	NRFTRRASVCAEA	NRFTRRASVCAEA	KAP3_HUMAN	KAP3	P31323	1	114	S	P31323_114	Akt2/PKB[beta]	P31751	PHOSPHOELM	0	-1	AGC	AKT
KAP3_107_119	NRFTRRASVCAEA	NRFTRRASVCAEA	KAP3_HUMAN	KAP3	P31323	1	114	S	P31323_114	PKA[alpha]	P17612	PHOSPHOSITEPLUS	0	-1	AGC	PKA
KAP3_107_119	NRFTRRASVCAEA	NRFTRRASVCAEA	KAP3_HUMAN	KAP3	P31323	1	114	S	P31323_114	PKA[alpha]	P17612	PHOSPHOELM	0	-1	AGC	PKA
KIF2C_105_118_S106G	EGLRSRSTRMSTVS	ESLRSRSTRMSTVS	KIF2C_HUMAN	KIF2C	Q99661	0.92	111	S	Q99661_111	AurB/Aur1	Q96GD4	PHOSPHOSITEPLUS	0	-1	Other	AUR
KIF2C_105_118_S106G	EGLRSRSTRMSTVS	ESLRSRSTRMSTVS	KIF2C_HUMAN	KIF2C	Q99661	0.92	109	S	Q99661_109	AurB/Aur1	Q96GD4	PHOSPHOSITEPLUS	0	-1	Other	AUR
KIF2C_105_118_S106G	EGLRSRSTRMSTVS	ESLRSRSTRMSTVS	KIF2C_HUMAN	KIF2C	Q99661	0.92	115	S	Q99661_115	AurB/Aur1	Q96GD4	PHOSPHOSITEPLUS	0	-1	Other	AUR
KIF2C_105_118_S106G	EGLRSRSTRMSTVS	ESLRSRSTRMSTVS	KIF2C_HUMAN	KIF2C	Q99661	0.92	111	S	Q99661_111	PAK1	Q13153	PHOSPHOSITEPLUS	0	-1	STE	STE20
KIT_930_942_C942S	ESTNHIYSNLANS	ESTNHIYSNLAN	KIT_HUMAN	KIT	P10721	0.94	936	Y	P10721_936	Kit	P10721	PHOSPHOSITEPLUS	0	-1	TK	PDGFR
KIT_930_942_C942S	ESTNHIYSNLANS	ESTNHIYSNLAN	KIT_HUMAN	KIT	P10721	0.94	936	Y	P10721_936	Kit	P10721	PHOSPHOELM	0	-1	TK	PDGFR
KIT_930_942_C942S	ESTNHIYSNLANS	ESTNHIYSNLAN	KIT_HUMAN	KIT	P10721	0.94	936	Y	P10721_936	Kit	P10721	REACTOME	0	-1	TK	PDGFR
KIT_930_942_C942S	ESTNHIYSNLANS	ESTNHIYSNLAN	KIT_HUMAN	KIT	P10721	0.94	936	Y	P10721_936	Kit	P10721	HPRD	0	-1	TK	PDGFR
KSYK_518_530	ALRADENYYKAQT	ALRADENYYKAQT	KSYK_HUMAN	KSYK	P43405	1	526	Y	P43405_526	Lyn	P07948	PHOSPHOSITEPLUS	0	-1	TK	Src
KSYK_518_530	ALRADENYYKAQT	ALRADENYYKAQT	KSYK_HUMAN	KSYK	P43405	1	525	Y	P43405_525	Lyn	P07948	PHOSPHOSITEPLUS	0	-1	TK	Src
KSYK_518_530	ALRADENYYKAQT	ALRADENYYKAQT	KSYK_HUMAN	KSYK	P43405	1	526	Y	P43405_526	Syk	P43405	PHOSPHOSITEPLUS	0	-1	TK	Syk
KSYK_518_530	ALRADENYYKAQT	ALRADENYYKAQT	KSYK_HUMAN	KSYK	P43405	1	526	Y	P43405_526	Syk	P43405	HPRD	0	-1	TK	Syk
KSYK_518_530	ALRADENYYKAQT	ALRADENYYKAQT	KSYK_HUMAN	KSYK	P43405	1	525	Y	P43405_525	Syk	P43405	REACTOME	0	-1	TK	Syk
KSYK_518_530	ALRADENYYKAQT	ALRADENYYKAQT	KSYK_HUMAN	KSYK	P43405	1	526	Y	P43405_526	Syk	P43405	REACTOME	0	-1	TK	Syk
KSYK_518_530	ALRADENYYKAQT	ALRADENYYKAQT	KSYK_HUMAN	KSYK	P43405	1	525	Y	P43405_525	Syk	P43405	HPRD	0	-1	TK	Syk
KSYK_518_530	ALRADENYYKAQT	ALRADENYYKAQT	KSYK_HUMAN	KSYK	P43405	1	526	Y	P43405_526	Syk	P43405	PHOSPHOELM	0	-1	TK	Syk
KSYK_518_530	ALRADENYYKAQT	ALRADENYYKAQT	KSYK_HUMAN	KSYK	P43405	1	525	Y	P43405_525	Syk	P43405	PHOSPHOELM	0	-1	TK	Syk
KSYK_518_530	ALRADENYYKAQT	ALRADENYYKAQT	KSYK_HUMAN	KSYK	P43405	1	525	Y	P43405_525	Syk	P43405	PHOSPHOSITEPLUS	0	-1	TK	Syk
LAT_194_206	MESIDDYVNVPES	MESIDDYVNVPES	LAT_HUMAN	LAT	O43561	1	200	Y	O43561_200	Lck	P06239	REACTOME	0	-1	TK	Src
LAT_194_206	MESIDDYVNVPES	MESIDDYVNVPES	LAT_HUMAN	LAT	O43561	1	200	Y	O43561_200	ZAP70	P43403	HPRD	0	-1	TK	Syk
LCK_387_399	RLIEDNEYTAREG	RLIEDNEYTARQG	SRC_HUMAN	SRC	P12931	0.93	419	Y	P12931_419	PKA[alpha]	P17612	PHOSPHOSITEPLUS	0	-1	AGC	PKA
LCK_387_399	RLIEDNEYTAREG	RVIEDNEYTAREG	HCK_HUMAN	HCK	P08631	0.91	411	Y	P08631_411	CHK1	O14757	PHOSPHOSITEPLUS	0	-1	CAMK	CAMKL
LCK_387_399	RLIEDNEYTAREG	RLIEDNEYTARQG	SRC_HUMAN	SRC	P12931	0.93	419	Y	P12931_419	CHK1	O14757	PHOSPHOSITEPLUS	0	-1	CAMK	CAMKL
LCK_387_399	RLIEDNEYTAREG	RLIEDNEYTARQG	SRC_HUMAN	SRC	P12931	0.93	419	Y	P12931_419	GSK3[beta]	P49841	PHOSPHOSITEPLUS	0	-1	CMGC	GSK
LCK_387_399	RLIEDNEYTAREG	RVIEDNEYTAREG	HCK_HUMAN	HCK	P08631	0.91	411	Y	P08631_411	Axl	P30530	PHOSPHOSITEPLUS	0	-1	TK	Axl
LCK_387_399	RLIEDNEYTAREG	RLIEDNEYTARQG	FYN_HUMAN	FYN	P06241	0.93	420	Y	P06241_420	Axl	P30530	PHOSPHOSITEPLUS	0	-1	TK	Axl
LCK_387_399	RLIEDNEYTAREG	RVIEDNEYTAREG	LYN_HUMAN	LYN	P07948	0.91	397	Y	P07948_397	Axl	P30530	PHOSPHOSITEPLUS	0	-1	TK	Axl
LCK_387_399	RLIEDNEYTAREG	RLIEDNEYTARQG	YES_HUMAN	YES	P07947	0.93	426	Y	P07947_426	Axl	P30530	PHOSPHOSITEPLUS	0	-1	TK	Axl
LCK_387_399	RLIEDNEYTAREG	RLIEDNEYTARQG	SRC_HUMAN	SRC	P12931	0.93	419	Y	P12931_419	Axl	P30530	PHOSPHOSITEPLUS	0	-1	TK	Axl
LCK_387_399	RLIEDNEYTAREG	RLIEDNEYTAREG	LCK_HUMAN	LCK	P06239	1	394	Y	P06239_394	Axl	P30530	PHOSPHOSITEPLUS	0	-1	TK	Axl
LCK_387_399	RLIEDNEYTAREG	RVIEDNEYTAREG	HCK_HUMAN	HCK	P08631	0.91	411	Y	P08631_411	CSK	P41240	PHOSPHOSITEPLUS	0	-1	TK	Csk
LCK_387_399	RLIEDNEYTAREG	RLIEDNEYTARQG	SRC_HUMAN	SRC	P12931	0.93	419	Y	P12931_419	CSK	P41240	PHOSPHOSITEPLUS	0	-1	TK	Csk
LCK_387_399	RLIEDNEYTAREG	RLIEDNEYTARQG	YES_HUMAN	YES	P07947	0.93	426	Y	P07947_426	EphA2	P29317	PHOSPHOSITEPLUS	0	-1	TK	Eph
LCK_387_399	RLIEDNEYTAREG	RLIEDNEYTARQG	SRC_HUMAN	SRC	P12931	0.93	419	Y	P12931_419	EphB2	P29323	PHOSPHOSITEPLUS	0	-1	TK	Eph
LCK_387_399	RLIEDNEYTAREG	RLIEDNEYTARQG	FYN_HUMAN	FYN	P06241	0.93	420	Y	P06241_420	Fyn	P06241	PHOSPHOSITEPLUS	0	-1	TK	Src
LCK_387_399	RLIEDNEYTAREG	RLIEDNEYTARQG	FYN_HUMAN	FYN	P06241	0.93	420	Y	P06241_420	Fyn	P06241	HPRD	0	-1	TK	Src
LCK_387_399	RLIEDNEYTAREG	RLIEDNEYTARQG	FYN_HUMAN	FYN	P06241	0.93	420	Y	P06241_420	Fyn	P06241	REACTOME	0	-1	TK	Src
LCK_387_399	RLIEDNEYTAREG	RLIEDNEYTARQG	FYN_HUMAN	FYN	P06241	0.93	420	Y	P06241_420	Fyn	P06241	PHOSPHOELM	0	-1	TK	Src
LCK_387_399	RLIEDNEYTAREG	RVIEDNEYTAREG	HCK_HUMAN	HCK	P08631	0.91	411	Y	P08631_411	HCK	P08631	PHOSPHOELM	0	-1	TK	Src
LCK_387_399	RLIEDNEYTAREG	RVIEDNEYTAREG	HCK_HUMAN	HCK	P08631	0.91	411	Y	P08631_411	HCK	P08631	HPRD	0	-1	TK	Src
LCK_387_399	RLIEDNEYTAREG	RVIEDNEYTAREG	HCK_HUMAN	HCK	P08631	0.91	411	Y	P08631_411	HCK	P08631	PHOSPHOSITEPLUS	0	-1	TK	Src
LCK_387_399	RLIEDNEYTAREG	RLIEDNEYTARQG	FYN_HUMAN	FYN	P06241	0.93	420	Y	P06241_420	KDR	P35968	REACTOME	0	-1	TK	VEGFR
LCK_387_399	RLIEDNEYTAREG	RLIEDNEYTAREG	LCK_HUMAN	LCK	P06239	1	394	Y	P06239_394	Lck	P06239	HPRD	0	-1	TK	Src
LCK_387_399	RLIEDNEYTAREG	RLIEDNEYTAREG	LCK_HUMAN	LCK	P06239	1	394	Y	P06239_394	Lck	P06239	PHOSPHOSITEPLUS	0	-1	TK	Src
LCK_387_399	RLIEDNEYTAREG	RLIEDNEYTAREG	LCK_HUMAN	LCK	P06239	1	394	Y	P06239_394	Lck	P06239	REACTOME	0	-1	TK	Src
LCK_387_399	RLIEDNEYTAREG	RLIEDNEYTAREG	LCK_HUMAN	LCK	P06239	1	394	Y	P06239_394	Lck	P06239	PHOSPHOELM	0	-1	TK	Src
LCK_387_399	RLIEDNEYTAREG	RVIEDNEYTAREG	LYN_HUMAN	LYN	P07948	0.91	397	Y	P07948_397	Lyn	P07948	PHOSPHOELM	0	-1	TK	Src
LCK_387_399	RLIEDNEYTAREG	RVIEDNEYTAREG	LYN_HUMAN	LYN	P07948	0.91	397	Y	P07948_397	Lyn	P07948	HPRD	0	-1	TK	Src
LCK_387_399	RLIEDNEYTAREG	RVIEDNEYTAREG	LYN_HUMAN	LYN	P07948	0.91	397	Y	P07948_397	Lyn	P07948	PHOSPHOSITEPLUS	0	-1	TK	Src
LCK_387_399	RLIEDNEYTAREG	RLIEDNEYTARQG	SRC_HUMAN	SRC	P12931	0.93	419	Y	P12931_419	PDGFR[alpha]	P16234	PHOSPHOSITEPLUS	0	-1	TK	PDGFR
LCK_387_399	RLIEDNEYTAREG	RLIEDNEYTARQG	SRC_HUMAN	SRC	P12931	0.93	419	Y	P12931_419	PDGFR[beta]	P09619	PHOSPHOSITEPLUS	0	-1	TK	PDGFR
LCK_387_399	RLIEDNEYTAREG	RLIEDNEYTARQG	SRC_HUMAN	SRC	P12931	0.93	419	Y	P12931_419	Src	P12931	REACTOME	0	-1	TK	Src
LCK_387_399	RLIEDNEYTAREG	RLIEDNEYTARQG	SRC_HUMAN	SRC	P12931	0.93	419	Y	P12931_419	Src	P12931	PHOSPHOELM	0	-1	TK	Src
LCK_387_399	RLIEDNEYTAREG	RLIEDNEYTARQG	SRC_HUMAN	SRC	P12931	0.93	419	Y	P12931_419	Src	P12931	HPRD	0	-1	TK	Src
LCK_387_399	RLIEDNEYTAREG	RLIEDNEYTARQG	SRC_HUMAN	SRC	P12931	0.93	419	Y	P12931_419	Src	P12931	PHOSPHOSITEPLUS	0	-1	TK	Src
LCK_387_399	RLIEDNEYTAREG	RLIEDNEYTARQG	YES_HUMAN	YES	P07947	0.93	426	Y	P07947_426	Yes	P07947	HPRD	0	-1	TK	Src
LCK_387_399	RLIEDNEYTAREG	RLIEDNEYTARQG	YES_HUMAN	YES	P07947	0.93	426	Y	P07947_426	Yes	P07947	PHOSPHOELM	0	-1	TK	Src
LYN_501_512	YTATEGQYQQQP	YTATESQYQQQP	HCK_HUMAN	HCK	P08631	0.91	522	Y	P08631_522	CSK	P41240	HPRD	0	-1	TK	Csk
LYN_501_512	YTATEGQYQQQP	YTATEGQYQQQP	LYN_HUMAN	LYN	P07948	1	508	Y	P07948_508	CSK	P41240	PHOSPHOELM	0	-1	TK	Csk
LYN_501_512	YTATEGQYQQQP	YTATEGQYQQQP	LYN_HUMAN	LYN	P07948	1	508	Y	P07948_508	CSK	P41240	HPRD	0	-1	TK	Csk
LYN_501_512	YTATEGQYQQQP	YTATEGQYQQQP	LYN_HUMAN	LYN	P07948	1	508	Y	P07948_508	CSK	P41240	UNIPROT	0	-1	TK	Csk
LYN_501_512	YTATEGQYQQQP	YTATEGQYQQQP	LYN_HUMAN	LYN	P07948	1	508	Y	P07948_508	CTK	P42679	PHOSPHOSITEPLUS	0	-1	TK	Csk
LYN_501_512	YTATEGQYQQQP	YTATEGQYQQQP	LYN_HUMAN	LYN	P07948	1	508	Y	P07948_508	CTK	P42679	HPRD	0	-1	TK	Csk
LYN_501_512	YTATEGQYQQQP	YTATESQYQQQP	HCK_HUMAN	HCK	P08631	0.91	522	Y	P08631_522	HCK	P08631	PHOSPHOSITEPLUS	0	-1	TK	Src
LYN_501_512	YTATEGQYQQQP	YTATESQYQQQP	HCK_HUMAN	HCK	P08631	0.91	522	Y	P08631_522	HCK	P08631	PHOSPHOELM	0	-1	TK	Src
LYN_501_512	YTATEGQYQQQP	YTATEGQYQQQP	LYN_HUMAN	LYN	P07948	1	508	Y	P07948_508	Lyn	P07948	PHOSPHOSITEPLUS	0	-1	TK	Src
MET_1227_1239	RDMYDKEYYSVHN	RDMYDKEYYSVHN	MET_HUMAN	MET	P08581	1	1235	Y	P08581_1235	Etk/BMX	P51813	PHOSPHOSITEPLUS	0	-1	TK	Tec
MET_1227_1239	RDMYDKEYYSVHN	RDMYDKEYYSVHN	MET_HUMAN	MET	P08581	1	1235	Y	P08581_1235	Met	P08581	PHOSPHOELM	0	-1	TK	Met
MET_1227_1239	RDMYDKEYYSVHN	RDMYDKEYYSVHN	MET_HUMAN	MET	P08581	1	1234	Y	P08581_1234	Met	P08581	REACTOME	0	-1	TK	Met
MET_1227_1239	RDMYDKEYYSVHN	RDMYDKEYYSVHN	MET_HUMAN	MET	P08581	1	1234	Y	P08581_1234	Met	P08581	PHOSPHOSITEPLUS	0	-1	TK	Met
MET_1227_1239	RDMYDKEYYSVHN	RDMYDKEYYSVHN	MET_HUMAN	MET	P08581	1	1235	Y	P08581_1235	Met	P08581	REACTOME	0	-1	TK	Met
MET_1227_1239	RDMYDKEYYSVHN	RDMYDKEYYSVHN	MET_HUMAN	MET	P08581	1	1230	Y	P08581_1230	Met	P08581	PHOSPHOSITEPLUS	0	-1	TK	Met
MET_1227_1239	RDMYDKEYYSVHN	RDMYDKEYYSVHN	MET_HUMAN	MET	P08581	1	1234	Y	P08581_1234	Met	P08581	PHOSPHOELM	0	-1	TK	Met
MET_1227_1239	RDMYDKEYYSVHN	RDMYDKEYYSVHN	MET_HUMAN	MET	P08581	1	1230	Y	P08581_1230	Met	P08581	PHOSPHOELM	0	-1	TK	Met
MET_1227_1239	RDMYDKEYYSVHN	RDMYDKEYYSVHN	MET_HUMAN	MET	P08581	1	1235	Y	P08581_1235	Met	P08581	PHOSPHOSITEPLUS	0	-1	TK	Met
MET_1227_1239	RDMYDKEYYSVHN	RDMYDKEYYSVHN	MET_HUMAN	MET	P08581	1	1234	Y	P08581_1234	Ron	Q04912	PHOSPHOSITEPLUS	0	-1	TK	Met
MET_1227_1239	RDMYDKEYYSVHN	RDMYDKEYYSVHN	MET_HUMAN	MET	P08581	1	1235	Y	P08581_1235	Ron	Q04912	PHOSPHOSITEPLUS	0	-1	TK	Met
MK03_199_208	GFLTEYVATR	GFLTEYVATR	MK03_HUMAN	MK03	P27361	1	204	Y	P27361_204	ERK1	P27361	PHOSPHOSITEPLUS	0	-1	CMGC	MAPK
MK03_199_208	GFLTEYVATR	GFLTEYVATR	MK03_HUMAN	MK03	P27361	1	204	Y	P27361_204	ERK1	P27361	HPRD	0	-1	CMGC	MAPK
MK03_199_208	GFLTEYVATR	GFLTEYVATR	MK01_HUMAN	MK01	P28482	1	187	Y	P28482_187	ERK2	P28482	HPRD	0	-1	CMGC	MAPK
MK03_199_208	GFLTEYVATR	FMTEYVATR	MK07_HUMAN	MK07	Q13164	0.84	221	Y	Q13164_221	MAP2K5	Q13163	PHOSPHOSITEPLUS	0	-1	STE	STE7
MK03_199_208	GFLTEYVATR	GFLTEYVATR	MK03_HUMAN	MK03	P27361	1	204	Y	P27361_204	MAP2K7	O14733	PHOSPHOELM	0	-1	STE	STE7
MK03_199_208	GFLTEYVATR	GFLTEYVATR	MK03_HUMAN	MK03	P27361	1	204	Y	P27361_204	MEK1/MAP2K1	Q02750	PHOSPHOELM	0	-1	STE	STE7
MK03_199_208	GFLTEYVATR	GFLTEYVATR	MK03_HUMAN	MK03	P27361	1	204	Y	P27361_204	MEK1/MAP2K1	Q02750	REACTOME	0	-1	STE	STE7
MK03_199_208	GFLTEYVATR	GFLTEYVATR	MK03_HUMAN	MK03	P27361	1	204	Y	P27361_204	MEK1/MAP2K1	Q02750	UNIPROT	0	-1	STE	STE7
MK03_199_208	GFLTEYVATR	GFLTEYVATR	MK01_HUMAN	MK01	P28482	1	187	Y	P28482_187	MEK1/MAP2K1	Q02750	HPRD	0	-1	STE	STE7
MK03_199_208	GFLTEYVATR	GFLTEYVATR	MK01_HUMAN	MK01	P28482	1	187	Y	P28482_187	MEK1/MAP2K1	Q02750	PHOSPHOSITEPLUS	0	-1	STE	STE7
MK03_199_208	GFLTEYVATR	GFLTEYVATR	MK01_HUMAN	MK01	P28482	1	187	Y	P28482_187	MEK1/MAP2K1	Q02750	PHOSPHOELM	0	-1	STE	STE7
MK03_199_208	GFLTEYVATR	GFLTEYVATR	MK01_HUMAN	MK01	P28482	1	187	Y	P28482_187	MEK1/MAP2K1	Q02750	UNIPROT	0	-1	STE	STE7
MK03_199_208	GFLTEYVATR	GFLTEYVATR	MK03_HUMAN	MK03	P27361	1	204	Y	P27361_204	MEK1/MAP2K1	Q02750	PHOSPHOSITEPLUS	0	-1	STE	STE7
MK03_199_208	GFLTEYVATR	GFLTEYVATR	MK03_HUMAN	MK03	P27361	1	204	Y	P27361_204	MEK2/MAP2K2	P36507	HPRD	0	-1	STE	STE7
MK03_199_208	GFLTEYVATR	GFLTEYVATR	MK03_HUMAN	MK03	P27361	1	204	Y	P27361_204	MEK2/MAP2K2	P36507	PHOSPHOSITEPLUS	0	-1	STE	STE7
MK03_199_208	GFLTEYVATR	GFLTEYVATR	MK01_HUMAN	MK01	P28482	1	187	Y	P28482_187	MEK2/MAP2K2	P36507	REACTOME	0	-1	STE	STE7
MK03_199_208	GFLTEYVATR	GFLTEYVATR	MK03_HUMAN	MK03	P27361	1	204	Y	P27361_204	MKK3/MAP2K3	P46734	PHOSPHOELM	0	-1	STE	STE7
MK03_199_208	GFLTEYVATR	GFLTEYVATR	MK03_HUMAN	MK03	P27361	1	204	Y	P27361_204	MKK6/MAP2K6	P52564	PHOSPHOELM	0	-1	STE	STE7
MK03_199_208	GFLTEYVATR	GFLTEYVATR	MK03_HUMAN	MK03	P27361	1	204	Y	P27361_204	SEK1/MAP2K4	P45985	PHOSPHOELM	0	-1	STE	STE7
MK03_199_208	GFLTEYVATR	GFLTEYVATR	MK01_HUMAN	MK01	P28482	1	187	Y	P28482_187	JAK2	O60674	PHOSPHOSITEPLUS	0	-1	TK	JakA
MK03_199_208	GFLTEYVATR	GFLTEYVATR	MK03_HUMAN	MK03	P27361	1	204	Y	P27361_204	JAK2	O60674	PHOSPHOSITEPLUS	0	-1	TK	JakA
MK03_199_208	GFLTEYVATR	GFLTEYVATR	MK03_HUMAN	MK03	P27361	1	204	Y	P27361_204	Lyn	P07948	REACTOME	0	-1	TK	Src
MK03_199_208	GFLTEYVATR	GFLTEYVATR	MK01_HUMAN	MK01	P28482	1	187	Y	P28482_187	Lyn	P07948	REACTOME	0	-1	TK	Src
MK03_199_208	GFLTEYVATR	GFLTEYVATR	MK03_HUMAN	MK03	P27361	1	204	Y	P27361_204	Ret	P07949	PHOSPHOSITEPLUS	0	-1	TK	Ret
MK03_199_208	GFLTEYVATR	GFLTEYVATR	MK01_HUMAN	MK01	P28482	1	187	Y	P28482_187	Ret	P07949	PHOSPHOSITEPLUS	0	-1	TK	Ret
MK03_199_208	GFLTEYVATR	GFLTEYVATR	MK01_HUMAN	MK01	P28482	1	187	Y	P28482_187	Ret	P07949	HPRD	0	-1	TK	Ret
MK03_199_208	GFLTEYVATR	GFLTEYVATR	MK03_HUMAN	MK03	P27361	1	204	Y	P27361_204	BRAF	P15056	REACTOME	0	-1	TKL	RAF
MK03_199_208	GFLTEYVATR	GFLTEYVATR	MK01_HUMAN	MK01	P28482	1	187	Y	P28482_187	BRAF	P15056	REACTOME	0	-1	TKL	RAF
MK03_199_208	GFLTEYVATR	GFLTEYVATR	MK03_HUMAN	MK03	P27361	1	204	Y	P27361_204	RAF1	P04049	REACTOME	0	-1	TKL	RAF
MK03_199_208	GFLTEYVATR	GFLTEYVATR	MK01_HUMAN	MK01	P28482	1	187	Y	P28482_187	RAF1	P04049	REACTOME	0	-1	TKL	RAF
MK07_212_224	AEHQYFMTEYVAT	AEHQYFMTEYVAT	MK07_HUMAN	MK07	Q13164	1	221	Y	Q13164_221	MAP2K5	Q13163	PHOSPHOSITEPLUS	0	-1	STE	STE7
MK10_216_228	TSFMMTPYVVTRY	TSFMMTPYVVTRY	MK08_HUMAN	MK08	P45983	1	185	Y	P45983_185	ASK/MAP3K5	Q99683	PHOSPHOSITEPLUS	0	-1	STE	STE11
MK10_216_228	TSFMMTPYVVTRY	TSFMMTPYVVTRY	MK08_HUMAN	MK08	P45983	1	185	Y	P45983_185	MAP2K7	O14733	PHOSPHOELM	0	-1	STE	STE7
MK10_216_228	TSFMMTPYVVTRY	TSFMMTPYVVTRY	MK08_HUMAN	MK08	P45983	1	185	Y	P45983_185	MAP2K7	O14733	PHOSPHOSITEPLUS	0	-1	STE	STE7
MK10_216_228	TSFMMTPYVVTRY	TNFMMTPYVVTRY	MK09_HUMAN	MK09	P45984	0.94	185	Y	P45984_185	MAP2K7	O14733	HPRD	0	-1	STE	STE7
MK10_216_228	TSFMMTPYVVTRY	TSFMMTPYVVTRY	MK08_HUMAN	MK08	P45983	1	185	Y	P45983_185	MEKK6/MAP3K6	O95382	PHOSPHOSITEPLUS	0	-1	STE	STE11
MK10_216_228	TSFMMTPYVVTRY	TSFMMTPYVVTRY	MK10_HUMAN	MK10	P53779	1	223	Y	P53779_223	SEK1/MAP2K4	P45985	PHOSPHOELM	0	-1	STE	STE7
MK10_216_228	TSFMMTPYVVTRY	TSFMMTPYVVTRY	MK10_HUMAN	MK10	P53779	1	223	Y	P53779_223	SEK1/MAP2K4	P45985	PHOSPHOSITEPLUS	0	-1	STE	STE7
MK10_216_228	TSFMMTPYVVTRY	TNFMMTPYVVTRY	MK09_HUMAN	MK09	P45984	0.94	185	Y	P45984_185	SEK1/MAP2K4	P45985	PHOSPHOELM	0	-1	STE	STE7
MK10_216_228	TSFMMTPYVVTRY	TNFMMTPYVVTRY	MK09_HUMAN	MK09	P45984	0.94	185	Y	P45984_185	SEK1/MAP2K4	P45985	PHOSPHOSITEPLUS	0	-1	STE	STE7
MK10_216_228	TSFMMTPYVVTRY	TSFMMTPYVVTRY	MK10_HUMAN	MK10	P53779	1	223	Y	P53779_223	SEK1/MAP2K4	P45985	HPRD	0	-1	STE	STE7
MK10_216_228	TSFMMTPYVVTRY	TSFMMTPYVVTRY	MK08_HUMAN	MK08	P45983	1	185	Y	P45983_185	SEK1/MAP2K4	P45985	PHOSPHOELM	0	-1	STE	STE7
MK10_216_228	TSFMMTPYVVTRY	TNFMMTPYVVTRY	MK09_HUMAN	MK09	P45984	0.94	185	Y	P45984_185	SEK1/MAP2K4	P45985	HPRD	0	-1	STE	STE7
MK10_216_228	TSFMMTPYVVTRY	TSFMMTPYVVTRY	MK08_HUMAN	MK08	P45983	1	185	Y	P45983_185	SEK1/MAP2K4	P45985	HPRD	0	-1	STE	STE7
MK10_216_228	TSFMMTPYVVTRY	TSFMMTPYVVTRY	MK08_HUMAN	MK08	P45983	1	185	Y	P45983_185	SEK1/MAP2K4	P45985	PHOSPHOSITEPLUS	0	-1	STE	STE7
MK10_216_228	TSFMMTPYVVTRY	TNFMMTPYVVTRY	MK09_HUMAN	MK09	P45984	0.94	185	Y	P45984_185	Ret	P07949	PHOSPHOSITEPLUS	0	-1	TK	Ret
MK10_216_228	TSFMMTPYVVTRY	TSFMMTPYVVTRY	MK08_HUMAN	MK08	P45983	1	185	Y	P45983_185	Ret	P07949	HPRD	0	-1	TK	Ret
MK10_216_228	TSFMMTPYVVTRY	TNFMMTPYVVTRY	MK09_HUMAN	MK09	P45984	0.94	185	Y	P45984_185	Ret	P07949	HPRD	0	-1	TK	Ret
MK10_216_228	TSFMMTPYVVTRY	TSFMMTPYVVTRY	MK08_HUMAN	MK08	P45983	1	185	Y	P45983_185	Ret	P07949	PHOSPHOSITEPLUS	0	-1	TK	Ret
MK12_178_190	ADSEMTGYVVTRW	ADAEMTGYVVTRW	MK13_HUMAN	MK13	O15264	0.94	182	Y	O15264_182	MKK3/MAP2K3	P46734	UNIPROT	0	-1	STE	STE7
MK12_178_190	ADSEMTGYVVTRW	ADAEMTGYVVTRW	MK13_HUMAN	MK13	O15264	0.94	182	Y	O15264_182	MKK3/MAP2K3	P46734	PHOSPHOSITEPLUS	0	-1	STE	STE7
MK12_178_190	ADSEMTGYVVTRW	ADEEMTGYVATRW	MK11_HUMAN	MK11	Q15759	0.82	182	Y	Q15759_182	MKK3/MAP2K3	P46734	UNIPROT	0	-1	STE	STE7
MK12_178_190	ADSEMTGYVVTRW	ADSEMTGYVVTRW	MK12_HUMAN	MK12	P53778	1	185	Y	P53778_185	MKK3/MAP2K3	P46734	PHOSPHOELM	0	-1	STE	STE7
MK12_178_190	ADSEMTGYVVTRW	ADAEMTGYVVTRW	MK13_HUMAN	MK13	O15264	0.94	182	Y	O15264_182	MKK6/MAP2K6	P52564	UNIPROT	0	-1	STE	STE7
MK12_178_190	ADSEMTGYVVTRW	ADAEMTGYVVTRW	MK13_HUMAN	MK13	O15264	0.94	182	Y	O15264_182	MKK6/MAP2K6	P52564	REACTOME	0	-1	STE	STE7
MK12_178_190	ADSEMTGYVVTRW	ADAEMTGYVVTRW	MK13_HUMAN	MK13	O15264	0.94	182	Y	O15264_182	MKK6/MAP2K6	P52564	PHOSPHOSITEPLUS	0	-1	STE	STE7
MK12_178_190	ADSEMTGYVVTRW	ADSEMTGYVVTRW	MK12_HUMAN	MK12	P53778	1	185	Y	P53778_185	MKK6/MAP2K6	P52564	PHOSPHOSITEPLUS	0	-1	STE	STE7
MK12_178_190	ADSEMTGYVVTRW	ADSEMTGYVVTRW	MK12_HUMAN	MK12	P53778	1	185	Y	P53778_185	MKK6/MAP2K6	P52564	PHOSPHOELM	0	-1	STE	STE7
MK12_178_190	ADSEMTGYVVTRW	ADSEMTGYVVTRW	MK12_HUMAN	MK12	P53778	1	185	Y	P53778_185	MKK6/MAP2K6	P52564	REACTOME	0	-1	STE	STE7
MK12_178_190	ADSEMTGYVVTRW	ADEEMTGYVATRW	MK11_HUMAN	MK11	Q15759	0.82	182	Y	Q15759_182	MKK6/MAP2K6	P52564	REACTOME	0	-1	STE	STE7
MK12_178_190	ADSEMTGYVVTRW	ADEEMTGYVATRW	MK11_HUMAN	MK11	Q15759	0.82	182	Y	Q15759_182	PAK1	Q13153	REACTOME	0	-1	STE	STE20
MK12_178_190	ADSEMTGYVVTRW	ADAEMTGYVVTRW	MK13_HUMAN	MK13	O15264	0.94	182	Y	O15264_182	SEK1/MAP2K4	P45985	UNIPROT	0	-1	STE	STE7
MK12_178_190	ADSEMTGYVVTRW	ADSEMTGYVVTRW	MK12_HUMAN	MK12	P53778	1	185	Y	P53778_185	SEK1/MAP2K4	P45985	HPRD	0	-1	STE	STE7
MK12_178_190	ADSEMTGYVVTRW	ADSEMTGYVVTRW	MK12_HUMAN	MK12	P53778	1	185	Y	P53778_185	SEK1/MAP2K4	P45985	PHOSPHOELM	0	-1	STE	STE7
MK12_178_190	ADSEMTGYVVTRW	ADEEMTGYVATRW	MK11_HUMAN	MK11	Q15759	0.82	182	Y	Q15759_182	SEK1/MAP2K4	P45985	UNIPROT	0	-1	STE	STE7
MK12_178_190	ADSEMTGYVVTRW	ADEEMTGYVATRW	MK11_HUMAN	MK11	Q15759	0.82	182	Y	Q15759_182	Fyn	P06241	REACTOME	0	-1	TK	Src
MK14_173_185	RHTDDEMTGYVAT	RHTDDEMTGYVAT	MK14_HUMAN	MK14	Q16539	1	182	Y	Q16539_182	MAP2K7	O14733	PHOSPHOELM	0	-1	STE	STE7
MK14_173_185	RHTDDEMTGYVAT	RHTDDEMTGYVAT	MK14_HUMAN	MK14	Q16539	1	182	Y	Q16539_182	MEK1/MAP2K1	Q02750	PHOSPHOELM	0	-1	STE	STE7
MK14_173_185	RHTDDEMTGYVAT	RHTDDEMTGYVAT	MK14_HUMAN	MK14	Q16539	1	182	Y	Q16539_182	MEKK6/MAP3K6	O95382	PHOSPHOSITEPLUS	0	-1	STE	STE11
MK14_173_185	RHTDDEMTGYVAT	RHTDDEMTGYVAT	MK14_HUMAN	MK14	Q16539	1	182	Y	Q16539_182	MKK3/MAP2K3	P46734	UNIPROT	0	-1	STE	STE7
MK14_173_185	RHTDDEMTGYVAT	RHTDDEMTGYVAT	MK14_HUMAN	MK14	Q16539	1	182	Y	Q16539_182	MKK3/MAP2K3	P46734	PHOSPHOSITEPLUS	0	-1	STE	STE7
MK14_173_185	RHTDDEMTGYVAT	RHTDDEMTGYVAT	MK14_HUMAN	MK14	Q16539	1	182	Y	Q16539_182	MKK3/MAP2K3	P46734	PHOSPHOELM	0	-1	STE	STE7
MK14_173_185	RHTDDEMTGYVAT	RHTDDEMTGYVAT	MK14_HUMAN	MK14	Q16539	1	182	Y	Q16539_182	MKK6/MAP2K6	P52564	PHOSPHOSITEPLUS	0	-1	STE	STE7
MK14_173_185	RHTDDEMTGYVAT	RHTDDEMTGYVAT	MK14_HUMAN	MK14	Q16539	1	182	Y	Q16539_182	MKK6/MAP2K6	P52564	UNIPROT	0	-1	STE	STE7
MK14_173_185	RHTDDEMTGYVAT	RHTDDEMTGYVAT	MK14_HUMAN	MK14	Q16539	1	182	Y	Q16539_182	MKK6/MAP2K6	P52564	HPRD	0	-1	STE	STE7
MK14_173_185	RHTDDEMTGYVAT	RHTDDEMTGYVAT	MK14_HUMAN	MK14	Q16539	1	182	Y	Q16539_182	MKK6/MAP2K6	P52564	REACTOME	0	-1	STE	STE7
MK14_173_185	RHTDDEMTGYVAT	RHTDDEMTGYVAT	MK14_HUMAN	MK14	Q16539	1	182	Y	Q16539_182	MKK6/MAP2K6	P52564	PHOSPHOELM	0	-1	STE	STE7
MK14_173_185	RHTDDEMTGYVAT	RHTDDEMTGYVAT	MK14_HUMAN	MK14	Q16539	1	182	Y	Q16539_182	PAK1	Q13153	REACTOME	0	-1	STE	STE20
MK14_173_185	RHTDDEMTGYVAT	RHTDDEMTGYVAT	MK14_HUMAN	MK14	Q16539	1	182	Y	Q16539_182	SEK1/MAP2K4	P45985	PHOSPHOELM	0	-1	STE	STE7
MK14_173_185	RHTDDEMTGYVAT	RHTDDEMTGYVAT	MK14_HUMAN	MK14	Q16539	1	182	Y	Q16539_182	SEK1/MAP2K4	P45985	UNIPROT	0	-1	STE	STE7
MK14_173_185	RHTDDEMTGYVAT	RHTDDEMTGYVAT	MK14_HUMAN	MK14	Q16539	1	182	Y	Q16539_182	SEK1/MAP2K4	P45985	PHOSPHOSITEPLUS	0	-1	STE	STE7
MK14_173_185	RHTDDEMTGYVAT	RHTDDEMTGYVAT	MK14_HUMAN	MK14	Q16539	1	182	Y	Q16539_182	Fgr	P09769	REACTOME	0	-1	TK	Src
MK14_173_185	RHTDDEMTGYVAT	RHTDDEMTGYVAT	MK14_HUMAN	MK14	Q16539	1	182	Y	Q16539_182	Fyn	P06241	REACTOME	0	-1	TK	Src
MK14_173_185	RHTDDEMTGYVAT	RHTDDEMTGYVAT	MK14_HUMAN	MK14	Q16539	1	182	Y	Q16539_182	Ret	P07949	PHOSPHOSITEPLUS	0	-1	TK	Ret
MK14_173_185	RHTDDEMTGYVAT	RHTDDEMTGYVAT	MK14_HUMAN	MK14	Q16539	1	182	Y	Q16539_182	Ret	P07949	HPRD	0	-1	TK	Ret
MPZL1_236_246	QGPVIYAQLDH	QGPVIYAQLDH	MPZL1_HUMAN	MPZL1	O95297	1	241	Y	O95297_241	Src	P12931	HPRD	0	-1	TK	Src
MPZL1_236_246	QGPVIYAQLDH	QGPVIYAQLDH	MPZL1_HUMAN	MPZL1	O95297	1	241	Y	O95297_241	Src	P12931	PHOSPHOSITEPLUS	0	-1	TK	Src
MPZL1_236_246	QGPVIYAQLDH	QGPVIYAQLDH	MPZL1_HUMAN	MPZL1	O95297	1	241	Y	O95297_241	Src	P12931	PHOSPHOELM	0	-1	TK	Src
NCF1_296_308	RGAPPRRSSIRNA	RGAPPRRSSIRNA	NCF1_HUMAN	NCF1	P14598	1	304	S	P14598_304	Akt1/PKB[alpha]	P31749	PHOSPHOSITEPLUS	0	-1	AGC	AKT
NCF1_296_308	RGAPPRRSSIRNA	RGAPPRRSSIRNA	NCF1_HUMAN	NCF1	P14598	1	304	S	P14598_304	Akt2/PKB[beta]	P31751	PHOSPHOELM	0	-1	AGC	AKT
NCF1_296_308	RGAPPRRSSIRNA	RGAPPRRSSIRNA	NCF1_HUMAN	NCF1	P14598	1	303	S	P14598_303	PKA[alpha]	P17612	PHOSPHOELM	0	-1	AGC	PKA
NCF1_296_308	RGAPPRRSSIRNA	RGAPPRRSSIRNA	NCF1_HUMAN	NCF1	P14598	1	303	S	P14598_303	PKC[alpha]	P17252	PHOSPHOSITEPLUS	0	-1	AGC	PKC
NCF1_296_308	RGAPPRRSSIRNA	RGAPPRRSSIRNA	NCF1_HUMAN	NCF1	P14598	1	303	S	P14598_303	PKC[alpha]	P17252	PHOSPHOELM	0	-1	AGC	PKC
NCF1_296_308	RGAPPRRSSIRNA	RGAPPRRSSIRNA	NCF1_HUMAN	NCF1	P14598	1	304	S	P14598_304	PKC[alpha]	P17252	PHOSPHOSITEPLUS	0	-1	AGC	PKC
NCF1_296_308	RGAPPRRSSIRNA	RGAPPRRSSIRNA	NCF1_HUMAN	NCF1	P14598	1	304	S	P14598_304	PKC[alpha]	P17252	PHOSPHOELM	0	-1	AGC	PKC
NCF1_296_308	RGAPPRRSSIRNA	RGAPPRRSSIRNA	NCF1_HUMAN	NCF1	P14598	1	304	S	P14598_304	PKC[beta]	P05771	PHOSPHOSITEPLUS	0	-1	AGC	PKC
NCF1_296_308	RGAPPRRSSIRNA	RGAPPRRSSIRNA	NCF1_HUMAN	NCF1	P14598	1	303	S	P14598_303	PKC[beta]	P05771	PHOSPHOSITEPLUS	0	-1	AGC	PKC
NCF1_296_308	RGAPPRRSSIRNA	RGAPPRRSSIRNA	NCF1_HUMAN	NCF1	P14598	1	304	S	P14598_304	PKC[delta]	Q05655	PHOSPHOSITEPLUS	0	-1	AGC	PKC
NCF1_296_308	RGAPPRRSSIRNA	RGAPPRRSSIRNA	NCF1_HUMAN	NCF1	P14598	1	303	S	P14598_303	PKC[delta]	Q05655	PHOSPHOSITEPLUS	0	-1	AGC	PKC
NCF1_296_308	RGAPPRRSSIRNA	RGAPPRRSSIRNA	NCF1_HUMAN	NCF1	P14598	1	304	S	P14598_304	PKC[zeta]	Q05513	PHOSPHOSITEPLUS	0	-1	AGC	PKC
NMDZ1_890_902	SFKRRRSSKDTST	SFKRRRSSKDTST	NMDZ1_HUMAN	NMDZ1	Q05586	1	896	S	Q05586_896	PKC[alpha]	P17252	PHOSPHOELM	0	-1	AGC	PKC
NMDZ1_890_902	SFKRRRSSKDTST	SFKRRRSSKDTST	NMDZ1_HUMAN	NMDZ1	Q05586	1	897	S	Q05586_897	PKC[alpha]	P17252	PHOSPHOELM	0	-1	AGC	PKC
NMDZ1_890_902	SFKRRRSSKDTST	SFKRRRSSKDTST	NMDZ1_HUMAN	NMDZ1	Q05586	1	890	S	Q05586_890	PKC[alpha]	P17252	PHOSPHOELM	0	-1	AGC	PKC
NMDZ1_890_902	SFKRRRSSKDTST	SFKRRRSSKDTST	NMDZ1_HUMAN	NMDZ1	Q05586	1	897	S	Q05586_897	PKC[beta]	P05771	PHOSPHOELM	0	-1	AGC	PKC
NMDZ1_890_902	SFKRRRSSKDTST	SFKRRRSSKDTST	NMDZ1_HUMAN	NMDZ1	Q05586	1	896	S	Q05586_896	PKC[beta]	P05771	PHOSPHOELM	0	-1	AGC	PKC
NMDZ1_890_902	SFKRRRSSKDTST	SFKRRRSSKDTST	NMDZ1_HUMAN	NMDZ1	Q05586	1	890	S	Q05586_890	PKC[beta]	P05771	PHOSPHOELM	0	-1	AGC	PKC
NMDZ1_890_902	SFKRRRSSKDTST	SFKRRRSSKDTST	NMDZ1_HUMAN	NMDZ1	Q05586	1	897	S	Q05586_897	PKC[delta]	Q05655	PHOSPHOELM	0	-1	AGC	PKC
NMDZ1_890_902	SFKRRRSSKDTST	SFKRRRSSKDTST	NMDZ1_HUMAN	NMDZ1	Q05586	1	896	S	Q05586_896	PKC[delta]	Q05655	PHOSPHOELM	0	-1	AGC	PKC
NMDZ1_890_902	SFKRRRSSKDTST	SFKRRRSSKDTST	NMDZ1_HUMAN	NMDZ1	Q05586	1	890	S	Q05586_890	PKC[delta]	Q05655	PHOSPHOELM	0	-1	AGC	PKC
NMDZ1_890_902	SFKRRRSSKDTST	SFKRRRSSKDTST	NMDZ1_HUMAN	NMDZ1	Q05586	1	897	S	Q05586_897	PKC[epsilon]	Q02156	PHOSPHOELM	0	-1	AGC	PKC
NMDZ1_890_902	SFKRRRSSKDTST	SFKRRRSSKDTST	NMDZ1_HUMAN	NMDZ1	Q05586	1	890	S	Q05586_890	PKC[epsilon]	Q02156	PHOSPHOELM	0	-1	AGC	PKC
NMDZ1_890_902	SFKRRRSSKDTST	SFKRRRSSKDTST	NMDZ1_HUMAN	NMDZ1	Q05586	1	896	S	Q05586_896	PKC[epsilon]	Q02156	PHOSPHOELM	0	-1	AGC	PKC
NMDZ1_890_902	SFKRRRSSKDTST	SFKRRRSSKDTST	NMDZ1_HUMAN	NMDZ1	Q05586	1	897	S	Q05586_897	PKC[eta]	P24723	PHOSPHOELM	0	-1	AGC	PKC
NMDZ1_890_902	SFKRRRSSKDTST	SFKRRRSSKDTST	NMDZ1_HUMAN	NMDZ1	Q05586	1	890	S	Q05586_890	PKC[eta]	P24723	PHOSPHOELM	0	-1	AGC	PKC
NMDZ1_890_902	SFKRRRSSKDTST	SFKRRRSSKDTST	NMDZ1_HUMAN	NMDZ1	Q05586	1	896	S	Q05586_896	PKC[eta]	P24723	PHOSPHOELM	0	-1	AGC	PKC
NMDZ1_890_902	SFKRRRSSKDTST	SFKRRRSSKDTST	NMDZ1_HUMAN	NMDZ1	Q05586	1	896	S	Q05586_896	PKC[gamma]	P05129	PHOSPHOELM	0	-1	AGC	PKC
NMDZ1_890_902	SFKRRRSSKDTST	SFKRRRSSKDTST	NMDZ1_HUMAN	NMDZ1	Q05586	1	897	S	Q05586_897	PKC[gamma]	P05129	PHOSPHOELM	0	-1	AGC	PKC
NMDZ1_890_902	SFKRRRSSKDTST	SFKRRRSSKDTST	NMDZ1_HUMAN	NMDZ1	Q05586	1	890	S	Q05586_890	PKC[gamma]	P05129	PHOSPHOELM	0	-1	AGC	PKC
NMDZ1_890_902	SFKRRRSSKDTST	SFKRRRSSKDTST	NMDZ1_HUMAN	NMDZ1	Q05586	1	897	S	Q05586_897	PKC[iota]	P41743	PHOSPHOELM	0	-1	AGC	PKC
NMDZ1_890_902	SFKRRRSSKDTST	SFKRRRSSKDTST	NMDZ1_HUMAN	NMDZ1	Q05586	1	896	S	Q05586_896	PKC[iota]	P41743	PHOSPHOELM	0	-1	AGC	PKC
NMDZ1_890_902	SFKRRRSSKDTST	SFKRRRSSKDTST	NMDZ1_HUMAN	NMDZ1	Q05586	1	890	S	Q05586_890	PKC[iota]	P41743	PHOSPHOELM	0	-1	AGC	PKC
NMDZ1_890_902	SFKRRRSSKDTST	SFKRRRSSKDTST	NMDZ1_HUMAN	NMDZ1	Q05586	1	897	S	Q05586_897	PKC[theta]	Q04759	PHOSPHOELM	0	-1	AGC	PKC
NMDZ1_890_902	SFKRRRSSKDTST	SFKRRRSSKDTST	NMDZ1_HUMAN	NMDZ1	Q05586	1	890	S	Q05586_890	PKC[theta]	Q04759	PHOSPHOELM	0	-1	AGC	PKC
NMDZ1_890_902	SFKRRRSSKDTST	SFKRRRSSKDTST	NMDZ1_HUMAN	NMDZ1	Q05586	1	896	S	Q05586_896	PKC[theta]	Q04759	PHOSPHOELM	0	-1	AGC	PKC
NMDZ1_890_902	SFKRRRSSKDTST	SFKRRRSSKDTST	NMDZ1_HUMAN	NMDZ1	Q05586	1	897	S	Q05586_897	PKC[zeta]	Q05513	PHOSPHOELM	0	-1	AGC	PKC
NMDZ1_890_902	SFKRRRSSKDTST	SFKRRRSSKDTST	NMDZ1_HUMAN	NMDZ1	Q05586	1	890	S	Q05586_890	PKC[zeta]	Q05513	PHOSPHOELM	0	-1	AGC	PKC
NMDZ1_890_902	SFKRRRSSKDTST	SFKRRRSSKDTST	NMDZ1_HUMAN	NMDZ1	Q05586	1	896	S	Q05586_896	PKC[zeta]	Q05513	PHOSPHOELM	0	-1	AGC	PKC
NMDZ1_890_902	SFKRRRSSKDTST	SFKRRRSSKDTST	NMDZ1_HUMAN	NMDZ1	Q05586	1	890	S	Q05586_890	Nek6	Q9HC98	PHOSPHOSITEPLUS	0	-1	Other	NEK
NTRK2_696_708	GMSRDVYSTDYYR	GMSRDIYSTDYYR	NTRK1_HUMAN	NTRK1	P04629	0.95	681	Y	P04629_681	TRKA	P04629	PHOSPHOELM	0	-1	TK	Trk
NTRK2_696_708	GMSRDVYSTDYYR	GMSRDIYSTDYYR	NTRK1_HUMAN	NTRK1	P04629	0.95	681	Y	P04629_681	TRKA	P04629	PHOSPHOSITEPLUS	0	-1	TK	Trk
NTRK2_696_708	GMSRDVYSTDYYR	GMSRDIYSTDYYR	NTRK1_HUMAN	NTRK1	P04629	0.95	676	Y	P04629_676	TRKA	P04629	PHOSPHOELM	0	-1	TK	Trk
NTRK2_696_708	GMSRDVYSTDYYR	GMSRDIYSTDYYR	NTRK1_HUMAN	NTRK1	P04629	0.95	680	Y	P04629_680	TRKA	P04629	PHOSPHOELM	0	-1	TK	Trk
NTRK2_696_708	GMSRDVYSTDYYR	GMSRDIYSTDYYR	NTRK1_HUMAN	NTRK1	P04629	0.95	680	Y	P04629_680	TRKA	P04629	PHOSPHOSITEPLUS	0	-1	TK	Trk
NTRK2_696_708	GMSRDVYSTDYYR	GMSRDVYSTDYYR	NTRK2_HUMAN	NTRK2	Q16620	1	702	Y	Q16620_702	TRKB	Q16620	REACTOME	0	-1	TK	Trk
NTRK2_696_708	GMSRDVYSTDYYR	GMSRDVYSTDYYR	NTRK2_HUMAN	NTRK2	Q16620	1	702	Y	Q16620_702	TRKB	Q16620	HPRD	0	-1	TK	Trk
NTRK2_696_708	GMSRDVYSTDYYR	GMSRDVYSTDYYR	NTRK2_HUMAN	NTRK2	Q16620	1	707	Y	Q16620_707	TRKB	Q16620	REACTOME	0	-1	TK	Trk
NTRK2_696_708	GMSRDVYSTDYYR	GMSRDVYSTDYYR	NTRK2_HUMAN	NTRK2	Q16620	1	706	Y	Q16620_706	TRKB	Q16620	HPRD	0	-1	TK	Trk
NTRK2_696_708	GMSRDVYSTDYYR	GMSRDVYSTDYYR	NTRK2_HUMAN	NTRK2	Q16620	1	707	Y	Q16620_707	TRKB	Q16620	HPRD	0	-1	TK	Trk
NTRK2_696_708	GMSRDVYSTDYYR	GMSRDVYSTDYYR	NTRK2_HUMAN	NTRK2	Q16620	1	706	Y	Q16620_706	TRKB	Q16620	REACTOME	0	-1	TK	Trk
P85A_600_612	NENTEDQYSLVED	NENTEDQYSLVED	P85A_HUMAN	P85A	P27986	1	607	Y	P27986_607	InSR	P06213	HPRD	0	-1	TK	InsR
P85A_600_612	NENTEDQYSLVED	NENTEDQYSLVED	P85A_HUMAN	P85A	P27986	1	607	Y	P27986_607	InSR	P06213	PHOSPHOELM	0	-1	TK	InsR
P85A_600_612	NENTEDQYSLVED	NENTEDQYSLVED	P85A_HUMAN	P85A	P27986	1	607	Y	P27986_607	InSR	P06213	PHOSPHOSITEPLUS	0	-1	TK	InsR
P85A_600_612	NENTEDQYSLVED	NENTEDQYSLVED	P85A_HUMAN	P85A	P27986	1	607	Y	P27986_607	Src	P12931	PHOSPHOELM	0	-1	TK	Src
PAXI_111_123	VGEEEHVYSFPNK	VGEEEHVYSFPNK	PAXI_HUMAN	PAXI	P49023	1	118	Y	P49023_118	Abl	P00519	PHOSPHOSITEPLUS	0	-1	TK	Abl
PAXI_111_123	VGEEEHVYSFPNK	VGEEEHVYSFPNK	PAXI_HUMAN	PAXI	P49023	1	118	Y	P49023_118	Brk	Q13882	REACTOME	0	-1	TK	Src
PAXI_111_123	VGEEEHVYSFPNK	VGEEEHVYSFPNK	PAXI_HUMAN	PAXI	P49023	1	118	Y	P49023_118	Brk	Q13882	PHOSPHOELM	0	-1	TK	Src
PAXI_111_123	VGEEEHVYSFPNK	VGEEEHVYSFPNK	PAXI_HUMAN	PAXI	P49023	1	118	Y	P49023_118	Brk	Q13882	PHOSPHOSITEPLUS	0	-1	TK	Src
PAXI_111_123	VGEEEHVYSFPNK	VGEEEHVYSFPNK	PAXI_HUMAN	PAXI	P49023	1	118	Y	P49023_118	FAK1	Q05397	PHOSPHOELM	0	-1	TK	Fak
PAXI_111_123	VGEEEHVYSFPNK	VGEEEHVYSFPNK	PAXI_HUMAN	PAXI	P49023	1	118	Y	P49023_118	FAK1	Q05397	HPRD	0	-1	TK	Fak
PAXI_111_123	VGEEEHVYSFPNK	VGEEEHVYSFPNK	PAXI_HUMAN	PAXI	P49023	1	118	Y	P49023_118	FAK1	Q05397	PHOSPHOSITEPLUS	0	-1	TK	Fak
PAXI_111_123	VGEEEHVYSFPNK	VGEEEHVYSFPNK	PAXI_HUMAN	PAXI	P49023	1	118	Y	P49023_118	Fyn	P06241	PHOSPHOSITEPLUS	0	-1	TK	Src
PAXI_111_123	VGEEEHVYSFPNK	VGEEEHVYSFPNK	PAXI_HUMAN	PAXI	P49023	1	118	Y	P49023_118	KDR	P35968	REACTOME	0	-1	TK	VEGFR
PDPK1_2_14	ARTTSQLYDAVPI	ARTTSQLYDAVPI	PDPK1_HUMAN	PDPK1	O15530	1	9	Y	O15530_9	Ret	P07949	PHOSPHOELM	0	-1	TK	Ret
PDPK1_2_14	ARTTSQLYDAVPI	ARTTSQLYDAVPI	PDPK1_HUMAN	PDPK1	O15530	1	9	Y	O15530_9	Ret	P07949	PHOSPHOSITEPLUS	0	-1	TK	Ret
PDPK1_2_14	ARTTSQLYDAVPI	ARTTSQLYDAVPI	PDPK1_HUMAN	PDPK1	O15530	1	9	Y	O15530_9	Src	P12931	UNIPROT	0	-1	TK	Src
PDPK1_2_14	ARTTSQLYDAVPI	ARTTSQLYDAVPI	PDPK1_HUMAN	PDPK1	O15530	1	9	Y	O15530_9	Src	P12931	HPRD	0	-1	TK	Src
PDPK1_2_14	ARTTSQLYDAVPI	ARTTSQLYDAVPI	PDPK1_HUMAN	PDPK1	O15530	1	9	Y	O15530_9	Src	P12931	PHOSPHOELM	0	-1	TK	Src
PECA1_706_718	KKDTETVYSEVRK	KKDTETVYSEVRK	PECA1_HUMAN	PECA1	P16284	1	713	Y	P16284_713	Fyn	P06241	PHOSPHOSITEPLUS	0	-1	TK	Src
PECA1_706_718	KKDTETVYSEVRK	KKDTETVYSEVRK	PECA1_HUMAN	PECA1	P16284	1	713	Y	P16284_713	Lck	P06239	PHOSPHOSITEPLUS	0	-1	TK	Src
PGFRB_709_721	RPPSAELYSNALP	RPPSAELYSNALP	PGFRB_HUMAN	PGFRB	P09619	1	716	Y	P09619_716	PDGFR[beta]	P09619	HPRD	0	-1	TK	PDGFR
PGFRB_709_721	RPPSAELYSNALP	RPPSAELYSNALP	PGFRB_HUMAN	PGFRB	P09619	1	716	Y	P09619_716	PDGFR[beta]	P09619	REACTOME	0	-1	TK	PDGFR
PGFRB_709_721	RPPSAELYSNALP	RPPSAELYSNALP	PGFRB_HUMAN	PGFRB	P09619	1	716	Y	P09619_716	PDGFR[beta]	P09619	PHOSPHOELM	0	-1	TK	PDGFR
PLCG1_764_776	IGTAEPDYGALYE	IGTAEPDYGALYE	PLCG1_HUMAN	PLCG1	P19174	1	771	Y	P19174_771	Abl	P00519	PHOSPHOSITEPLUS	0	-1	TK	Abl
PLCG1_764_776	IGTAEPDYGALYE	IGTAEPDYGALYE	PLCG1_HUMAN	PLCG1	P19174	1	771	Y	P19174_771	EGFR	P00533	PHOSPHOELM	0	-1	TK	EGFR
PLCG1_764_776	IGTAEPDYGALYE	IGTAEPDYGALYE	PLCG1_HUMAN	PLCG1	P19174	1	771	Y	P19174_771	EGFR	P00533	PHOSPHOSITEPLUS	0	-1	TK	EGFR
PLCG1_764_776	IGTAEPDYGALYE	IGTAEPDYGALYE	PLCG1_HUMAN	PLCG1	P19174	1	771	Y	P19174_771	EGFR	P00533	HPRD	0	-1	TK	EGFR
PLCG1_764_776	IGTAEPDYGALYE	IGTAEPDYGALYE	PLCG1_HUMAN	PLCG1	P19174	1	771	Y	P19174_771	EGFR	P00533	REACTOME	0	-1	TK	EGFR
PLCG1_764_776	IGTAEPDYGALYE	IGTAEPDYGALYE	PLCG1_HUMAN	PLCG1	P19174	1	771	Y	P19174_771	HCK	P08631	HPRD	0	-1	TK	Src
PLCG1_764_776	IGTAEPDYGALYE	IGTAEPDYGALYE	PLCG1_HUMAN	PLCG1	P19174	1	771	Y	P19174_771	Lyn	P07948	HPRD	0	-1	TK	Src
PLCG1_764_776	IGTAEPDYGALYE	IGTAEPDYGALYE	PLCG1_HUMAN	PLCG1	P19174	1	771	Y	P19174_771	Syk	P43405	HPRD	0	-1	TK	Syk
PLCG1_764_776	IGTAEPDYGALYE	IGTAEPDYGALYE	PLCG1_HUMAN	PLCG1	P19174	1	771	Y	P19174_771	Syk	P43405	PHOSPHOSITEPLUS	0	-1	TK	Syk
PLCG1_764_776	IGTAEPDYGALYE	IGTAEPDYGALYE	PLCG1_HUMAN	PLCG1	P19174	1	771	Y	P19174_771	Syk	P43405	PHOSPHOELM	0	-1	TK	Syk
PLCG1_764_776	IGTAEPDYGALYE	IGTAEPDYGALYE	PLCG1_HUMAN	PLCG1	P19174	1	771	Y	P19174_771	Syk	P43405	REACTOME	0	-1	TK	Syk
PLCG1_764_776	IGTAEPDYGALYE	IGTAEPDYGALYE	PLCG1_HUMAN	PLCG1	P19174	1	771	Y	P19174_771	TRKA	P04629	REACTOME	0	-1	TK	Trk
PLCG2_1191_1203_C1200S	ESEEELYSSSRQL	ESEEELYSSCRQL	PLCG2_HUMAN	PLCG2	P16885	0.91	1197	Y	P16885_1197	BTK	Q06187	HPRD	0	-1	TK	Tec
PLCG2_1191_1203_C1200S	ESEEELYSSSRQL	ESEEELYSSCRQL	PLCG2_HUMAN	PLCG2	P16885	0.91	1197	Y	P16885_1197	BTK	Q06187	PHOSPHOELM	0	-1	TK	Tec
PLCG2_1191_1203_C1200S	ESEEELYSSSRQL	ESEEELYSSCRQL	PLCG2_HUMAN	PLCG2	P16885	0.91	1197	Y	P16885_1197	Lck	P06239	PHOSPHOSITEPLUS	0	-1	TK	Src
PLCG2_1191_1203_C1200S	ESEEELYSSSRQL	ESEEELYSSCRQL	PLCG2_HUMAN	PLCG2	P16885	0.91	1197	Y	P16885_1197	Lck	P06239	PHOSPHOELM	0	-1	TK	Src
PLEK_106_118	GQKFARKSTRRSI	GQKFARKSTRRSI	PLEK_HUMAN	PLEK	P08567	1	113	S	P08567_113	PKC[alpha]	P17252	PHOSPHOSITEPLUS	0	-1	AGC	PKC
PLEK_106_118	GQKFARKSTRRSI	GQKFARKSTRRSI	PLEK_HUMAN	PLEK	P08567	1	113	S	P08567_113	PKC[alpha]	P17252	PHOSPHOELM	0	-1	AGC	PKC
PLEK_106_118	GQKFARKSTRRSI	GQKFARKSTRRSI	PLEK_HUMAN	PLEK	P08567	1	117	S	P08567_117	PKC[alpha]	P17252	PHOSPHOSITEPLUS	0	-1	AGC	PKC
PLEK_106_118	GQKFARKSTRRSI	GQKFARKSTRRSI	PLEK_HUMAN	PLEK	P08567	1	114	T	P08567_114	PKC[alpha]	P17252	PHOSPHOELM	0	-1	AGC	PKC
PLEK_106_118	GQKFARKSTRRSI	GQKFARKSTRRSI	PLEK_HUMAN	PLEK	P08567	1	117	S	P08567_117	PKC[alpha]	P17252	PHOSPHOELM	0	-1	AGC	PKC
PLEK_106_118	GQKFARKSTRRSI	GQKFARKSTRRSI	PLEK_HUMAN	PLEK	P08567	1	113	S	P08567_113	PKC[beta]	P05771	PHOSPHOELM	0	-1	AGC	PKC
PLEK_106_118	GQKFARKSTRRSI	GQKFARKSTRRSI	PLEK_HUMAN	PLEK	P08567	1	117	S	P08567_117	PKC[beta]	P05771	PHOSPHOELM	0	-1	AGC	PKC
PLEK_106_118	GQKFARKSTRRSI	GQKFARKSTRRSI	PLEK_HUMAN	PLEK	P08567	1	114	T	P08567_114	PKC[beta]	P05771	PHOSPHOELM	0	-1	AGC	PKC
PLEK_106_118	GQKFARKSTRRSI	GQKFARKSTRRSI	PLEK_HUMAN	PLEK	P08567	1	113	S	P08567_113	PKC[delta]	Q05655	PHOSPHOELM	0	-1	AGC	PKC
PLEK_106_118	GQKFARKSTRRSI	GQKFARKSTRRSI	PLEK_HUMAN	PLEK	P08567	1	117	S	P08567_117	PKC[delta]	Q05655	PHOSPHOELM	0	-1	AGC	PKC
PLEK_106_118	GQKFARKSTRRSI	GQKFARKSTRRSI	PLEK_HUMAN	PLEK	P08567	1	114	T	P08567_114	PKC[delta]	Q05655	PHOSPHOELM	0	-1	AGC	PKC
PLEK_106_118	GQKFARKSTRRSI	GQKFARKSTRRSI	PLEK_HUMAN	PLEK	P08567	1	113	S	P08567_113	PKC[epsilon]	Q02156	PHOSPHOELM	0	-1	AGC	PKC
PLEK_106_118	GQKFARKSTRRSI	GQKFARKSTRRSI	PLEK_HUMAN	PLEK	P08567	1	117	S	P08567_117	PKC[epsilon]	Q02156	PHOSPHOELM	0	-1	AGC	PKC
PLEK_106_118	GQKFARKSTRRSI	GQKFARKSTRRSI	PLEK_HUMAN	PLEK	P08567	1	114	T	P08567_114	PKC[epsilon]	Q02156	PHOSPHOELM	0	-1	AGC	PKC
PLEK_106_118	GQKFARKSTRRSI	GQKFARKSTRRSI	PLEK_HUMAN	PLEK	P08567	1	113	S	P08567_113	PKC[eta]	P24723	PHOSPHOELM	0	-1	AGC	PKC
PLEK_106_118	GQKFARKSTRRSI	GQKFARKSTRRSI	PLEK_HUMAN	PLEK	P08567	1	117	S	P08567_117	PKC[eta]	P24723	PHOSPHOELM	0	-1	AGC	PKC
PLEK_106_118	GQKFARKSTRRSI	GQKFARKSTRRSI	PLEK_HUMAN	PLEK	P08567	1	114	T	P08567_114	PKC[eta]	P24723	PHOSPHOELM	0	-1	AGC	PKC
PLEK_106_118	GQKFARKSTRRSI	GQKFARKSTRRSI	PLEK_HUMAN	PLEK	P08567	1	114	T	P08567_114	PKC[gamma]	P05129	PHOSPHOELM	0	-1	AGC	PKC
PLEK_106_118	GQKFARKSTRRSI	GQKFARKSTRRSI	PLEK_HUMAN	PLEK	P08567	1	113	S	P08567_113	PKC[gamma]	P05129	PHOSPHOELM	0	-1	AGC	PKC
PLEK_106_118	GQKFARKSTRRSI	GQKFARKSTRRSI	PLEK_HUMAN	PLEK	P08567	1	117	S	P08567_117	PKC[gamma]	P05129	PHOSPHOELM	0	-1	AGC	PKC
PLEK_106_118	GQKFARKSTRRSI	GQKFARKSTRRSI	PLEK_HUMAN	PLEK	P08567	1	117	S	P08567_117	PKC[iota]	P41743	PHOSPHOELM	0	-1	AGC	PKC
PLEK_106_118	GQKFARKSTRRSI	GQKFARKSTRRSI	PLEK_HUMAN	PLEK	P08567	1	114	T	P08567_114	PKC[iota]	P41743	PHOSPHOELM	0	-1	AGC	PKC
PLEK_106_118	GQKFARKSTRRSI	GQKFARKSTRRSI	PLEK_HUMAN	PLEK	P08567	1	113	S	P08567_113	PKC[iota]	P41743	PHOSPHOELM	0	-1	AGC	PKC
PLEK_106_118	GQKFARKSTRRSI	GQKFARKSTRRSI	PLEK_HUMAN	PLEK	P08567	1	114	T	P08567_114	PKC[theta]	Q04759	PHOSPHOELM	0	-1	AGC	PKC
PLEK_106_118	GQKFARKSTRRSI	GQKFARKSTRRSI	PLEK_HUMAN	PLEK	P08567	1	113	S	P08567_113	PKC[theta]	Q04759	PHOSPHOELM	0	-1	AGC	PKC
PLEK_106_118	GQKFARKSTRRSI	GQKFARKSTRRSI	PLEK_HUMAN	PLEK	P08567	1	117	S	P08567_117	PKC[theta]	Q04759	PHOSPHOELM	0	-1	AGC	PKC
PLEK_106_118	GQKFARKSTRRSI	GQKFARKSTRRSI	PLEK_HUMAN	PLEK	P08567	1	113	S	P08567_113	PKC[zeta]	Q05513	PHOSPHOELM	0	-1	AGC	PKC
PLEK_106_118	GQKFARKSTRRSI	GQKFARKSTRRSI	PLEK_HUMAN	PLEK	P08567	1	114	T	P08567_114	PKC[zeta]	Q05513	PHOSPHOELM	0	-1	AGC	PKC
PLEK_106_118	GQKFARKSTRRSI	GQKFARKSTRRSI	PLEK_HUMAN	PLEK	P08567	1	117	S	P08567_117	PKC[zeta]	Q05513	PHOSPHOELM	0	-1	AGC	PKC
PP2AB_297_309	EPHVTRRTPDYFL	EPHVTRRTPDYFL	PP2AA_HUMAN	PP2AA	P67775	1	304	T	P67775_304	CDC2/CDK1	P06493	PHOSPHOSITEPLUS	0	-1	CMGC	CDK
PP2AB_297_309	EPHVTRRTPDYFL	EPHVTRRTPDYFL	PP2AA_HUMAN	PP2AA	P67775	1	307	Y	P67775_307	EGFR	P00533	PHOSPHOSITEPLUS	0	-1	TK	EGFR
PP2AB_297_309	EPHVTRRTPDYFL	EPHVTRRTPDYFL	PP2AA_HUMAN	PP2AA	P67775	1	307	Y	P67775_307	InSR	P06213	PHOSPHOSITEPLUS	0	-1	TK	InsR
PP2AB_297_309	EPHVTRRTPDYFL	EPHVTRRTPDYFL	PP2AA_HUMAN	PP2AA	P67775	1	307	Y	P67775_307	Lck	P06239	PHOSPHOSITEPLUS	0	-1	TK	Src
PP2AB_297_309	EPHVTRRTPDYFL	EPHVTRRTPDYFL	PP2AA_HUMAN	PP2AA	P67775	1	307	Y	P67775_307	Src	P12931	PHOSPHOSITEPLUS	0	-1	TK	Src
PTN11_580_590	SARVYENVGLM	SARVYENVGLM	PTN11_HUMAN	PTN11	Q06124	1	580	Y	Q06124_580	ALK	Q9UM73	PHOSPHOSITEPLUS	0	-1	TK	Alk
PTN12_32_44	FMRLRRLSTKYRT	FMRLRRLSTKYRT	PTN12_HUMAN	PTN12	Q05209	1	39	S	Q05209_39	PKA[alpha]	P17612	PHOSPHOELM	0	-1	AGC	PKA
PTN12_32_44	FMRLRRLSTKYRT	FMRLRRLSTKYRT	PTN12_HUMAN	PTN12	Q05209	1	39	S	Q05209_39	PKA[alpha]	P17612	HPRD	0	-1	AGC	PKA
PTN12_32_44	FMRLRRLSTKYRT	FMRLRRLSTKYRT	PTN12_HUMAN	PTN12	Q05209	1	39	S	Q05209_39	PKA[alpha]	P17612	PHOSPHOSITEPLUS	0	-1	AGC	PKA
PTN12_32_44	FMRLRRLSTKYRT	FMRLRRLSTKYRT	PTN12_HUMAN	PTN12	Q05209	1	39	S	Q05209_39	PKC[alpha]	P17252	HPRD	0	-1	AGC	PKC
PTN12_32_44	FMRLRRLSTKYRT	FMRLRRLSTKYRT	PTN12_HUMAN	PTN12	Q05209	1	39	S	Q05209_39	PKC[alpha]	P17252	PHOSPHOELM	0	-1	AGC	PKC
PTN12_32_44	FMRLRRLSTKYRT	FMRLRRLSTKYRT	PTN12_HUMAN	PTN12	Q05209	1	39	S	Q05209_39	PKC[alpha]	P17252	PHOSPHOSITEPLUS	0	-1	AGC	PKC
PTN12_32_44	FMRLRRLSTKYRT	FMRLRRLSTKYRT	PTN12_HUMAN	PTN12	Q05209	1	39	S	Q05209_39	PKC[beta]	P05771	PHOSPHOELM	0	-1	AGC	PKC
PTN12_32_44	FMRLRRLSTKYRT	FMRLRRLSTKYRT	PTN12_HUMAN	PTN12	Q05209	1	39	S	Q05209_39	PKC[delta]	Q05655	PHOSPHOELM	0	-1	AGC	PKC
PTN12_32_44	FMRLRRLSTKYRT	FMRLRRLSTKYRT	PTN12_HUMAN	PTN12	Q05209	1	39	S	Q05209_39	PKC[epsilon]	Q02156	PHOSPHOELM	0	-1	AGC	PKC
PTN12_32_44	FMRLRRLSTKYRT	FMRLRRLSTKYRT	PTN12_HUMAN	PTN12	Q05209	1	39	S	Q05209_39	PKC[eta]	P24723	PHOSPHOELM	0	-1	AGC	PKC
PTN12_32_44	FMRLRRLSTKYRT	FMRLRRLSTKYRT	PTN12_HUMAN	PTN12	Q05209	1	39	S	Q05209_39	PKC[gamma]	P05129	PHOSPHOELM	0	-1	AGC	PKC
PTN12_32_44	FMRLRRLSTKYRT	FMRLRRLSTKYRT	PTN12_HUMAN	PTN12	Q05209	1	39	S	Q05209_39	PKC[iota]	P41743	PHOSPHOELM	0	-1	AGC	PKC
PTN12_32_44	FMRLRRLSTKYRT	FMRLRRLSTKYRT	PTN12_HUMAN	PTN12	Q05209	1	39	S	Q05209_39	PKC[theta]	Q04759	PHOSPHOELM	0	-1	AGC	PKC
PTN12_32_44	FMRLRRLSTKYRT	FMRLRRLSTKYRT	PTN12_HUMAN	PTN12	Q05209	1	39	S	Q05209_39	PKC[zeta]	Q05513	PHOSPHOELM	0	-1	AGC	PKC
PTN6_531_541	GQESEYGNITY	GQESEYGNITY	PTN6_HUMAN	PTN6	P29350	1	536	Y	P29350_536	Abl	P00519	HPRD	0	-1	TK	Abl
PTN6_531_541	GQESEYGNITY	GQESEYGNITY	PTN6_HUMAN	PTN6	P29350	1	536	Y	P29350_536	Abl	P00519	PHOSPHOELM	0	-1	TK	Abl
PTN6_531_541	GQESEYGNITY	GQESEYGNITY	PTN6_HUMAN	PTN6	P29350	1	536	Y	P29350_536	InSR	P06213	HPRD	0	-1	TK	InsR
PTN6_531_541	GQESEYGNITY	GQESEYGNITY	PTN6_HUMAN	PTN6	P29350	1	536	Y	P29350_536	InSR	P06213	PHOSPHOSITEPLUS	0	-1	TK	InsR
PTN6_531_541	GQESEYGNITY	GQESEYGNITY	PTN6_HUMAN	PTN6	P29350	1	536	Y	P29350_536	Lck	P06239	PHOSPHOSITEPLUS	0	-1	TK	Src
PTN6_531_541	GQESEYGNITY	GQESEYGNITY	PTN6_HUMAN	PTN6	P29350	1	536	Y	P29350_536	Lck	P06239	HPRD	0	-1	TK	Src
PTN6_531_541	GQESEYGNITY	GQESEYGNITY	PTN6_HUMAN	PTN6	P29350	1	536	Y	P29350_536	Lck	P06239	PHOSPHOELM	0	-1	TK	Src
PTN6_531_541	GQESEYGNITY	GQESEYGNITY	PTN6_HUMAN	PTN6	P29350	1	536	Y	P29350_536	Lyn	P07948	PHOSPHOSITEPLUS	0	-1	TK	Src
PTN6_531_541	GQESEYGNITY	GQESEYGNITY	PTN6_HUMAN	PTN6	P29350	1	536	Y	P29350_536	Src	P12931	PHOSPHOELM	0	-1	TK	Src
PTN6_531_541	GQESEYGNITY	GQESEYGNITY	PTN6_HUMAN	PTN6	P29350	1	536	Y	P29350_536	Src	P12931	PHOSPHOSITEPLUS	0	-1	TK	Src
RAF1_332_344	PRGQRDSSYYWEI	PRGQRDSSYYWEI	RAF1_HUMAN	RAF1	P04049	1	341	Y	P04049_341	JAK2	O60674	HPRD	0	-1	TK	JakA
RAF1_332_344	PRGQRDSSYYWEI	PRGQRDSSYYWEI	RAF1_HUMAN	RAF1	P04049	1	340	Y	P04049_340	JAK2	O60674	HPRD	0	-1	TK	JakA
RAF1_332_344	PRGQRDSSYYWEI	PRGQRDSSYYWEI	RAF1_HUMAN	RAF1	P04049	1	340	Y	P04049_340	Src	P12931	PHOSPHOSITEPLUS	0	-1	TK	Src
RAF1_332_344	PRGQRDSSYYWEI	PRGQRDSSYYWEI	RAF1_HUMAN	RAF1	P04049	1	341	Y	P04049_341	Src	P12931	HPRD	0	-1	TK	Src
RAF1_332_344	PRGQRDSSYYWEI	PRGQRDSSYYWEI	RAF1_HUMAN	RAF1	P04049	1	340	Y	P04049_340	Src	P12931	HPRD	0	-1	TK	Src
RAF1_332_344	PRGQRDSSYYWEI	PRGQRDSSYYWEI	RAF1_HUMAN	RAF1	P04049	1	341	Y	P04049_341	Src	P12931	PHOSPHOSITEPLUS	0	-1	TK	Src
RAF1_332_344	PRGQRDSSYYWEI	PRGQRDSSYYWEI	RAF1_HUMAN	RAF1	P04049	1	341	Y	P04049_341	Src	P12931	PHOSPHOELM	0	-1	TK	Src
RASA1_453_465	TVDGKEIYNTIRR	TVDGKEIYNTIRR	RASA1_HUMAN	RASA1	P20936	1	460	Y	P20936_460	EGFR	P00533	HPRD	0	-1	TK	EGFR
RASA1_453_465	TVDGKEIYNTIRR	TVDGKEIYNTIRR	RASA1_HUMAN	RASA1	P20936	1	460	Y	P20936_460	EGFR	P00533	PHOSPHOELM	0	-1	TK	EGFR
RASA1_453_465	TVDGKEIYNTIRR	TVDGKEIYNTIRR	RASA1_HUMAN	RASA1	P20936	1	460	Y	P20936_460	Lck	P06239	HPRD	0	-1	TK	Src
RASA1_453_465	TVDGKEIYNTIRR	TVDGKEIYNTIRR	RASA1_HUMAN	RASA1	P20936	1	460	Y	P20936_460	PDGFR[alpha]	P16234	PHOSPHOELM	0	-1	TK	PDGFR
RASA1_453_465	TVDGKEIYNTIRR	TVDGKEIYNTIRR	RASA1_HUMAN	RASA1	P20936	1	460	Y	P20936_460	PDGFR[beta]	P09619	PHOSPHOELM	0	-1	TK	PDGFR
RET_1022_1034	TPSDSLIYDDGLS	TPSDSLIYDDGLS	RET_HUMAN	RET	P07949	1	1029	Y	P07949_1029	Ret	P07949	HPRD	0	-1	TK	Ret
RET_1022_1034	TPSDSLIYDDGLS	TPSDSLIYDDGLS	RET_HUMAN	RET	P07949	1	1029	Y	P07949_1029	Ret	P07949	PHOSPHOSITEPLUS	0	-1	TK	Ret
RET_1022_1034	TPSDSLIYDDGLS	TPSDSLIYDDGLS	RET_HUMAN	RET	P07949	1	1029	Y	P07949_1029	Ret	P07949	PHOSPHOELM	0	-1	TK	Ret
RON_1346_1358	SALLGDHYVQLPA	SALLGDHYVQLPA	RON_HUMAN	RON	Q04912	1	1353	Y	Q04912_1353	Met	P08581	PHOSPHOSITEPLUS	0	-1	TK	Met
RON_1346_1358	SALLGDHYVQLPA	SALLGDHYVQLPA	RON_HUMAN	RON	Q04912	1	1353	Y	Q04912_1353	Ron	Q04912	PHOSPHOELM	0	-1	TK	Met
RON_1346_1358	SALLGDHYVQLPA	SALLGDHYVQLPA	RON_HUMAN	RON	Q04912	1	1353	Y	Q04912_1353	Ron	Q04912	REACTOME	0	-1	TK	Met
RON_1346_1358	SALLGDHYVQLPA	SALLGDHYVQLPA	RON_HUMAN	RON	Q04912	1	1353	Y	Q04912_1353	Ron	Q04912	HPRD	0	-1	TK	Met
RS6_228_240	IAKRRRLSSLRAS	IAKRRRLSSLRAS	RS6_HUMAN	RS6	P62753	1	236	S	P62753_236	Akt1/PKB[alpha]	P31749	PHOSPHOSITEPLUS	0	-1	AGC	AKT
RS6_228_240	IAKRRRLSSLRAS	IAKRRRLSSLRAS	RS6_HUMAN	RS6	P62753	1	235	S	P62753_235	MSK1	O75582	PHOSPHOELM	0	-1	AGC	RSK
RS6_228_240	IAKRRRLSSLRAS	IAKRRRLSSLRAS	RS6_HUMAN	RS6	P62753	1	236	S	P62753_236	MSK1	O75582	PHOSPHOELM	0	-1	AGC	RSK
RS6_228_240	IAKRRRLSSLRAS	IAKRRRLSSLRAS	RS6_HUMAN	RS6	P62753	1	236	S	P62753_236	p70S6K	P23443	PHOSPHOELM	0	-1	AGC	RSK
RS6_228_240	IAKRRRLSSLRAS	IAKRRRLSSLRAS	RS6_HUMAN	RS6	P62753	1	235	S	P62753_235	p70S6K	P23443	PHOSPHOSITEPLUS	0	-1	AGC	RSK
RS6_228_240	IAKRRRLSSLRAS	IAKRRRLSSLRAS	RS6_HUMAN	RS6	P62753	1	240	S	P62753_240	p70S6K	P23443	PHOSPHOSITEPLUS	0	-1	AGC	RSK
RS6_228_240	IAKRRRLSSLRAS	IAKRRRLSSLRAS	RS6_HUMAN	RS6	P62753	1	236	S	P62753_236	p70S6K	P23443	PHOSPHOSITEPLUS	0	-1	AGC	RSK
RS6_228_240	IAKRRRLSSLRAS	IAKRRRLSSLRAS	RS6_HUMAN	RS6	P62753	1	235	S	P62753_235	p70S6K	P23443	REACTOME	0	-1	AGC	RSK
RS6_228_240	IAKRRRLSSLRAS	IAKRRRLSSLRAS	RS6_HUMAN	RS6	P62753	1	236	S	P62753_236	p70S6K	P23443	REACTOME	0	-1	AGC	RSK
RS6_228_240	IAKRRRLSSLRAS	IAKRRRLSSLRAS	RS6_HUMAN	RS6	P62753	1	235	S	P62753_235	p70S6K	P23443	PHOSPHOELM	0	-1	AGC	RSK
RS6_228_240	IAKRRRLSSLRAS	IAKRRRLSSLRAS	RS6_HUMAN	RS6	P62753	1	240	S	P62753_240	p70S6K	P23443	REACTOME	0	-1	AGC	RSK
RS6_228_240	IAKRRRLSSLRAS	IAKRRRLSSLRAS	RS6_HUMAN	RS6	P62753	1	236	S	P62753_236	PKC[delta]	Q05655	PHOSPHOSITEPLUS	0	-1	AGC	PKC
RS6_228_240	IAKRRRLSSLRAS	IAKRRRLSSLRAS	RS6_HUMAN	RS6	P62753	1	235	S	P62753_235	PKC[delta]	Q05655	PHOSPHOSITEPLUS	0	-1	AGC	PKC
RS6_228_240	IAKRRRLSSLRAS	IAKRRRLSSLRAS	RS6_HUMAN	RS6	P62753	1	236	S	P62753_236	RSK1/p90RSK	Q15349	PHOSPHOELM	0	-1	AGC	RSK
RS6_228_240	IAKRRRLSSLRAS	IAKRRRLSSLRAS	RS6_HUMAN	RS6	P62753	1	235	S	P62753_235	RSK1/p90RSK	Q15349	PHOSPHOELM	0	-1	AGC	RSK
RS6_228_240	IAKRRRLSSLRAS	IAKRRRLSSLRAS	RS6_HUMAN	RS6	P62753	1	236	S	P62753_236	RSK2	P51812	PHOSPHOSITEPLUS	0	-1	AGC	RSK
RS6_228_240	IAKRRRLSSLRAS	IAKRRRLSSLRAS	RS6_HUMAN	RS6	P62753	1	236	S	P62753_236	RSK2	P51812	UNIPROT	0	-1	AGC	RSK
RS6_228_240	IAKRRRLSSLRAS	IAKRRRLSSLRAS	RS6_HUMAN	RS6	P62753	1	235	S	P62753_235	RSK2	P51812	PHOSPHOSITEPLUS	0	-1	AGC	RSK
RS6_228_240	IAKRRRLSSLRAS	IAKRRRLSSLRAS	RS6_HUMAN	RS6	P62753	1	235	S	P62753_235	RSK2	P51812	UNIPROT	0	-1	AGC	RSK
RS6_228_240	IAKRRRLSSLRAS	IAKRRRLSSLRAS	RS6_HUMAN	RS6	P62753	1	235	S	P62753_235	RSK2	P51812	PHOSPHOELM	0	-1	AGC	RSK
RS6_228_240	IAKRRRLSSLRAS	IAKRRRLSSLRAS	RS6_HUMAN	RS6	P62753	1	236	S	P62753_236	RSK2	P51812	PHOSPHOELM	0	-1	AGC	RSK
RS6_228_240	IAKRRRLSSLRAS	IAKRRRLSSLRAS	RS6_HUMAN	RS6	P62753	1	236	S	P62753_236	RSK3	Q15418	PHOSPHOELM	0	-1	AGC	RSK
RS6_228_240	IAKRRRLSSLRAS	IAKRRRLSSLRAS	RS6_HUMAN	RS6	P62753	1	236	S	P62753_236	RSK3	Q15418	UNIPROT	0	-1	AGC	RSK
RS6_228_240	IAKRRRLSSLRAS	IAKRRRLSSLRAS	RS6_HUMAN	RS6	P62753	1	235	S	P62753_235	RSK3	Q15418	PHOSPHOELM	0	-1	AGC	RSK
RS6_228_240	IAKRRRLSSLRAS	IAKRRRLSSLRAS	RS6_HUMAN	RS6	P62753	1	235	S	P62753_235	RSK3	Q15418	UNIPROT	0	-1	AGC	RSK
RS6_228_240	IAKRRRLSSLRAS	IAKRRRLSSLRAS	RS6_HUMAN	RS6	P62753	1	236	S	P62753_236	RSK3	Q15418	PHOSPHOSITEPLUS	0	-1	AGC	RSK
RS6_228_240	IAKRRRLSSLRAS	IAKRRRLSSLRAS	RS6_HUMAN	RS6	P62753	1	235	S	P62753_235	RSK3	Q15418	PHOSPHOSITEPLUS	0	-1	AGC	RSK
RS6_228_240	IAKRRRLSSLRAS	IAKRRRLSSLRAS	RS6_HUMAN	RS6	P62753	1	235	S	P62753_235	mTOR/FRAP	P42345	PHOSPHOSITEPLUS	0	-1	Atypical	PIKK
RS6_228_240	IAKRRRLSSLRAS	IAKRRRLSSLRAS	RS6_HUMAN	RS6	P62753	1	236	S	P62753_236	mTOR/FRAP	P42345	PHOSPHOSITEPLUS	0	-1	Atypical	PIKK
RS6_228_240	IAKRRRLSSLRAS	IAKRRRLSSLRAS	RS6_HUMAN	RS6	P62753	1	236	S	P62753_236	DAPK1	P53355	UNIPROT	0	-1	CAMK	DAPK
RS6_228_240	IAKRRRLSSLRAS	IAKRRRLSSLRAS	RS6_HUMAN	RS6	P62753	1	235	S	P62753_235	DAPK1	P53355	UNIPROT	0	-1	CAMK	DAPK
RS6_228_240	IAKRRRLSSLRAS	IAKRRRLSSLRAS	RS6_HUMAN	RS6	P62753	1	240	S	P62753_240	PAK2	Q13177	HPRD	0	-1	STE	STE20
RS6_228_240	IAKRRRLSSLRAS	IAKRRRLSSLRAS	RS6_HUMAN	RS6	P62753	1	236	S	P62753_236	PAK2	Q13177	HPRD	0	-1	STE	STE20
RS6_228_240	IAKRRRLSSLRAS	IAKRRRLSSLRAS	RS6_HUMAN	RS6	P62753	1	235	S	P62753_235	PAK2	Q13177	HPRD	0	-1	STE	STE20
TEC_512_524	RYFLDDQYTSSSG	RYVLDDQYTSSSG	TEC_HUMAN	TEC	P42680	0.83	519	Y	P42680_519	Lyn	P07948	UNIPROT	0	-1	TK	Src
TEC_512_524	RYFLDDQYTSSSG	RYVLDDQYTSSSG	TEC_HUMAN	TEC	P42680	0.83	519	Y	P42680_519	Syk	P43405	REACTOME	0	-1	TK	Syk
TY3H_65_77	FIGRRQSLIEDAR	FIGRRQSLIEDAR	TY3H_HUMAN	TY3H	P07101	1	71	S	P07101_71	PKA[alpha]	P17612	PHOSPHOSITEPLUS	0	-1	AGC	PKA
TY3H_65_77	FIGRRQSLIEDAR	FIGRRQSLIEDAR	TY3H_HUMAN	TY3H	P07101	1	71	S	P07101_71	PKA[alpha]	P17612	PHOSPHOELM	0	-1	AGC	PKA
TY3H_65_77	FIGRRQSLIEDAR	FIGRRQSLIEDAR	TY3H_HUMAN	TY3H	P07101	1	71	S	P07101_71	RSK2	P51812	PHOSPHOSITEPLUS	0	-1	AGC	RSK
TY3H_65_77	FIGRRQSLIEDAR	FIGRRQSLIEDAR	TY3H_HUMAN	TY3H	P07101	1	71	S	P07101_71	CaMK2[alpha]	Q9UQM7	PHOSPHOELM	0	-1	CAMK	CAMK2
TY3H_65_77	FIGRRQSLIEDAR	FIGRRQSLIEDAR	TY3H_HUMAN	TY3H	P07101	1	71	S	P07101_71	CaMK2[alpha]	Q9UQM7	PHOSPHOSITEPLUS	0	-1	CAMK	CAMK2
TY3H_65_77	FIGRRQSLIEDAR	FIGRRQSLIEDAR	TY3H_HUMAN	TY3H	P07101	1	71	S	P07101_71	MAPKAPK2	P49137	PHOSPHOSITEPLUS	0	-1	CAMK	MAPKAPK
TYK2_1048_1060	VPEGHEYYRVRED	VPEGHEYYRVRED	TYK2_HUMAN	TYK2	P29597	1	1054	Y	P29597_1054	JAK1	P23458	PHOSPHOELM	0	-1	TK	JakA
TYK2_1048_1060	VPEGHEYYRVRED	VPEGHEYYRVRED	TYK2_HUMAN	TYK2	P29597	1	1055	Y	P29597_1055	JAK1	P23458	HPRD	0	-1	TK	JakA
TYK2_1048_1060	VPEGHEYYRVRED	VPEGHEYYRVRED	TYK2_HUMAN	TYK2	P29597	1	1054	Y	P29597_1054	JAK1	P23458	HPRD	0	-1	TK	JakA
TYK2_1048_1060	VPEGHEYYRVRED	VPEGHEYYRVRED	TYK2_HUMAN	TYK2	P29597	1	1055	Y	P29597_1055	JAK1	P23458	PHOSPHOELM	0	-1	TK	JakA
TYK2_1048_1060	VPEGHEYYRVRED	VPEGHEYYRVRED	TYK2_HUMAN	TYK2	P29597	1	1054	Y	P29597_1054	Tyk2	P29597	PHOSPHOSITEPLUS	0	-1	TK	JakA
TYK2_1048_1060	VPEGHEYYRVRED	VPEGHEYYRVRED	TYK2_HUMAN	TYK2	P29597	1	1054	Y	P29597_1054	Tyk2	P29597	REACTOME	0	-1	TK	JakA
TYK2_1048_1060	VPEGHEYYRVRED	VPEGHEYYRVRED	TYK2_HUMAN	TYK2	P29597	1	1055	Y	P29597_1055	Tyk2	P29597	REACTOME	0	-1	TK	JakA
TYK2_1048_1060	VPEGHEYYRVRED	VPEGHEYYRVRED	TYK2_HUMAN	TYK2	P29597	1	1055	Y	P29597_1055	Tyk2	P29597	PHOSPHOSITEPLUS	0	-1	TK	JakA
TYK2_1048_1060	VPEGHEYYRVRED	VPEGHEYYRVRED	TYK2_HUMAN	TYK2	P29597	1	1054	Y	P29597_1054	Tyk2	P29597	PHOSPHOELM	0	-1	TK	JakA
TYK2_1048_1060	VPEGHEYYRVRED	VPEGHEYYRVRED	TYK2_HUMAN	TYK2	P29597	1	1055	Y	P29597_1055	Tyk2	P29597	PHOSPHOELM	0	-1	TK	JakA
TYRO3_679_691	KIYSGDYYRQGCA	KIYSGDYYRQG	MERTK_HUMAN	MERTK	Q12866	0.84	754	Y	Q12866_754	Mer	Q12866	PHOSPHOSITEPLUS	0	-1	TK	Axl
TYRO3_679_691	KIYSGDYYRQGCA	KIYSGDYYRQG	MERTK_HUMAN	MERTK	Q12866	0.84	754	Y	Q12866_754	Mer	Q12866	HPRD	0	-1	TK	Axl
TYRO3_679_691	KIYSGDYYRQGCA	KIYSGDYYRQG	MERTK_HUMAN	MERTK	Q12866	0.84	749	Y	Q12866_749	Mer	Q12866	HPRD	0	-1	TK	Axl
TYRO3_679_691	KIYSGDYYRQGCA	KIYSGDYYRQG	MERTK_HUMAN	MERTK	Q12866	0.84	749	Y	Q12866_749	Mer	Q12866	PHOSPHOELM	0	-1	TK	Axl
TYRO3_679_691	KIYSGDYYRQGCA	KIYSGDYYRQG	MERTK_HUMAN	MERTK	Q12866	0.84	754	Y	Q12866_754	Mer	Q12866	PHOSPHOELM	0	-1	TK	Axl
TYRO3_679_691	KIYSGDYYRQGCA	KIYSGDYYRQG	MERTK_HUMAN	MERTK	Q12866	0.84	753	Y	Q12866_753	Mer	Q12866	PHOSPHOELM	0	-1	TK	Axl
TYRO3_679_691	KIYSGDYYRQGCA	KIYSGDYYRQG	MERTK_HUMAN	MERTK	Q12866	0.84	753	Y	Q12866_753	Mer	Q12866	HPRD	0	-1	TK	Axl
TYRO3_679_691	KIYSGDYYRQGCA	KIYSGDYYRQG	MERTK_HUMAN	MERTK	Q12866	0.84	753	Y	Q12866_753	Mer	Q12866	PHOSPHOSITEPLUS	0	-1	TK	Axl
TYRO3_679_691	KIYSGDYYRQGCA	KIYSGDYYRQG	MERTK_HUMAN	MERTK	Q12866	0.84	749	Y	Q12866_749	Mer	Q12866	PHOSPHOSITEPLUS	0	-1	TK	Axl
VASP_271_283	LARRRKATQVGEK	LARRRKATQVGEK	VASP_HUMAN	VASP	P50552	1	278	T	P50552_278	PKA[alpha]	P17612	PHOSPHOELM	0	-1	AGC	PKA
VASP_271_283	LARRRKATQVGEK	LARRRKATQVGEK	VASP_HUMAN	VASP	P50552	1	278	T	P50552_278	PKA[alpha]	P17612	PHOSPHOSITEPLUS	0	-1	AGC	PKA
VASP_271_283	LARRRKATQVGEK	LARRRKATQVGEK	VASP_HUMAN	VASP	P50552	1	278	T	P50552_278	PKA[alpha]	P17612	HPRD	0	-1	AGC	PKA
VASP_271_283	LARRRKATQVGEK	LARRRKATQVGEK	VASP_HUMAN	VASP	P50552	1	278	T	P50552_278	PKG1	Q13976	UNIPROT	0	-1	AGC	PKG
VASP_271_283	LARRRKATQVGEK	LARRRKATQVGEK	VASP_HUMAN	VASP	P50552	1	278	T	P50552_278	PKG1	Q13976	HPRD	0	-1	AGC	PKG
VASP_271_283	LARRRKATQVGEK	LARRRKATQVGEK	VASP_HUMAN	VASP	P50552	1	278	T	P50552_278	PKG1	Q13976	PHOSPHOSITEPLUS	0	-1	AGC	PKG
VASP_271_283	LARRRKATQVGEK	LARRRKATQVGEK	VASP_HUMAN	VASP	P50552	1	278	T	P50552_278	RSK3	Q15418	PHOSPHOSITEPLUS	0	-1	AGC	RSK
VASP_271_283	LARRRKATQVGEK	LARRRKATQVGEK	VASP_HUMAN	VASP	P50552	1	278	T	P50552_278	AMPK[alpha]1	Q13131	PHOSPHOSITEPLUS	0	-1	CAMK	CAMKL
VGFR1_1040_1052	DFGLARDIYKNPD	DFGLARDIYKDPD	VGFR2_HUMAN	VGFR2	P35968	0.94	1054	Y	P35968_1054	KDR	P35968	PHOSPHOELM	0	-1	TK	VEGFR
VGFR1_1040_1052	DFGLARDIYKNPD	DFGLARDIYKDPD	VGFR2_HUMAN	VGFR2	P35968	0.94	1054	Y	P35968_1054	KDR	P35968	REACTOME	0	-1	TK	VEGFR
VGFR1_1040_1052	DFGLARDIYKNPD	DFGLARDIYKDPD	VGFR2_HUMAN	VGFR2	P35968	0.94	1054	Y	P35968_1054	KDR	P35968	HPRD	0	-1	TK	VEGFR
VGFR1_1040_1052	DFGLARDIYKNPD	DFGLARDIYKDPD	VGFR2_HUMAN	VGFR2	P35968	0.94	1054	Y	P35968_1054	KDR	P35968	PHOSPHOSITEPLUS	0	-1	TK	VEGFR
VGFR1_1040_1052	DFGLARDIYKNPD	DFGLARDIYKDPD	VGFR3_HUMAN	VGFR3	P35916	0.94	1063	Y	P35916_1063	Src	P12931	PHOSPHOSITEPLUS	0	-1	TK	Src
VGFR2_1046_1058	DFGLARDIYKDPD	DFGLARDIYKDPD	VGFR2_HUMAN	VGFR2	P35968	1	1054	Y	P35968_1054	KDR	P35968	REACTOME	0	-1	TK	VEGFR
VGFR2_1046_1058	DFGLARDIYKDPD	DFGLARDIYKDPD	VGFR2_HUMAN	VGFR2	P35968	1	1054	Y	P35968_1054	KDR	P35968	PHOSPHOSITEPLUS	0	-1	TK	VEGFR
VGFR2_1046_1058	DFGLARDIYKDPD	DFGLARDIYKDPD	VGFR2_HUMAN	VGFR2	P35968	1	1054	Y	P35968_1054	KDR	P35968	PHOSPHOELM	0	-1	TK	VEGFR
VGFR2_1046_1058	DFGLARDIYKDPD	DFGLARDIYKDPD	VGFR2_HUMAN	VGFR2	P35968	1	1054	Y	P35968_1054	KDR	P35968	HPRD	0	-1	TK	VEGFR
VGFR2_1046_1058	DFGLARDIYKDPD	DFGLARDIYKDPD	VGFR3_HUMAN	VGFR3	P35916	1	1063	Y	P35916_1063	Src	P12931	PHOSPHOSITEPLUS	0	-1	TK	Src
VGFR3_1061_1073	DIYKDPDYVRKGS	DIYKDPDYVRKG	VGFR2_HUMAN	VGFR2	P35968	0.94	1059	Y	P35968_1059	KDR	P35968	PHOSPHOSITEPLUS	0	-1	TK	VEGFR
VGFR3_1061_1073	DIYKDPDYVRKGS	DIYKDPDYVRKG	VGFR2_HUMAN	VGFR2	P35968	0.94	1059	Y	P35968_1059	KDR	P35968	REACTOME	0	-1	TK	VEGFR
VGFR3_1061_1073	DIYKDPDYVRKGS	DIYKDPDYVRKG	VGFR2_HUMAN	VGFR2	P35968	0.94	1059	Y	P35968_1059	KDR	P35968	HPRD	0	-1	TK	VEGFR
VGFR3_1061_1073	DIYKDPDYVRKGS	DIYKDPDYVRKG	VGFR2_HUMAN	VGFR2	P35968	0.94	1054	Y	P35968_1054	KDR	P35968	PHOSPHOELM	0	-1	TK	VEGFR
VGFR3_1061_1073	DIYKDPDYVRKGS	DIYKDPDYVRKG	VGFR2_HUMAN	VGFR2	P35968	0.94	1054	Y	P35968_1054	KDR	P35968	REACTOME	0	-1	TK	VEGFR
VGFR3_1061_1073	DIYKDPDYVRKGS	DIYKDPDYVRKG	VGFR2_HUMAN	VGFR2	P35968	0.94	1054	Y	P35968_1054	KDR	P35968	PHOSPHOSITEPLUS	0	-1	TK	VEGFR
VGFR3_1061_1073	DIYKDPDYVRKGS	DIYKDPDYVRKG	VGFR2_HUMAN	VGFR2	P35968	0.94	1054	Y	P35968_1054	KDR	P35968	HPRD	0	-1	TK	VEGFR
VGFR3_1061_1073	DIYKDPDYVRKGS	DIYKDPDYVRKGS	VGFR3_HUMAN	VGFR3	P35916	1	1063	Y	P35916_1063	Src	P12931	PHOSPHOSITEPLUS	0	-1	TK	Src
YES_420_432	LIEDNEYTARQGA	LIEDNEYTARQGA	SRC_HUMAN	SRC	P12931	1	419	Y	P12931_419	PKA[alpha]	P17612	PHOSPHOSITEPLUS	0	-1	AGC	PKA
YES_420_432	LIEDNEYTARQGA	LIEDNEYTARQGA	SRC_HUMAN	SRC	P12931	1	419	Y	P12931_419	CHK1	O14757	PHOSPHOSITEPLUS	0	-1	CAMK	CAMKL
YES_420_432	LIEDNEYTARQGA	IEDNEYTAREGA	HCK_HUMAN	HCK	P08631	0.86	411	Y	P08631_411	CHK1	O14757	PHOSPHOSITEPLUS	0	-1	CAMK	CAMKL
YES_420_432	LIEDNEYTARQGA	LIEDNEYTARQGA	SRC_HUMAN	SRC	P12931	1	419	Y	P12931_419	GSK3[beta]	P49841	PHOSPHOSITEPLUS	0	-1	CMGC	GSK
YES_420_432	LIEDNEYTARQGA	LIEDNEYTARQGA	YES_HUMAN	YES	P07947	1	426	Y	P07947_426	Axl	P30530	PHOSPHOSITEPLUS	0	-1	TK	Axl
YES_420_432	LIEDNEYTARQGA	LIEDNEYTARQGA	FYN_HUMAN	FYN	P06241	1	420	Y	P06241_420	Axl	P30530	PHOSPHOSITEPLUS	0	-1	TK	Axl
YES_420_432	LIEDNEYTARQGA	LIEDNEYTARQGA	SRC_HUMAN	SRC	P12931	1	419	Y	P12931_419	Axl	P30530	PHOSPHOSITEPLUS	0	-1	TK	Axl
YES_420_432	LIEDNEYTARQGA	LIEDNEYTAREGA	LCK_HUMAN	LCK	P06239	0.93	394	Y	P06239_394	Axl	P30530	PHOSPHOSITEPLUS	0	-1	TK	Axl
YES_420_432	LIEDNEYTARQGA	IEDNEYTAREGA	HCK_HUMAN	HCK	P08631	0.86	411	Y	P08631_411	Axl	P30530	PHOSPHOSITEPLUS	0	-1	TK	Axl
YES_420_432	LIEDNEYTARQGA	IEDNEYTAREGA	LYN_HUMAN	LYN	P07948	0.86	397	Y	P07948_397	Axl	P30530	PHOSPHOSITEPLUS	0	-1	TK	Axl
YES_420_432	LIEDNEYTARQGA	IEDNEYTAREGA	HCK_HUMAN	HCK	P08631	0.86	411	Y	P08631_411	CSK	P41240	PHOSPHOSITEPLUS	0	-1	TK	Csk
YES_420_432	LIEDNEYTARQGA	LIEDNEYTARQGA	SRC_HUMAN	SRC	P12931	1	419	Y	P12931_419	CSK	P41240	PHOSPHOSITEPLUS	0	-1	TK	Csk
YES_420_432	LIEDNEYTARQGA	LIEDNEYTARQGA	YES_HUMAN	YES	P07947	1	426	Y	P07947_426	EphA2	P29317	PHOSPHOSITEPLUS	0	-1	TK	Eph
YES_420_432	LIEDNEYTARQGA	LIEDNEYTARQGA	SRC_HUMAN	SRC	P12931	1	419	Y	P12931_419	EphB2	P29323	PHOSPHOSITEPLUS	0	-1	TK	Eph
YES_420_432	LIEDNEYTARQGA	LIEDNEYTARQGA	FYN_HUMAN	FYN	P06241	1	420	Y	P06241_420	Fyn	P06241	HPRD	0	-1	TK	Src
YES_420_432	LIEDNEYTARQGA	LIEDNEYTARQGA	FYN_HUMAN	FYN	P06241	1	420	Y	P06241_420	Fyn	P06241	PHOSPHOSITEPLUS	0	-1	TK	Src
YES_420_432	LIEDNEYTARQGA	LIEDNEYTARQGA	FYN_HUMAN	FYN	P06241	1	420	Y	P06241_420	Fyn	P06241	PHOSPHOELM	0	-1	TK	Src
YES_420_432	LIEDNEYTARQGA	LIEDNEYTARQGA	FYN_HUMAN	FYN	P06241	1	420	Y	P06241_420	Fyn	P06241	REACTOME	0	-1	TK	Src
YES_420_432	LIEDNEYTARQGA	IEDNEYTAREGA	HCK_HUMAN	HCK	P08631	0.86	411	Y	P08631_411	HCK	P08631	HPRD	0	-1	TK	Src
YES_420_432	LIEDNEYTARQGA	IEDNEYTAREGA	HCK_HUMAN	HCK	P08631	0.86	411	Y	P08631_411	HCK	P08631	PHOSPHOELM	0	-1	TK	Src
YES_420_432	LIEDNEYTARQGA	IEDNEYTAREGA	HCK_HUMAN	HCK	P08631	0.86	411	Y	P08631_411	HCK	P08631	PHOSPHOSITEPLUS	0	-1	TK	Src
YES_420_432	LIEDNEYTARQGA	LIEDNEYTARQGA	FYN_HUMAN	FYN	P06241	1	420	Y	P06241_420	KDR	P35968	REACTOME	0	-1	TK	VEGFR
YES_420_432	LIEDNEYTARQGA	LIEDNEYTAREGA	LCK_HUMAN	LCK	P06239	0.93	394	Y	P06239_394	Lck	P06239	HPRD	0	-1	TK	Src
YES_420_432	LIEDNEYTARQGA	LIEDNEYTAREGA	LCK_HUMAN	LCK	P06239	0.93	394	Y	P06239_394	Lck	P06239	PHOSPHOSITEPLUS	0	-1	TK	Src
YES_420_432	LIEDNEYTARQGA	LIEDNEYTAREGA	LCK_HUMAN	LCK	P06239	0.93	394	Y	P06239_394	Lck	P06239	PHOSPHOELM	0	-1	TK	Src
YES_420_432	LIEDNEYTARQGA	LIEDNEYTAREGA	LCK_HUMAN	LCK	P06239	0.93	394	Y	P06239_394	Lck	P06239	REACTOME	0	-1	TK	Src
YES_420_432	LIEDNEYTARQGA	IEDNEYTAREGA	LYN_HUMAN	LYN	P07948	0.86	397	Y	P07948_397	Lyn	P07948	HPRD	0	-1	TK	Src
YES_420_432	LIEDNEYTARQGA	IEDNEYTAREGA	LYN_HUMAN	LYN	P07948	0.86	397	Y	P07948_397	Lyn	P07948	PHOSPHOSITEPLUS	0	-1	TK	Src
YES_420_432	LIEDNEYTARQGA	IEDNEYTAREGA	LYN_HUMAN	LYN	P07948	0.86	397	Y	P07948_397	Lyn	P07948	PHOSPHOELM	0	-1	TK	Src
YES_420_432	LIEDNEYTARQGA	LIEDNEYTARQGA	SRC_HUMAN	SRC	P12931	1	419	Y	P12931_419	PDGFR[alpha]	P16234	PHOSPHOSITEPLUS	0	-1	TK	PDGFR
YES_420_432	LIEDNEYTARQGA	LIEDNEYTARQGA	SRC_HUMAN	SRC	P12931	1	419	Y	P12931_419	PDGFR[beta]	P09619	PHOSPHOSITEPLUS	0	-1	TK	PDGFR
YES_420_432	LIEDNEYTARQGA	LIEDNEYTARQGA	SRC_HUMAN	SRC	P12931	1	419	Y	P12931_419	Src	P12931	PHOSPHOSITEPLUS	0	-1	TK	Src
YES_420_432	LIEDNEYTARQGA	LIEDNEYTARQGA	SRC_HUMAN	SRC	P12931	1	419	Y	P12931_419	Src	P12931	HPRD	0	-1	TK	Src
YES_420_432	LIEDNEYTARQGA	LIEDNEYTARQGA	SRC_HUMAN	SRC	P12931	1	419	Y	P12931_419	Src	P12931	PHOSPHOELM	0	-1	TK	Src
YES_420_432	LIEDNEYTARQGA	LIEDNEYTARQGA	SRC_HUMAN	SRC	P12931	1	419	Y	P12931_419	Src	P12931	REACTOME	0	-1	TK	Src
YES_420_432	LIEDNEYTARQGA	LIEDNEYTARQGA	YES_HUMAN	YES	P07947	1	426	Y	P07947_426	Yes	P07947	PHOSPHOELM	0	-1	TK	Src
YES_420_432	LIEDNEYTARQGA	LIEDNEYTARQGA	YES_HUMAN	YES	P07947	1	426	Y	P07947_426	Yes	P07947	HPRD	0	-1	TK	Src
ZAP70_485_497	ALGADDSYYTARS	ALGADDSYYTARS	ZAP70_HUMAN	ZAP70	P43403	1	493	Y	P43403_493	Lck	P06239	REACTOME	0	-1	TK	Src
ZAP70_485_497	ALGADDSYYTARS	ALGADDSYYTARS	ZAP70_HUMAN	ZAP70	P43403	1	492	Y	P43403_492	Lck	P06239	HPRD	0	-1	TK	Src
ZAP70_485_497	ALGADDSYYTARS	ALGADDSYYTARS	ZAP70_HUMAN	ZAP70	P43403	1	492	Y	P43403_492	Lck	P06239	PHOSPHOSITEPLUS	0	-1	TK	Src
ZAP70_485_497	ALGADDSYYTARS	ALGADDSYYTARS	ZAP70_HUMAN	ZAP70	P43403	1	493	Y	P43403_493	Lck	P06239	PHOSPHOELM	0	-1	TK	Src
ZAP70_485_497	ALGADDSYYTARS	ALGADDSYYTARS	ZAP70_HUMAN	ZAP70	P43403	1	493	Y	P43403_493	Lck	P06239	HPRD	0	-1	TK	Src
ZAP70_485_497	ALGADDSYYTARS	ALGADDSYYTARS	ZAP70_HUMAN	ZAP70	P43403	1	493	Y	P43403_493	Lck	P06239	PHOSPHOSITEPLUS	0	-1	TK	Src
ZAP70_485_497	ALGADDSYYTARS	ALGADDSYYTARS	ZAP70_HUMAN	ZAP70	P43403	1	492	Y	P43403_492	Lck	P06239	PHOSPHOELM	0	-1	TK	Src
ZAP70_485_497	ALGADDSYYTARS	ALGADDSYYTARS	ZAP70_HUMAN	ZAP70	P43403	1	492	Y	P43403_492	ZAP70	P43403	PHOSPHOSITEPLUS	0	-1	TK	Syk
ZAP70_485_497	ALGADDSYYTARS	ALGADDSYYTARS	ZAP70_HUMAN	ZAP70	P43403	1	493	Y	P43403_493	ZAP70	P43403	PHOSPHOELM	0	-1	TK	Syk
ZAP70_485_497	ALGADDSYYTARS	ALGADDSYYTARS	ZAP70_HUMAN	ZAP70	P43403	1	492	Y	P43403_492	ZAP70	P43403	PHOSPHOELM	0	-1	TK	Syk
ZAP70_485_497	ALGADDSYYTARS	ALGADDSYYTARS	ZAP70_HUMAN	ZAP70	P43403	1	493	Y	P43403_493	ZAP70	P43403	PHOSPHOSITEPLUS	0	-1	TK	Syk
	RHTDDEMTGYVAT	RHTDDEMTGYVAT	MK14_HUMAN	MK14	Q16539	1	182	Y	Q16539_182	ASK/MAP3K5	Q99683	PHOSPHOSITEPLUS	0	-1	STE	STE11

## Sheet: SQ peptides
PTK/STK	Description	ID	Gene symbol	UniprotAccession	FDR	FC			Array	Description	ID	UniprotAccession	FDR	FC
PTK	RAC-alpha serine/threonine-protein kinase (EC:2.7.11.1)(PKB, RAC)	AKT1_309_321_C310S	AKT1	P31749	0.00226825	4.27073			PTK	Protein 4.1 (Band 4.1) (P4.1) (EPB4.1) (4.1R).	41_654_666	P11171	0.00172861	3.38464
PTK	Annexin A1 (Annexin-1) (Annexin I) (Lipocortin I) (Calpactin II)(Chromobindin-9) (p35) (Phospholipase A2 inhibitory protein).	ANXA1_14_26	ANXA1	P04083	0.00172861	3.95778			PTK	RAC-alpha serine/threonine-protein kinase (EC:2.7.11.1)(PKB, RAC)	AKT1_309_321_C310S	P31749	0.00226825	4.27073
PTK	Annexin A2 (Annexin-2) (Annexin II) (Lipocortin II) (Calpactin I heavychain) (Chromobindin-8) (p36) (Protein I) (Placental anticoagulantprotein IV) (PAP-IV).	ANXA2_17_29	ANXA2	P07355	0.00172861	6.93403			PTK	RAC-alpha serine/threonine-protein kinase (EC:2.7.11.1)(PKB, RAC)	AKT1_320_332	P31749	0.00178574	2.96642
PTK	Serine/threonine-protein kinase A-Raf (EC:2.7.11.1),(ARAF1, PKS, PKS2)	ARAF_297_307	ARAF	P10398	0.00431662	3.21758			PTK	Annexin A1 (Annexin-1) (Annexin I) (Lipocortin I) (Calpactin II)(Chromobindin-9) (p35) (Phospholipase A2 inhibitory protein).	ANXA1_14_26	P04083	0.00172861	3.95778
PTK	B- and T-lymphocyte attenuator,B- and T-lymphocyte-associated protein,CD272	BTLA_252_262	BTLA	Q7Z6A9	0.00172861	2.06186			PTK	Annexin A2 (Annexin-2) (Annexin II) (Lipocortin II) (Calpactin I heavychain) (Chromobindin-8) (p36) (Protein I) (Placental anticoagulantprotein IV) (PAP-IV).	ANXA2_17_29	P07355	0.00172861	6.93403
PTK	Calmodulin (CaM).	CALM_95_107	CALM1	P0DP23	0.00492775	4.56708			PTK	Serine/threonine-protein kinase A-Raf (EC:2.7.11.1),(ARAF1, PKS, PKS2)	ARAF_297_307	P10398	0.00431662	3.21758
PTK	E3 ubiquitin-protein ligase CBL (EC 6.3.2.-) (Signal transductionprotein CBL) (Proto-oncogene c-CBL) (Casitas B-lineage lymphoma proto-oncogene) (RING finger protein 55).	CBL_693_705	CBL	P22681	0.00172861	5.21757			PTK	B- and T-lymphocyte attenuator,B- and T-lymphocyte-associated protein,CD272	BTLA_252_262	Q7Z6A9	0.00172861	2.06186
PTK	T-cell surface glycoprotein CD3 zeta chain precursor (T-cell receptorT3 zeta chain) (CD247 antigen).	CD3Z_116_128	CD247	P20963	0.00213825	9.90879			PTK	Calmodulin (CaM).	CALM_95_107	P0DP23	0.00492775	4.56708
PTK	T-cell surface glycoprotein CD3 epsilon chain, T-cell surface antigen T3/Leu-4 epsilon chain, CD3e	CD3E_182_194	CD3E	P07766	0.00214207	3.8683			PTK	E3 ubiquitin-protein ligase CBL (EC 6.3.2.-) (Signal transductionprotein CBL) (Proto-oncogene c-CBL) (Casitas B-lineage lymphoma proto-oncogene) (RING finger protein 55).	CBL_693_705	P22681	0.00172861	5.21757
PTK	B-cell antigen receptor complex-associated protein alpha-chainprecursor (Ig-alpha) (MB-1 membrane glycoprotein) (Surface IgM-associated protein) (Membrane-bound immunoglobulin-associated protein)(CD79a antigen).	CD79A_181_193	CD79A	P11912	0.00172861	2.98341			PTK	T-cell surface glycoprotein CD3 epsilon chain, T-cell surface antigen T3/Leu-4 epsilon chain, CD3e	CD3E_182_194	P07766	0.00214207	3.8683
PTK	Cyclin-dependent kinase 1 (EC:2.7.11.22, EC:2.7.11.23), Cell division protein kinase 1, Cell division control protein 2 homolog, (p34 protein kinase)(CDK1)	CDK1_9_21	CDK1	P06493	0.00172861	3.25951			PTK	T-cell surface glycoprotein CD3 epsilon chain, T-cell surface antigen T3/Leu-4 epsilon chain, CD3e	CD3E_193_205	P07766	0.00480712	2.22432
PTK	Cyclin-dependent kinase 2 (EC:2.7.11.22) Cell division protein kinase 2 (EC 2.7.11.22) (p33 protein kinase).	CDK2_8_20	CDK2	P24941	0.00172861	3.6465			PTK	T-cell surface glycoprotein CD3 zeta chain precursor (T-cell receptorT3 zeta chain) (CD247 antigen).	CD3Z_105_117	P20963	0.0021125	4.34634
PTK	Cyclin-dependent kinase 4 (EC:2.7.11.22) ,Cell division protein kinase 4 (PSK-J3)	CDK4_11_23	CDK4	P11802	0.00252561	5.40895			PTK	T-cell surface glycoprotein CD3 zeta chain precursor (T-cell receptorT3 zeta chain) (CD247 antigen).	CD3Z_116_128	P20963	0.00213825	9.90879
PTK	Proto-oncogene C-crk (p38) (Adapter molecule crk).	CRK_214_226	CRK	P46108	0.00280674	24.5104			PTK	T-cell surface glycoprotein CD3 zeta chain precursor (T-cell receptorT3 zeta chain) (CD247 antigen).	CD3Z_117_129	P20963	0.00262365	8.73746
PTK	Catenin beta-1 (Beta-catenin).	CTNB1_79_91	CTNNB1	P35222	0.00172861	5.84016			PTK	T-cell surface glycoprotein CD3 zeta chain precursor (T-cell receptorT3 zeta chain) (CD247 antigen).	CD3Z_135_147	P20963	0.00172861	3.31092
PTK	Dual specificity tyrosine-phosphorylation-regulated kinase 1A(EC 2.7.12.1) (Protein kinase minibrain homolog) (MNBH) (HP86) (Dualspecificity YAK1-related kinase) (hMNB).	DYR1A_312_324	DYRK1A	Q13627	0.00538325	1.65949			PTK	T-cell surface glycoprotein CD3 zeta chain precursor (T-cell receptorT3 zeta chain) (CD247 antigen).	CD3Z_77_89	P20963	0.00338621	3.60152
PTK	Embryonal Fyn-associated substrate (HEFS).	EFS_246_258	EFS	O43281	0.00172861	3.50478			PTK	B-cell antigen receptor complex-associated protein alpha-chainprecursor (Ig-alpha) (MB-1 membrane glycoprotein) (Surface IgM-associated protein) (Membrane-bound immunoglobulin-associated protein)(CD79a antigen).	CD79A_181_193	P11912	0.00172861	2.98341
PTK	Epidermal growth factor receptor precursor (EC 2.7.10.1) (Receptortyrosine-protein kinase ErbB-1).	EGFR_1190_1202	EGFR	P00533	0.00172861	8.63483			PTK	Cyclin-dependent kinase 1 (EC:2.7.11.22, EC:2.7.11.23), Cell division protein kinase 1, Cell division control protein 2 homolog, (p34 protein kinase)(CDK1)	CDK1_9_21	P06493	0.00172861	3.25951
PTK	Gamma-enolase (EC 4.2.1.11) (2-phospho-D-glycerate hydro-lyase)(Neural enolase) (Neuron-specific enolase) (NSE) (Enolase 2).	ENOG_37_49	ENO2	P09104	0.00173106	3.32879			PTK	Cyclin-dependent kinase 2 (EC:2.7.11.22) Cell division protein kinase 2 (EC 2.7.11.22) (p33 protein kinase).	CDK2_8_20	P24941	0.00172861	3.6465
PTK	Protein 4.1 (Band 4.1) (P4.1) (EPB4.1) (4.1R).	41_654_666	EPB41	P11171	0.00172861	3.38464			PTK	Cyclin-dependent kinase 4 (EC:2.7.11.22) ,Cell division protein kinase 4 (PSK-J3)	CDK4_11_23	P11802	0.00252561	5.40895
PTK	Ephrin type-A receptor 1 precursor (EC 2.7.10.1) (Tyrosine-proteinkinase receptor EPH).	EPHA1_774_786	EPHA1	P21709	0.00172861	3.2427			PTK	Proto-oncogene C-crk (p38) (Adapter molecule crk).	CRK_214_226	P46108	0.00280674	24.5104
PTK	Ephrin type-A receptor 2 precursor (EC 2.7.10.1) (Tyrosine-proteinkinase receptor ECK) (Epithelial cell kinase).	EPHA2_765_777	EPHA2	P29317	0.00172861	3.59989			PTK	Catenin beta-1 (Beta-catenin).	CTNB1_79_91	P35222	0.00172861	5.84016
PTK	Ephrin type-A receptor 7 precursor (EC 2.7.10.1) (Tyrosine-proteinkinase receptor EHK-3) (EPH homology kinase 3) (Receptor protein-tyrosine kinase HEK11).	EPHA7_607_619	EPHA7	Q15375	0.00172861	3.85094			PTK	Dual specificity tyrosine-phosphorylation-regulated kinase 1A(EC 2.7.12.1) (Protein kinase minibrain homolog) (MNBH) (HP86) (Dualspecificity YAK1-related kinase) (hMNB).	DYR1A_312_324	Q13627	0.00538325	1.65949
PTK	Ephrin type-B receptor 1 precursor (EC 2.7.10.1) (Tyrosine-proteinkinase receptor EPH-2) (NET) (HEK6) (ELK).	EPHB1_771_783	EPHB1	P54762	0.00172861	4.11767			PTK	Embryonal Fyn-associated substrate (HEFS).	EFS_246_258	O43281	0.00172861	3.50478
PTK	Erythropoietin receptor precursor (EPO-R).	EPOR_361_373	EPOR	P19235	0.00172861	4.57626			PTK	Epidermal growth factor receptor precursor (EC 2.7.10.1) (Receptortyrosine-protein kinase ErbB-1).	EGFR_1103_1115	P00533	0.00225072	5.2132
PTK	Receptor tyrosine-protein kinase erbB-2 precursor (EC 2.7.10.1)(p185erbB2) (C-erbB-2) (NEU proto-oncogene) (Tyrosine kinase-type cellsurface receptor HER2) (MLN 19) (CD340 antigen).	ERBB2_870_882	ERBB2	P04626	0.00172861	3.68671			PTK	Epidermal growth factor receptor precursor (EC 2.7.10.1) (Receptortyrosine-protein kinase ErbB-1).	EGFR_1165_1177	P00533	0.00675241	2.22291
PTK	Receptor tyrosine-protein kinase erbB-3 (EC:2.7.10.1), Proto-oncogene-like protein c-ErbB-3 , Tyrosine kinase-type cell surface receptor HER3	ERBB3_1283_1295	ERBB3	P21860	0.00172861	7.1787			PTK	Epidermal growth factor receptor precursor (EC 2.7.10.1) (Receptortyrosine-protein kinase ErbB-1).	EGFR_1190_1202	P00533	0.00172861	8.63483
PTK	Receptor tyrosine-protein kinase erbB-4 precursor (EC 2.7.10.1)(p180erbB4) (Tyrosine kinase-type cell surface receptor HER4).	ERBB4_1181_1193	ERBB4	Q15303	0.0215048	20.342			PTK	Gamma-enolase (EC 4.2.1.11) (2-phospho-D-glycerate hydro-lyase)(Neural enolase) (Neuron-specific enolase) (NSE) (Enolase 2).	ENOG_37_49	P09104	0.00173106	3.32879
PTK	Proto-oncogene tyrosine-protein kinase FER (EC 2.7.10.2) (p94-FER) (c-FER) (Tyrosine kinase 3).	FER_707_719	FER	P16591	0.00172861	4.30312			PTK	Ephrin type-A receptor 1 precursor (EC 2.7.10.1) (Tyrosine-proteinkinase receptor EPH).	EPHA1_774_786	P21709	0.00172861	3.2427
PTK	Proto-oncogene tyrosine-protein kinase Fes/Fps (EC 2.7.10.2) (C-Fes).	FES_706_718	FES	P07332	0.00172861	3.92514			PTK	Ephrin type-A receptor 2 precursor (EC 2.7.10.1) (Tyrosine-proteinkinase receptor ECK) (Epithelial cell kinase).	EPHA2_765_777	P29317	0.00172861	3.59989
PTK	Basic fibroblast growth factor receptor 1 precursor (EC 2.7.10.1)(FGFR-1) (bFGF-R) (Fms-like tyrosine kinase 2) (c-fgr) (CD331antigen).	FGFR1_761_773	FGFR1	P11362	0.00207774	6.82692			PTK	Ephrin type-A receptor 7 precursor (EC 2.7.10.1) (Tyrosine-proteinkinase receptor EHK-3) (EPH homology kinase 3) (Receptor protein-tyrosine kinase HEK11).	EPHA7_607_619	Q15375	0.00172861	3.85094
PTK	Fibroblast growth factor receptor 2 precursor (EC 2.7.10.1) (FGFR-2)(Keratinocyte growth factor receptor 2) (CD332 antigen).	FGFR2_762_774	FGFR2	P21802	0.00172861	3.89574			PTK	Ephrin type-B receptor 1 precursor (EC 2.7.10.1) (Tyrosine-proteinkinase receptor EPH-2) (NET) (HEK6) (ELK).	EPHB1_771_783	P54762	0.00172861	4.11767
PTK	Fibroblast growth factor receptor 3 precursor (EC 2.7.10.1) (FGFR-3)(CD333 antigen).	FGFR3_753_765	FGFR3	P22607	0.00172861	4.2871			PTK	Erythropoietin receptor precursor (EPO-R).	EPOR_361_373	P19235	0.00172861	4.57626
PTK	Vascular endothelial growth factor receptor 1 precursor (EC 2.7.10.1)(VEGFR-1) (Vascular permeability factor receptor) (Tyrosine-proteinkinase receptor FLT) (Flt-1) (Tyrosine-protein kinase FRT) (Fms-liketyrosine kinase 1).	VGFR1_1040_1052	FLT1	P17948	0.0137111	4.1171			PTK	Erythropoietin receptor precursor (EPO-R).	EPOR_419_431	P19235	0.00207774	4.0699
PTK	Vascular endothelial growth factor receptor 3 precursor (EC 2.7.10.1)(VEGFR-3) (Tyrosine-protein kinase receptor FLT4).	VGFR3_1061_1073	FLT4	P35916	0.0046105	2.92759			PTK	Receptor tyrosine-protein kinase erbB-2 precursor (EC 2.7.10.1)(p185erbB2) (C-erbB-2) (NEU proto-oncogene) (Tyrosine kinase-type cellsurface receptor HER2) (MLN 19) (CD340 antigen).	ERBB2_1241_1253	P04626	0.00172861	3.17485
PTK	Tyrosine-protein kinase FRK (EC 2.7.10.2) (FYN-related kinase)(Nuclear tyrosine protein kinase RAK).	FRK_380_392	FRK	P42685	0.00172861	3.5082			PTK	Receptor tyrosine-protein kinase erbB-2 precursor (EC 2.7.10.1)(p185erbB2) (C-erbB-2) (NEU proto-oncogene) (Tyrosine kinase-type cellsurface receptor HER2) (MLN 19) (CD340 antigen).	ERBB2_870_882	P04626	0.00172861	3.68671
PTK	GRB2-associated-binding protein 2, GRB2-associated binder 2, Growth factor receptor bound protein 2-associated protein 2	GAB2_638_648	GAB2	Q9UQC2	0.00172861	25.9976			PTK	Receptor tyrosine-protein kinase erbB-3 (EC:2.7.10.1), Proto-oncogene-like protein c-ErbB-3 , Tyrosine kinase-type cell surface receptor HER3	ERBB3_1283_1295	P21860	0.00172861	7.1787
PTK	Glycogen synthase kinase-3 beta (EC:2.7.11.26), Serine/threonine-protein kinase GSK3B (EC:2.7.11.1)	GSK3B_210_222_C218S	GSK3B	P49841	0.00172949	2.32031			PTK	Receptor tyrosine-protein kinase erbB-4 precursor (EC 2.7.10.1)(p180erbB4) (Tyrosine kinase-type cell surface receptor HER4).	ERBB4_1181_1193	Q15303	0.0215048	20.342
PTK	Hepatitis A virus cellular receptor 2, T-cell immunoglobulin and mucin domain-containing protein 3,T-cell membrane protein 3	HAVR2_257_267	HAVCR2	Q8TDQ0	0.00188328	4.09924			PTK	Focal adhesion kinase 1 (EC 2.7.10.2) (FADK 1) (pp125FAK) (Protein-tyrosine kinase 2).	FAK1_569_581	Q05397	0.00172861	2.94365
PTK	Insulin receptor precursor (EC 2.7.10.1) (IR) (CD220 antigen)[Contains: Insulin receptor subunit alpha; Insulin receptor subunitbeta].	INSR_992_1004	INSR	P06213	0.00172861	6.07116			PTK	Protein tyrosine kinase 2 beta (EC 2.7.10.2) (Focal adhesion kinase 2)(FADK 2) (Proline-rich tyrosine kinase 2) (Cell adhesion kinase beta)(CAK beta) (Calcium-dependent tyrosine kinase) (CADTK) (Relatedadhesion focal tyrosine kinase) (RAFTK).	FAK2_572_584	Q14289	0.00172861	3.15666
PTK	Insulin receptor substrate 1	IRS1_890_902	IRS1	P35568	0.00546221	4.00539			PTK	Proto-oncogene tyrosine-protein kinase FER (EC 2.7.10.2) (p94-FER) (c-FER) (Tyrosine kinase 3).	FER_707_719	P16591	0.00172861	4.30312
PTK	Insulin receptor substrate 2	IRS2_626_638	IRS2	Q9Y4H2	0.00172861	2.45574			PTK	Proto-oncogene tyrosine-protein kinase Fes/Fps (EC 2.7.10.2) (C-Fes).	FES_706_718	P07332	0.00172861	3.92514
PTK	Tyrosine-protein kinase JAK1 (EC 2.7.10.2) (Janus kinase 1) (JAK-1).	JAK1_1027_1039	JAK1	P23458	0.00172861	4.8032			PTK	Basic fibroblast growth factor receptor 1 precursor (EC 2.7.10.1)(FGFR-1) (bFGF-R) (Fms-like tyrosine kinase 2) (c-fgr) (CD331antigen).	FGFR1_761_773	P11362	0.00207774	6.82692
PTK	Tyrosine-protein kinase JAK2 (EC 2.7.10.2) (Janus kinase 2) (JAK-2).	JAK2_563_577	JAK2	O60674	0.00173106	4.52764			PTK	Fibroblast growth factor receptor 2 precursor (EC 2.7.10.1) (FGFR-2)(Keratinocyte growth factor receptor 2) (CD332 antigen).	FGFR2_762_774	P21802	0.00172861	3.89574
PTK	Tyrosine-protein kinase JAK3 (EC:2.7.10.2) (Janus kinase 3) (JAK-3).	JAK3_974_986	JAK3	P52333	0.00215009	3.83931			PTK	Fibroblast growth factor receptor 3 precursor (EC 2.7.10.1) (FGFR-3)(CD333 antigen).	FGFR3_753_765	P22607	0.00172861	4.2871
PTK	Vascular endothelial growth factor receptor 2 precursor (EC 2.7.10.1)(VEGFR-2) (Kinase insert domain receptor) (Protein-tyrosine kinasereceptor Flk-1) (CD309 antigen).	VGFR2_1168_1180	KDR	P35968	0.00172861	3.78435			PTK	Tyrosine-protein kinase FRK (EC 2.7.10.2) (FYN-related kinase)(Nuclear tyrosine protein kinase RAK).	FRK_380_392	P42685	0.00172861	3.5082
PTK	Mast/stem cell growth factor receptor Kit (EC:2.7.10.1), CD117	KIT_930_942_C942S	KIT	P10721	0.00172861	3.9761			PTK	GRB2-associated-binding protein 2, GRB2-associated binder 2, Growth factor receptor bound protein 2-associated protein 2	GAB2_638_648	Q9UQC2	0.00172861	25.9976
PTK	Keratin, type II cytoskeletal 6B (Cytokeratin-6B) (CK 6B) (K6bkeratin).	K2C6B_53_65	KRT6B	P04259	0.00491501	2.31854			PTK	Glycogen synthase kinase-3 beta (EC:2.7.11.26), Serine/threonine-protein kinase GSK3B (EC:2.7.11.1)	GSK3B_210_222_C218S	P49841	0.00172949	2.32031
PTK	Keratin, type II cytoskeletal 8 (Cytokeratin-8) (CK-8) (Keratin-8)(K8).	K2C8_425_437	KRT8	P05787	0.00225726	5.45348			PTK	Hepatitis A virus cellular receptor 2, T-cell immunoglobulin and mucin domain-containing protein 3,T-cell membrane protein 3	HAVR2_257_267	Q8TDQ0	0.00188328	4.09924
PTK	Linker for activation of T-cells family member 1 (36 kDa phospho-tyrosine adapter protein) (pp36) (p36-38).	LAT_194_206	LAT	O43561	0.00172861	4.05429			PTK	Insulin receptor precursor (EC 2.7.10.1) (IR) (CD220 antigen)[Contains: Insulin receptor subunit alpha; Insulin receptor subunitbeta].	INSR_992_1004	P06213	0.00172861	6.07116
PTK	Proto-oncogene tyrosine-protein kinase LCK (EC 2.7.10.2) (p56-LCK)(Lymphocyte cell-specific protein-tyrosine kinase) (LSK) (T cell-specific protein-tyrosine kinase).	LCK_387_399	LCK	P06239	0.00172861	4.35384			PTK	Insulin receptor substrate 1	IRS1_890_902	P35568	0.00546221	4.00539
PTK	Tyrosine-protein kinase Lyn (EC:2.7.10.2)	LYN_501_512	LYN	P07948	0.00172861	22.891			PTK	Insulin receptor substrate 2	IRS2_626_638	Q9Y4H2	0.00172861	2.45574
PTK	Mitogen-activated protein kinase 1 (EC 2.7.11.24) (Extracellular signal-regulated kinase 2) (ERK-2) (Mitogen-activated protein kinase 2) (MAP kinase 2) (MAPK 2) (p42-MAPK) (ERT1).	MK01_180_192	MAPK1	P28482	0.00252561	2.27985			PTK	Tyrosine-protein kinase JAK1 (EC 2.7.10.2) (Janus kinase 1) (JAK-1).	JAK1_1027_1039	P23458	0.00172861	4.8032
PTK	Mitogen-activated protein kinase 12 (EC 2.7.11.24) (Extracellularsignal-regulated kinase 6) (ERK-6) (ERK5) (Stress-activated proteinkinase 3) (Mitogen-activated protein kinase p38 gamma) (MAP kinase p38gamma).	MK12_178_190	MAPK12	P53778	0.00172861	4.33202			PTK	Tyrosine-protein kinase JAK2 (EC 2.7.10.2) (Janus kinase 2) (JAK-2).	JAK2_563_577	O60674	0.00173106	4.52764
PTK	Mitogen-activated protein kinase 3 (EC:2.7.11.24), (Extracellular signal-regulated kinase 1) (ERK-1)( Mitogen-activated protein kinase 3) (MAP kinase 3)( MAPK 3) (p44-MAPK) (ERT2)	MK03_199_208	MAPK3	P27361	0.0046105	3.46413			PTK	Tyrosine-protein kinase JAK3 (EC:2.7.10.2) (Janus kinase 3) (JAK-3).	JAK3_974_986	P52333	0.00215009	3.83931
PTK	Mitogen-activated protein kinase 7 (EC 2.7.11.24) (Extracellularsignal-regulated kinase 5) (ERK-5) (ERK4) (BMK1 kinase).	MK07_212_224	MAPK7	Q13164	0.00262365	3.5281			PTK	Keratin, type II cytoskeletal 6B (Cytokeratin-6B) (CK 6B) (K6bkeratin).	K2C6B_53_65	P04259	0.00491501	2.31854
PTK	MAP kinase-activated protein kinase 3 (EC:2.7.11.1)	MAPK3_198_210_C203S	MAPKAPK3	Q16644	0.00413579	3.8161			PTK	Keratin, type II cytoskeletal 8 (Cytokeratin-8) (CK-8) (Keratin-8)(K8).	K2C8_425_437	P05787	0.00225726	5.45348
PTK	Hepatocyte growth factor receptor precursor (EC 2.7.10.1) (HGFreceptor) (Scatter factor receptor) (SF receptor) (HGF/SF receptor)(Met proto-oncogene tyrosine kinase) (c-Met).	MET_1228_1240	MET	P08581	0.00214207	4.51344			PTK	Mast/stem cell growth factor receptor Kit (EC:2.7.10.1), CD117	KIT_930_942_C942S	P10721	0.00172861	3.9761
PTK	Myelin protein zero-like protein 1	MPZL1_236_246	MPZL1	O95297	0.00172861	3.18229			PTK	Tyrosine-protein kinase SYK (EC 2.7.10.2) (Spleen tyrosine kinase).	KSYK_518_530	P43405	0.00827366	4.56444
PTK	Signal transducer and activator of transcription 5A.	RON_1346_1358	MST1R	Q04912	0.00172861	4.37219			PTK	Linker for activation of T-cells family member 1 (36 kDa phospho-tyrosine adapter protein) (pp36) (p36-38).	LAT_194_206	O43561	0.00172861	4.05429
PTK	BDNF/NT-3 growth factors receptor precursor (EC 2.7.10.1)(Neurotrophic tyrosine kinase receptor type 2) (TrkB tyrosine kinase)(GP145-TrkB) (Trk-B).	NTRK2_696_708	NTRK2	Q16620	0.00172861	3.2672			PTK	Linker for activation of T-cells family member 1 (36 kDa phospho-tyrosine adapter protein) (pp36) (p36-38).	LAT_249_261	O43561	0.00172861	3.28551
PTK	Beta-type platelet-derived growth factor receptor precursor(EC 2.7.10.1) (PDGF-R-beta) (CD140b antigen).	PGFRB_771_783	PDGFRB	P09619	0.00172861	10.0196			PTK	Proto-oncogene tyrosine-protein kinase LCK (EC 2.7.10.2) (p56-LCK)(Lymphocyte cell-specific protein-tyrosine kinase) (LSK) (T cell-specific protein-tyrosine kinase).	LCK_387_399	P06239	0.00172861	4.35384
PTK	3-phosphoinositide-dependent protein kinase 1 (EC 2.7.11.1) (hPDK1).	PDPK1_2_14	PDPK1	O15530	0.00172861	3.09894			PTK	Tyrosine-protein kinase Lyn (EC:2.7.10.2)	LYN_391_403	P07948	0.00172861	4.83101
PTK	Platelet endothelial cell adhesion molecule precursor (PECAM-1)(EndoCAM) (GPIIA') (CD31 antigen).	PECA1_706_718	PECAM1	P16284	0.00172861	3.68904			PTK	Tyrosine-protein kinase Lyn (EC:2.7.10.2)	LYN_501_512	P07948	0.00172861	22.891
PTK	Progesterone receptor (PR) (Nuclear receptor subfamily 3 group Cmember 3).	PRGR_786_798	PGR	P06401	0.00214207	3.7367			PTK	MAP kinase-activated protein kinase 3 (EC:2.7.11.1)	MAPK3_198_210_C203S	Q16644	0.00413579	3.8161
PTK	Phosphatidylinositol 3-kinase regulatory subunit alpha (PI3-kinase p85subunit alpha) (PtdIns-3-kinase p85-alpha) (PI3K).	P85A_600_612	PIK3R1	P27986	0.00172861	4.3212			PTK	Hepatocyte growth factor receptor precursor (EC 2.7.10.1) (HGFreceptor) (Scatter factor receptor) (SF receptor) (HGF/SF receptor)(Met proto-oncogene tyrosine kinase) (c-Met).	MET_1227_1239	P08581	0.00172861	3.77923
PTK	1-phosphatidylinositol-4,5-bisphosphate phosphodiesterase gamma-1(EC 3.1.4.11) (Phosphoinositide phospholipase C) (PLC-gamma-1)(Phospholipase C-gamma-1) (PLC-II) (PLC-148).	PLCG1_764_776	PLCG1	P19174	0.00172861	3.50649			PTK	Hepatocyte growth factor receptor precursor (EC 2.7.10.1) (HGFreceptor) (Scatter factor receptor) (SF receptor) (HGF/SF receptor)(Met proto-oncogene tyrosine kinase) (c-Met).	MET_1228_1240	P08581	0.00214207	4.51344
PTK	1-phosphatidylinositol 4,5-bisphosphate phosphodiesterase gamma-2 (EC:3.1.4.11) (Phosphoinositide phospholipase C-gamma-2) (PLC-IV) (Phospholipase C-gamma-2)(PLC-gamma-2)	PLCG2_1191_1203_C1200S	PLCG2	P16885	0.00206543	3.22782			PTK	Mitogen-activated protein kinase 1 (EC 2.7.11.24) (Extracellular signal-regulated kinase 2) (ERK-2) (Mitogen-activated protein kinase 2) (MAP kinase 2) (MAPK 2) (p42-MAPK) (ERT1).	MK01_180_192	P28482	0.00252561	2.27985
PTK	Serine/threonine-protein phosphatase 2A catalytic subunit beta isoform(EC 3.1.3.16) (PP2A-beta).	PP2AB_297_309	PPP2CB	P62714	0.00432386	2.09156			PTK	Mitogen-activated protein kinase 3 (EC:2.7.11.24), (Extracellular signal-regulated kinase 1) (ERK-1)( Mitogen-activated protein kinase 3) (MAP kinase 3)( MAPK 3) (p44-MAPK) (ERT2)	MK03_199_208	P27361	0.0046105	3.46413
PTK	Paired mesoderm homeobox protein 2 (PRX-2) (Paired-related homeoboxprotein 2).	PRRX2_202_214	PRRX2	Q99811	0.00201726	3.54357			PTK	Mitogen-activated protein kinase 7 (EC 2.7.11.24) (Extracellularsignal-regulated kinase 5) (ERK-5) (ERK4) (BMK1 kinase).	MK07_212_224	Q13164	0.00262365	3.5281
PTK	Focal adhesion kinase 1 (EC 2.7.10.2) (FADK 1) (pp125FAK) (Protein-tyrosine kinase 2).	FAK1_569_581	PTK2	Q05397	0.00172861	2.94365			PTK	Mitogen-activated protein kinase 12 (EC 2.7.11.24) (Extracellularsignal-regulated kinase 6) (ERK-6) (ERK5) (Stress-activated proteinkinase 3) (Mitogen-activated protein kinase p38 gamma) (MAP kinase p38gamma).	MK12_178_190	P53778	0.00172861	4.33202
PTK	Protein tyrosine kinase 2 beta (EC 2.7.10.2) (Focal adhesion kinase 2)(FADK 2) (Proline-rich tyrosine kinase 2) (Cell adhesion kinase beta)(CAK beta) (Calcium-dependent tyrosine kinase) (CADTK) (Relatedadhesion focal tyrosine kinase) (RAFTK).	FAK2_572_584	PTK2B	Q14289	0.00172861	3.15666			PTK	Myelin protein zero-like protein 1	MPZL1_236_246	O95297	0.00172861	3.18229
PTK	Tyrosine-protein phosphatase non-receptor type 11 (EC 3.1.3.48)(Protein-tyrosine phosphatase 2C) (PTP-2C) (PTP-1D) (SH-PTP3) (SH-PTP2) (SHP-2) (Shp2).	PTN11_580_590	PTPN11	Q06124	0.00252561	3.69833			PTK	BDNF/NT-3 growth factors receptor precursor (EC 2.7.10.1)(Neurotrophic tyrosine kinase receptor type 2) (TrkB tyrosine kinase)(GP145-TrkB) (Trk-B).	NTRK2_696_708	Q16620	0.00172861	3.2672
PTK	Tyrosine-protein phosphatase non-receptor type 6 (EC:3.1.3.48)	PTN6_558_570	PTPN6	P29350	0.00172861	3.6867			PTK	Phosphatidylinositol 3-kinase regulatory subunit alpha (PI3-kinase p85subunit alpha) (PtdIns-3-kinase p85-alpha) (PI3K).	P85A_600_612	P27986	0.00172861	4.3212
PTK	Paxillin.	PAXI_24_36	PXN	P49023	0.00172861	3.85165			PTK	Paxillin.	PAXI_111_123	P49023	0.00172861	3.78574
PTK	RAF proto-oncogene serine/threonine-protein kinase (EC 2.7.11.1) (Raf-1) (C-RAF) (cRaf).	RAF1_332_344	RAF1	P04049	0.00365597	2.65252			PTK	Paxillin.	PAXI_24_36	P49023	0.00172861	3.85165
PTK	Ras GTPase-activating protein 1 (GTPase-activating protein) (GAP) (Rasp21 protein activator) (p120GAP) (RasGAP).	RASA1_453_465	RASA1	P20936	0.00172861	2.69784			PTK	3-phosphoinositide-dependent protein kinase 1 (EC 2.7.11.1) (hPDK1).	PDPK1_2_14	O15530	0.00172861	3.09894
PTK	Retinoblastoma-associated protein (PP110) (P105-RB) (RB).	RB_804_816	RB1	P06400	0.0108724	1.49791			PTK	3-phosphoinositide-dependent protein kinase 1 (EC 2.7.11.1) (hPDK1).	PDPK1_369_381	O15530	0.00172861	2.45853
PTK	Proto-oncogene tyrosine-protein kinase receptor ret precursor(EC 2.7.10.1) (C-ret).	RET_1022_1034	RET	P07949	0.00172861	3.56506			PTK	Platelet endothelial cell adhesion molecule precursor (PECAM-1)(EndoCAM) (GPIIA') (CD31 antigen).	PECA1_706_718	P16284	0.00172861	3.68904
PTK	Tyrosine-protein kinase SYK (EC 2.7.10.2) (Spleen tyrosine kinase).	KSYK_518_530	SYK	P43405	0.00827366	4.56444			PTK	Platelet endothelial cell adhesion molecule precursor (PECAM-1)(EndoCAM) (GPIIA') (CD31 antigen).	PECA1_708_718	P16284	0.00172861	3.57032
PTK	Tyrosine-protein kinase Tec (EC 2.7.10.2).	TEC_512_524	TEC	P42680	0.00392239	3.55402			PTK	Beta-type platelet-derived growth factor receptor precursor(EC 2.7.10.1) (PDGF-R-beta) (CD140b antigen).	PGFRB_1002_1014	P09619	0.00172861	5.04042
PTK	Non-receptor tyrosine-protein kinase TYK2 (EC:2.7.10.2)	TYK2_1048_1060	TYK2	P29597	0.00253005	2.80123			PTK	Beta-type platelet-derived growth factor receptor precursor(EC 2.7.10.1) (PDGF-R-beta) (CD140b antigen).	PGFRB_1014_1028	P09619	0.00172861	3.98369
PTK	Tyrosine-protein kinase receptor TYRO3 precursor (EC 2.7.10.1)(Tyrosine-protein kinase RSE) (Tyrosine-protein kinase SKY) (Tyrosine-protein kinase DTK) (Protein-tyrosine kinase byk).	TYRO3_679_691	TYRO3	Q06418	0.00298903	1.93717			PTK	Beta-type platelet-derived growth factor receptor precursor(EC 2.7.10.1) (PDGF-R-beta) (CD140b antigen).	PGFRB_572_584	P09619	0.00172861	3.93244
PTK	Tyrosine-protein kinase Yes (EC:2.7.10.2)(Proto-oncogene c-Yes)(p61-Yes)	YES_420_432	YES1	P07947	0.00175559	4.51642			PTK	Beta-type platelet-derived growth factor receptor precursor(EC 2.7.10.1) (PDGF-R-beta) (CD140b antigen).	PGFRB_709_721	P09619	0.00172861	4.23197
PTK	Tyrosine-protein kinase ZAP-70 (EC 2.7.10.2) (70 kDa zeta-associatedprotein) (Syk-related tyrosine kinase).	ZAP70_485_497	ZAP70	P43403	0.00172861	4.04239			PTK	Beta-type platelet-derived growth factor receptor precursor(EC 2.7.10.1) (PDGF-R-beta) (CD140b antigen).	PGFRB_768_780	P09619	0.00172861	4.27337
									PTK	Beta-type platelet-derived growth factor receptor precursor(EC 2.7.10.1) (PDGF-R-beta) (CD140b antigen).	PGFRB_771_783	P09619	0.00172861	10.0196
									PTK	1-phosphatidylinositol-4,5-bisphosphate phosphodiesterase gamma-1(EC 3.1.4.11) (Phosphoinositide phospholipase C) (PLC-gamma-1)(Phospholipase C-gamma-1) (PLC-II) (PLC-148).	PLCG1_764_776	P19174	0.00172861	3.50649
									PTK	1-phosphatidylinositol 4,5-bisphosphate phosphodiesterase gamma-2 (EC:3.1.4.11) (Phosphoinositide phospholipase C-gamma-2) (PLC-IV) (Phospholipase C-gamma-2)(PLC-gamma-2)	PLCG2_1191_1203_C1200S	P16885	0.00206543	3.22782
									PTK	Serine/threonine-protein phosphatase 2A catalytic subunit beta isoform(EC 3.1.3.16) (PP2A-beta).	PP2AB_297_309	P62714	0.00432386	2.09156
									PTK	Progesterone receptor (PR) (Nuclear receptor subfamily 3 group Cmember 3).	PRGR_786_798	P06401	0.00214207	3.7367
									PTK	Paired mesoderm homeobox protein 2 (PRX-2) (Paired-related homeoboxprotein 2).	PRRX2_202_214	Q99811	0.00201726	3.54357
									PTK	Tyrosine-protein phosphatase non-receptor type 11 (EC 3.1.3.48)(Protein-tyrosine phosphatase 2C) (PTP-2C) (PTP-1D) (SH-PTP3) (SH-PTP2) (SHP-2) (Shp2).	PTN11_57_67	Q06124	0.00207774	3.34251
									PTK	Tyrosine-protein phosphatase non-receptor type 11 (EC 3.1.3.48)(Protein-tyrosine phosphatase 2C) (PTP-2C) (PTP-1D) (SH-PTP3) (SH-PTP2) (SHP-2) (Shp2).	PTN11_580_590	Q06124	0.00252561	3.69833
									PTK	Tyrosine-protein phosphatase non-receptor type 6 (EC:3.1.3.48)	PTN6_531_541	P29350	0.00172861	3.53646
									PTK	Tyrosine-protein phosphatase non-receptor type 6 (EC:3.1.3.48)	PTN6_558_570	P29350	0.00172861	3.6867
									PTK	RAF proto-oncogene serine/threonine-protein kinase (EC 2.7.11.1) (Raf-1) (C-RAF) (cRaf).	RAF1_332_344	P04049	0.00365597	2.65252
									PTK	Ras GTPase-activating protein 1 (GTPase-activating protein) (GAP) (Rasp21 protein activator) (p120GAP) (RasGAP).	RASA1_453_465	P20936	0.00172861	2.69784
									PTK	Retinoblastoma-associated protein (PP110) (P105-RB) (RB).	RB_804_816	P06400	0.0108724	1.49791
									PTK	Proto-oncogene tyrosine-protein kinase receptor ret precursor(EC 2.7.10.1) (C-ret).	RET_1022_1034	P07949	0.00172861	3.56506
									PTK	Signal transducer and activator of transcription 5A.	RON_1346_1358	Q04912	0.00172861	4.37219
									PTK	Tyrosine-protein kinase Tec (EC 2.7.10.2).	TEC_512_524	P42680	0.00392239	3.55402
									PTK	Non-receptor tyrosine-protein kinase TYK2 (EC:2.7.10.2)	TYK2_1048_1060	P29597	0.00253005	2.80123
									PTK	Tyrosine-protein kinase receptor TYRO3 precursor (EC 2.7.10.1)(Tyrosine-protein kinase RSE) (Tyrosine-protein kinase SKY) (Tyrosine-protein kinase DTK) (Protein-tyrosine kinase byk).	TYRO3_679_691	Q06418	0.00298903	1.93717
									PTK	Vascular endothelial growth factor receptor 1 precursor (EC 2.7.10.1)(VEGFR-1) (Vascular permeability factor receptor) (Tyrosine-proteinkinase receptor FLT) (Flt-1) (Tyrosine-protein kinase FRT) (Fms-liketyrosine kinase 1).	VGFR1_1040_1052	P17948	0.0137111	4.1171
									PTK	Vascular endothelial growth factor receptor 2 precursor (EC 2.7.10.1)(VEGFR-2) (Kinase insert domain receptor) (Protein-tyrosine kinasereceptor Flk-1) (CD309 antigen).	VGFR2_1046_1058	P35968	0.00172861	3.35261
									PTK	Vascular endothelial growth factor receptor 2 precursor (EC 2.7.10.1)(VEGFR-2) (Kinase insert domain receptor) (Protein-tyrosine kinasereceptor Flk-1) (CD309 antigen).	VGFR2_1168_1180	P35968	0.00172861	3.78435
									PTK	Vascular endothelial growth factor receptor 2 precursor (EC 2.7.10.1)(VEGFR-2) (Kinase insert domain receptor) (Protein-tyrosine kinasereceptor Flk-1) (CD309 antigen).	VGFR2_989_1001	P35968	0.00172861	3.35044
									PTK	Vascular endothelial growth factor receptor 3 precursor (EC 2.7.10.1)(VEGFR-3) (Tyrosine-protein kinase receptor FLT4).	VGFR3_1061_1073	P35916	0.0046105	2.92759
									PTK	Tyrosine-protein kinase Yes (EC:2.7.10.2)(Proto-oncogene c-Yes)(p61-Yes)	YES_420_432	P07947	0.00175559	4.51642
									PTK	Tyrosine-protein kinase ZAP-70 (EC 2.7.10.2) (70 kDa zeta-associatedprotein) (Syk-related tyrosine kinase).	ZAP70_313_325	P43403	0.00172861	3.38218
									PTK	Tyrosine-protein kinase ZAP-70 (EC 2.7.10.2) (70 kDa zeta-associatedprotein) (Syk-related tyrosine kinase).	ZAP70_485_497	P43403	0.00172861	4.04239

## Sheet: SQ kinases
ID	Sequence	PepProtein_SeqMatch	PepProtein_UniprotACC	PepProtein_UniprotName	PepProtein_UniprotID	PepProtein_SeqSimilarity	PepProtein_PhosSite	PepProtein_Residue	PepProtein_PhosLink	Kinase_Name	Kinase_UniprotID	Database	Kinase_Rank	Kinase_PKinase_PredictorVersion2Score	Kinase_group	Kinase_family				initial_alias	converted_alias	name	description
41_654_666	LDGENIYIRHSNL	LDGENIYIRHSNL	EPB41_HUMAN	EPB41	P11171	1	660	Y	P11171_660	EGFR	P00533	PHOSPHOELM	0	-1	TK	EGFR				P00533	ENSG00000146648	EGFR	epidermal growth factor receptor [Source:HGNC Symbol;Acc:HGNC:3236]
41_654_666	LDGENIYIRHSNL	LDGENIYIRHSNL	EPB41_HUMAN	EPB41	P11171	Akt1/PKB[alpha]	660	Y	P11171_660	EGFR	P00533	HPRD	0	-1	TK	EGFR				Q13882	ENSG00000101213	PTK6	protein tyrosine kinase 6 [Source:HGNC Symbol;Acc:HGNC:9617]
AKT1_309_321_C310S	FSGTPEYLAPEVL	FCGTPEYLAPEVL	AKT1_HUMAN	AKT1	P31749	0.91	315	Y	P31749_315	Brk	Q13882	PHOSPHOSITEPLUS	0	-1	TK	Src				P12931	ENSG00000197122	SRC	SRC proto-oncogene, non-receptor tyrosine kinase [Source:HGNC Symbol;Acc:HGNC:11283]
AKT1_309_321_C310S	FSGTPEYLAPEVL	FCGTPEYLAPEVL	AKT1_HUMAN	AKT1	P31749	0.91	315	Y	P31749_315	Src	P12931	HPRD	0	-1	TK	Src				P07949	ENSG00000165731	RET	ret proto-oncogene [Source:HGNC Symbol;Acc:HGNC:9967]
AKT1_309_321_C310S	FSGTPEYLAPEVL	FCGTPEYLAPEVL	AKT1_HUMAN	AKT1	P31749	0.91	315	Y	P31749_315	Brk	Q13882	REACTOME	0	-1	TK	Src				P00519	ENSG00000097007	ABL1	ABL proto-oncogene 1, non-receptor tyrosine kinase [Source:HGNC Symbol;Acc:HGNC:76]
AKT1_309_321_C310S	FSGTPEYLAPEVL	FCGTPEYLAPEVL	AKT1_HUMAN	AKT1	P31749	0.91	315	Y	P31749_315	Ret	P07949	PHOSPHOSITEPLUS	0	-1	TK	Ret				P08069	ENSG00000140443	IGF1R	insulin like growth factor 1 receptor [Source:HGNC Symbol;Acc:HGNC:5465]
ANXA1_14_26	IENEEQEYVQTVK	IENEEQEYVQTVK	ANXA1_HUMAN	ANXA1	P04083	1	21	Y	P04083_21	Src	P12931	PHOSPHOELM	0	-1	TK	Src				P07947	ENSG00000176105	YES1	YES proto-oncogene 1, Src family tyrosine kinase [Source:HGNC Symbol;Acc:HGNC:12841]
ANXA1_14_26	IENEEQEYVQTVK	IENEEQEYVQTVK	ANXA1_HUMAN	ANXA1	P04083	1	21	Y	P04083_21	Src	P12931	PHOSPHOSITEPLUS	0	-1	TK	Src				P06239	ENSG00000182866	LCK	LCK proto-oncogene, Src family tyrosine kinase [Source:HGNC Symbol;Acc:HGNC:6524]
ANXA1_14_26	IENEEQEYVQTVK	IENEEQEYVQTVK	ANXA1_HUMAN	ANXA1	P04083	1	21	Y	AD	EGFR	P00533	PHOSPHOELM	0	-1	TK	EGFR				P06241	ENSG00000010810	FYN	FYN proto-oncogene, Src family tyrosine kinase [Source:HGNC Symbol;Acc:HGNC:4037]
ANXA1_14_26	IENEEQEYVQTVK	IENEEQEYVQTVK	ANXA1_HUMAN	ANXA1	P04083	1	21	Y	P04083_21	Abl	P00519	PHOSPHOELM	0	-1	TK	Abl				P43405	ENSG00000165025	SYK	spleen associated tyrosine kinase [Source:HGNC Symbol;Acc:HGNC:11491]
ANXA1_14_26	IENEEQEYVQTVK	IENEEQEYVQTVK	ANXA1_HUMAN	ANXA1	P04083	1	21	Y	P04083_21	EGFR	P00533	PHOSPHOSITEPLUS	0	-1	TK	EGFR				P06213	ENSG00000171105	INSR	insulin receptor [Source:HGNC Symbol;Acc:HGNC:6091]
ANXA1_14_26	IENEEQEYVQTVK	IENEEQEYVQTVK	ANXA1_HUMAN	ANXA1	P04083	1	21	Y	P04083_21	Src	P12931	HPRD	0	-1	TK	Src				P07948	ENSG00000254087	LYN	LYN proto-oncogene, Src family tyrosine kinase [Source:HGNC Symbol;Acc:HGNC:6735]
ANXA1_14_26	IENEEQEYVQTVK	IENEEQEYVQTVK	ANXA1_HUMAN	ANXA1	P04083	1	21	Y	P04083_21	Abl	P00519	PHOSPHOSITEPLUS	0	-1	TK	Abl				P30291	ENSG00000166483	WEE1	WEE1 G2 checkpoint kinase [Source:HGNC Symbol;Acc:HGNC:12761]
ANXA2_17_29	HSTPPSAYGSVKA	HSTPPSAYGSVKA	ANXA2_HUMAN	ANXA2	P07355	1	24	Y	P07355_24	IGF1R	P08069	PHOSPHOSITEPLUS	0	-1	TK	InsR				P24941	ENSG00000123374	CDK2	cyclin dependent kinase 2 [Source:HGNC Symbol;Acc:HGNC:1771]
ANXA2_17_29	HSTPPSAYGSVKA	HSTPPSAYGSVKA	ANXA2_HUMAN	ANXA2	P07355	1	24	Y	P07355_24	Src	P12931	PHOSPHOELM	0	-1	TK	Src				Q99640	ENSG00000127564	PKMYT1	protein kinase, membrane associated tyrosine/threonine 1 [Source:HGNC Symbol;Acc:HGNC:29650]
ANXA2_17_29	HSTPPSAYGSVKA	HSTPPSAYGSVKA	ANXA2_HUMAN	ANXA2	P07355	1	24	Y	P07355_24	Src	P12931	PHOSPHOSITEPLUS	0	-1	TK	Src				Q00526	ENSG00000250506	CDK3	cyclin dependent kinase 3 [Source:HGNC Symbol;Acc:HGNC:1772]
ANXA2_17_29	HSTPPSAYGSVKA	HSTPPSAYGSVKA	ANXA2_HUMAN	ANXA2	P07355	1	24	Y	P07355_24	Yes	P07947	PHOSPHOSITEPLUS	0	-1	TK	Src				P04626	ENSG00000141736	ERBB2	erb-b2 receptor tyrosine kinase 2 [Source:HGNC Symbol;Acc:HGNC:3430]
ARAF_297_307	RDSGYYWEVPP	RDSGYYWEVPP	ARAF_HUMAN	ARAF	P10398	1	302	Y	P10398_302	Src	P12931	PHOSPHOSITEPLUS	0	-1	TK	Src				P0C1S8	ENSG00000214102	WEE2	WEE2 oocyte meiosis inhibiting kinase [Source:HGNC Symbol;Acc:HGNC:19684]
ARAF_297_307	RDSGYYWEVPP	RDSGYYWEVPP	ARAF_HUMAN	ARAF	P10398	1	302	Y	P10398_302	Src	P12931	PHOSPHOELM	0	-1	TK	Src				P06493	ENSG00000170312	CDK1	cyclin dependent kinase 1 [Source:HGNC Symbol;Acc:HGNC:1722]
ARAF_297_307	RDSGYYWEVPP	RDSGYYWEVPP	ARAF_HUMAN	ARAF	P10398	1	301	Y	P10398_301	Src	P12931	PHOSPHOSITEPLUS	0	-1	TK	Src				Q00535	ENSG00000164885	CDK5	cyclin dependent kinase 5 [Source:HGNC Symbol;Acc:HGNC:1774]
ARAF_297_307	RDSGYYWEVPP	RDSGYYWEVPP	ARAF_HUMAN	ARAF	P10398	1	301	Y	P10398_301	Src	P12931	PHOSPHOELM	0	-1	TK	Src				P54764	ENSG00000116106	EPHA4	EPH receptor A4 [Source:HGNC Symbol;Acc:HGNC:3388]
BTLA_252_262	KPGIVYASLNH	KPGIVYASLNH	BTLA_HUMAN	BTLA	Q7Z6A9	1	257	Y	Q7Z6A9_257	Lck	P06239	PHOSPHOSITEPLUS	0	-1	TK	Src				P42684	ENSG00000143322	ABL2	ABL proto-oncogene 2, non-receptor tyrosine kinase [Source:HGNC Symbol;Acc:HGNC:77]
CBL_693_705	EGEEDTEYMTPSS	EGEEDTEYMTPSS	CBL_HUMAN	CBL	P22681	1	700	Y	P22681_700	Yes	P07947	PHOSPHOELM	0	-1	TK	Src				P52333	ENSG00000105639	JAK3	Janus kinase 3 [Source:HGNC Symbol;Acc:HGNC:6193]
CBL_693_705	EGEEDTEYMTPSS	EGEEDTEYMTPSS	CBL_HUMAN	CBL	P22681	1	700	Y	P22681_700	Brk	Q13882	REACTOME	0	-1	TK	Src				Q9Y463	ENSG00000105204	DYRK1B	dual specificity tyrosine phosphorylation regulated kinase 1B [Source:HGNC Symbol;Acc:HGNC:3092]
CBL_693_705	EGEEDTEYMTPSS	EGEEDTEYMTPSS	CBL_HUMAN	CBL	P22681	1	700	Y	P22681_700	Fyn	P06241	PHOSPHOSITEPLUS	0	-1	TK	Src				P29317	ENSG00000142627	EPHA2	EPH receptor A2 [Source:HGNC Symbol;Acc:HGNC:3386]
CBL_693_705	EGEEDTEYMTPSS	EGEEDTEYMTPSS	CBL_HUMAN	CBL	P22681	1	700	Y	P22681_700	Lck	P06239	PHOSPHOSITEPLUS	0	-1	TK	Src				P29320	ENSG00000044524	EPHA3	EPH receptor A3 [Source:HGNC Symbol;Acc:HGNC:3387]
CBL_693_705	EGEEDTEYMTPSS	EGEEDTEYMTPSS	CBL_HUMAN	CBL	P22681	1	700	Y	P22681_700	Fyn	P06241	PHOSPHOELM	0	-1	TK	Src				O60674	ENSG00000096968	JAK2	Janus kinase 2 [Source:HGNC Symbol;Acc:HGNC:6192]
CBL_693_705	EGEEDTEYMTPSS	EGEEDTEYMTPSS	CBL_HUMAN	CBL	P22681	1	700	Y	P22681_700	Syk	P43405	PHOSPHOELM	0	-1	TK	Syk				P51813	ENSG00000102010	BMX	BMX non-receptor tyrosine kinase [Source:HGNC Symbol;Acc:HGNC:1079]
CBL_693_705	EGEEDTEYMTPSS	EGEEDTEYMTPSS	CBL_HUMAN	CBL	P22681	1	700	Y	P22681_700	Syk	P43405	PHOSPHOSITEPLUS	0	-1	TK	Syk				Q05397	ENSG00000169398	PTK2	protein tyrosine kinase 2 [Source:HGNC Symbol;Acc:HGNC:9611]
CBL_693_705	EGEEDTEYMTPSS	EGEEDTEYMTPSS	CBL_HUMAN	CBL	P22681	1	700	Y	P22681_700	EGFR	P00533	HPRD	0	-1	TK	EGFR				P09769	ENSG00000000938	FGR	FGR proto-oncogene, Src family tyrosine kinase [Source:HGNC Symbol;Acc:HGNC:3697]
CBL_693_705	EGEEDTEYMTPSS	EGEEDTEYMTPSS	CBL_HUMAN	CBL	P22681	1	700	Y	P22681_700	InSR	P06213	PHOSPHOELM	0	-1	TK	InsR				P08581	ENSG00000105976	MET	MET proto-oncogene, receptor tyrosine kinase [Source:HGNC Symbol;Acc:HGNC:7029]
CD3E_182_194	PVPNPDYEPIRKG	PVPNPDYEPIRKG	CD3E_HUMAN	CD3E	P07766	1	188	Y	P07766_188	Fyn	P06241	PHOSPHOSITEPLUS	0	-1	TK	Src				Q14289	ENSG00000120899	PTK2B	protein tyrosine kinase 2 beta [Source:HGNC Symbol;Acc:HGNC:9612]
CD3E_182_194	PVPNPDYEPIRKG	PVPNPDYEPIRKG	CD3E_HUMAN	CD3E	P07766	1	188	Y	P07766_188	Lck	P06239	HPRD	0	-1	TK	Src				P16591	ENSG00000151422	FER	FER tyrosine kinase [Source:HGNC Symbol;Acc:HGNC:3655]
CD3E_182_194	PVPNPDYEPIRKG	PVPNPDYEPIRKG	CD3E_HUMAN	CD3E	P07766	1	188	Y	P07766_188	Lck	P06239	REACTOME	0	-1	TK	Src				P07332	ENSG00000182511	FES	FES proto-oncogene, tyrosine kinase [Source:HGNC Symbol;Acc:HGNC:3657]
CD3Z_116_128	KDKMAEAYSEIGM	KDKMAEAYSEIGM	CD3Z_HUMAN	CD3Z	P20963	1	123	Y	P20963_123	Fyn	P06241	PHOSPHOELM	0	-1	TK	Src				P11362	ENSG00000077782	FGFR1	fibroblast growth factor receptor 1 [Source:HGNC Symbol;Acc:HGNC:3688]
CD79A_181_193	EYEDENLYEGLNL	EYEDENLYEGLNL	CD79A_HUMAN	CD79A	P11912	1	188	Y	P11912_188	Lyn	P07948	PHOSPHOELM	0	-1	TK	Src				P21802	ENSG00000066468	FGFR2	fibroblast growth factor receptor 2 [Source:HGNC Symbol;Acc:HGNC:3689]
CD79A_181_193	EYEDENLYEGLNL	EYEDENLYEGLNL	CD79A_HUMAN	CD79A	P11912	1	188	Y	P11912_188	Lyn	P07948	HPRD	0	-1	TK	Src				P22607	ENSG00000068078	FGFR3	fibroblast growth factor receptor 3 [Source:HGNC Symbol;Acc:HGNC:3690]
CDK1_9_21	KIGEGTYGVVYKG	KIGEGTYGVVYKG	CDK1_HUMAN	CDK1	P06493	1	15	Y	P06493_15	Wee1	P30291	PHOSPHOELM	0	-1	Other	WEE				P49840	ENSG00000105723	GSK3A	glycogen synthase kinase 3 alpha [Source:HGNC Symbol;Acc:HGNC:4616]
CDK1_9_21	KIGEGTYGVVYKG	KIGEGTYGVVYK	CDK2_HUMAN	CDK2	P24941	0.94	19	Y	P24941_19	CDK2	P24941	HPRD	0	-1	CMGC	CDK				Q02750	ENSG00000169032	MAP2K1	mitogen-activated protein kinase kinase 1 [Source:HGNC Symbol;Acc:HGNC:6840]
CDK1_9_21	KIGEGTYGVVYKG	KIGEGTYGVVYKG	CDK1_HUMAN	CDK1	P06493	1	15	Y	P06493_15	MYT1	Q99640	HPRD	0	-1	Other	WEE				O00141	ENSG00000118515	SGK1	serum/glucocorticoid regulated kinase 1 [Source:HGNC Symbol;Acc:HGNC:10810]
CDK1_9_21	KIGEGTYGVVYKG	KIGEGTYGVVYKG	CDK1_HUMAN	CDK1	P06493	1	15	Y	P06493_15	Wee1	P30291	PHOSPHOSITEPLUS	0	-1	Other	WEE				P49841	ENSG00000082701	GSK3B	glycogen synthase kinase 3 beta [Source:HGNC Symbol;Acc:HGNC:4617]
CDK1_9_21	KIGEGTYGVVYKG	KIGEGTYGVVYK	CDK2_HUMAN	CDK2	P24941	0.94	15	Y	P24941_15	Wee1	P30291	PHOSPHOSITEPLUS	0	-1	Other	WEE				Q08881	ENSG00000113263	ITK	IL2 inducible T cell kinase [Source:HGNC Symbol;Acc:HGNC:6171]
CDK1_9_21	KIGEGTYGVVYKG	KIGEGTYGVVYK	CDK2_HUMAN	CDK2	P24941	0.94	15	Y	P24941_15	Wee1	P30291	REACTOME	0	-1	Other	WEE				P10721	ENSG00000157404	KIT	KIT proto-oncogene, receptor tyrosine kinase [Source:HGNC Symbol;Acc:HGNC:6342]
CDK1_9_21	KIGEGTYGVVYKG	KIGEGTYGVVYKG	CDK1_HUMAN	CDK1	P06493	1	15	Y	P06493_15	MYT1	Q99640	UNIPROT	0	-1	Other	WEE				P43403	ENSG00000115085	ZAP70	zeta chain of T cell receptor associated protein kinase 70 [Source:HGNC Symbol;Acc:HGNC:12858]
CDK1_9_21	KIGEGTYGVVYKG	KIGEGTYGVVYK	CDK3_HUMAN	CDK3	Q00526	0.94	19	Y	Q00526_19	CDK3	Q00526	HPRD	0	-1	CMGC	CDK				P08631	ENSG00000101336	HCK	HCK proto-oncogene, Src family tyrosine kinase [Source:HGNC Symbol;Acc:HGNC:4840]
CDK1_9_21	KIGEGTYGVVYKG	KIGEGTYGVVYK	CDK2_HUMAN	CDK2	P24941	0.94	15	Y	P24941_15	Wee1	P30291	HPRD	0	-1	Other	WEE				P30530	ENSG00000167601	AXL	AXL receptor tyrosine kinase [Source:HGNC Symbol;Acc:HGNC:905]
CDK1_9_21	KIGEGTYGVVYKG	KIGEGTYGVVYKG	CDK1_HUMAN	CDK1	P06493	1	15	Y	P06493_15	Wee1	P30291	REACTOME	0	-1	Other	WEE				O14757	ENSG00000149554	CHEK1	checkpoint kinase 1 [Source:HGNC Symbol;Acc:HGNC:1925]
CDK1_9_21	KIGEGTYGVVYKG	KIGEGTYGVVYKG	CDK1_HUMAN	CDK1	P06493	1	15	Y	P06493_15	Src	P12931	PHOSPHOSITEPLUS	0	-1	TK	Src				P17612	ENSG00000072062	PRKACA	protein kinase cAMP-activated catalytic subunit alpha [Source:HGNC Symbol;Acc:HGNC:9380]
CDK1_9_21	KIGEGTYGVVYKG	KIGEGTYGVVYKG	CDK1_HUMAN	CDK1	P06493	1	15	Y	P06493_15	MYT1	Q99640	PHOSPHOSITEPLUS	0	-1	Other	WEE				P29323	ENSG00000133216	EPHB2	EPH receptor B2 [Source:HGNC Symbol;Acc:HGNC:3393]
CDK1_9_21	KIGEGTYGVVYKG	KIGEGTYGVVYKG	CDK1_HUMAN	CDK1	P06493	1	15	Y	P06493_15	Wee1	P30291	HPRD	0	-1	Other	WEE				P16234	ENSG00000134853	PDGFRA	platelet derived growth factor receptor alpha [Source:HGNC Symbol;Acc:HGNC:8803]
CDK1_9_21	KIGEGTYGVVYKG	KIGEGTYGVVYKG	CDK1_HUMAN	CDK1	P06493	1	15	Y	P06493_15	HER2	P04626	PHOSPHOSITEPLUS	0	-1	TK	EGFR				P41240	ENSG00000103653	CSK	C-terminal Src kinase [Source:HGNC Symbol;Acc:HGNC:2444]
CDK1_9_21	KIGEGTYGVVYKG	KIGEGTYGVVYKG	CDK1_HUMAN	CDK1	P06493	1	15	Y	P06493_15	Wee2	P0C1S8	UNIPROT	0	-1	Other	WEE				P09619	ENSG00000113721	PDGFRB	platelet derived growth factor receptor beta [Source:HGNC Symbol;Acc:HGNC:8804]
CDK1_9_21	KIGEGTYGVVYKG	KIGEGTYGVVYKG	CDK1_HUMAN	CDK1	P06493	1	19	Y	P06493_19	CDC2/CDK1	P06493	HPRD	0	-1	CMGC	CDK				P35968	ENSG00000128052	KDR	kinase insert domain receptor [Source:HGNC Symbol;Acc:HGNC:6307]
CDK1_9_21	KIGEGTYGVVYKG	KIGEGTYGVVYKG	CDK1_HUMAN	CDK1	P06493	1	15	Y	P06493_15	Lyn	P07948	HPRD	0	-1	TK	Src				P42679	ENSG00000007264	MATK	megakaryocyte-associated tyrosine kinase [Source:HGNC Symbol;Acc:HGNC:6906]
CDK1_9_21	KIGEGTYGVVYKG	KIGEGTYGVVYKG	CDK1_HUMAN	CDK1	P06493	1	15	Y	P06493_15	Wee1	P30291	UNIPROT	0	-1	Other	WEE				Q04912	ENSG00000164078	MST1R	macrophage stimulating 1 receptor [Source:HGNC Symbol;Acc:HGNC:7381]
CDK1_9_21	KIGEGTYGVVYKG	KIGEGTYGVVYK	CDK3_HUMAN	CDK3	Q00526	0.94	15	Y	Q00526_15	CDK3	Q00526	HPRD	0	-1	CMGC	CDK				P45985	ENSG00000065559	MAP2K4	mitogen-activated protein kinase kinase 4 [Source:HGNC Symbol;Acc:HGNC:6844]
CDK2_8_20	EKIGEGTYGVVYK	EKIGEGTYGVVYK	CDK1_HUMAN	CDK1	P06493	1	15	Y	P06493_15	Wee1	P30291	PHOSPHOSITEPLUS	0	-1	Other	WEE				P46734	ENSG00000034152	MAP2K3	mitogen-activated protein kinase kinase 3 [Source:HGNC Symbol;Acc:HGNC:6843]
CDK2_8_20	EKIGEGTYGVVYK	EKIGEGTYGVVYK	CDK1_HUMAN	CDK1	P06493	1	15	Y	P06493_15	Wee1	P30291	PHOSPHOELM	0	-1	Other	WEE				O14733	ENSG00000076984	MAP2K7	mitogen-activated protein kinase kinase 7 [Source:HGNC Symbol;Acc:HGNC:6847]
CDK2_8_20	EKIGEGTYGVVYK	EKIGEGTYGVVYK	CDK1_HUMAN	CDK1	P06493	1	15	Y	P06493_15	HER2	P04626	PHOSPHOSITEPLUS	0	-1	TK	EGFR				P36507	ENSG00000126934	MAP2K2	mitogen-activated protein kinase kinase 2 [Source:HGNC Symbol;Acc:HGNC:6842]
CDK2_8_20	EKIGEGTYGVVYK	EKIGEGTYGVVYK	CDK1_HUMAN	CDK1	P06493	1	19	Y	P06493_19	CDC2/CDK1	P06493	HPRD	0	-1	CMGC	CDK				P04049	ENSG00000132155	RAF1	Raf-1 proto-oncogene, serine/threonine kinase [Source:HGNC Symbol;Acc:HGNC:9829]
CDK2_8_20	EKIGEGTYGVVYK	EKIGEGTYGVVYK	CDK1_HUMAN	CDK1	P06493	1	15	Y	P06493_15	MYT1	Q99640	PHOSPHOSITEPLUS	0	-1	Other	WEE				P52564	ENSG00000108984	MAP2K6	mitogen-activated protein kinase kinase 6 [Source:HGNC Symbol;Acc:HGNC:6846]
CDK2_8_20	EKIGEGTYGVVYK	EKIGEGTYGTVFK	CDK5_HUMAN	CDK5	Q00535	0.81	15	Y	Q00535_15	Fyn	P06241	HPRD	0	-1	TK	Src				P28482	ENSG00000100030	MAPK1	mitogen-activated protein kinase 1 [Source:HGNC Symbol;Acc:HGNC:6871]
CDK2_8_20	EKIGEGTYGVVYK	EKIGEGTYGVVYK	CDK3_HUMAN	CDK3	Q00526	1	19	Y	Q00526_19	CDK3	Q00526	HPRD	0	-1	CMGC	CDK				P15056	ENSG00000157764	BRAF	B-Raf proto-oncogene, serine/threonine kinase [Source:HGNC Symbol;Acc:HGNC:1097]
CDK2_8_20	EKIGEGTYGVVYK	EKIGEGTYGVVYK	CDK1_HUMAN	CDK1	P06493	1	15	Y	P06493_15	MYT1	Q99640	HPRD	0	-1	Other	WEE				P27361	ENSG00000102882	MAPK3	mitogen-activated protein kinase 3 [Source:HGNC Symbol;Acc:HGNC:6877]
CDK2_8_20	EKIGEGTYGVVYK	EKIGEGTYGVVYK	CDK2_HUMAN	CDK2	P24941	1	15	Y	P24941_15	Wee1	P30291	HPRD	0	-1	Other	WEE				Q13163	ENSG00000137764	MAP2K5	mitogen-activated protein kinase kinase 5 [Source:HGNC Symbol;Acc:HGNC:6845]
CDK2_8_20	EKIGEGTYGVVYK	EKIGEGTYGVVYK	CDK1_HUMAN	CDK1	P06493	1	15	Y	P06493_15	Wee1	P30291	REACTOME	0	-1	Other	WEE				Q13153	ENSG00000149269	PAK1	p21 (RAC1) activated kinase 1 [Source:HGNC Symbol;Acc:HGNC:8590]
CDK2_8_20	EKIGEGTYGVVYK	EKIGEGTYGTVFK	CDK5_HUMAN	CDK5	Q00535	0.81	15	Y	Q00535_15	CDK5	Q00535	REACTOME	0	-1	CMGC	CDK				P04629	ENSG00000198400	NTRK1	neurotrophic receptor tyrosine kinase 1 [Source:HGNC Symbol;Acc:HGNC:8031]
CDK2_8_20	EKIGEGTYGVVYK	EKIGEGTYGVVYK	CDK1_HUMAN	CDK1	P06493	1	15	Y	P06493_15	Wee1	P30291	HPRD	0	-1	Other	WEE				Q16620	ENSG00000148053	NTRK2	neurotrophic receptor tyrosine kinase 2 [Source:HGNC Symbol;Acc:HGNC:8032]
CDK2_8_20	EKIGEGTYGVVYK	EKIGEGTYGVVYK	CDK2_HUMAN	CDK2	P24941	1	19	Y	P24941_19	CDK2	P24941	HPRD	0	-1	CMGC	CDK				Q06187	ENSG00000010671	BTK	Bruton tyrosine kinase [Source:HGNC Symbol;Acc:HGNC:1133]
CDK2_8_20	EKIGEGTYGVVYK	EKIGEGTYGVVYK	CDK2_HUMAN	CDK2	P24941	1	15	Y	P24941_15	Wee1	P30291	PHOSPHOSITEPLUS	0	-1	Other	WEE				Q9UM73	ENSG00000171094	ALK	ALK receptor tyrosine kinase [Source:HGNC Symbol;Acc:HGNC:427]
CDK2_8_20	EKIGEGTYGVVYK	EKIGEGTYGVVYK	CDK1_HUMAN	CDK1	P06493	1	15	Y	P06493_15	Lyn	P07948	HPRD	0	-1	TK	Src				P29597	ENSG00000105397	TYK2	tyrosine kinase 2 [Source:HGNC Symbol;Acc:HGNC:12440]
CDK2_8_20	EKIGEGTYGVVYK	EKIGEGTYGTVFK	CDK5_HUMAN	CDK5	Q00535	0.81	15	Y	Q00535_15	Abl	P00519	HPRD	0	-1	TK	Abl				P23458	ENSG00000162434	JAK1	Janus kinase 1 [Source:HGNC Symbol;Acc:HGNC:6190]
CDK2_8_20	EKIGEGTYGVVYK	EKIGEGTYGTVFK	CDK5_HUMAN	CDK5	Q00535	0.81	15	Y	Q00535_15	Fyn	P06241	REACTOME	0	-1	TK	Src				Q12866	ENSG00000153208	MERTK	MER proto-oncogene, tyrosine kinase [Source:HGNC Symbol;Acc:HGNC:7027]
CDK2_8_20	EKIGEGTYGVVYK	EKIGEGTYGVVYK	CDK1_HUMAN	CDK1	P06493	1	15	Y	P06493_15	Src	P12931	PHOSPHOSITEPLUS	0	-1	TK	Src
CDK2_8_20	EKIGEGTYGVVYK	EKIGEGTYGVVYK	CDK1_HUMAN	CDK1	P06493	1	15	Y	P06493_15	MYT1	Q99640	UNIPROT	0	-1	Other	WEE
CDK2_8_20	EKIGEGTYGVVYK	EKIGEGTYGTVFK	CDK5_HUMAN	CDK5	Q00535	0.81	15	Y	Q00535_15	Abl	P00519	PHOSPHOELM	0	-1	TK	Abl
CDK2_8_20	EKIGEGTYGVVYK	EKIGEGTYGVVYK	CDK1_HUMAN	CDK1	P06493	1	15	Y	P06493_15	Wee2	P0C1S8	UNIPROT	0	-1	Other	WEE
CDK2_8_20	EKIGEGTYGVVYK	EKIGEGTYGVVYK	CDK3_HUMAN	CDK3	Q00526	1	15	Y	Q00526_15	CDK3	Q00526	HPRD	0	-1	CMGC	CDK
CDK2_8_20	EKIGEGTYGVVYK	EKIGEGTYGTVFK	CDK5_HUMAN	CDK5	Q00535	0.81	15	Y	Q00535_15	Abl	P00519	UNIPROT	0	-1	TK	Abl
CDK2_8_20	EKIGEGTYGVVYK	EKIGEGTYGVVYK	CDK2_HUMAN	CDK2	P24941	1	15	Y	P24941_15	Wee1	P30291	REACTOME	0	-1	Other	WEE
CDK2_8_20	EKIGEGTYGVVYK	EKIGEGTYGTVFK	CDK5_HUMAN	CDK5	Q00535	0.81	15	Y	Q00535_15	EphA4	P54764	UNIPROT	0	-1	TK	Eph
CDK2_8_20	EKIGEGTYGVVYK	EKIGEGTYGVVYK	CDK1_HUMAN	CDK1	P06493	1	15	Y	P06493_15	Wee1	P30291	UNIPROT	0	-1	Other	WEE
CDK4_11_23	EIGVGAYGTVYKA	EIGVGAYGTVYKA	CDK4_HUMAN	CDK4	P11802	1	17	Y	P11802_17	Src	P12931	PHOSPHOSITEPLUS	0	-1	TK	Src
CDK4_11_23	EIGVGAYGTVYKA	EIGVGAYGTVYKA	CDK4_HUMAN	CDK4	P11802	1	17	Y	P11802_17	Yes	P07947	PHOSPHOSITEPLUS	0	-1	TK	Src
CDK4_11_23	EIGVGAYGTVYKA	EIGVGAYGTVYKA	CDK4_HUMAN	CDK4	P11802	1	17	Y	P11802_17	Lyn	P07948	PHOSPHOSITEPLUS	0	-1	TK	Src
CRK_214_226	GPPEPGPYAQPSV	PEPGPYAQPSV	CRK_HUMAN	CRK	P46108	0.86	221	Y	P46108_221	EGFR	P00533	HPRD	0	-1	TK	EGFR
CRK_214_226	GPPEPGPYAQPSV	PEPGPYAQPSV	CRK_HUMAN	CRK	P46108	0.86	221	Y	P46108_221	Arg	P42684	PHOSPHOSITEPLUS	0	-1	TK	Abl
CRK_214_226	GPPEPGPYAQPSV	PEPGPYAQPSV	CRK_HUMAN	CRK	P46108	0.86	221	Y	P46108_221	IGF1R	P08069	HPRD	0	-1	TK	InsR
CRK_214_226	GPPEPGPYAQPSV	PEPGPYAQPSV	CRK_HUMAN	CRK	P46108	0.86	221	Y	P46108_221	Abl	P00519	PHOSPHOELM	0	-1	TK	Abl
CRK_214_226	GPPEPGPYAQPSV	PEPGPYAQPSV	CRK_HUMAN	CRK	P46108	0.86	221	Y	P46108_221	Arg	P42684	HPRD	0	-1	TK	Abl
CRK_214_226	GPPEPGPYAQPSV	PEPGPYAQPSV	CRK_HUMAN	CRK	P46108	0.86	221	Y	P46108_221	Abl	P00519	PHOSPHOSITEPLUS	0	-1	TK	Abl
CRK_214_226	GPPEPGPYAQPSV	PEPGPYAQPSV	CRK_HUMAN	CRK	P46108	0.86	221	Y	P46108_221	Abl	P00519	HPRD	0	-1	TK	Abl
CTNB1_79_91	VADIDGQYAMTRA	VADIDGQYAMTRA	CTNB1_HUMAN	CTNB1	P35222	1	86	Y	P35222_86	JAK3	P52333	PHOSPHOSITEPLUS	0	-1	TK	JakA
CTNB1_79_91	VADIDGQYAMTRA	VADIDGQYAMTRA	CTNB1_HUMAN	CTNB1	P35222	1	86	Y	P35222_86	Src	P12931	PHOSPHOELM	0	-1	TK	Src
CTNB1_79_91	VADIDGQYAMTRA	VADIDGQYAMTRA	CTNB1_HUMAN	CTNB1	P35222	1	86	Y	P35222_86	Abl	P00519	PHOSPHOSITEPLUS	0	-1	TK	Abl
CTNB1_79_91	VADIDGQYAMTRA	VADIDGQYAMTRA	CTNB1_HUMAN	CTNB1	P35222	1	86	Y	P35222_86	Src	P12931	HPRD	0	-1	TK	Src
DYR1A_312_324	CQLGQRIYQYIQS	CQLGQRIYQYIQS	DYR1B_HUMAN	DYR1B	Q9Y463	1	271	Y	Q9Y463_271	DYRK1B	Q9Y463	HPRD	0	-1	CMGC	DYRK
DYR1A_312_324	CQLGQRIYQYIQS	CQLGQRIYQYIQS	DYR1B_HUMAN	DYR1B	Q9Y463	1	271	Y	Q9Y463_271	DYRK1B	Q9Y463	PHOSPHOSITEPLUS	0	-1	CMGC	DYRK
DYR1A_312_324	CQLGQRIYQYIQS	CQLGQRIYQYIQS	DYR1B_HUMAN	DYR1B	Q9Y463	1	273	Y	Q9Y463_273	DYRK1B	Q9Y463	PHOSPHOSITEPLUS	0	-1	CMGC	DYRK
DYR1A_312_324	CQLGQRIYQYIQS	CQLGQRIYQYIQS	DYR1B_HUMAN	DYR1B	Q9Y463	1	273	Y	Q9Y463_273	DYRK1B	Q9Y463	HPRD	0	-1	CMGC	DYRK
DYR1A_312_324	CQLGQRIYQYIQS	CQLGQRIYQYIQS	DYR1B_HUMAN	DYR1B	Q9Y463	1	271	Y	Q9Y463_271	DYRK1B	Q9Y463	PHOSPHOELM	0	-1	CMGC	DYRK
DYR1A_312_324	CQLGQRIYQYIQS	CQLGQRIYQYIQS	DYR1B_HUMAN	DYR1B	Q9Y463	1	273	Y	Q9Y463_273	DYRK1B	Q9Y463	PHOSPHOELM	0	-1	CMGC	DYRK
EGFR_1190_1202	STAENAEYLRVAP	STAENAEYLRVAP	EGFR_HUMAN	EGFR	P00533	1	1197	Y	P00533_1197	EGFR	P00533	HPRD	0	-1	TK	EGFR
EGFR_1190_1202	STAENAEYLRVAP	STAENAEYLRVAP	EGFR_HUMAN	EGFR	P00533	1	1197	Y	P00533_1197	Abl	P00519	PHOSPHOSITEPLUS	0	-1	TK	Abl
EGFR_1190_1202	STAENAEYLRVAP	STAENAEYLRVAP	EGFR_HUMAN	EGFR	P00533	1	1197	Y	P00533_1197	EGFR	P00533	PHOSPHOSITEPLUS	0	-1	TK	EGFR
EGFR_1190_1202	STAENAEYLRVAP	STAENAEYLRVAP	EGFR_HUMAN	EGFR	P00533	1	1197	Y	P00533_1197	EGFR	P00533	PHOSPHOELM	0	-1	TK	EGFR
ENOG_37_49	SGASTGIYEALEL	SGASTGIYEALEL	ENOA_HUMAN	ENOA	P06733	1	44	Y	P06733_44	Src	P12931	PHOSPHOELM	0	-1	TK	Src
EPHA2_765_777	EDDPEATYTTSGG	EDDPEATYTTSGG	EPHA2_HUMAN	EPHA2	P29317	1	772	Y	P29317_772	EphA2	P29317	PHOSPHOSITEPLUS	0	-1	TK	Eph
EPHA2_765_777	EDDPEATYTTSGG	EDDPEAAYTTRGG	EPHA3_HUMAN	EPHA3	P29320	0.82	779	Y	P29320_779	EphA3	P29320	PHOSPHOELM	0	-1	TK	Eph
EPHA2_765_777	EDDPEATYTTSGG	EDDPEAAYTTRGG	EPHA3_HUMAN	EPHA3	P29320	0.82	779	Y	P29320_779	EphA3	P29320	HPRD	0	-1	TK	Eph
EPHA2_765_777	EDDPEATYTTSGG	EDDPEAAYTTRGG	EPHA4_HUMAN	EPHA4	P54764	0.82	779	Y	P54764_779	EphA4	P54764	PHOSPHOSITEPLUS	0	-1	TK	Eph
EPOR_361_373	SEHAQDTYLVLDK	SEHAQDTYLVLDK	EPOR_HUMAN	EPOR	P19235	1	368	Y	P19235_368	Lyn	P07948	REACTOME	0	-1	TK	Src
EPOR_361_373	SEHAQDTYLVLDK	SEHAQDTYLVLDK	EPOR_HUMAN	EPOR	P19235	1	368	Y	P19235_368	Lyn	P07948	PHOSPHOELM	0	-1	TK	Src
EPOR_361_373	SEHAQDTYLVLDK	SEHAQDTYLVLDK	EPOR_HUMAN	EPOR	P19235	1	368	Y	P19235_368	JAK2	O60674	PHOSPHOELM	0	-1	TK	JakA
EPOR_361_373	SEHAQDTYLVLDK	SEHAQDTYLVLDK	EPOR_HUMAN	EPOR	P19235	1	368	Y	P19235_368	JAK2	O60674	HPRD	0	-1	TK	JakA
ERBB2_870_882	LDIDETEYHADGG	LDIDETEYHADGG	ERBB2_HUMAN	ERBB2	P04626	1	877	Y	P04626_877	Yes	P07947	PHOSPHOSITEPLUS	0	-1	TK	Src
ERBB2_870_882	LDIDETEYHADGG	LDIDETEYHADGG	ERBB2_HUMAN	ERBB2	P04626	1	877	Y	P04626_877	HER2	P04626	PHOSPHOSITEPLUS	0	-1	TK	EGFR
ERBB2_870_882	LDIDETEYHADGG	LDIDETEYHADGG	ERBB2_HUMAN	ERBB2	P04626	1	877	Y	P04626_877	Fyn	P06241	PHOSPHOSITEPLUS	0	-1	TK	Src
ERBB2_870_882	LDIDETEYHADGG	LDIDETEYHADGG	ERBB2_HUMAN	ERBB2	P04626	1	877	Y	P04626_877	Src	P12931	PHOSPHOSITEPLUS	0	-1	TK	Src
FAK1_569_581	RYMEDSTYYKASK	RYMEDSTYYKASK	FAK1_HUMAN	FAK1	Q05397	1	577	Y	Q05397_577	Etk/BMX	P51813	PHOSPHOSITEPLUS	0	-1	TK	Tec
FAK1_569_581	RYMEDSTYYKASK	RYMEDSTYYKASK	FAK1_HUMAN	FAK1	Q05397	1	576	Y	Q05397_576	FAK1	Q05397	PHOSPHOELM	0	-1	TK	Fak
FAK1_569_581	RYMEDSTYYKASK	RYMEDSTYYKASK	FAK1_HUMAN	FAK1	Q05397	1	577	Y	Q05397_577	FAK1	Q05397	PHOSPHOSITEPLUS	0	-1	TK	Fak
FAK1_569_581	RYMEDSTYYKASK	RYMEDSTYYKASK	FAK1_HUMAN	FAK1	Q05397	1	577	Y	Q05397_577	InSR	P06213	HPRD	0	-1	TK	InsR
FAK1_569_581	RYMEDSTYYKASK	RYMEDSTYYKASK	FAK1_HUMAN	FAK1	Q05397	1	576	Y	Q05397_576	Fgr	P09769	PHOSPHOSITEPLUS	0	-1	TK	Src
FAK1_569_581	RYMEDSTYYKASK	RYMEDSTYYKASK	FAK1_HUMAN	FAK1	Q05397	1	577	Y	Q05397_577	Met	P08581	PHOSPHOSITEPLUS	0	-1	TK	Met
FAK1_569_581	RYMEDSTYYKASK	RYMEDSTYYKASK	FAK1_HUMAN	FAK1	Q05397	1	576	Y	Q05397_576	InSR	P06213	HPRD	0	-1	TK	InsR
FAK1_569_581	RYMEDSTYYKASK	RYMEDSTYYKASK	FAK1_HUMAN	FAK1	Q05397	1	576	Y	Q05397_576	Ret	P07949	PHOSPHOSITEPLUS	0	-1	TK	Ret
FAK1_569_581	RYMEDSTYYKASK	RYMEDSTYYKASK	FAK1_HUMAN	FAK1	Q05397	1	577	Y	Q05397_577	FAK1	Q05397	PHOSPHOELM	0	-1	TK	Fak
FAK1_569_581	RYMEDSTYYKASK	RYMEDSTYYKASK	FAK1_HUMAN	FAK1	Q05397	1	576	Y	Q05397_576	Etk/BMX	P51813	PHOSPHOSITEPLUS	0	-1	TK	Tec
FAK1_569_581	RYMEDSTYYKASK	RYMEDSTYYKASK	FAK1_HUMAN	FAK1	Q05397	1	576	Y	Q05397_576	Met	P08581	PHOSPHOSITEPLUS	0	-1	TK	Met
FAK1_569_581	RYMEDSTYYKASK	RYMEDSTYYKASK	FAK1_HUMAN	FAK1	Q05397	1	577	Y	Q05397_577	Src	P12931	HPRD	0	-1	TK	Src
FAK1_569_581	RYMEDSTYYKASK	RYMEDSTYYKASK	FAK1_HUMAN	FAK1	Q05397	1	576	Y	Q05397_576	FAK1	Q05397	REACTOME	0	-1	TK	Fak
FAK1_569_581	RYMEDSTYYKASK	RYMEDSTYYKASK	FAK1_HUMAN	FAK1	Q05397	1	577	Y	Q05397_577	Ret	P07949	PHOSPHOSITEPLUS	0	-1	TK	Ret
FAK1_569_581	RYMEDSTYYKASK	RYMEDSTYYKASK	FAK1_HUMAN	FAK1	Q05397	1	576	Y	Q05397_576	Ret	P07949	UNIPROT	0	-1	TK	Ret
FAK1_569_581	RYMEDSTYYKASK	RYMEDSTYYKASK	FAK1_HUMAN	FAK1	Q05397	1	577	Y	Q05397_577	FAK1	Q05397	REACTOME	0	-1	TK	Fak
FAK1_569_581	RYMEDSTYYKASK	RYMEDSTYYKASK	FAK1_HUMAN	FAK1	Q05397	1	576	Y	Q05397_576	Src	P12931	PHOSPHOSITEPLUS	0	-1	TK	Src
FAK1_569_581	RYMEDSTYYKASK	RYMEDSTYYKASK	FAK1_HUMAN	FAK1	Q05397	1	576	Y	Q05397_576	FAK1	Q05397	PHOSPHOSITEPLUS	0	-1	TK	Fak
FAK1_569_581	RYMEDSTYYKASK	RYMEDSTYYKASK	FAK1_HUMAN	FAK1	Q05397	1	577	Y	Q05397_577	Ret	P07949	HPRD	0	-1	TK	Ret
FAK1_569_581	RYMEDSTYYKASK	RYMEDSTYYKASK	FAK1_HUMAN	FAK1	Q05397	1	576	Y	Q05397_576	Ret	P07949	HPRD	0	-1	TK	Ret
FAK1_569_581	RYMEDSTYYKASK	RYMEDSTYYKASK	FAK1_HUMAN	FAK1	Q05397	1	576	Y	Q05397_576	Src	P12931	HPRD	0	-1	TK	Src
FAK1_569_581	RYMEDSTYYKASK	RYMEDSTYYKASK	FAK1_HUMAN	FAK1	Q05397	1	577	Y	Q05397_577	Src	P12931	PHOSPHOSITEPLUS	0	-1	TK	Src
FAK1_569_581	RYMEDSTYYKASK	RYMEDSTYYKASK	FAK1_HUMAN	FAK1	Q05397	1	577	Y	Q05397_577	Ret	P07949	UNIPROT	0	-1	TK	Ret
FAK2_572_584	RYIEDEDYYKASV	RYIEDEDYYKASV	FAK2_HUMAN	FAK2	Q14289	1	579	Y	Q14289_579	FAK2	Q14289	HPRD	0	-1	TK	Fak
FAK2_572_584	RYIEDEDYYKASV	RYIEDEDYYKASV	FAK2_HUMAN	FAK2	Q14289	1	580	Y	Q14289_580	Fyn	P06241	UNIPROT	0	-1	TK	Src
FAK2_572_584	RYIEDEDYYKASV	RYIEDEDYYKASV	FAK2_HUMAN	FAK2	Q14289	1	580	Y	Q14289_580	Src	P12931	UNIPROT	0	-1	TK	Src
FAK2_572_584	RYIEDEDYYKASV	RYIEDEDYYKASV	FAK2_HUMAN	FAK2	Q14289	1	580	Y	Q14289_580	FAK2	Q14289	HPRD	0	-1	TK	Fak
FER_707_719	RQEDGGVYSSSGL	RQEDGGVYSSSGL	FER_HUMAN	FER	P16591	1	714	Y	P16591_714	Fer	P16591	HPRD	0	-1	TK	Fer
FER_707_719	RQEDGGVYSSSGL	RQEDGGVYSSSGL	FER_HUMAN	FER	P16591	1	714	Y	P16591_714	Fer	P16591	PHOSPHOSITEPLUS	0	-1	TK	Fer
FER_707_719	RQEDGGVYSSSGL	RQEDGGVYSSSGL	FER_HUMAN	FER	P16591	1	714	Y	P16591_714	Src	P12931	PHOSPHOSITEPLUS	0	-1	TK	Src
FES_706_718	REEADGVYAASGG	REEADGVYAASGG	FES_HUMAN	FES	P07332	1	713	Y	P07332_713	Fes	P07332	PHOSPHOSITEPLUS	0	-1	TK	Fer
FES_706_718	REEADGVYAASGG	REEADGVYAASGG	FES_HUMAN	FES	P07332	1	713	Y	P07332_713	Fes	P07332	PHOSPHOELM	0	-1	TK	Fer
FES_706_718	REEADGVYAASGG	REEADGVYAASGG	FES_HUMAN	FES	P07332	1	713	Y	P07332_713	Fes	P07332	HPRD	0	-1	TK	Fer
FGFR1_761_773	TSNQEYLDLSMPL	TSNQEYLDLSMPL	FGFR1_HUMAN	FGFR1	P11362	1	766	Y	P11362_766	FGFR1	P11362	PHOSPHOSITEPLUS	0	-1	TK	FGFR
FGFR1_761_773	TSNQEYLDLSMPL	TSNQEYLDLSMPL	FGFR1_HUMAN	FGFR1	P11362	1	766	Y	P11362_766	FGFR1	P11362	PHOSPHOELM	0	-1	TK	FGFR
FGFR2_762_774	TLTTNEEYLDLSQ	TLTTNEEYLDLSQ	FGFR2_HUMAN	FGFR2	P21802	1	769	Y	P21802_769	FGFR2	P21802	PHOSPHOSITEPLUS	0	-1	TK	FGFR
FGFR3_753_765	TVTSTDEYLDLSA	TVTSTDEYLDLSA	FGFR3_HUMAN	FGFR3	P22607	1	760	Y	P22607_760	FGFR3	P22607	HPRD	0	-1	TK	FGFR
FGFR3_753_765	TVTSTDEYLDLSA	TVTSTDEYLDLSA	FGFR3_HUMAN	FGFR3	P22607	1	760	Y	P22607_760	FGFR3	P22607	PHOSPHOELM	0	-1	TK	FGFR
GAB2_638_648	DEKVDYVQVDK	DEKVDYVQVDK	GAB2_HUMAN	GAB2	Q9UQC2	1	643	Y	Q9UQC2_643	JAK2	O60674	PHOSPHOSITEPLUS	0	-1	TK	JakA
GSK3B_210_222_C218S	GEPNVSYISSRYY	GEPNVSYICSRYY	GSK3A_HUMAN	GSK3A	P49840	0.91	279	Y	P49840_279	GSK3[alpha]	P49840	HPRD	0	-1	CMGC	GSK
GSK3B_210_222_C218S	GEPNVSYISSRYY	GEPNVSYICSRYY	GSK3B_HUMAN	GSK3B	P49841	0.91	216	Y	P49841_216	MEK1/MAP2K1	Q02750	PHOSPHOELM	0	-1	STE	STE7
GSK3B_210_222_C218S	GEPNVSYISSRYY	GEPNVSYICSRYY	GSK3A_HUMAN	GSK3A	P49840	0.91	279	Y	P49840_279	GSK3[alpha]	P49840	PHOSPHOSITEPLUS	0	-1	CMGC	GSK
GSK3B_210_222_C218S	GEPNVSYISSRYY	GEPNVSYICSRYY	GSK3B_HUMAN	GSK3B	P49841	0.91	216	Y	P49841_216	SGK1	O00141	PHOSPHOSITEPLUS	0	-1	AGC	SGK
GSK3B_210_222_C218S	GEPNVSYISSRYY	GEPNVSYICSRYY	GSK3B_HUMAN	GSK3B	P49841	0.91	216	Y	P49841_216	MEK1/MAP2K1	Q02750	PHOSPHOSITEPLUS	0	-1	STE	STE7
GSK3B_210_222_C218S	GEPNVSYISSRYY	GEPNVSYICSRYY	GSK3B_HUMAN	GSK3B	P49841	0.91	216	Y	P49841_216	Src	P12931	PHOSPHOSITEPLUS	0	-1	TK	Src
GSK3B_210_222_C218S	GEPNVSYISSRYY	GEPNVSYICSRYY	GSK3B_HUMAN	GSK3B	P49841	0.91	216	Y	P49841_216	GSK3[beta]	P49841	PHOSPHOSITEPLUS	0	-1	CMGC	GSK
HAVR2_257_267	GIRSEENIYTI	GIRSEENIYTI	HAVR2_HUMAN	HAVR2	Q8TDQ0	1	265	Y	Q8TDQ0_265	ITK	Q08881	PHOSPHOSITEPLUS	0	-1	TK	Tec
INSR_992_1004	YASSNPEYLSASD	YASSNPEYLSASD	INSR_HUMAN	INSR	P06213	1	999	Y	P06213_999	InSR	P06213	REACTOME	0	-1	TK	InsR
INSR_992_1004	YASSNPEYLSASD	YASSNPEYLSASD	INSR_HUMAN	INSR	P06213	1	999	Y	P06213_999	InSR	P06213	PHOSPHOSITEPLUS	0	-1	TK	InsR
INSR_992_1004	YASSNPEYLSASD	YASSNPEYLSASD	INSR_HUMAN	INSR	P06213	1	992	Y	P06213_992	InSR	P06213	HPRD	0	-1	TK	InsR
INSR_992_1004	YASSNPEYLSASD	YASSNPEYLSASD	INSR_HUMAN	INSR	P06213	1	999	Y	P06213_999	InSR	P06213	HPRD	0	-1	TK	InsR
INSR_992_1004	YASSNPEYLSASD	YASSNPEYLSASD	INSR_HUMAN	INSR	P06213	1	992	Y	P06213_992	InSR	P06213	PHOSPHOSITEPLUS	0	-1	TK	InsR
INSR_992_1004	YASSNPEYLSASD	YASSNPEYLSASD	INSR_HUMAN	INSR	P06213	1	999	Y	P06213_999	InSR	P06213	PHOSPHOELM	0	-1	TK	InsR
INSR_992_1004	YASSNPEYLSASD	YASSNPEYLSASD	INSR_HUMAN	INSR	P06213	1	992	Y	P06213_992	InSR	P06213	PHOSPHOELM	0	-1	TK	InsR
IRS1_890_902	PKSPGEYVNIEFG	PKSPGEYVNIEFG	IRS1_HUMAN	IRS1	P35568	1	896	Y	P35568_896	IGF1R	P08069	PHOSPHOSITEPLUS	0	-1	TK	InsR
IRS1_890_902	PKSPGEYVNIEFG	PKSPGEYVNIEFG	IRS1_HUMAN	IRS1	P35568	1	896	Y	P35568_896	Met	P08581	PHOSPHOSITEPLUS	0	-1	TK	Met
IRS1_890_902	PKSPGEYVNIEFG	PKSPGEYVNIEFG	IRS1_HUMAN	IRS1	P35568	1	896	Y	P35568_896	InSR	P06213	PHOSPHOSITEPLUS	0	-1	TK	InsR
IRS1_890_902	PKSPGEYVNIEFG	PKSPGEYVNIEFG	IRS1_HUMAN	IRS1	P35568	1	896	Y	P35568_896	IGF1R	P08069	REACTOME	0	-1	TK	InsR
IRS1_890_902	PKSPGEYVNIEFG	PKSPGEYVNIEFG	IRS1_HUMAN	IRS1	P35568	1	896	Y	P35568_896	IGF1R	P08069	HPRD	0	-1	TK	InsR
IRS2_626_638	HPYPEDYGDIEIG	HPYPEDYGDIEIG	IRS2_HUMAN	IRS2	Q9Y4H2	1	632	Y	Q9Y4H2_632	InSR	P06213	HPRD	0	-1	TK	InsR
IRS2_626_638	HPYPEDYGDIEIG	HPYPEDYGDIEIG	IRS2_HUMAN	IRS2	Q9Y4H2	1	628	Y	Q9Y4H2_628	InSR	P06213	HPRD	0	-1	TK	InsR
JAK1_1027_1039	AIETDKEYYTVKD	AIETDKEYYTVKD	JAK1_HUMAN	JAK1	P23458	1	1035	Y	P23458_1035	JAK3	P52333	HPRD	0	-1	TK	JakA
JAK1_1027_1039	AIETDKEYYTVKD	AIETDKEYYTVKD	JAK1_HUMAN	JAK1	P23458	1	1034	Y	P23458_1034	JAK3	P52333	PHOSPHOSITEPLUS	0	-1	TK	JakA
JAK1_1027_1039	AIETDKEYYTVKD	AIETDKEYYTVKD	JAK1_HUMAN	JAK1	P23458	1	1035	Y	P23458_1035	JAK3	P52333	PHOSPHOSITEPLUS	0	-1	TK	JakA
JAK1_1027_1039	AIETDKEYYTVKD	AIETDKEYYTVKD	JAK1_HUMAN	JAK1	P23458	1	1034	Y	P23458_1034	JAK3	P52333	HPRD	0	-1	TK	JakA
JAK2_563_577	VRREVGDYGQLHETE	VRREVGDYGQLHETE	JAK2_HUMAN	JAK2	O60674	1	570	Y	O60674_570	JAK2	O60674	REACTOME	0	-1	TK	JakA
JAK2_563_577	VRREVGDYGQLHETE	VRREVGDYGQLHETE	JAK2_HUMAN	JAK2	O60674	1	570	Y	O60674_570	JAK2	O60674	HPRD	0	-1	TK	JakA
JAK2_563_577	VRREVGDYGQLHETE	VRREVGDYGQLHETE	JAK2_HUMAN	JAK2	O60674	1	570	Y	O60674_570	JAK2	O60674	PHOSPHOSITEPLUS	0	-1	TK	JakA
JAK3_974_986	LPLDKDYYVVREP	LPLDKDYYVVREP	JAK3_HUMAN	JAK3	P52333	1	981	Y	P52333_981	JAK3	P52333	PHOSPHOSITEPLUS	0	-1	TK	JakA
JAK3_974_986	LPLDKDYYVVREP	LPLDKDYYVVREP	JAK3_HUMAN	JAK3	P52333	1	980	Y	P52333_980	JAK3	P52333	HPRD	0	-1	TK	JakA
JAK3_974_986	LPLDKDYYVVREP	LPLDKDYYVVREP	JAK3_HUMAN	JAK3	P52333	1	980	Y	P52333_980	JAK3	P52333	PHOSPHOSITEPLUS	0	-1	TK	JakA
JAK3_974_986	LPLDKDYYVVREP	LPLDKDYYVVREP	JAK3_HUMAN	JAK3	P52333	1	981	Y	P52333_981	JAK3	P52333	HPRD	0	-1	TK	JakA
JAK3_974_986	LPLDKDYYVVREP	LPLDKDYYVVREP	JAK3_HUMAN	JAK3	P52333	1	981	Y	P52333_981	JAK3	P52333	PHOSPHOELM	0	-1	TK	JakA
JAK3_974_986	LPLDKDYYVVREP	LPLDKDYYVVREP	JAK3_HUMAN	JAK3	P52333	1	980	Y	P52333_980	JAK3	P52333	PHOSPHOELM	0	-1	TK	JakA
KIT_930_942_C942S	ESTNHIYSNLANS	ESTNHIYSNLAN	KIT_HUMAN	KIT	P10721	0.94	936	Y	P10721_936	Kit	P10721	HPRD	0	-1	TK	PDGFR
KIT_930_942_C942S	ESTNHIYSNLANS	ESTNHIYSNLAN	KIT_HUMAN	KIT	P10721	0.94	936	Y	P10721_936	Kit	P10721	PHOSPHOELM	0	-1	TK	PDGFR
KIT_930_942_C942S	ESTNHIYSNLANS	ESTNHIYSNLAN	KIT_HUMAN	KIT	P10721	0.94	936	Y	P10721_936	Kit	P10721	REACTOME	0	-1	TK	PDGFR
KIT_930_942_C942S	ESTNHIYSNLANS	ESTNHIYSNLAN	KIT_HUMAN	KIT	P10721	0.94	936	Y	P10721_936	Kit	P10721	PHOSPHOSITEPLUS	0	-1	TK	PDGFR
KSYK_518_530	ALRADENYYKAQT	ALRADENYYKAQT	KSYK_HUMAN	KSYK	P43405	1	525	Y	P43405_525	Syk	P43405	HPRD	0	-1	TK	Syk
KSYK_518_530	ALRADENYYKAQT	ALRADENYYKAQT	KSYK_HUMAN	KSYK	P43405	1	525	Y	P43405_525	Syk	P43405	PHOSPHOSITEPLUS	0	-1	TK	Syk
KSYK_518_530	ALRADENYYKAQT	ALRADENYYKAQT	KSYK_HUMAN	KSYK	P43405	1	526	Y	P43405_526	Syk	P43405	HPRD	0	-1	TK	Syk
KSYK_518_530	ALRADENYYKAQT	ALRADENYYKAQT	KSYK_HUMAN	KSYK	P43405	1	526	Y	P43405_526	Syk	P43405	PHOSPHOELM	0	-1	TK	Syk
KSYK_518_530	ALRADENYYKAQT	ALRADENYYKAQT	KSYK_HUMAN	KSYK	P43405	1	525	Y	P43405_525	Syk	P43405	REACTOME	0	-1	TK	Syk
KSYK_518_530	ALRADENYYKAQT	ALRADENYYKAQT	KSYK_HUMAN	KSYK	P43405	1	526	Y	P43405_526	Lyn	P07948	PHOSPHOSITEPLUS	0	-1	TK	Src
KSYK_518_530	ALRADENYYKAQT	ALRADENYYKAQT	KSYK_HUMAN	KSYK	P43405	1	525	Y	P43405_525	Lyn	P07948	PHOSPHOSITEPLUS	0	-1	TK	Src
KSYK_518_530	ALRADENYYKAQT	ALRADENYYKAQT	KSYK_HUMAN	KSYK	P43405	1	525	Y	P43405_525	Syk	P43405	PHOSPHOELM	0	-1	TK	Syk
KSYK_518_530	ALRADENYYKAQT	ALRADENYYKAQT	KSYK_HUMAN	KSYK	P43405	1	526	Y	P43405_526	Syk	P43405	REACTOME	0	-1	TK	Syk
KSYK_518_530	ALRADENYYKAQT	ALRADENYYKAQT	KSYK_HUMAN	KSYK	P43405	1	526	Y	P43405_526	Syk	P43405	PHOSPHOSITEPLUS	0	-1	TK	Syk
LAT_194_206	MESIDDYVNVPES	MESIDDYVNVPES	LAT_HUMAN	LAT	O43561	1	200	Y	O43561_200	ZAP70	P43403	HPRD	0	-1	TK	Syk
LAT_194_206	MESIDDYVNVPES	MESIDDYVNVPES	LAT_HUMAN	LAT	O43561	1	200	Y	O43561_200	Lck	P06239	REACTOME	0	-1	TK	Src
LCK_387_399	RLIEDNEYTAREG	RVIEDNEYTAREG	HCK_HUMAN	HCK	P08631	0.91	411	Y	P08631_411	HCK	P08631	PHOSPHOSITEPLUS	0	-1	TK	Src
LCK_387_399	RLIEDNEYTAREG	RVIEDNEYTAREG	HCK_HUMAN	HCK	P08631	0.91	411	Y	P08631_411	Axl	P30530	PHOSPHOSITEPLUS	0	-1	TK	Axl
LCK_387_399	RLIEDNEYTAREG	RLIEDNEYTARQG	SRC_HUMAN	SRC	P12931	0.93	419	Y	P12931_419	CHK1	O14757	PHOSPHOSITEPLUS	0	-1	CAMK	CAMKL
LCK_387_399	RLIEDNEYTAREG	RLIEDNEYTARQG	FYN_HUMAN	FYN	P06241	0.93	420	Y	P06241_420	Fyn	P06241	HPRD	0	-1	TK	Src
LCK_387_399	RLIEDNEYTAREG	RVIEDNEYTAREG	HCK_HUMAN	HCK	P08631	0.91	411	Y	P08631_411	HCK	P08631	PHOSPHOELM	0	-1	TK	Src
LCK_387_399	RLIEDNEYTAREG	RVIEDNEYTAREG	HCK_HUMAN	HCK	P08631	0.91	411	Y	P08631_411	CHK1	O14757	PHOSPHOSITEPLUS	0	-1	CAMK	CAMKL
LCK_387_399	RLIEDNEYTAREG	RLIEDNEYTARQG	FYN_HUMAN	FYN	P06241	0.93	420	Y	P06241_420	Axl	P30530	PHOSPHOSITEPLUS	0	-1	TK	Axl
LCK_387_399	RLIEDNEYTAREG	RLIEDNEYTARQG	SRC_HUMAN	SRC	P12931	0.93	419	Y	P12931_419	PKA[alpha]	P17612	PHOSPHOSITEPLUS	0	-1	AGC	PKA
LCK_387_399	RLIEDNEYTAREG	RVIEDNEYTAREG	HCK_HUMAN	HCK	P08631	0.91	411	Y	P08631_411	HCK	P08631	HPRD	0	-1	TK	Src
LCK_387_399	RLIEDNEYTAREG	RLIEDNEYTARQG	FYN_HUMAN	FYN	P06241	0.93	420	Y	P06241_420	Fyn	P06241	PHOSPHOSITEPLUS	0	-1	TK	Src
LCK_387_399	RLIEDNEYTAREG	RLIEDNEYTARQG	SRC_HUMAN	SRC	P12931	0.93	419	Y	P12931_419	Src	P12931	PHOSPHOSITEPLUS	0	-1	TK	Src
LCK_387_399	RLIEDNEYTAREG	RLIEDNEYTARQG	FYN_HUMAN	FYN	P06241	0.93	420	Y	P06241_420	Fyn	P06241	REACTOME	0	-1	TK	Src
LCK_387_399	RLIEDNEYTAREG	RLIEDNEYTARQG	SRC_HUMAN	SRC	P12931	0.93	419	Y	P12931_419	EphB2	P29323	PHOSPHOSITEPLUS	0	-1	TK	Eph
LCK_387_399	RLIEDNEYTAREG	RLIEDNEYTARQG	FYN_HUMAN	FYN	P06241	0.93	420	Y	P06241_420	Fyn	P06241	PHOSPHOELM	0	-1	TK	Src
LCK_387_399	RLIEDNEYTAREG	RLIEDNEYTARQG	SRC_HUMAN	SRC	P12931	0.93	419	Y	P12931_419	Src	P12931	REACTOME	0	-1	TK	Src
LCK_387_399	RLIEDNEYTAREG	RLIEDNEYTARQG	SRC_HUMAN	SRC	P12931	0.93	419	Y	P12931_419	Src	P12931	HPRD	0	-1	TK	Src
LCK_387_399	RLIEDNEYTAREG	RLIEDNEYTAREG	LCK_HUMAN	LCK	P06239	1	394	Y	P06239_394	Lck	P06239	HPRD	0	-1	TK	Src
LCK_387_399	RLIEDNEYTAREG	RLIEDNEYTAREG	LCK_HUMAN	LCK	P06239	1	394	Y	P06239_394	Lck	P06239	PHOSPHOSITEPLUS	0	-1	TK	Src
LCK_387_399	RLIEDNEYTAREG	RLIEDNEYTARQG	SRC_HUMAN	SRC	P12931	0.93	419	Y	P12931_419	PDGFR[alpha]	P16234	PHOSPHOSITEPLUS	0	-1	TK	PDGFR
LCK_387_399	RLIEDNEYTAREG	RVIEDNEYTAREG	HCK_HUMAN	HCK	P08631	0.91	411	Y	P08631_411	CSK	P41240	PHOSPHOSITEPLUS	0	-1	TK	Csk
LCK_387_399	RLIEDNEYTAREG	RVIEDNEYTAREG	LYN_HUMAN	LYN	P07948	0.91	397	Y	P07948_397	Lyn	P07948	HPRD	0	-1	TK	Src
LCK_387_399	RLIEDNEYTAREG	RVIEDNEYTAREG	LYN_HUMAN	LYN	P07948	0.91	397	Y	P07948_397	Axl	P30530	PHOSPHOSITEPLUS	0	-1	TK	Axl
LCK_387_399	RLIEDNEYTAREG	RLIEDNEYTARQG	YES_HUMAN	YES	P07947	0.93	426	Y	P07947_426	Yes	P07947	PHOSPHOELM	0	-1	TK	Src
LCK_387_399	RLIEDNEYTAREG	RLIEDNEYTARQG	SRC_HUMAN	SRC	P12931	0.93	419	Y	P12931_419	CSK	P41240	PHOSPHOSITEPLUS	0	-1	TK	Csk
LCK_387_399	RLIEDNEYTAREG	RLIEDNEYTARQG	SRC_HUMAN	SRC	P12931	0.93	419	Y	P12931_419	Src	P12931	PHOSPHOELM	0	-1	TK	Src
LCK_387_399	RLIEDNEYTAREG	RLIEDNEYTARQG	SRC_HUMAN	SRC	P12931	0.93	419	Y	P12931_419	GSK3[beta]	P49841	PHOSPHOSITEPLUS	0	-1	CMGC	GSK
LCK_387_399	RLIEDNEYTAREG	RLIEDNEYTARQG	YES_HUMAN	YES	P07947	0.93	426	Y	P07947_426	Axl	P30530	PHOSPHOSITEPLUS	0	-1	TK	Axl
LCK_387_399	RLIEDNEYTAREG	RLIEDNEYTAREG	LCK_HUMAN	LCK	P06239	1	394	Y	P06239_394	Axl	P30530	PHOSPHOSITEPLUS	0	-1	TK	Axl
LCK_387_399	RLIEDNEYTAREG	RLIEDNEYTARQG	SRC_HUMAN	SRC	P12931	0.93	419	Y	P12931_419	PDGFR[beta]	P09619	PHOSPHOSITEPLUS	0	-1	TK	PDGFR
LCK_387_399	RLIEDNEYTAREG	RLIEDNEYTARQG	FYN_HUMAN	FYN	P06241	0.93	420	Y	P06241_420	KDR	P35968	REACTOME	0	-1	TK	VEGFR
LCK_387_399	RLIEDNEYTAREG	RVIEDNEYTAREG	LYN_HUMAN	LYN	P07948	0.91	397	Y	P07948_397	Lyn	P07948	PHOSPHOSITEPLUS	0	-1	TK	Src
LCK_387_399	RLIEDNEYTAREG	RLIEDNEYTAREG	LCK_HUMAN	LCK	P06239	1	394	Y	P06239_394	Lck	P06239	PHOSPHOELM	0	-1	TK	Src
LCK_387_399	RLIEDNEYTAREG	RLIEDNEYTARQG	YES_HUMAN	YES	P07947	0.93	426	Y	P07947_426	EphA2	P29317	PHOSPHOSITEPLUS	0	-1	TK	Eph
LCK_387_399	RLIEDNEYTAREG	RVIEDNEYTAREG	LYN_HUMAN	LYN	P07948	0.91	397	Y	P07948_397	Lyn	P07948	PHOSPHOELM	0	-1	TK	Src
LCK_387_399	RLIEDNEYTAREG	RLIEDNEYTARQG	SRC_HUMAN	SRC	P12931	0.93	419	Y	P12931_419	Axl	P30530	PHOSPHOSITEPLUS	0	-1	TK	Axl
LCK_387_399	RLIEDNEYTAREG	RLIEDNEYTAREG	LCK_HUMAN	LCK	P06239	1	394	Y	P06239_394	Lck	P06239	REACTOME	0	-1	TK	Src
LCK_387_399	RLIEDNEYTAREG	RLIEDNEYTARQG	YES_HUMAN	YES	P07947	0.93	426	Y	P07947_426	Yes	P07947	HPRD	0	-1	TK	Src
LYN_501_512	YTATEGQYQQQP	YTATEGQYQQQP	LYN_HUMAN	LYN	P07948	1	508	Y	P07948_508	CTK	P42679	HPRD	0	-1	TK	Csk
LYN_501_512	YTATEGQYQQQP	YTATEGQYQQQP	LYN_HUMAN	LYN	P07948	1	508	Y	P07948_508	CTK	P42679	PHOSPHOSITEPLUS	0	-1	TK	Csk
LYN_501_512	YTATEGQYQQQP	YTATEGQYQQQP	LYN_HUMAN	LYN	P07948	1	508	Y	P07948_508	Lyn	P07948	PHOSPHOSITEPLUS	0	-1	TK	Src
LYN_501_512	YTATEGQYQQQP	YTATEGQYQQQP	LYN_HUMAN	LYN	P07948	1	508	Y	P07948_508	CSK	P41240	HPRD	0	-1	TK	Csk
LYN_501_512	YTATEGQYQQQP	YTATEGQYQQQP	LYN_HUMAN	LYN	P07948	1	508	Y	P07948_508	CSK	P41240	UNIPROT	0	-1	TK	Csk
LYN_501_512	YTATEGQYQQQP	YTATESQYQQQP	HCK_HUMAN	HCK	P08631	0.91	522	Y	P08631_522	CSK	P41240	HPRD	0	-1	TK	Csk
LYN_501_512	YTATEGQYQQQP	YTATESQYQQQP	HCK_HUMAN	HCK	P08631	0.91	522	Y	P08631_522	HCK	P08631	PHOSPHOELM	0	-1	TK	Src
LYN_501_512	YTATEGQYQQQP	YTATEGQYQQQP	LYN_HUMAN	LYN	P07948	1	508	Y	P07948_508	CSK	P41240	PHOSPHOELM	0	-1	TK	Csk
LYN_501_512	YTATEGQYQQQP	YTATESQYQQQP	HCK_HUMAN	HCK	P08631	0.91	522	Y	P08631_522	HCK	P08631	PHOSPHOSITEPLUS	0	-1	TK	Src
MET_1228_1240	DMYDKEYYSVHNK	DMYDKEYYSVHNK	MET_HUMAN	MET	P08581	1	1234	Y	P08581_1234	Ron	Q04912	PHOSPHOSITEPLUS	0	-1	TK	Met
MET_1228_1240	DMYDKEYYSVHNK	DMYDKEYYSVHNK	MET_HUMAN	MET	P08581	1	1234	Y	P08581_1234	Met	P08581	PHOSPHOSITEPLUS	0	-1	TK	Met
MET_1228_1240	DMYDKEYYSVHNK	DMYDKEYYSVHNK	MET_HUMAN	MET	P08581	1	1234	Y	P08581_1234	Met	P08581	PHOSPHOELM	0	-1	TK	Met
MET_1228_1240	DMYDKEYYSVHNK	DMYDKEYYSVHNK	MET_HUMAN	MET	P08581	1	1234	Y	P08581_1234	Met	P08581	REACTOME	0	-1	TK	Met
MET_1228_1240	DMYDKEYYSVHNK	DMYDKEYYSVHNK	MET_HUMAN	MET	P08581	1	1230	Y	P08581_1230	Met	P08581	PHOSPHOELM	0	-1	TK	Met
MET_1228_1240	DMYDKEYYSVHNK	DMYDKEYYSVHNK	MET_HUMAN	MET	P08581	1	1235	Y	P08581_1235	Ron	Q04912	PHOSPHOSITEPLUS	0	-1	TK	Met
MET_1228_1240	DMYDKEYYSVHNK	DMYDKEYYSVHNK	MET_HUMAN	MET	P08581	1	1230	Y	P08581_1230	Met	P08581	PHOSPHOSITEPLUS	0	-1	TK	Met
MET_1228_1240	DMYDKEYYSVHNK	DMYDKEYYSVHNK	MET_HUMAN	MET	P08581	1	1235	Y	P08581_1235	Met	P08581	PHOSPHOSITEPLUS	0	-1	TK	Met
MET_1228_1240	DMYDKEYYSVHNK	DMYDKEYYSVHNK	MET_HUMAN	MET	P08581	1	1235	Y	P08581_1235	Etk/BMX	P51813	PHOSPHOSITEPLUS	0	-1	TK	Tec
MET_1228_1240	DMYDKEYYSVHNK	DMYDKEYYSVHNK	MET_HUMAN	MET	P08581	1	1235	Y	P08581_1235	Met	P08581	REACTOME	0	-1	TK	Met
MET_1228_1240	DMYDKEYYSVHNK	DMYDKEYYSVHNK	MET_HUMAN	MET	P08581	1	1235	Y	P08581_1235	Met	P08581	PHOSPHOELM	0	-1	TK	Met
MK01_180_192	HTGFLTEYVATRW	HTGFLTEYVATRW	MK01_HUMAN	MK01	P28482	1	187	Y	P28482_187	BRAF	P15056	REACTOME	0	-1	TKL	RAF
MK01_180_192	HTGFLTEYVATRW	HTGFLTEYVATRW	MK03_HUMAN	MK03	P27361	1	204	Y	P27361_204	BRAF	P15056	REACTOME	0	-1	TKL	RAF
MK01_180_192	HTGFLTEYVATRW	HTGFLTEYVATRW	MK03_HUMAN	MK03	P27361	1	204	Y	P27361_204	ERK1	P27361	PHOSPHOSITEPLUS	0	-1	CMGC	MAPK
MK01_180_192	HTGFLTEYVATRW	HTGFLTEYVATRW	MK03_HUMAN	MK03	P27361	1	204	Y	P27361_204	ERK1	P27361	HPRD	0	-1	CMGC	MAPK
MK01_180_192	HTGFLTEYVATRW	HTGFLTEYVATRW	MK01_HUMAN	MK01	P28482	1	187	Y	P28482_187	ERK2	P28482	HPRD	0	-1	CMGC	MAPK
MK01_180_192	HTGFLTEYVATRW	HTGFLTEYVATRW	MK01_HUMAN	MK01	P28482	1	187	Y	P28482_187	JAK2	O60674	PHOSPHOSITEPLUS	0	-1	TK	JakA
MK01_180_192	HTGFLTEYVATRW	HTGFLTEYVATRW	MK03_HUMAN	MK03	P27361	1	204	Y	P27361_204	JAK2	O60674	PHOSPHOSITEPLUS	0	-1	TK	JakA
MK01_180_192	HTGFLTEYVATRW	HTGFLTEYVATRW	MK01_HUMAN	MK01	P28482	1	187	Y	P28482_187	Lyn	P07948	REACTOME	0	-1	TK	Src
MK01_180_192	HTGFLTEYVATRW	HTGFLTEYVATRW	MK03_HUMAN	MK03	P27361	1	204	Y	P27361_204	Lyn	P07948	REACTOME	0	-1	TK	Src
MK01_180_192	HTGFLTEYVATRW	HTGFLTEYVATRW	MK03_HUMAN	MK03	P27361	1	204	Y	P27361_204	MAP2K7	O14733	PHOSPHOELM	0	-1	STE	STE7
MK01_180_192	HTGFLTEYVATRW	HTGFLTEYVATRW	MK01_HUMAN	MK01	P28482	1	187	Y	P28482_187	MEK1/MAP2K1	Q02750	PHOSPHOELM	0	-1	STE	STE7
MK01_180_192	HTGFLTEYVATRW	HTGFLTEYVATRW	MK01_HUMAN	MK01	P28482	1	187	Y	P28482_187	MEK1/MAP2K1	Q02750	PHOSPHOSITEPLUS	0	-1	STE	STE7
MK01_180_192	HTGFLTEYVATRW	HTGFLTEYVATRW	MK03_HUMAN	MK03	P27361	1	204	Y	P27361_204	MEK1/MAP2K1	Q02750	PHOSPHOELM	0	-1	STE	STE7
MK01_180_192	HTGFLTEYVATRW	HTGFLTEYVATRW	MK03_HUMAN	MK03	P27361	1	204	Y	P27361_204	MEK1/MAP2K1	Q02750	PHOSPHOSITEPLUS	0	-1	STE	STE7
MK01_180_192	HTGFLTEYVATRW	HTGFLTEYVATRW	MK03_HUMAN	MK03	P27361	1	204	Y	P27361_204	MEK1/MAP2K1	Q02750	UNIPROT	0	-1	STE	STE7
MK01_180_192	HTGFLTEYVATRW	HTGFLTEYVATRW	MK01_HUMAN	MK01	P28482	1	187	Y	P28482_187	MEK1/MAP2K1	Q02750	HPRD	0	-1	STE	STE7
MK01_180_192	HTGFLTEYVATRW	HTGFLTEYVATRW	MK03_HUMAN	MK03	P27361	1	204	Y	P27361_204	MEK1/MAP2K1	Q02750	REACTOME	0	-1	STE	STE7
MK01_180_192	HTGFLTEYVATRW	HTGFLTEYVATRW	MK01_HUMAN	MK01	P28482	1	187	Y	P28482_187	MEK1/MAP2K1	Q02750	UNIPROT	0	-1	STE	STE7
MK01_180_192	HTGFLTEYVATRW	HTGFLTEYVATRW	MK03_HUMAN	MK03	P27361	1	204	Y	P27361_204	MEK2/MAP2K2	P36507	PHOSPHOSITEPLUS	0	-1	STE	STE7
MK01_180_192	HTGFLTEYVATRW	HTGFLTEYVATRW	MK01_HUMAN	MK01	P28482	1	187	Y	P28482_187	MEK2/MAP2K2	P36507	REACTOME	0	-1	STE	STE7
MK01_180_192	HTGFLTEYVATRW	HTGFLTEYVATRW	MK03_HUMAN	MK03	P27361	1	204	Y	P27361_204	MEK2/MAP2K2	P36507	HPRD	0	-1	STE	STE7
MK01_180_192	HTGFLTEYVATRW	HTGFLTEYVATRW	MK03_HUMAN	MK03	P27361	1	204	Y	P27361_204	MKK3/MAP2K3	P46734	PHOSPHOELM	0	-1	STE	STE7
MK01_180_192	HTGFLTEYVATRW	HTGFLTEYVATRW	MK03_HUMAN	MK03	P27361	1	204	Y	P27361_204	MKK6/MAP2K6	P52564	PHOSPHOELM	0	-1	STE	STE7
MK01_180_192	HTGFLTEYVATRW	HTGFLTEYVATRW	MK01_HUMAN	MK01	P28482	1	187	Y	P28482_187	RAF1	P04049	REACTOME	0	-1	TKL	RAF
MK01_180_192	HTGFLTEYVATRW	HTGFLTEYVATRW	MK03_HUMAN	MK03	P27361	1	204	Y	P27361_204	RAF1	P04049	REACTOME	0	-1	TKL	RAF
MK01_180_192	HTGFLTEYVATRW	HTGFLTEYVATRW	MK03_HUMAN	MK03	P27361	1	204	Y	P27361_204	Ret	P07949	PHOSPHOSITEPLUS	0	-1	TK	Ret
MK01_180_192	HTGFLTEYVATRW	HTGFLTEYVATRW	MK01_HUMAN	MK01	P28482	1	187	Y	P28482_187	Ret	P07949	PHOSPHOSITEPLUS	0	-1	TK	Ret
MK01_180_192	HTGFLTEYVATRW	HTGFLTEYVATRW	MK01_HUMAN	MK01	P28482	1	187	Y	P28482_187	Ret	P07949	HPRD	0	-1	TK	Ret
MK01_180_192	HTGFLTEYVATRW	HTGFLTEYVATRW	MK03_HUMAN	MK03	P27361	1	204	Y	P27361_204	SEK1/MAP2K4	P45985	PHOSPHOELM	0	-1	STE	STE7
MK03_199_208	GFLTEYVATR	GFLTEYVATR	MK03_HUMAN	MK03	P27361	1	204	Y	P27361_204	MKK3/MAP2K3	P46734	PHOSPHOELM	0	-1	STE	STE7
MK03_199_208	GFLTEYVATR	GFLTEYVATR	MK03_HUMAN	MK03	P27361	1	204	Y	P27361_204	MEK2/MAP2K2	P36507	PHOSPHOSITEPLUS	0	-1	STE	STE7
MK03_199_208	GFLTEYVATR	GFLTEYVATR	MK03_HUMAN	MK03	P27361	1	204	Y	P27361_204	MEK1/MAP2K1	Q02750	PHOSPHOELM	0	-1	STE	STE7
MK03_199_208	GFLTEYVATR	GFLTEYVATR	MK03_HUMAN	MK03	P27361	1	204	Y	P27361_204	JAK2	O60674	PHOSPHOSITEPLUS	0	-1	TK	JakA
MK03_199_208	GFLTEYVATR	GFLTEYVATR	MK03_HUMAN	MK03	P27361	1	204	Y	P27361_204	MEK1/MAP2K1	Q02750	UNIPROT	0	-1	STE	STE7
MK03_199_208	GFLTEYVATR	GFLTEYVATR	MK01_HUMAN	MK01	P28482	1	187	Y	P28482_187	ERK2	P28482	HPRD	0	-1	CMGC	MAPK
MK03_199_208	GFLTEYVATR	GFLTEYVATR	MK03_HUMAN	MK03	P27361	1	204	Y	P27361_204	Ret	P07949	PHOSPHOSITEPLUS	0	-1	TK	Ret
MK03_199_208	GFLTEYVATR	GFLTEYVATR	MK01_HUMAN	MK01	P28482	1	187	Y	P28482_187	MEK1/MAP2K1	Q02750	HPRD	0	-1	STE	STE7
MK03_199_208	GFLTEYVATR	GFLTEYVATR	MK01_HUMAN	MK01	P28482	1	187	Y	P28482_187	JAK2	O60674	PHOSPHOSITEPLUS	0	-1	TK	JakA
MK03_199_208	GFLTEYVATR	GFLTEYVATR	MK03_HUMAN	MK03	P27361	1	204	Y	P27361_204	SEK1/MAP2K4	P45985	PHOSPHOELM	0	-1	STE	STE7
MK03_199_208	GFLTEYVATR	GFLTEYVATR	MK03_HUMAN	MK03	P27361	1	204	Y	P27361_204	MKK6/MAP2K6	P52564	PHOSPHOELM	0	-1	STE	STE7
MK03_199_208	GFLTEYVATR	GFLTEYVATR	MK03_HUMAN	MK03	P27361	1	204	Y	P27361_204	MAP2K7	O14733	PHOSPHOELM	0	-1	STE	STE7
MK03_199_208	GFLTEYVATR	GFLTEYVATR	MK03_HUMAN	MK03	P27361	1	204	Y	P27361_204	BRAF	P15056	REACTOME	0	-1	TKL	RAF
MK03_199_208	GFLTEYVATR	GFLTEYVATR	MK03_HUMAN	MK03	P27361	1	204	Y	P27361_204	ERK1	P27361	PHOSPHOSITEPLUS	0	-1	CMGC	MAPK
MK03_199_208	GFLTEYVATR	GFLTEYVATR	MK03_HUMAN	MK03	P27361	1	204	Y	P27361_204	MEK1/MAP2K1	Q02750	PHOSPHOSITEPLUS	0	-1	STE	STE7
MK03_199_208	GFLTEYVATR	GFLTEYVATR	MK01_HUMAN	MK01	P28482	1	187	Y	P28482_187	Ret	P07949	HPRD	0	-1	TK	Ret
MK03_199_208	GFLTEYVATR	GFLTEYVATR	MK01_HUMAN	MK01	P28482	1	187	Y	P28482_187	Ret	P07949	PHOSPHOSITEPLUS	0	-1	TK	Ret
MK03_199_208	GFLTEYVATR	GFLTEYVATR	MK01_HUMAN	MK01	P28482	1	187	Y	P28482_187	MEK1/MAP2K1	Q02750	PHOSPHOELM	0	-1	STE	STE7
MK03_199_208	GFLTEYVATR	GFLTEYVATR	MK01_HUMAN	MK01	P28482	1	187	Y	P28482_187	MEK2/MAP2K2	P36507	REACTOME	0	-1	STE	STE7
MK03_199_208	GFLTEYVATR	GFLTEYVATR	MK01_HUMAN	MK01	P28482	1	187	Y	P28482_187	MEK1/MAP2K1	Q02750	PHOSPHOSITEPLUS	0	-1	STE	STE7
MK03_199_208	GFLTEYVATR	GFLTEYVATR	MK03_HUMAN	MK03	P27361	1	204	Y	P27361_204	Lyn	P07948	REACTOME	0	-1	TK	Src
MK03_199_208	GFLTEYVATR	GFLTEYVATR	MK03_HUMAN	MK03	P27361	1	204	Y	P27361_204	RAF1	P04049	REACTOME	0	-1	TKL	RAF
MK03_199_208	GFLTEYVATR	GFLTEYVATR	MK01_HUMAN	MK01	P28482	1	187	Y	P28482_187	MEK1/MAP2K1	Q02750	UNIPROT	0	-1	STE	STE7
MK03_199_208	GFLTEYVATR	GFLTEYVATR	MK03_HUMAN	MK03	P27361	1	204	Y	P27361_204	MEK1/MAP2K1	Q02750	REACTOME	0	-1	STE	STE7
MK03_199_208	GFLTEYVATR	GFLTEYVATR	MK01_HUMAN	MK01	P28482	1	187	Y	P28482_187	Lyn	P07948	REACTOME	0	-1	TK	Src
MK03_199_208	GFLTEYVATR	GFLTEYVATR	MK01_HUMAN	MK01	P28482	1	187	Y	P28482_187	RAF1	P04049	REACTOME	0	-1	TKL	RAF
MK03_199_208	GFLTEYVATR	GFLTEYVATR	MK01_HUMAN	MK01	P28482	1	187	Y	P28482_187	BRAF	P15056	REACTOME	0	-1	TKL	RAF
MK03_199_208	GFLTEYVATR	FMTEYVATR	MK07_HUMAN	MK07	Q13164	0.84	221	Y	Q13164_221	MAP2K5	Q13163	PHOSPHOSITEPLUS	0	-1	STE	STE7
MK03_199_208	GFLTEYVATR	GFLTEYVATR	MK03_HUMAN	MK03	P27361	1	204	Y	P27361_204	ERK1	P27361	HPRD	0	-1	CMGC	MAPK
MK03_199_208	GFLTEYVATR	GFLTEYVATR	MK03_HUMAN	MK03	P27361	1	204	Y	P27361_204	MEK2/MAP2K2	P36507	HPRD	0	-1	STE	STE7
MK07_212_224	AEHQYFMTEYVAT	AEHQYFMTEYVAT	MK07_HUMAN	MK07	Q13164	1	221	Y	Q13164_221	MAP2K5	Q13163	PHOSPHOSITEPLUS	0	-1	STE	STE7
MK12_178_190	ADSEMTGYVVTRW	ADAEMTGYVVTRW	MK13_HUMAN	MK13	O15264	0.94	182	Y	O15264_182	SEK1/MAP2K4	P45985	UNIPROT	0	-1	STE	STE7
MK12_178_190	ADSEMTGYVVTRW	ADEEMTGYVATRW	MK11_HUMAN	MK11	Q15759	0.82	182	Y	Q15759_182	PAK1	Q13153	REACTOME	0	-1	STE	STE20
MK12_178_190	ADSEMTGYVVTRW	ADEEMTGYVATRW	MK11_HUMAN	MK11	Q15759	0.82	182	Y	Q15759_182	MKK6/MAP2K6	P52564	REACTOME	0	-1	STE	STE7
MK12_178_190	ADSEMTGYVVTRW	ADAEMTGYVVTRW	MK13_HUMAN	MK13	O15264	0.94	182	Y	O15264_182	MKK6/MAP2K6	P52564	UNIPROT	0	-1	STE	STE7
MK12_178_190	ADSEMTGYVVTRW	ADAEMTGYVVTRW	MK13_HUMAN	MK13	O15264	0.94	182	Y	O15264_182	MKK6/MAP2K6	P52564	REACTOME	0	-1	STE	STE7
MK12_178_190	ADSEMTGYVVTRW	ADEEMTGYVATRW	MK11_HUMAN	MK11	Q15759	0.82	182	Y	Q15759_182	SEK1/MAP2K4	P45985	UNIPROT	0	-1	STE	STE7
MK12_178_190	ADSEMTGYVVTRW	ADSEMTGYVVTRW	MK12_HUMAN	MK12	P53778	1	185	Y	P53778_185	MKK6/MAP2K6	P52564	PHOSPHOELM	0	-1	STE	STE7
MK12_178_190	ADSEMTGYVVTRW	ADAEMTGYVVTRW	MK13_HUMAN	MK13	O15264	0.94	182	Y	O15264_182	MKK3/MAP2K3	P46734	UNIPROT	0	-1	STE	STE7
MK12_178_190	ADSEMTGYVVTRW	ADAEMTGYVVTRW	MK13_HUMAN	MK13	O15264	0.94	182	Y	O15264_182	MKK3/MAP2K3	P46734	PHOSPHOSITEPLUS	0	-1	STE	STE7
MK12_178_190	ADSEMTGYVVTRW	ADAEMTGYVVTRW	MK13_HUMAN	MK13	O15264	0.94	182	Y	O15264_182	MKK6/MAP2K6	P52564	PHOSPHOSITEPLUS	0	-1	STE	STE7
MK12_178_190	ADSEMTGYVVTRW	ADEEMTGYVATRW	MK11_HUMAN	MK11	Q15759	0.82	182	Y	Q15759_182	MKK3/MAP2K3	P46734	UNIPROT	0	-1	STE	STE7
MK12_178_190	ADSEMTGYVVTRW	ADSEMTGYVVTRW	MK12_HUMAN	MK12	P53778	1	185	Y	P53778_185	MKK6/MAP2K6	P52564	PHOSPHOSITEPLUS	0	-1	STE	STE7
MK12_178_190	ADSEMTGYVVTRW	ADSEMTGYVVTRW	MK12_HUMAN	MK12	P53778	1	185	Y	P53778_185	MKK6/MAP2K6	P52564	REACTOME	0	-1	STE	STE7
MK12_178_190	ADSEMTGYVVTRW	ADSEMTGYVVTRW	MK12_HUMAN	MK12	P53778	1	185	Y	P53778_185	SEK1/MAP2K4	P45985	HPRD	0	-1	STE	STE7
MK12_178_190	ADSEMTGYVVTRW	ADEEMTGYVATRW	MK11_HUMAN	MK11	Q15759	0.82	182	Y	Q15759_182	Fyn	P06241	REACTOME	0	-1	TK	Src
MK12_178_190	ADSEMTGYVVTRW	ADSEMTGYVVTRW	MK12_HUMAN	MK12	P53778	1	185	Y	P53778_185	MKK3/MAP2K3	P46734	PHOSPHOELM	0	-1	STE	STE7
MK12_178_190	ADSEMTGYVVTRW	ADSEMTGYVVTRW	MK12_HUMAN	MK12	P53778	1	185	Y	P53778_185	SEK1/MAP2K4	P45985	PHOSPHOELM	0	-1	STE	STE7
MPZL1_236_246	QGPVIYAQLDH	QGPVIYAQLDH	MPZL1_HUMAN	MPZL1	O95297	1	241	Y	O95297_241	Src	P12931	HPRD	0	-1	TK	Src
MPZL1_236_246	QGPVIYAQLDH	QGPVIYAQLDH	MPZL1_HUMAN	MPZL1	O95297	1	241	Y	O95297_241	Src	P12931	PHOSPHOSITEPLUS	0	-1	TK	Src
MPZL1_236_246	QGPVIYAQLDH	QGPVIYAQLDH	MPZL1_HUMAN	MPZL1	O95297	1	241	Y	O95297_241	Src	P12931	PHOSPHOELM	0	-1	TK	Src
NTRK2_696_708	GMSRDVYSTDYYR	GMSRDIYSTDYYR	NTRK1_HUMAN	NTRK1	P04629	0.95	680	Y	P04629_680	TRKA	P04629	PHOSPHOELM	0	-1	TK	Trk
NTRK2_696_708	GMSRDVYSTDYYR	GMSRDIYSTDYYR	NTRK1_HUMAN	NTRK1	P04629	0.95	676	Y	P04629_676	TRKA	P04629	PHOSPHOELM	0	-1	TK	Trk
NTRK2_696_708	GMSRDVYSTDYYR	GMSRDIYSTDYYR	NTRK1_HUMAN	NTRK1	P04629	0.95	680	Y	P04629_680	TRKA	P04629	PHOSPHOSITEPLUS	0	-1	TK	Trk
NTRK2_696_708	GMSRDVYSTDYYR	GMSRDIYSTDYYR	NTRK1_HUMAN	NTRK1	P04629	0.95	681	Y	P04629_681	TRKA	P04629	PHOSPHOELM	0	-1	TK	Trk
NTRK2_696_708	GMSRDVYSTDYYR	GMSRDVYSTDYYR	NTRK2_HUMAN	NTRK2	Q16620	1	707	Y	Q16620_707	TRKB	Q16620	REACTOME	0	-1	TK	Trk
NTRK2_696_708	GMSRDVYSTDYYR	GMSRDVYSTDYYR	NTRK2_HUMAN	NTRK2	Q16620	1	706	Y	Q16620_706	TRKB	Q16620	REACTOME	0	-1	TK	Trk
NTRK2_696_708	GMSRDVYSTDYYR	GMSRDVYSTDYYR	NTRK2_HUMAN	NTRK2	Q16620	1	707	Y	Q16620_707	TRKB	Q16620	HPRD	0	-1	TK	Trk
NTRK2_696_708	GMSRDVYSTDYYR	GMSRDIYSTDYYR	NTRK1_HUMAN	NTRK1	P04629	0.95	681	Y	P04629_681	TRKA	P04629	PHOSPHOSITEPLUS	0	-1	TK	Trk
NTRK2_696_708	GMSRDVYSTDYYR	GMSRDVYSTDYYR	NTRK2_HUMAN	NTRK2	Q16620	1	706	Y	Q16620_706	TRKB	Q16620	HPRD	0	-1	TK	Trk
NTRK2_696_708	GMSRDVYSTDYYR	GMSRDVYSTDYYR	NTRK2_HUMAN	NTRK2	Q16620	1	702	Y	Q16620_702	TRKB	Q16620	REACTOME	0	-1	TK	Trk
NTRK2_696_708	GMSRDVYSTDYYR	GMSRDVYSTDYYR	NTRK2_HUMAN	NTRK2	Q16620	1	702	Y	Q16620_702	TRKB	Q16620	HPRD	0	-1	TK	Trk
P85A_600_612	NENTEDQYSLVED	NENTEDQYSLVED	P85A_HUMAN	P85A	P27986	1	607	Y	P27986_607	InSR	P06213	PHOSPHOELM	0	-1	TK	InsR
P85A_600_612	NENTEDQYSLVED	NENTEDQYSLVED	P85A_HUMAN	P85A	P27986	1	607	Y	P27986_607	InSR	P06213	PHOSPHOSITEPLUS	0	-1	TK	InsR
P85A_600_612	NENTEDQYSLVED	NENTEDQYSLVED	P85A_HUMAN	P85A	P27986	1	607	Y	P27986_607	InSR	P06213	HPRD	0	-1	TK	InsR
P85A_600_612	NENTEDQYSLVED	NENTEDQYSLVED	P85A_HUMAN	P85A	P27986	1	607	Y	P27986_607	Src	P12931	PHOSPHOELM	0	-1	TK	Src
PAXI_24_36	FLSEETPYSYPTG	FLSEETPYSYPTG	PAXI_HUMAN	PAXI	P49023	1	31	Y	P49023_31	Brk	Q13882	REACTOME	0	-1	TK	Src
PAXI_24_36	FLSEETPYSYPTG	FLSEETPYSYPTG	PAXI_HUMAN	PAXI	P49023	1	31	Y	P49023_31	Brk	Q13882	PHOSPHOELM	0	-1	TK	Src
PAXI_24_36	FLSEETPYSYPTG	FLSEETPYSYPTG	PAXI_HUMAN	PAXI	P49023	1	31	Y	P49023_31	Brk	Q13882	PHOSPHOSITEPLUS	0	-1	TK	Src
PAXI_24_36	FLSEETPYSYPTG	FLSEETPYSYPTG	PAXI_HUMAN	PAXI	P49023	1	31	Y	P49023_31	Abl	P00519	PHOSPHOSITEPLUS	0	-1	TK	Abl
PAXI_24_36	FLSEETPYSYPTG	FLSEETPYSYPTG	PAXI_HUMAN	PAXI	P49023	1	31	Y	P49023_31	KDR	P35968	REACTOME	0	-1	TK	VEGFR
PAXI_24_36	FLSEETPYSYPTG	FLSEETPYSYPTG	PAXI_HUMAN	PAXI	P49023	1	31	Y	P49023_31	FAK1	Q05397	HPRD	0	-1	TK	Fak
PAXI_24_36	FLSEETPYSYPTG	FLSEETPYSYPTG	PAXI_HUMAN	PAXI	P49023	1	31	Y	P49023_31	FAK1	Q05397	PHOSPHOELM	0	-1	TK	Fak
PDPK1_2_14	ARTTSQLYDAVPI	ARTTSQLYDAVPI	PDPK1_HUMAN	PDPK1	O15530	1	9	Y	O15530_9	Src	P12931	PHOSPHOELM	0	-1	TK	Src
PDPK1_2_14	ARTTSQLYDAVPI	ARTTSQLYDAVPI	PDPK1_HUMAN	PDPK1	O15530	1	9	Y	O15530_9	Src	P12931	UNIPROT	0	-1	TK	Src
PDPK1_2_14	ARTTSQLYDAVPI	ARTTSQLYDAVPI	PDPK1_HUMAN	PDPK1	O15530	1	9	Y	O15530_9	Src	P12931	HPRD	0	-1	TK	Src
PDPK1_2_14	ARTTSQLYDAVPI	ARTTSQLYDAVPI	PDPK1_HUMAN	PDPK1	O15530	1	9	Y	O15530_9	Ret	P07949	PHOSPHOELM	0	-1	TK	Ret
PDPK1_2_14	ARTTSQLYDAVPI	ARTTSQLYDAVPI	PDPK1_HUMAN	PDPK1	O15530	1	9	Y	O15530_9	Ret	P07949	PHOSPHOSITEPLUS	0	-1	TK	Ret
PECA1_706_718	KKDTETVYSEVRK	KKDTETVYSEVRK	PECA1_HUMAN	PECA1	P16284	1	713	Y	P16284_713	Fyn	P06241	PHOSPHOSITEPLUS	0	-1	TK	Src
PECA1_706_718	KKDTETVYSEVRK	KKDTETVYSEVRK	PECA1_HUMAN	PECA1	P16284	1	713	Y	P16284_713	Lck	P06239	PHOSPHOSITEPLUS	0	-1	TK	Src
PGFRB_771_783	YMAPYDNYVPSAP	YMAPYDNYVPSAP	PGFRB_HUMAN	PGFRB	P09619	1	775	Y	P09619_775	PDGFR[beta]	P09619	HPRD	0	-1	TK	PDGFR
PGFRB_771_783	YMAPYDNYVPSAP	YMAPYDNYVPSAP	PGFRB_HUMAN	PGFRB	P09619	1	775	Y	P09619_775	PDGFR[beta]	P09619	PHOSPHOSITEPLUS	0	-1	TK	PDGFR
PGFRB_771_783	YMAPYDNYVPSAP	YMAPYDNYVPSAP	PGFRB_HUMAN	PGFRB	P09619	1	775	Y	P09619_775	PDGFR[beta]	P09619	REACTOME	0	-1	TK	PDGFR
PGFRB_771_783	YMAPYDNYVPSAP	YMAPYDNYVPSAP	PGFRB_HUMAN	PGFRB	P09619	1	778	Y	P09619_778	PDGFR[beta]	P09619	PHOSPHOSITEPLUS	0	-1	TK	PDGFR
PGFRB_771_783	YMAPYDNYVPSAP	YMAPYDNYVPSAP	PGFRB_HUMAN	PGFRB	P09619	1	778	Y	P09619_778	PDGFR[beta]	P09619	REACTOME	0	-1	TK	PDGFR
PGFRB_771_783	YMAPYDNYVPSAP	YMAPYDNYVPSAP	PGFRB_HUMAN	PGFRB	P09619	1	771	Y	P09619_771	PDGFR[beta]	P09619	REACTOME	0	-1	TK	PDGFR
PGFRB_771_783	YMAPYDNYVPSAP	YMAPYDNYVPSAP	PGFRB_HUMAN	PGFRB	P09619	1	771	Y	P09619_771	PDGFR[beta]	P09619	PHOSPHOSITEPLUS	0	-1	TK	PDGFR
PGFRB_771_783	YMAPYDNYVPSAP	YMAPYDNYVPSAP	PGFRB_HUMAN	PGFRB	P09619	1	775	Y	P09619_775	PDGFR[beta]	P09619	PHOSPHOELM	0	-1	TK	PDGFR
PGFRB_771_783	YMAPYDNYVPSAP	YMAPYDNYVPSAP	PGFRB_HUMAN	PGFRB	P09619	1	771	Y	P09619_771	PDGFR[beta]	P09619	PHOSPHOELM	0	-1	TK	PDGFR
PGFRB_771_783	YMAPYDNYVPSAP	YMAPYDNYVPSAP	PGFRB_HUMAN	PGFRB	P09619	1	771	Y	P09619_771	PDGFR[beta]	P09619	HPRD	0	-1	TK	PDGFR
PGFRB_771_783	YMAPYDNYVPSAP	YMAPYDNYVPSAP	PGFRB_HUMAN	PGFRB	P09619	1	778	Y	P09619_778	PDGFR[beta]	P09619	PHOSPHOELM	0	-1	TK	PDGFR
PLCG1_764_776	IGTAEPDYGALYE	IGTAEPDYGALYE	PLCG1_HUMAN	PLCG1	P19174	1	771	Y	P19174_771	Syk	P43405	PHOSPHOSITEPLUS	0	-1	TK	Syk
PLCG1_764_776	IGTAEPDYGALYE	IGTAEPDYGALYE	PLCG1_HUMAN	PLCG1	P19174	1	771	Y	P19174_771	EGFR	P00533	PHOSPHOSITEPLUS	0	-1	TK	EGFR
PLCG1_764_776	IGTAEPDYGALYE	IGTAEPDYGALYE	PLCG1_HUMAN	PLCG1	P19174	1	771	Y	P19174_771	Abl	P00519	PHOSPHOSITEPLUS	0	-1	TK	Abl
PLCG1_764_776	IGTAEPDYGALYE	IGTAEPDYGALYE	PLCG1_HUMAN	PLCG1	P19174	1	771	Y	P19174_771	Syk	P43405	PHOSPHOELM	0	-1	TK	Syk
PLCG1_764_776	IGTAEPDYGALYE	IGTAEPDYGALYE	PLCG1_HUMAN	PLCG1	P19174	1	771	Y	P19174_771	Syk	P43405	HPRD	0	-1	TK	Syk
PLCG1_764_776	IGTAEPDYGALYE	IGTAEPDYGALYE	PLCG1_HUMAN	PLCG1	P19174	1	771	Y	P19174_771	HCK	P08631	HPRD	0	-1	TK	Src
PLCG1_764_776	IGTAEPDYGALYE	IGTAEPDYGALYE	PLCG1_HUMAN	PLCG1	P19174	1	771	Y	P19174_771	EGFR	P00533	HPRD	0	-1	TK	EGFR
PLCG1_764_776	IGTAEPDYGALYE	IGTAEPDYGALYE	PLCG1_HUMAN	PLCG1	P19174	1	771	Y	P19174_771	Syk	P43405	REACTOME	0	-1	TK	Syk
PLCG1_764_776	IGTAEPDYGALYE	IGTAEPDYGALYE	PLCG1_HUMAN	PLCG1	P19174	1	771	Y	P19174_771	Lyn	P07948	HPRD	0	-1	TK	Src
PLCG1_764_776	IGTAEPDYGALYE	IGTAEPDYGALYE	PLCG1_HUMAN	PLCG1	P19174	1	771	Y	P19174_771	EGFR	P00533	PHOSPHOELM	0	-1	TK	EGFR
PLCG1_764_776	IGTAEPDYGALYE	IGTAEPDYGALYE	PLCG1_HUMAN	PLCG1	P19174	1	771	Y	P19174_771	EGFR	P00533	REACTOME	0	-1	TK	EGFR
PLCG1_764_776	IGTAEPDYGALYE	IGTAEPDYGALYE	PLCG1_HUMAN	PLCG1	P19174	1	771	Y	P19174_771	TRKA	P04629	REACTOME	0	-1	TK	Trk
PLCG2_1191_1203_C1200S	ESEEELYSSSRQL	ESEEELYSSCRQL	PLCG2_HUMAN	PLCG2	P16885	0.91	1197	Y	P16885_1197	BTK	Q06187	HPRD	0	-1	TK	Tec
PLCG2_1191_1203_C1200S	ESEEELYSSSRQL	ESEEELYSSCRQL	PLCG2_HUMAN	PLCG2	P16885	0.91	1197	Y	P16885_1197	Lck	P06239	PHOSPHOSITEPLUS	0	-1	TK	Src
PLCG2_1191_1203_C1200S	ESEEELYSSSRQL	ESEEELYSSCRQL	PLCG2_HUMAN	PLCG2	P16885	0.91	1197	Y	P16885_1197	Lck	P06239	PHOSPHOELM	0	-1	TK	Src
PLCG2_1191_1203_C1200S	ESEEELYSSSRQL	ESEEELYSSCRQL	PLCG2_HUMAN	PLCG2	P16885	0.91	1197	Y	P16885_1197	BTK	Q06187	PHOSPHOELM	0	-1	TK	Tec
PP2AB_297_309	EPHVTRRTPDYFL	EPHVTRRTPDYFL	PP2AA_HUMAN	PP2AA	P67775	1	307	Y	P67775_307	EGFR	P00533	PHOSPHOSITEPLUS	0	-1	TK	EGFR
PP2AB_297_309	EPHVTRRTPDYFL	EPHVTRRTPDYFL	PP2AA_HUMAN	PP2AA	P67775	1	304	T	P67775_304	CDC2/CDK1	P06493	PHOSPHOSITEPLUS	0	-1	CMGC	CDK
PP2AB_297_309	EPHVTRRTPDYFL	EPHVTRRTPDYFL	PP2AA_HUMAN	PP2AA	P67775	1	307	Y	P67775_307	Lck	P06239	PHOSPHOSITEPLUS	0	-1	TK	Src
PP2AB_297_309	EPHVTRRTPDYFL	EPHVTRRTPDYFL	PP2AA_HUMAN	PP2AA	P67775	1	307	Y	P67775_307	InSR	P06213	PHOSPHOSITEPLUS	0	-1	TK	InsR
PP2AB_297_309	EPHVTRRTPDYFL	EPHVTRRTPDYFL	PP2AA_HUMAN	PP2AA	P67775	1	307	Y	P67775_307	Src	P12931	PHOSPHOSITEPLUS	0	-1	TK	Src
PTN11_580_590	SARVYENVGLM	SARVYENVGLM	PTN11_HUMAN	PTN11	Q06124	1	580	Y	Q06124_580	ALK	Q9UM73	PHOSPHOSITEPLUS	0	-1	TK	Alk
PTN6_558_570	KHKEDVYENLHTK	KHKEDVYENLHTK	PTN6_HUMAN	PTN6	P29350	1	564	Y	P29350_564	Src	P12931	PHOSPHOSITEPLUS	0	-1	TK	Src
PTN6_558_570	KHKEDVYENLHTK	KHKEDVYENLHTK	PTN6_HUMAN	PTN6	P29350	1	564	Y	P29350_564	Lck	P06239	PHOSPHOSITEPLUS	0	-1	TK	Src
PTN6_558_570	KHKEDVYENLHTK	KHKEDVYENLHTK	PTN6_HUMAN	PTN6	P29350	1	564	Y	P29350_564	Lck	P06239	HPRD	0	-1	TK	Src
PTN6_558_570	KHKEDVYENLHTK	KHKEDVYENLHTK	PTN6_HUMAN	PTN6	P29350	1	564	Y	P29350_564	Abl	P00519	PHOSPHOELM	0	-1	TK	Abl
PTN6_558_570	KHKEDVYENLHTK	KHKEDVYENLHTK	PTN6_HUMAN	PTN6	P29350	1	564	Y	P29350_564	Lck	P06239	PHOSPHOELM	0	-1	TK	Src
PTN6_558_570	KHKEDVYENLHTK	KHKEDVYENLHTK	PTN6_HUMAN	PTN6	P29350	1	564	Y	P29350_564	Src	P12931	PHOSPHOELM	0	-1	TK	Src
PTN6_558_570	KHKEDVYENLHTK	KHKEDVYENLHTK	PTN6_HUMAN	PTN6	P29350	1	564	Y	P29350_564	Abl	P00519	HPRD	0	-1	TK	Abl
PTN6_558_570	KHKEDVYENLHTK	KHKEDVYENLHTK	PTN6_HUMAN	PTN6	P29350	1	564	Y	P29350_564	Lyn	P07948	HPRD	0	-1	TK	Src
PTN6_558_570	KHKEDVYENLHTK	KHKEDVYENLHTK	PTN6_HUMAN	PTN6	P29350	1	564	Y	P29350_564	Lyn	P07948	PHOSPHOSITEPLUS	0	-1	TK	Src
RAF1_332_344	PRGQRDSSYYWEI	PRGQRDSSYYWEI	RAF1_HUMAN	RAF1	P04049	1	341	Y	P04049_341	Src	P12931	HPRD	0	-1	TK	Src
RAF1_332_344	PRGQRDSSYYWEI	PRGQRDSSYYWEI	RAF1_HUMAN	RAF1	P04049	1	341	Y	P04049_341	Src	P12931	PHOSPHOSITEPLUS	0	-1	TK	Src
RAF1_332_344	PRGQRDSSYYWEI	PRGQRDSSYYWEI	RAF1_HUMAN	RAF1	P04049	1	341	Y	P04049_341	JAK2	O60674	HPRD	0	-1	TK	JakA
RAF1_332_344	PRGQRDSSYYWEI	PRGQRDSSYYWEI	RAF1_HUMAN	RAF1	P04049	1	341	Y	P04049_341	Src	P12931	PHOSPHOELM	0	-1	TK	Src
RAF1_332_344	PRGQRDSSYYWEI	PRGQRDSSYYWEI	RAF1_HUMAN	RAF1	P04049	1	340	Y	P04049_340	Src	P12931	PHOSPHOSITEPLUS	0	-1	TK	Src
RAF1_332_344	PRGQRDSSYYWEI	PRGQRDSSYYWEI	RAF1_HUMAN	RAF1	P04049	1	340	Y	P04049_340	Src	P12931	HPRD	0	-1	TK	Src
RAF1_332_344	PRGQRDSSYYWEI	PRGQRDSSYYWEI	RAF1_HUMAN	RAF1	P04049	1	340	Y	P04049_340	JAK2	O60674	HPRD	0	-1	TK	JakA
RASA1_453_465	TVDGKEIYNTIRR	TVDGKEIYNTIRR	RASA1_HUMAN	RASA1	P20936	1	460	Y	P20936_460	EGFR	P00533	HPRD	0	-1	TK	EGFR
RASA1_453_465	TVDGKEIYNTIRR	TVDGKEIYNTIRR	RASA1_HUMAN	RASA1	P20936	1	460	Y	P20936_460	PDGFR[alpha]	P16234	PHOSPHOELM	0	-1	TK	PDGFR
RASA1_453_465	TVDGKEIYNTIRR	TVDGKEIYNTIRR	RASA1_HUMAN	RASA1	P20936	1	460	Y	P20936_460	Lck	P06239	HPRD	0	-1	TK	Src
RASA1_453_465	TVDGKEIYNTIRR	TVDGKEIYNTIRR	RASA1_HUMAN	RASA1	P20936	1	460	Y	P20936_460	EGFR	P00533	PHOSPHOELM	0	-1	TK	EGFR
RASA1_453_465	TVDGKEIYNTIRR	TVDGKEIYNTIRR	RASA1_HUMAN	RASA1	P20936	1	460	Y	P20936_460	PDGFR[beta]	P09619	PHOSPHOELM	0	-1	TK	PDGFR
RB_804_816	IYISPLKSPYKIS	IYISPLKSPYKIS	RB_HUMAN	RB	P06400	1	805	Y	P06400_805	Abl	P00519	PHOSPHOSITEPLUS	0	-1	TK	Abl
RET_1022_1034	TPSDSLIYDDGLS	TPSDSLIYDDGLS	RET_HUMAN	RET	P07949	1	1029	Y	P07949_1029	Ret	P07949	HPRD	0	-1	TK	Ret
RET_1022_1034	TPSDSLIYDDGLS	TPSDSLIYDDGLS	RET_HUMAN	RET	P07949	1	1029	Y	P07949_1029	Ret	P07949	PHOSPHOSITEPLUS	0	-1	TK	Ret
RET_1022_1034	TPSDSLIYDDGLS	TPSDSLIYDDGLS	RET_HUMAN	RET	P07949	1	1029	Y	P07949_1029	Ret	P07949	PHOSPHOELM	0	-1	TK	Ret
RON_1346_1358	SALLGDHYVQLPA	SALLGDHYVQLPA	RON_HUMAN	RON	Q04912	1	1353	Y	Q04912_1353	Ron	Q04912	PHOSPHOELM	0	-1	TK	Met
RON_1346_1358	SALLGDHYVQLPA	SALLGDHYVQLPA	RON_HUMAN	RON	Q04912	1	1353	Y	Q04912_1353	Met	P08581	PHOSPHOSITEPLUS	0	-1	TK	Met
RON_1346_1358	SALLGDHYVQLPA	SALLGDHYVQLPA	RON_HUMAN	RON	Q04912	1	1353	Y	Q04912_1353	Ron	Q04912	HPRD	0	-1	TK	Met
RON_1346_1358	SALLGDHYVQLPA	SALLGDHYVQLPA	RON_HUMAN	RON	Q04912	1	1353	Y	Q04912_1353	Ron	Q04912	REACTOME	0	-1	TK	Met
TEC_512_524	RYFLDDQYTSSSG	RYVLDDQYTSSSG	TEC_HUMAN	TEC	P42680	0.83	519	Y	P42680_519	Lyn	P07948	UNIPROT	0	-1	TK	Src
TEC_512_524	RYFLDDQYTSSSG	RYVLDDQYTSSSG	TEC_HUMAN	TEC	P42680	0.83	519	Y	P42680_519	Syk	P43405	REACTOME	0	-1	TK	Syk
TYK2_1048_1060	VPEGHEYYRVRED	VPEGHEYYRVRED	TYK2_HUMAN	TYK2	P29597	1	1054	Y	P29597_1054	Tyk2	P29597	PHOSPHOSITEPLUS	0	-1	TK	JakA
TYK2_1048_1060	VPEGHEYYRVRED	VPEGHEYYRVRED	TYK2_HUMAN	TYK2	P29597	1	1054	Y	P29597_1054	JAK1	P23458	PHOSPHOELM	0	-1	TK	JakA
TYK2_1048_1060	VPEGHEYYRVRED	VPEGHEYYRVRED	TYK2_HUMAN	TYK2	P29597	1	1054	Y	P29597_1054	JAK1	P23458	HPRD	0	-1	TK	JakA
TYK2_1048_1060	VPEGHEYYRVRED	VPEGHEYYRVRED	TYK2_HUMAN	TYK2	P29597	1	1054	Y	P29597_1054	Tyk2	P29597	REACTOME	0	-1	TK	JakA
TYK2_1048_1060	VPEGHEYYRVRED	VPEGHEYYRVRED	TYK2_HUMAN	TYK2	P29597	1	1055	Y	P29597_1055	JAK1	P23458	HPRD	0	-1	TK	JakA
TYK2_1048_1060	VPEGHEYYRVRED	VPEGHEYYRVRED	TYK2_HUMAN	TYK2	P29597	1	1055	Y	P29597_1055	Tyk2	P29597	PHOSPHOSITEPLUS	0	-1	TK	JakA
TYK2_1048_1060	VPEGHEYYRVRED	VPEGHEYYRVRED	TYK2_HUMAN	TYK2	P29597	1	1054	Y	P29597_1054	Tyk2	P29597	PHOSPHOELM	0	-1	TK	JakA
TYK2_1048_1060	VPEGHEYYRVRED	VPEGHEYYRVRED	TYK2_HUMAN	TYK2	P29597	1	1055	Y	P29597_1055	Tyk2	P29597	PHOSPHOELM	0	-1	TK	JakA
TYK2_1048_1060	VPEGHEYYRVRED	VPEGHEYYRVRED	TYK2_HUMAN	TYK2	P29597	1	1055	Y	P29597_1055	Tyk2	P29597	REACTOME	0	-1	TK	JakA
TYK2_1048_1060	VPEGHEYYRVRED	VPEGHEYYRVRED	TYK2_HUMAN	TYK2	P29597	1	1055	Y	P29597_1055	JAK1	P23458	PHOSPHOELM	0	-1	TK	JakA
TYRO3_679_691	KIYSGDYYRQGCA	KIYSGDYYRQG	MERTK_HUMAN	MERTK	Q12866	0.84	754	Y	Q12866_754	Mer	Q12866	PHOSPHOELM	0	-1	TK	Axl
TYRO3_679_691	KIYSGDYYRQGCA	KIYSGDYYRQG	MERTK_HUMAN	MERTK	Q12866	0.84	754	Y	Q12866_754	Mer	Q12866	PHOSPHOSITEPLUS	0	-1	TK	Axl
TYRO3_679_691	KIYSGDYYRQGCA	KIYSGDYYRQG	MERTK_HUMAN	MERTK	Q12866	0.84	753	Y	Q12866_753	Mer	Q12866	PHOSPHOELM	0	-1	TK	Axl
TYRO3_679_691	KIYSGDYYRQGCA	KIYSGDYYRQG	MERTK_HUMAN	MERTK	Q12866	0.84	753	Y	Q12866_753	Mer	Q12866	PHOSPHOSITEPLUS	0	-1	TK	Axl
TYRO3_679_691	KIYSGDYYRQGCA	KIYSGDYYRQG	MERTK_HUMAN	MERTK	Q12866	0.84	749	Y	Q12866_749	Mer	Q12866	HPRD	0	-1	TK	Axl
TYRO3_679_691	KIYSGDYYRQGCA	KIYSGDYYRQG	MERTK_HUMAN	MERTK	Q12866	0.84	749	Y	Q12866_749	Mer	Q12866	PHOSPHOSITEPLUS	0	-1	TK	Axl
TYRO3_679_691	KIYSGDYYRQGCA	KIYSGDYYRQG	MERTK_HUMAN	MERTK	Q12866	0.84	754	Y	Q12866_754	Mer	Q12866	HPRD	0	-1	TK	Axl
TYRO3_679_691	KIYSGDYYRQGCA	KIYSGDYYRQG	MERTK_HUMAN	MERTK	Q12866	0.84	753	Y	Q12866_753	Mer	Q12866	HPRD	0	-1	TK	Axl
TYRO3_679_691	KIYSGDYYRQGCA	KIYSGDYYRQG	MERTK_HUMAN	MERTK	Q12866	0.84	749	Y	Q12866_749	Mer	Q12866	PHOSPHOELM	0	-1	TK	Axl
VGFR1_1040_1052	DFGLARDIYKNPD	DFGLARDIYKDPD	VGFR2_HUMAN	VGFR2	P35968	0.94	1054	Y	P35968_1054	KDR	P35968	PHOSPHOELM	0	-1	TK	VEGFR
VGFR1_1040_1052	DFGLARDIYKNPD	DFGLARDIYKDPD	VGFR2_HUMAN	VGFR2	P35968	0.94	1054	Y	P35968_1054	KDR	P35968	REACTOME	0	-1	TK	VEGFR
VGFR1_1040_1052	DFGLARDIYKNPD	DFGLARDIYKDPD	VGFR2_HUMAN	VGFR2	P35968	0.94	1054	Y	P35968_1054	KDR	P35968	HPRD	0	-1	TK	VEGFR
VGFR1_1040_1052	DFGLARDIYKNPD	DFGLARDIYKDPD	VGFR2_HUMAN	VGFR2	P35968	0.94	1054	Y	P35968_1054	KDR	P35968	PHOSPHOSITEPLUS	0	-1	TK	VEGFR
VGFR1_1040_1052	DFGLARDIYKNPD	DFGLARDIYKDPD	VGFR3_HUMAN	VGFR3	P35916	0.94	1063	Y	P35916_1063	Src	P12931	PHOSPHOSITEPLUS	0	-1	TK	Src
VGFR2_1168_1180	AQQDGKDYIVLPI	AQQDGKDYIVLPI	VGFR2_HUMAN	VGFR2	P35968	1	1175	Y	P35968_1175	KDR	P35968	REACTOME	0	-1	TK	VEGFR
VGFR2_1168_1180	AQQDGKDYIVLPI	AQQDGKDYIVLPI	VGFR2_HUMAN	VGFR2	P35968	1	1175	Y	P35968_1175	KDR	P35968	PHOSPHOELM	0	-1	TK	VEGFR
VGFR2_1168_1180	AQQDGKDYIVLPI	AQQDGKDYIVLPI	VGFR2_HUMAN	VGFR2	P35968	1	1175	Y	P35968_1175	Src	P12931	PHOSPHOSITEPLUS	0	-1	TK	Src
VGFR2_1168_1180	AQQDGKDYIVLPI	AQQDGKDYIVLPI	VGFR2_HUMAN	VGFR2	P35968	1	1175	Y	P35968_1175	KDR	P35968	PHOSPHOSITEPLUS	0	-1	TK	VEGFR
VGFR3_1061_1073	DIYKDPDYVRKGS	DIYKDPDYVRKG	VGFR2_HUMAN	VGFR2	P35968	0.94	1054	Y	P35968_1054	KDR	P35968	REACTOME	0	-1	TK	VEGFR
VGFR3_1061_1073	DIYKDPDYVRKGS	DIYKDPDYVRKG	VGFR2_HUMAN	VGFR2	P35968	0.94	1054	Y	P35968_1054	KDR	P35968	PHOSPHOSITEPLUS	0	-1	TK	VEGFR
VGFR3_1061_1073	DIYKDPDYVRKGS	DIYKDPDYVRKG	VGFR2_HUMAN	VGFR2	P35968	0.94	1054	Y	P35968_1054	KDR	P35968	PHOSPHOELM	0	-1	TK	VEGFR
VGFR3_1061_1073	DIYKDPDYVRKGS	DIYKDPDYVRKG	VGFR2_HUMAN	VGFR2	P35968	0.94	1054	Y	P35968_1054	KDR	P35968	HPRD	0	-1	TK	VEGFR
VGFR3_1061_1073	DIYKDPDYVRKGS	DIYKDPDYVRKG	VGFR2_HUMAN	VGFR2	P35968	0.94	1059	Y	P35968_1059	KDR	P35968	REACTOME	0	-1	TK	VEGFR
VGFR3_1061_1073	DIYKDPDYVRKGS	DIYKDPDYVRKG	VGFR2_HUMAN	VGFR2	P35968	0.94	1059	Y	P35968_1059	KDR	P35968	HPRD	0	-1	TK	VEGFR
VGFR3_1061_1073	DIYKDPDYVRKGS	DIYKDPDYVRKGS	VGFR3_HUMAN	VGFR3	P35916	1	1063	Y	P35916_1063	Src	P12931	PHOSPHOSITEPLUS	0	-1	TK	Src
VGFR3_1061_1073	DIYKDPDYVRKGS	DIYKDPDYVRKG	VGFR2_HUMAN	VGFR2	P35968	0.94	1059	Y	P35968_1059	KDR	P35968	PHOSPHOSITEPLUS	0	-1	TK	VEGFR
YES_420_432	LIEDNEYTARQGA	LIEDNEYTARQGA	SRC_HUMAN	SRC	P12931	1	419	Y	P12931_419	GSK3[beta]	P49841	PHOSPHOSITEPLUS	0	-1	CMGC	GSK
YES_420_432	LIEDNEYTARQGA	LIEDNEYTARQGA	SRC_HUMAN	SRC	P12931	1	419	Y	P12931_419	EphB2	P29323	PHOSPHOSITEPLUS	0	-1	TK	Eph
YES_420_432	LIEDNEYTARQGA	LIEDNEYTARQGA	SRC_HUMAN	SRC	P12931	1	419	Y	P12931_419	Src	P12931	PHOSPHOSITEPLUS	0	-1	TK	Src
YES_420_432	LIEDNEYTARQGA	LIEDNEYTARQGA	SRC_HUMAN	SRC	P12931	1	419	Y	P12931_419	PDGFR[beta]	P09619	PHOSPHOSITEPLUS	0	-1	TK	PDGFR
YES_420_432	LIEDNEYTARQGA	LIEDNEYTARQGA	SRC_HUMAN	SRC	P12931	1	419	Y	P12931_419	CHK1	O14757	PHOSPHOSITEPLUS	0	-1	CAMK	CAMKL
YES_420_432	LIEDNEYTARQGA	LIEDNEYTARQGA	SRC_HUMAN	SRC	P12931	1	419	Y	P12931_419	PKA[alpha]	P17612	PHOSPHOSITEPLUS	0	-1	AGC	PKA
YES_420_432	LIEDNEYTARQGA	LIEDNEYTARQGA	YES_HUMAN	YES	P07947	1	426	Y	P07947_426	Yes	P07947	HPRD	0	-1	TK	Src
YES_420_432	LIEDNEYTARQGA	LIEDNEYTARQGA	YES_HUMAN	YES	P07947	1	426	Y	P07947_426	EphA2	P29317	PHOSPHOSITEPLUS	0	-1	TK	Eph
YES_420_432	LIEDNEYTARQGA	LIEDNEYTARQGA	YES_HUMAN	YES	P07947	1	426	Y	P07947_426	Axl	P30530	PHOSPHOSITEPLUS	0	-1	TK	Axl
YES_420_432	LIEDNEYTARQGA	LIEDNEYTARQGA	YES_HUMAN	YES	P07947	1	426	Y	P07947_426	Yes	P07947	PHOSPHOELM	0	-1	TK	Src
YES_420_432	LIEDNEYTARQGA	LIEDNEYTARQGA	FYN_HUMAN	FYN	P06241	1	420	Y	P06241_420	Fyn	P06241	HPRD	0	-1	TK	Src
YES_420_432	LIEDNEYTARQGA	LIEDNEYTARQGA	FYN_HUMAN	FYN	P06241	1	420	Y	P06241_420	Fyn	P06241	PHOSPHOSITEPLUS	0	-1	TK	Src
YES_420_432	LIEDNEYTARQGA	LIEDNEYTARQGA	FYN_HUMAN	FYN	P06241	1	420	Y	P06241_420	Axl	P30530	PHOSPHOSITEPLUS	0	-1	TK	Axl
YES_420_432	LIEDNEYTARQGA	LIEDNEYTARQGA	FYN_HUMAN	FYN	P06241	1	420	Y	P06241_420	Fyn	P06241	PHOSPHOELM	0	-1	TK	Src
YES_420_432	LIEDNEYTARQGA	LIEDNEYTARQGA	FYN_HUMAN	FYN	P06241	1	420	Y	P06241_420	Fyn	P06241	REACTOME	0	-1	TK	Src
YES_420_432	LIEDNEYTARQGA	LIEDNEYTARQGA	FYN_HUMAN	FYN	P06241	1	420	Y	P06241_420	KDR	P35968	REACTOME	0	-1	TK	VEGFR
YES_420_432	LIEDNEYTARQGA	LIEDNEYTARQGA	SRC_HUMAN	SRC	P12931	1	419	Y	P12931_419	Src	P12931	HPRD	0	-1	TK	Src
YES_420_432	LIEDNEYTARQGA	LIEDNEYTAREGA	LCK_HUMAN	LCK	P06239	0.93	394	Y	P06239_394	Axl	P30530	PHOSPHOSITEPLUS	0	-1	TK	Axl
YES_420_432	LIEDNEYTARQGA	LIEDNEYTAREGA	LCK_HUMAN	LCK	P06239	0.93	394	Y	P06239_394	Lck	P06239	PHOSPHOELM	0	-1	TK	Src
YES_420_432	LIEDNEYTARQGA	LIEDNEYTAREGA	LCK_HUMAN	LCK	P06239	0.93	394	Y	P06239_394	Lck	P06239	REACTOME	0	-1	TK	Src
YES_420_432	LIEDNEYTARQGA	IEDNEYTAREGA	HCK_HUMAN	HCK	P08631	0.86	411	Y	P08631_411	HCK	P08631	HPRD	0	-1	TK	Src
YES_420_432	LIEDNEYTARQGA	IEDNEYTAREGA	HCK_HUMAN	HCK	P08631	0.86	411	Y	P08631_411	CHK1	O14757	PHOSPHOSITEPLUS	0	-1	CAMK	CAMKL
YES_420_432	LIEDNEYTARQGA	IEDNEYTAREGA	HCK_HUMAN	HCK	P08631	0.86	411	Y	P08631_411	CSK	P41240	PHOSPHOSITEPLUS	0	-1	TK	Csk
YES_420_432	LIEDNEYTARQGA	LIEDNEYTARQGA	SRC_HUMAN	SRC	P12931	1	419	Y	P12931_419	PDGFR[alpha]	P16234	PHOSPHOSITEPLUS	0	-1	TK	PDGFR
YES_420_432	LIEDNEYTARQGA	LIEDNEYTARQGA	SRC_HUMAN	SRC	P12931	1	419	Y	P12931_419	CSK	P41240	PHOSPHOSITEPLUS	0	-1	TK	Csk
YES_420_432	LIEDNEYTARQGA	LIEDNEYTARQGA	SRC_HUMAN	SRC	P12931	1	419	Y	P12931_419	Axl	P30530	PHOSPHOSITEPLUS	0	-1	TK	Axl
YES_420_432	LIEDNEYTARQGA	LIEDNEYTARQGA	SRC_HUMAN	SRC	P12931	1	419	Y	P12931_419	Src	P12931	PHOSPHOELM	0	-1	TK	Src
YES_420_432	LIEDNEYTARQGA	LIEDNEYTARQGA	SRC_HUMAN	SRC	P12931	1	419	Y	P12931_419	Src	P12931	REACTOME	0	-1	TK	Src
YES_420_432	LIEDNEYTARQGA	LIEDNEYTAREGA	LCK_HUMAN	LCK	P06239	0.93	394	Y	P06239_394	Lck	P06239	HPRD	0	-1	TK	Src
YES_420_432	LIEDNEYTARQGA	LIEDNEYTAREGA	LCK_HUMAN	LCK	P06239	0.93	394	Y	P06239_394	Lck	P06239	PHOSPHOSITEPLUS	0	-1	TK	Src
YES_420_432	LIEDNEYTARQGA	IEDNEYTAREGA	HCK_HUMAN	HCK	P08631	0.86	411	Y	P08631_411	HCK	P08631	PHOSPHOELM	0	-1	TK	Src
YES_420_432	LIEDNEYTARQGA	IEDNEYTAREGA	LYN_HUMAN	LYN	P07948	0.86	397	Y	P07948_397	Lyn	P07948	HPRD	0	-1	TK	Src
YES_420_432	LIEDNEYTARQGA	IEDNEYTAREGA	HCK_HUMAN	HCK	P08631	0.86	411	Y	P08631_411	HCK	P08631	PHOSPHOSITEPLUS	0	-1	TK	Src
YES_420_432	LIEDNEYTARQGA	IEDNEYTAREGA	HCK_HUMAN	HCK	P08631	0.86	411	Y	P08631_411	Axl	P30530	PHOSPHOSITEPLUS	0	-1	TK	Axl
YES_420_432	LIEDNEYTARQGA	IEDNEYTAREGA	LYN_HUMAN	LYN	P07948	0.86	397	Y	P07948_397	Lyn	P07948	PHOSPHOELM	0	-1	TK	Src
YES_420_432	LIEDNEYTARQGA	IEDNEYTAREGA	LYN_HUMAN	LYN	P07948	0.86	397	Y	P07948_397	Axl	P30530	PHOSPHOSITEPLUS	0	-1	TK	Axl
YES_420_432	LIEDNEYTARQGA	IEDNEYTAREGA	LYN_HUMAN	LYN	P07948	0.86	397	Y	P07948_397	Lyn	P07948	PHOSPHOSITEPLUS	0	-1	TK	Src
ZAP70_485_497	ALGADDSYYTARS	ALGADDSYYTARS	ZAP70_HUMAN	ZAP70	P43403	1	492	Y	P43403_492	ZAP70	P43403	PHOSPHOSITEPLUS	0	-1	TK	Syk
ZAP70_485_497	ALGADDSYYTARS	ALGADDSYYTARS	ZAP70_HUMAN	ZAP70	P43403	1	493	Y	P43403_493	ZAP70	P43403	PHOSPHOELM	0	-1	TK	Syk
ZAP70_485_497	ALGADDSYYTARS	ALGADDSYYTARS	ZAP70_HUMAN	ZAP70	P43403	1	492	Y	P43403_492	Lck	P06239	HPRD	0	-1	TK	Src
ZAP70_485_497	ALGADDSYYTARS	ALGADDSYYTARS	ZAP70_HUMAN	ZAP70	P43403	1	493	Y	P43403_493	Lck	P06239	REACTOME	0	-1	TK	Src
ZAP70_485_497	ALGADDSYYTARS	ALGADDSYYTARS	ZAP70_HUMAN	ZAP70	P43403	1	493	Y	P43403_493	Lck	P06239	PHOSPHOELM	0	-1	TK	Src
ZAP70_485_497	ALGADDSYYTARS	ALGADDSYYTARS	ZAP70_HUMAN	ZAP70	P43403	1	492	Y	P43403_492	Lck	P06239	PHOSPHOSITEPLUS	0	-1	TK	Src
ZAP70_485_497	ALGADDSYYTARS	ALGADDSYYTARS	ZAP70_HUMAN	ZAP70	P43403	1	493	Y	P43403_493	Lck	P06239	HPRD	0	-1	TK	Src
ZAP70_485_497	ALGADDSYYTARS	ALGADDSYYTARS	ZAP70_HUMAN	ZAP70	P43403	1	492	Y	P43403_492	ZAP70	P43403	PHOSPHOELM	0	-1	TK	Syk
ZAP70_485_497	ALGADDSYYTARS	ALGADDSYYTARS	ZAP70_HUMAN	ZAP70	P43403	1	493	Y	P43403_493	Lck	P06239	PHOSPHOSITEPLUS	0	-1	TK	Src
ZAP70_485_497	ALGADDSYYTARS	ALGADDSYYTARS	ZAP70_HUMAN	ZAP70	P43403	1	492	Y	P43403_492	Lck	P06239	PHOSPHOELM	0	-1	TK	Src
ZAP70_485_497	ALGADDSYYTARS	ALGADDSYYTARS	ZAP70_HUMAN	ZAP70	P43403	1	493	Y	P43403_493	ZAP70	P43403	PHOSPHOSITEPLUS	0	-1	TK	Syk

## Sheet: NET peptides
PTK/STK	Description	ID	Gene symbol	UniprotAccession	FDR	FC			Description	ID	UniprotAccession	FDR	FC
PTK	RAC-alpha serine/threonine-protein kinase (EC:2.7.11.1)(PKB, RAC)	AKT1_309_321_C310S	AKT1	P31749	0.00272257	4.80772			Protein 4.1 (Band 4.1) (P4.1) (EPB4.1) (4.1R).	41_654_666	P11171	0.00272257	5.20852
PTK	Annexin A1 (Annexin-1) (Annexin I) (Lipocortin I) (Calpactin II)(Chromobindin-9) (p35) (Phospholipase A2 inhibitory protein).	ANXA1_14_26	ANXA1	P04083	0.00489925	Akt1/PKB[alpha]			RAC-alpha serine/threonine-protein kinase (EC:2.7.11.1)(PKB, RAC)	AKT1_309_321_C310S	P31749	0.00272257	4.80772
PTK	Annexin A2 (Annexin-2) (Annexin II) (Lipocortin II) (Calpactin I heavychain) (Chromobindin-8) (p36) (Protein I) (Placental anticoagulantprotein IV) (PAP-IV).	ANXA2_17_29	ANXA2	P07355	0.00683846	6.29565			RAC-alpha serine/threonine-protein kinase (EC:2.7.11.1)(PKB, RAC)	AKT1_320_332	P31749	0.00272257	3.95622
PTK	Serine/threonine-protein kinase A-Raf (EC:2.7.11.1),(ARAF1, PKS, PKS2)	ARAF_297_307	ARAF	P10398	0.00449131	3.32782			Annexin A1 (Annexin-1) (Annexin I) (Lipocortin I) (Calpactin II)(Chromobindin-9) (p35) (Phospholipase A2 inhibitory protein).	ANXA1_14_26	P04083	0.00489925	4.0486
PTK	B- and T-lymphocyte attenuator,B- and T-lymphocyte-associated protein,CD272	BTLA_252_262	BTLA	Q7Z6A9	0.00492386	3.83663			Annexin A2 (Annexin-2) (Annexin II) (Lipocortin II) (Calpactin I heavychain) (Chromobindin-8) (p36) (Protein I) (Placental anticoagulantprotein IV) (PAP-IV).	ANXA2_17_29	P07355	0.00683846	6.29565
PTK	Calmodulin (CaM).	CALM_95_107	CALM1	P0DP23	0.00329478	3.60194			Serine/threonine-protein kinase A-Raf (EC:2.7.11.1),(ARAF1, PKS, PKS2)	ARAF_297_307	P10398	0.00449131	3.32782
PTK	E3 ubiquitin-protein ligase CBL (EC 6.3.2.-) (Signal transductionprotein CBL) (Proto-oncogene c-CBL) (Casitas B-lineage lymphoma proto-oncogene) (RING finger protein 55).	CBL_693_705	CBL	P22681	0.0368176	3.0742			B- and T-lymphocyte attenuator,B- and T-lymphocyte-associated protein,CD272	BTLA_252_262	Q7Z6A9	0.00492386	3.83663
PTK	T-cell surface glycoprotein CD3 zeta chain precursor (T-cell receptorT3 zeta chain) (CD247 antigen).	CD3Z_116_128	CD247	P20963	0.00305719	8.85439			Calmodulin (CaM).	CALM_95_107	P0DP23	0.00329478	3.60194
PTK	T-cell-specific surface glycoprotein CD28, TP44, CD28	CD28_203_215	CD28	P10747	0.00272257	2.77881			AD	CBL_693_705	P22681	0.0368176	3.0742
PTK	T-cell surface glycoprotein CD3 epsilon chain, T-cell surface antigen T3/Leu-4 epsilon chain, CD3e	CD3E_182_194	CD3E	P07766	0.00915882	5.12654			T-cell-specific surface glycoprotein CD28, TP44, CD28	CD28_203_215	P10747	0.00272257	2.77881
PTK	B-cell antigen receptor complex-associated protein alpha-chainprecursor (Ig-alpha) (MB-1 membrane glycoprotein) (Surface IgM-associated protein) (Membrane-bound immunoglobulin-associated protein)(CD79a antigen).	CD79A_181_193	CD79A	P11912	0.00272257	3.91671			T-cell surface glycoprotein CD3 epsilon chain, T-cell surface antigen T3/Leu-4 epsilon chain, CD3e	CD3E_182_194	P07766	0.00915882	5.12654
PTK	Cyclin-dependent kinase 1 (EC:2.7.11.22, EC:2.7.11.23), Cell division protein kinase 1, Cell division control protein 2 homolog, (p34 protein kinase)(CDK1)	CDK1_9_21	CDK1	P06493	0.00329478	5.8205			T-cell surface glycoprotein CD3 zeta chain precursor (T-cell receptorT3 zeta chain) (CD247 antigen).	CD3Z_105_117	P20963	0.00291911	6.0263
PTK	Cyclin-dependent kinase 2 (EC:2.7.11.22) Cell division protein kinase 2 (EC 2.7.11.22) (p33 protein kinase).	CDK2_8_20	CDK2	P24941	0.00272257	6.89666			T-cell surface glycoprotein CD3 zeta chain precursor (T-cell receptorT3 zeta chain) (CD247 antigen).	CD3Z_116_128	P20963	0.00305719	8.85439
PTK	Cyclin-dependent kinase 4 (EC:2.7.11.22) ,Cell division protein kinase 4 (PSK-J3)	CDK4_11_23	CDK4	P11802	0.00272257	7.32743			T-cell surface glycoprotein CD3 zeta chain precursor (T-cell receptorT3 zeta chain) (CD247 antigen).	CD3Z_117_129	P20963	0.00329478	7.6801
PTK	Proto-oncogene C-crk (p38) (Adapter molecule crk).	CRK_214_226	CRK	P46108	0.0108169	5.44838			T-cell surface glycoprotein CD3 zeta chain precursor (T-cell receptorT3 zeta chain) (CD247 antigen).	CD3Z_135_147	P20963	0.0182264	3.82841
PTK	Catenin beta-1 (Beta-catenin).	CTNB1_79_91	CTNNB1	P35222	0.0029412	5.02408			T-cell surface glycoprotein CD3 zeta chain precursor (T-cell receptorT3 zeta chain) (CD247 antigen).	CD3Z_146_158	P20963	0.0114598	5.5853
PTK	Neuronal migration protein doublecortin (Lissencephalin-X) (Lis-X)(Doublin).	DCX_67_79	DCX	O43602	0.00288872	2.96191			T-cell surface glycoprotein CD3 zeta chain precursor (T-cell receptorT3 zeta chain) (CD247 antigen).	CD3Z_147_159	P20963	0.0202214	5.48992
PTK	Dual specificity tyrosine-phosphorylation-regulated kinase 1A(EC 2.7.12.1) (Protein kinase minibrain homolog) (MNBH) (HP86) (Dualspecificity YAK1-related kinase) (hMNB).	DYR1A_312_324	DYRK1A	Q13627	0.00272257	3.26024			T-cell surface glycoprotein CD3 zeta chain precursor (T-cell receptorT3 zeta chain) (CD247 antigen).	CD3Z_77_89	P20963	0.00615578	3.99125
PTK	Embryonal Fyn-associated substrate (HEFS).	EFS_246_258	EFS	O43281	0.00272257	6.53146			B-cell antigen receptor complex-associated protein alpha-chainprecursor (Ig-alpha) (MB-1 membrane glycoprotein) (Surface IgM-associated protein) (Membrane-bound immunoglobulin-associated protein)(CD79a antigen).	CD79A_181_193	P11912	0.00272257	3.91671
PTK	Epidermal growth factor receptor precursor (EC 2.7.10.1) (Receptortyrosine-protein kinase ErbB-1).	EGFR_1103_1115	EGFR	P00533	0.00319857	5.27642			Cyclin-dependent kinase 1 (EC:2.7.11.22, EC:2.7.11.23), Cell division protein kinase 1, Cell division control protein 2 homolog, (p34 protein kinase)(CDK1)	CDK1_9_21	P06493	0.00329478	5.8205
PTK	Gamma-enolase (EC 4.2.1.11) (2-phospho-D-glycerate hydro-lyase)(Neural enolase) (Neuron-specific enolase) (NSE) (Enolase 2).	ENOG_37_49	ENO2	P09104	0.00272257	7.79731			Cyclin-dependent kinase 2 (EC:2.7.11.22) Cell division protein kinase 2 (EC 2.7.11.22) (p33 protein kinase).	CDK2_8_20	P24941	0.00272257	6.89666
PTK	Protein 4.1 (Band 4.1) (P4.1) (EPB4.1) (4.1R).	41_654_666	EPB41	P11171	0.00272257	5.20852			Cyclin-dependent kinase 4 (EC:2.7.11.22) ,Cell division protein kinase 4 (PSK-J3)	CDK4_11_23	P11802	0.00272257	7.32743
PTK	Ephrin type-A receptor 1 precursor (EC 2.7.10.1) (Tyrosine-proteinkinase receptor EPH).	EPHA1_774_786	EPHA1	P21709	0.00272257	6.57676			Proto-oncogene C-crk (p38) (Adapter molecule crk).	CRK_214_226	P46108	0.0108169	5.44838
PTK	Ephrin type-A receptor 2 precursor (EC 2.7.10.1) (Tyrosine-proteinkinase receptor ECK) (Epithelial cell kinase).	EPHA2_765_777	EPHA2	P29317	0.00272257	6.24796			Catenin beta-1 (Beta-catenin).	CTNB1_79_91	P35222	0.0029412	5.02408
PTK	Ephrin type-A receptor 7 precursor (EC 2.7.10.1) (Tyrosine-proteinkinase receptor EHK-3) (EPH homology kinase 3) (Receptor protein-tyrosine kinase HEK11).	EPHA7_607_619	EPHA7	Q15375	0.00272257	5.59606			Neuronal migration protein doublecortin (Lissencephalin-X) (Lis-X)(Doublin).	DCX_67_79	O43602	0.00288872	2.96191
PTK	Ephrin type-B receptor 1 precursor (EC 2.7.10.1) (Tyrosine-proteinkinase receptor EPH-2) (NET) (HEK6) (ELK).	EPHB1_771_783	EPHB1	P54762	0.00272257	6.22617			Dual specificity tyrosine-phosphorylation-regulated kinase 1A(EC 2.7.12.1) (Protein kinase minibrain homolog) (MNBH) (HP86) (Dualspecificity YAK1-related kinase) (hMNB).	DYR1A_312_324	Q13627	0.00272257	3.26024
PTK	Erythropoietin receptor precursor (EPO-R).	EPOR_419_431	EPOR	P19235	0.00272257	8.67856			Embryonal Fyn-associated substrate (HEFS).	EFS_246_258	O43281	0.00272257	6.53146
PTK	Receptor tyrosine-protein kinase erbB-2 precursor (EC 2.7.10.1)(p185erbB2) (C-erbB-2) (NEU proto-oncogene) (Tyrosine kinase-type cellsurface receptor HER2) (MLN 19) (CD340 antigen).	ERBB2_1241_1253	ERBB2	P04626	0.00272257	4.2278			Epidermal growth factor receptor precursor (EC 2.7.10.1) (Receptortyrosine-protein kinase ErbB-1).	EGFR_1103_1115	P00533	0.00319857	5.27642
PTK	Receptor tyrosine-protein kinase erbB-3 (EC:2.7.10.1), Proto-oncogene-like protein c-ErbB-3 , Tyrosine kinase-type cell surface receptor HER3	ERBB3_1283_1295	ERBB3	P21860	0.0189634	3.73679			Epidermal growth factor receptor precursor (EC 2.7.10.1) (Receptortyrosine-protein kinase ErbB-1).	EGFR_1165_1177	P00533	0.0197699	2.36915
PTK	Receptor tyrosine-protein kinase erbB-4 precursor (EC 2.7.10.1)(p180erbB4) (Tyrosine kinase-type cell surface receptor HER4).	ERBB4_1181_1193	ERBB4	Q15303	0.0197699	6.40902			Epidermal growth factor receptor precursor (EC 2.7.10.1) (Receptortyrosine-protein kinase ErbB-1).	EGFR_1190_1202	P00533	0.00492386	4.01939
PTK	Proto-oncogene tyrosine-protein kinase FER (EC 2.7.10.2) (p94-FER) (c-FER) (Tyrosine kinase 3).	FER_707_719	FER	P16591	0.00272257	6.04438			Gamma-enolase (EC 4.2.1.11) (2-phospho-D-glycerate hydro-lyase)(Neural enolase) (Neuron-specific enolase) (NSE) (Enolase 2).	ENOG_37_49	P09104	0.00272257	7.79731
PTK	Proto-oncogene tyrosine-protein kinase Fes/Fps (EC 2.7.10.2) (C-Fes).	FES_706_718	FES	P07332	0.00272257	6.94178			Ephrin type-A receptor 1 precursor (EC 2.7.10.1) (Tyrosine-proteinkinase receptor EPH).	EPHA1_774_786	P21709	0.00272257	6.57676
PTK	Basic fibroblast growth factor receptor 1 precursor (EC 2.7.10.1)(FGFR-1) (bFGF-R) (Fms-like tyrosine kinase 2) (c-fgr) (CD331antigen).	FGFR1_761_773	FGFR1	P11362	0.00319857	4.12181			Ephrin type-A receptor 2 precursor (EC 2.7.10.1) (Tyrosine-proteinkinase receptor ECK) (Epithelial cell kinase).	EPHA2_765_777	P29317	0.00272257	6.24796
PTK	Fibroblast growth factor receptor 2 precursor (EC 2.7.10.1) (FGFR-2)(Keratinocyte growth factor receptor 2) (CD332 antigen).	FGFR2_762_774	FGFR2	P21802	0.00449131	3.31176			Ephrin type-A receptor 7 precursor (EC 2.7.10.1) (Tyrosine-proteinkinase receptor EHK-3) (EPH homology kinase 3) (Receptor protein-tyrosine kinase HEK11).	EPHA7_607_619	Q15375	0.00272257	5.59606
PTK	Fibroblast growth factor receptor 3 precursor (EC 2.7.10.1) (FGFR-3)(CD333 antigen).	FGFR3_753_765	FGFR3	P22607	0.00357244	3.73511			Ephrin type-B receptor 1 precursor (EC 2.7.10.1) (Tyrosine-proteinkinase receptor EPH-2) (NET) (HEK6) (ELK).	EPHB1_771_783	P54762	0.00272257	6.22617
PTK	Vascular endothelial growth factor receptor 1 precursor (EC 2.7.10.1)(VEGFR-1) (Vascular permeability factor receptor) (Tyrosine-proteinkinase receptor FLT) (Flt-1) (Tyrosine-protein kinase FRT) (Fms-liketyrosine kinase 1).	VGFR1_1040_1052	FLT1	P17948	0.0170405	5.942			Erythropoietin receptor precursor (EPO-R).	EPOR_361_373	P19235	0.00272257	7.65686
PTK	Vascular endothelial growth factor receptor 3 precursor (EC 2.7.10.1)(VEGFR-3) (Tyrosine-protein kinase receptor FLT4).	VGFR3_1061_1073	FLT4	P35916	0.00713347	4.94005			Erythropoietin receptor precursor (EPO-R).	EPOR_419_431	P19235	0.00272257	8.67856
PTK	Tyrosine-protein kinase FRK (EC 2.7.10.2) (FYN-related kinase)(Nuclear tyrosine protein kinase RAK).	FRK_380_392	FRK	P42685	0.00272257	6.09031			Receptor tyrosine-protein kinase erbB-2 precursor (EC 2.7.10.1)(p185erbB2) (C-erbB-2) (NEU proto-oncogene) (Tyrosine kinase-type cellsurface receptor HER2) (MLN 19) (CD340 antigen).	ERBB2_1241_1253	P04626	0.00272257	4.2278
PTK	GRB2-associated-binding protein 1, GRB2-associated binder 1, Growth factor receptor bound protein 2-associated protein 1	GAB1_622_632	GAB1	Q13480	0.00543828	5.49156			Receptor tyrosine-protein kinase erbB-2 precursor (EC 2.7.10.1)(p185erbB2) (C-erbB-2) (NEU proto-oncogene) (Tyrosine kinase-type cellsurface receptor HER2) (MLN 19) (CD340 antigen).	ERBB2_870_882	P04626	0.00328242	3.92003
PTK	GRB2-associated-binding protein 2, GRB2-associated binder 2, Growth factor receptor bound protein 2-associated protein 2	GAB2_638_648	GAB2	Q9UQC2	0.0218776	3.42796			Receptor tyrosine-protein kinase erbB-3 (EC:2.7.10.1), Proto-oncogene-like protein c-ErbB-3 , Tyrosine kinase-type cell surface receptor HER3	ERBB3_1283_1295	P21860	0.0189634	3.73679
PTK	Glycogen synthase kinase-3 beta (EC:2.7.11.26), Serine/threonine-protein kinase GSK3B (EC:2.7.11.1)	GSK3B_210_222_C218S	GSK3B	P49841	0.00288872	3.16575			Receptor tyrosine-protein kinase erbB-4 precursor (EC 2.7.10.1)(p180erbB4) (Tyrosine kinase-type cell surface receptor HER4).	ERBB4_1181_1193	Q15303	0.0197699	6.40902
PTK	Hepatitis A virus cellular receptor 2, T-cell immunoglobulin and mucin domain-containing protein 3,T-cell membrane protein 3	HAVR2_257_267	HAVCR2	Q8TDQ0	0.00272257	6.75396			Receptor tyrosine-protein kinase erbB-4 precursor (EC 2.7.10.1)(p180erbB4) (Tyrosine kinase-type cell surface receptor HER4).	ERBB4_1277_1289	Q15303	0.00360471	2.68763
PTK	Insulin receptor precursor (EC 2.7.10.1) (IR) (CD220 antigen)[Contains: Insulin receptor subunit alpha; Insulin receptor subunitbeta].	INSR_992_1004	INSR	P06213	0.00674828	3.56865			Focal adhesion kinase 1 (EC 2.7.10.2) (FADK 1) (pp125FAK) (Protein-tyrosine kinase 2).	FAK1_569_581	Q05397	0.00329478	4.47888
PTK	Insulin receptor substrate 1	IRS1_890_902	IRS1	P35568	0.00272257	5.29436			Protein tyrosine kinase 2 beta (EC 2.7.10.2) (Focal adhesion kinase 2)(FADK 2) (Proline-rich tyrosine kinase 2) (Cell adhesion kinase beta)(CAK beta) (Calcium-dependent tyrosine kinase) (CADTK) (Relatedadhesion focal tyrosine kinase) (RAFTK).	FAK2_572_584	Q14289	0.00272257	3.89992
PTK	Insulin receptor substrate 2	IRS2_626_638	IRS2	Q9Y4H2	0.00272257	4.07192			Proto-oncogene tyrosine-protein kinase FER (EC 2.7.10.2) (p94-FER) (c-FER) (Tyrosine kinase 3).	FER_707_719	P16591	0.00272257	6.04438
PTK	Tyrosine-protein kinase JAK1 (EC 2.7.10.2) (Janus kinase 1) (JAK-1).	JAK1_1027_1039	JAK1	P23458	0.00272257	6.24928			Proto-oncogene tyrosine-protein kinase Fes/Fps (EC 2.7.10.2) (C-Fes).	FES_706_718	P07332	0.00272257	6.94178
PTK	Tyrosine-protein kinase JAK2 (EC 2.7.10.2) (Janus kinase 2) (JAK-2).	JAK2_563_577	JAK2	O60674	0.00272257	5.29711			Basic fibroblast growth factor receptor 1 precursor (EC 2.7.10.1)(FGFR-1) (bFGF-R) (Fms-like tyrosine kinase 2) (c-fgr) (CD331antigen).	FGFR1_761_773	P11362	0.00319857	4.12181
PTK	Tyrosine-protein kinase JAK3 (EC:2.7.10.2) (Janus kinase 3) (JAK-3).	JAK3_974_986	JAK3	P52333	0.00288872	5.19019			Fibroblast growth factor receptor 2 precursor (EC 2.7.10.1) (FGFR-2)(Keratinocyte growth factor receptor 2) (CD332 antigen).	FGFR2_762_774	P21802	0.00449131	3.31176
PTK	Vascular endothelial growth factor receptor 2 precursor (EC 2.7.10.1)(VEGFR-2) (Kinase insert domain receptor) (Protein-tyrosine kinasereceptor Flk-1) (CD309 antigen).	VGFR2_989_1001	KDR	P35968	0.00272257	6.4931			Fibroblast growth factor receptor 3 precursor (EC 2.7.10.1) (FGFR-3)(CD333 antigen).	FGFR3_753_765	P22607	0.00357244	3.73511
PTK	Mast/stem cell growth factor receptor Kit (EC:2.7.10.1), CD117	KIT_930_942_C942S	KIT	P10721	0.00492386	6.19178			Tyrosine-protein kinase FRK (EC 2.7.10.2) (FYN-related kinase)(Nuclear tyrosine protein kinase RAK).	FRK_380_392	P42685	0.00272257	6.09031
PTK	Keratin, type II cytoskeletal 6B (Cytokeratin-6B) (CK 6B) (K6bkeratin).	K2C6B_53_65	KRT6B	P04259	0.0106347	3.17256			GRB2-associated-binding protein 1, GRB2-associated binder 1, Growth factor receptor bound protein 2-associated protein 1	GAB1_622_632	Q13480	0.00543828	5.49156
PTK	Keratin, type II cytoskeletal 8 (Cytokeratin-8) (CK-8) (Keratin-8)(K8).	K2C8_425_437	KRT8	P05787	0.00905863	4.98513			GRB2-associated-binding protein 2, GRB2-associated binder 2, Growth factor receptor bound protein 2-associated protein 2	GAB2_638_648	Q9UQC2	0.0218776	3.42796
PTK	Linker for activation of T-cells family member 1 (36 kDa phospho-tyrosine adapter protein) (pp36) (p36-38).	LAT_249_261	LAT	O43561	0.00615578	3.55777			Glycogen synthase kinase-3 beta (EC:2.7.11.26), Serine/threonine-protein kinase GSK3B (EC:2.7.11.1)	GSK3B_210_222_C218S	P49841	0.00288872	3.16575
PTK	Proto-oncogene tyrosine-protein kinase LCK (EC 2.7.10.2) (p56-LCK)(Lymphocyte cell-specific protein-tyrosine kinase) (LSK) (T cell-specific protein-tyrosine kinase).	LCK_387_399	LCK	P06239	0.00272257	5.61798			Hepatitis A virus cellular receptor 2, T-cell immunoglobulin and mucin domain-containing protein 3,T-cell membrane protein 3	HAVR2_257_267	Q8TDQ0	0.00272257	6.75396
PTK	Tyrosine-protein kinase Lyn (EC:2.7.10.2)	LYN_391_403	LYN	P07948	0.0029412	5.31475			Insulin receptor precursor (EC 2.7.10.1) (IR) (CD220 antigen)[Contains: Insulin receptor subunit alpha; Insulin receptor subunitbeta].	INSR_992_1004	P06213	0.00674828	3.56865
PTK	Mitogen-activated protein kinase 10 (EC 2.7.11.24) (Stress-activated protein kinase JNK3) (c-Jun N-terminal kinase 3) (MAP kinase p49 3F12).	MK10_216_228	MAPK10	P53779	0.00698945	2.61028			Insulin receptor substrate 1	IRS1_890_902	P35568	0.00272257	5.29436
PTK	Mitogen-activated protein kinase 12 (EC 2.7.11.24) (Extracellularsignal-regulated kinase 6) (ERK-6) (ERK5) (Stress-activated proteinkinase 3) (Mitogen-activated protein kinase p38 gamma) (MAP kinase p38gamma).	MK12_180_189_M182B	MAPK12	P53778	0.00683846	3.90466			Insulin receptor substrate 2	IRS2_626_638	Q9Y4H2	0.00272257	4.07192
PTK	Mitogen-activated protein kinase 14 (EC 2.7.11.24) (Mitogen-activatedprotein kinase p38 alpha) (MAP kinase p38 alpha) (Cytokine suppressiveanti-inflammatory drug-binding protein) (CSAID-binding protein) (CSBP)(MAX-interacting protein 2) (MAP kinase MXI2) (SAPK2A).	MK14_173_185	MAPK14	Q16539	0.044848	4.39209			Tyrosine-protein kinase JAK1 (EC 2.7.10.2) (Janus kinase 1) (JAK-1).	JAK1_1027_1039	P23458	0.00272257	6.24928
PTK	Mitogen-activated protein kinase 3 (EC:2.7.11.24), (Extracellular signal-regulated kinase 1) (ERK-1)( Mitogen-activated protein kinase 3) (MAP kinase 3)( MAPK 3) (p44-MAPK) (ERT2)	MK03_199_208	MAPK3	P27361	0.00319857	4.30993			Tyrosine-protein kinase JAK2 (EC 2.7.10.2) (Janus kinase 2) (JAK-2).	JAK2_563_577	O60674	0.00272257	5.29711
PTK	Mitogen-activated protein kinase 7 (EC 2.7.11.24) (Extracellularsignal-regulated kinase 5) (ERK-5) (ERK4) (BMK1 kinase).	MK07_212_224	MAPK7	Q13164	0.00639904	4.95405			Tyrosine-protein kinase JAK3 (EC:2.7.10.2) (Janus kinase 3) (JAK-3).	JAK3_974_986	P52333	0.00288872	5.19019
PTK	Mitogen-activated protein kinase 8 (EC 2.7.11.24) (MAP kinase 8)(MAPK 8)	MK08_181_191	MAPK8	P45983	0.00272257	2.37806			Keratin, type II cytoskeletal 6B (Cytokeratin-6B) (CK 6B) (K6bkeratin).	K2C6B_53_65	P04259	0.0106347	3.17256
PTK	MAP kinase-activated protein kinase 3 (EC:2.7.11.1)	MAPK3_198_210_C203S	MAPKAPK3	Q16644	0.0189634	3.10747			Keratin, type II cytoskeletal 8 (Cytokeratin-8) (CK-8) (Keratin-8)(K8).	K2C8_425_437	P05787	0.00905863	4.98513
PTK	Myelin basic protein (MBP) (Myelin A1 protein) (Myelin membraneencephalitogenic protein).	MBP_198_210	MBP	P02686	0.044848	2.17483			Mast/stem cell growth factor receptor Kit (EC:2.7.10.1), CD117	KIT_930_942_C942S	P10721	0.00492386	6.19178
PTK	Hepatocyte growth factor receptor precursor (EC 2.7.10.1) (HGFreceptor) (Scatter factor receptor) (SF receptor) (HGF/SF receptor)(Met proto-oncogene tyrosine kinase) (c-Met).	MET_1227_1239	MET	P08581	0.00272257	5.98532			Tyrosine-protein kinase SYK (EC 2.7.10.2) (Spleen tyrosine kinase).	KSYK_518_530	P43405	0.0148029	3.52117
PTK	Myelin protein zero-like protein 1	MPZL1_236_246	MPZL1	O95297	0.00273922	6.0565			Linker for activation of T-cells family member 1 (36 kDa phospho-tyrosine adapter protein) (pp36) (p36-38).	LAT_194_206	O43561	0.0417954	2.99228
PTK	Signal transducer and activator of transcription 5A.	RON_1346_1358	MST1R	Q04912	0.0114889	3.98428			Linker for activation of T-cells family member 1 (36 kDa phospho-tyrosine adapter protein) (pp36) (p36-38).	LAT_249_261	O43561	0.00615578	3.55777
PTK	BDNF/NT-3 growth factors receptor precursor (EC 2.7.10.1)(Neurotrophic tyrosine kinase receptor type 2) (TrkB tyrosine kinase)(GP145-TrkB) (Trk-B).	NTRK2_696_708	NTRK2	Q16620	0.0029412	5.00436			Proto-oncogene tyrosine-protein kinase LCK (EC 2.7.10.2) (p56-LCK)(Lymphocyte cell-specific protein-tyrosine kinase) (LSK) (T cell-specific protein-tyrosine kinase).	LCK_387_399	P06239	0.00272257	5.61798
PTK	Programmed cell death protein 1, (Protein PD-1) (CD279)	PDCD1_221_229_FS219_220KK	PDCD1	Q15116	0.00272257	6.24864			Tyrosine-protein kinase Lyn (EC:2.7.10.2)	LYN_391_403	P07948	0.0029412	5.31475
PTK	Beta-type platelet-derived growth factor receptor precursor(EC 2.7.10.1) (PDGF-R-beta) (CD140b antigen).	PGFRB_572_584	PDGFRB	P09619	0.00272257	7.80214			MAP kinase-activated protein kinase 3 (EC:2.7.11.1)	MAPK3_198_210_C203S	Q16644	0.0189634	3.10747
PTK	3-phosphoinositide-dependent protein kinase 1 (EC 2.7.11.1) (hPDK1).	PDPK1_369_381	PDPK1	O15530	0.00272257	4.40494			Myelin basic protein (MBP) (Myelin A1 protein) (Myelin membraneencephalitogenic protein).	MBP_198_210	P02686	0.044848	2.17483
PTK	Platelet endothelial cell adhesion molecule precursor (PECAM-1)(EndoCAM) (GPIIA') (CD31 antigen).	PECA1_708_718	PECAM1	P16284	0.00272257	6.63031			Hepatocyte growth factor receptor precursor (EC 2.7.10.1) (HGFreceptor) (Scatter factor receptor) (SF receptor) (HGF/SF receptor)(Met proto-oncogene tyrosine kinase) (c-Met).	MET_1227_1239	P08581	0.00272257	5.98532
PTK	Progesterone receptor (PR) (Nuclear receptor subfamily 3 group Cmember 3).	PRGR_786_798	PGR	P06401	0.00329478	5.24443			Hepatocyte growth factor receptor precursor (EC 2.7.10.1) (HGFreceptor) (Scatter factor receptor) (SF receptor) (HGF/SF receptor)(Met proto-oncogene tyrosine kinase) (c-Met).	MET_1228_1240	P08581	0.0029412	5.21767
PTK	Phosphatidylinositol 3-kinase regulatory subunit alpha (PI3-kinase p85subunit alpha) (PtdIns-3-kinase p85-alpha) (PI3K).	P85A_600_612	PIK3R1	P27986	0.00272257	8.23798			Mitogen-activated protein kinase 3 (EC:2.7.11.24), (Extracellular signal-regulated kinase 1) (ERK-1)( Mitogen-activated protein kinase 3) (MAP kinase 3)( MAPK 3) (p44-MAPK) (ERT2)	MK03_199_208	P27361	0.00319857	4.30993
PTK	1-phosphatidylinositol-4,5-bisphosphate phosphodiesterase gamma-1(EC 3.1.4.11) (Phosphoinositide phospholipase C) (PLC-gamma-1)(Phospholipase C-gamma-1) (PLC-II) (PLC-148).	PLCG1_764_776	PLCG1	P19174	0.00272257	6.90711			Mitogen-activated protein kinase 7 (EC 2.7.11.24) (Extracellularsignal-regulated kinase 5) (ERK-5) (ERK4) (BMK1 kinase).	MK07_212_224	Q13164	0.00639904	4.95405
PTK	1-phosphatidylinositol 4,5-bisphosphate phosphodiesterase gamma-2 (EC:3.1.4.11) (Phosphoinositide phospholipase C-gamma-2) (PLC-IV) (Phospholipase C-gamma-2)(PLC-gamma-2)	PLCG2_1191_1203_C1200S	PLCG2	P16885	0.00272257	4.77897			Mitogen-activated protein kinase 8 (EC 2.7.11.24) (MAP kinase 8)(MAPK 8)	MK08_181_191	P45983	0.00272257	2.37806
PTK	Serine/threonine-protein phosphatase 2A catalytic subunit beta isoform(EC 3.1.3.16) (PP2A-beta).	PP2AB_297_309	PPP2CB	P62714	0.00921946	3.49202			Mitogen-activated protein kinase 10 (EC 2.7.11.24) (Stress-activated protein kinase JNK3) (c-Jun N-terminal kinase 3) (MAP kinase p49 3F12).	MK10_216_228	P53779	0.00698945	2.61028
PTK	Paired mesoderm homeobox protein 2 (PRX-2) (Paired-related homeoboxprotein 2).	PRRX2_202_214	PRRX2	Q99811	0.00272257	4.90698			Mitogen-activated protein kinase 12 (EC 2.7.11.24) (Extracellularsignal-regulated kinase 6) (ERK-6) (ERK5) (Stress-activated proteinkinase 3) (Mitogen-activated protein kinase p38 gamma) (MAP kinase p38gamma).	MK12_178_190	P53778	0.00762081	3.46457
PTK	Focal adhesion kinase 1 (EC 2.7.10.2) (FADK 1) (pp125FAK) (Protein-tyrosine kinase 2).	FAK1_569_581	PTK2	Q05397	0.00329478	4.47888			Mitogen-activated protein kinase 12 (EC 2.7.11.24) (Extracellularsignal-regulated kinase 6) (ERK-6) (ERK5) (Stress-activated proteinkinase 3) (Mitogen-activated protein kinase p38 gamma) (MAP kinase p38gamma).	MK12_180_189_M182B	P53778	0.00683846	3.90466
PTK	Protein tyrosine kinase 2 beta (EC 2.7.10.2) (Focal adhesion kinase 2)(FADK 2) (Proline-rich tyrosine kinase 2) (Cell adhesion kinase beta)(CAK beta) (Calcium-dependent tyrosine kinase) (CADTK) (Relatedadhesion focal tyrosine kinase) (RAFTK).	FAK2_572_584	PTK2B	Q14289	0.00272257	3.89992			Mitogen-activated protein kinase 14 (EC 2.7.11.24) (Mitogen-activatedprotein kinase p38 alpha) (MAP kinase p38 alpha) (Cytokine suppressiveanti-inflammatory drug-binding protein) (CSAID-binding protein) (CSBP)(MAX-interacting protein 2) (MAP kinase MXI2) (SAPK2A).	MK14_173_185	Q16539	0.044848	4.39209
PTK	Tyrosine-protein phosphatase non-receptor type 11 (EC 3.1.3.48)(Protein-tyrosine phosphatase 2C) (PTP-2C) (PTP-1D) (SH-PTP3) (SH-PTP2) (SHP-2) (Shp2).	PTN11_57_67	PTPN11	Q06124	0.00272257	5.64407			Myelin protein zero-like protein 1	MPZL1_236_246	O95297	0.00273922	6.0565
PTK	Tyrosine-protein phosphatase non-receptor type 6 (EC:3.1.3.48)	PTN6_531_541	PTPN6	P29350	0.00272257	6.63784			BDNF/NT-3 growth factors receptor precursor (EC 2.7.10.1)(Neurotrophic tyrosine kinase receptor type 2) (TrkB tyrosine kinase)(GP145-TrkB) (Trk-B).	NTRK2_696_708	Q16620	0.0029412	5.00436
PTK	Paxillin.	PAXI_111_123	PXN	P49023	0.00272257	7.39344			Phosphatidylinositol 3-kinase regulatory subunit alpha (PI3-kinase p85subunit alpha) (PtdIns-3-kinase p85-alpha) (PI3K).	P85A_600_612	P27986	0.00272257	8.23798
PTK	RAF proto-oncogene serine/threonine-protein kinase (EC 2.7.11.1) (Raf-1) (C-RAF) (cRaf).	RAF1_332_344	RAF1	P04049	0.00284652	4.65217			Paxillin.	PAXI_111_123	P49023	0.00272257	7.39344
PTK	Ras GTPase-activating protein 1 (GTPase-activating protein) (GAP) (Rasp21 protein activator) (p120GAP) (RasGAP).	RASA1_453_465	RASA1	P20936	0.00713347	4.29369			Paxillin.	PAXI_24_36	P49023	0.00272257	6.00155
PTK	Proto-oncogene tyrosine-protein kinase receptor ret precursor(EC 2.7.10.1) (C-ret).	RET_1022_1034	RET	P07949	0.00272257	5.50965			Programmed cell death protein 1, (Protein PD-1) (CD279)	PDCD1_221_229_FS219_220KK	Q15116	0.00272257	6.24864
PTK	Signal transducer and activator of transcription 4.	STAT4_714_726	STAT4	Q14765	0.0225447	5.63705			3-phosphoinositide-dependent protein kinase 1 (EC 2.7.11.1) (hPDK1).	PDPK1_2_14	O15530	0.00552349	3.92152
PTK	Tyrosine-protein kinase SYK (EC 2.7.10.2) (Spleen tyrosine kinase).	KSYK_518_530	SYK	P43405	0.0148029	3.52117			3-phosphoinositide-dependent protein kinase 1 (EC 2.7.11.1) (hPDK1).	PDPK1_369_381	O15530	0.00272257	4.40494
PTK	Tyrosine-protein kinase Tec (EC 2.7.10.2).	TEC_512_524	TEC	P42680	0.00272257	4.5094			Platelet endothelial cell adhesion molecule precursor (PECAM-1)(EndoCAM) (GPIIA') (CD31 antigen).	PECA1_706_718	P16284	0.0029412	6.28631
PTK	Non-receptor tyrosine-protein kinase TYK2 (EC:2.7.10.2)	TYK2_1048_1060	TYK2	P29597	0.00306565	4.12971			Platelet endothelial cell adhesion molecule precursor (PECAM-1)(EndoCAM) (GPIIA') (CD31 antigen).	PECA1_708_718	P16284	0.00272257	6.63031
PTK	Tyrosine-protein kinase receptor TYRO3 precursor (EC 2.7.10.1)(Tyrosine-protein kinase RSE) (Tyrosine-protein kinase SKY) (Tyrosine-protein kinase DTK) (Protein-tyrosine kinase byk).	TYRO3_679_691	TYRO3	Q06418	0.00328242	3.14563			Beta-type platelet-derived growth factor receptor precursor(EC 2.7.10.1) (PDGF-R-beta) (CD140b antigen).	PGFRB_1002_1014	P09619	0.00699753	4.62355
PTK	Vinculin (Metavinculin).	VINC_815_827	VCL	P18206	0.00748298	3.96638			Beta-type platelet-derived growth factor receptor precursor(EC 2.7.10.1) (PDGF-R-beta) (CD140b antigen).	PGFRB_1014_1028	P09619	0.0108087	3.87999
PTK	Tyrosine-protein kinase Yes (EC:2.7.10.2)(Proto-oncogene c-Yes)(p61-Yes)	YES_420_432	YES1	P07947	0.0029412	5.77612			Beta-type platelet-derived growth factor receptor precursor(EC 2.7.10.1) (PDGF-R-beta) (CD140b antigen).	PGFRB_572_584	P09619	0.00272257	7.80214
PTK	Tyrosine-protein kinase ZAP-70 (EC 2.7.10.2) (70 kDa zeta-associatedprotein) (Syk-related tyrosine kinase).	ZAP70_313_325	ZAP70	P43403	0.00272257	5.587			Beta-type platelet-derived growth factor receptor precursor(EC 2.7.10.1) (PDGF-R-beta) (CD140b antigen).	PGFRB_709_721	P09619	0.00753883	4.45467
PTK	Zinc finger and BTB domain-containing protein 16 (Zinc finger proteinPLZF) (Promyelocytic leukemia zinc finger protein) (Zinc fingerprotein 145).	ZBT16_621_633	ZBTB16	Q05516	0.00713347	2.86303			Beta-type platelet-derived growth factor receptor precursor(EC 2.7.10.1) (PDGF-R-beta) (CD140b antigen).	PGFRB_768_780	P09619	0.00288872	5.09385
									Beta-type platelet-derived growth factor receptor precursor(EC 2.7.10.1) (PDGF-R-beta) (CD140b antigen).	PGFRB_771_783	P09619	0.00290159	5.00867
									1-phosphatidylinositol-4,5-bisphosphate phosphodiesterase gamma-1(EC 3.1.4.11) (Phosphoinositide phospholipase C) (PLC-gamma-1)(Phospholipase C-gamma-1) (PLC-II) (PLC-148).	PLCG1_764_776	P19174	0.00272257	6.90711
									1-phosphatidylinositol 4,5-bisphosphate phosphodiesterase gamma-2 (EC:3.1.4.11) (Phosphoinositide phospholipase C-gamma-2) (PLC-IV) (Phospholipase C-gamma-2)(PLC-gamma-2)	PLCG2_1191_1203_C1200S	P16885	0.00272257	4.77897
									Serine/threonine-protein phosphatase 2A catalytic subunit beta isoform(EC 3.1.3.16) (PP2A-beta).	PP2AB_297_309	P62714	0.00921946	3.49202
									Progesterone receptor (PR) (Nuclear receptor subfamily 3 group Cmember 3).	PRGR_786_798	P06401	0.00329478	5.24443
									Paired mesoderm homeobox protein 2 (PRX-2) (Paired-related homeoboxprotein 2).	PRRX2_202_214	Q99811	0.00272257	4.90698
									Tyrosine-protein phosphatase non-receptor type 11 (EC 3.1.3.48)(Protein-tyrosine phosphatase 2C) (PTP-2C) (PTP-1D) (SH-PTP3) (SH-PTP2) (SHP-2) (Shp2).	PTN11_57_67	Q06124	0.00272257	5.64407
									Tyrosine-protein phosphatase non-receptor type 11 (EC 3.1.3.48)(Protein-tyrosine phosphatase 2C) (PTP-2C) (PTP-1D) (SH-PTP3) (SH-PTP2) (SHP-2) (Shp2).	PTN11_580_590	Q06124	0.0040042	4.6789
									Tyrosine-protein phosphatase non-receptor type 6 (EC:3.1.3.48)	PTN6_531_541	P29350	0.00272257	6.63784
									Tyrosine-protein phosphatase non-receptor type 6 (EC:3.1.3.48)	PTN6_558_570	P29350	0.00272257	6.2964
									RAF proto-oncogene serine/threonine-protein kinase (EC 2.7.11.1) (Raf-1) (C-RAF) (cRaf).	RAF1_332_344	P04049	0.00284652	4.65217
									Ras GTPase-activating protein 1 (GTPase-activating protein) (GAP) (Rasp21 protein activator) (p120GAP) (RasGAP).	RASA1_453_465	P20936	0.00713347	4.29369
									Proto-oncogene tyrosine-protein kinase receptor ret precursor(EC 2.7.10.1) (C-ret).	RET_1022_1034	P07949	0.00272257	5.50965
									Signal transducer and activator of transcription 5A.	RON_1346_1358	Q04912	0.0114889	3.98428
									Signal transducer and activator of transcription 4.	STAT4_714_726	Q14765	0.0225447	5.63705
									Tyrosine-protein kinase Tec (EC 2.7.10.2).	TEC_512_524	P42680	0.00272257	4.5094
									Non-receptor tyrosine-protein kinase TYK2 (EC:2.7.10.2)	TYK2_1048_1060	P29597	0.00306565	4.12971
									Tyrosine-protein kinase receptor TYRO3 precursor (EC 2.7.10.1)(Tyrosine-protein kinase RSE) (Tyrosine-protein kinase SKY) (Tyrosine-protein kinase DTK) (Protein-tyrosine kinase byk).	TYRO3_679_691	Q06418	0.00328242	3.14563
									Vascular endothelial growth factor receptor 1 precursor (EC 2.7.10.1)(VEGFR-1) (Vascular permeability factor receptor) (Tyrosine-proteinkinase receptor FLT) (Flt-1) (Tyrosine-protein kinase FRT) (Fms-liketyrosine kinase 1).	VGFR1_1040_1052	P17948	0.0170405	5.942
									Vascular endothelial growth factor receptor 2 precursor (EC 2.7.10.1)(VEGFR-2) (Kinase insert domain receptor) (Protein-tyrosine kinasereceptor Flk-1) (CD309 antigen).	VGFR2_1046_1058	P35968	0.0029412	3.34576
									Vascular endothelial growth factor receptor 2 precursor (EC 2.7.10.1)(VEGFR-2) (Kinase insert domain receptor) (Protein-tyrosine kinasereceptor Flk-1) (CD309 antigen).	VGFR2_1168_1180	P35968	0.0157261	3.10927
									Vascular endothelial growth factor receptor 2 precursor (EC 2.7.10.1)(VEGFR-2) (Kinase insert domain receptor) (Protein-tyrosine kinasereceptor Flk-1) (CD309 antigen).	VGFR2_989_1001	P35968	0.00272257	6.4931
									Vascular endothelial growth factor receptor 3 precursor (EC 2.7.10.1)(VEGFR-3) (Tyrosine-protein kinase receptor FLT4).	VGFR3_1061_1073	P35916	0.00713347	4.94005
									Vinculin (Metavinculin).	VINC_815_827	P18206	0.00748298	3.96638
									Tyrosine-protein kinase Yes (EC:2.7.10.2)(Proto-oncogene c-Yes)(p61-Yes)	YES_420_432	P07947	0.0029412	5.77612
									Tyrosine-protein kinase ZAP-70 (EC 2.7.10.2) (70 kDa zeta-associatedprotein) (Syk-related tyrosine kinase).	ZAP70_313_325	P43403	0.00272257	5.587
									Tyrosine-protein kinase ZAP-70 (EC 2.7.10.2) (70 kDa zeta-associatedprotein) (Syk-related tyrosine kinase).	ZAP70_485_497	P43403	0.00445005	5.05621
									Zinc finger and BTB domain-containing protein 16 (Zinc finger proteinPLZF) (Promyelocytic leukemia zinc finger protein) (Zinc fingerprotein 145).	ZBT16_621_633	Q05516	0.00713347	2.86303

## Sheet: NET kinases
ID	Sequence	PepProtein_SeqMatch	PepProtein_UniprotACC	PepProtein_UniprotName	PepProtein_UniprotID	PepProtein_SeqSimilarity	PepProtein_PhosSite	PepProtein_Residue	PepProtein_PhosLink	Kinase_Name	Kinase_UniprotID	Database	Kinase_Rank	Kinase_PKinase_PredictorVersion2Score	Kinase_group	Kinase_family				initial_alias	converted_alias	name	description
41_654_666	LDGENIYIRHSNL	LDGENIYIRHSNL	EPB41_HUMAN	EPB41	P11171	1	660	Y	P11171_660	EGFR	P00533	HPRD	0	-1	TK	EGFR				P00533	ENSG00000146648	EGFR	epidermal growth factor receptor [Source:HGNC Symbol;Acc:HGNC:3236]
41_654_666	LDGENIYIRHSNL	LDGENIYIRHSNL	EPB41_HUMAN	EPB41	P11171	Akt1/PKB[alpha]	660	Y	P11171_660	EGFR	P00533	PHOSPHOELM	0	-1	TK	EGFR				Q13882	ENSG00000101213	PTK6	protein tyrosine kinase 6 [Source:HGNC Symbol;Acc:HGNC:9617]
AKT1_309_321_C310S	FSGTPEYLAPEVL	FCGTPEYLAPEVL	AKT1_HUMAN	AKT1	P31749	0.91	315	Y	P31749_315	Brk	Q13882	PHOSPHOSITEPLUS	0	-1	TK	Src				P12931	ENSG00000197122	SRC	SRC proto-oncogene, non-receptor tyrosine kinase [Source:HGNC Symbol;Acc:HGNC:11283]
AKT1_309_321_C310S	FSGTPEYLAPEVL	FCGTPEYLAPEVL	AKT1_HUMAN	AKT1	P31749	0.91	315	Y	P31749_315	Src	P12931	HPRD	0	-1	TK	Src				P07949	ENSG00000165731	RET	ret proto-oncogene [Source:HGNC Symbol;Acc:HGNC:9967]
AKT1_309_321_C310S	FSGTPEYLAPEVL	FCGTPEYLAPEVL	AKT1_HUMAN	AKT1	P31749	0.91	315	Y	P31749_315	Brk	Q13882	REACTOME	0	-1	TK	Src				P00519	ENSG00000097007	ABL1	ABL proto-oncogene 1, non-receptor tyrosine kinase [Source:HGNC Symbol;Acc:HGNC:76]
AKT1_309_321_C310S	FSGTPEYLAPEVL	FCGTPEYLAPEVL	AKT1_HUMAN	AKT1	P31749	0.91	315	Y	P31749_315	Ret	P07949	PHOSPHOSITEPLUS	0	-1	TK	Ret				P08069	ENSG00000140443	IGF1R	insulin like growth factor 1 receptor [Source:HGNC Symbol;Acc:HGNC:5465]
ANXA1_14_26	IENEEQEYVQTVK	IENEEQEYVQTVK	ANXA1_HUMAN	ANXA1	P04083	1	21	Y	P04083_21	Src	P12931	HPRD	0	-1	TK	Src				P07947	ENSG00000176105	YES1	YES proto-oncogene 1, Src family tyrosine kinase [Source:HGNC Symbol;Acc:HGNC:12841]
ANXA1_14_26	IENEEQEYVQTVK	IENEEQEYVQTVK	ANXA1_HUMAN	ANXA1	P04083	1	21	Y	P04083_21	Abl	P00519	PHOSPHOSITEPLUS	0	-1	TK	Abl				P06239	ENSG00000182866	LCK	LCK proto-oncogene, Src family tyrosine kinase [Source:HGNC Symbol;Acc:HGNC:6524]
ANXA1_14_26	IENEEQEYVQTVK	IENEEQEYVQTVK	ANXA1_HUMAN	ANXA1	P04083	1	21	Y	AD	Src	P12931	PHOSPHOSITEPLUS	0	-1	TK	Src				P43405	ENSG00000165025	SYK	spleen associated tyrosine kinase [Source:HGNC Symbol;Acc:HGNC:11491]
ANXA1_14_26	IENEEQEYVQTVK	IENEEQEYVQTVK	ANXA1_HUMAN	ANXA1	P04083	1	21	Y	P04083_21	Src	P12931	PHOSPHOELM	0	-1	TK	Src				P06213	ENSG00000171105	INSR	insulin receptor [Source:HGNC Symbol;Acc:HGNC:6091]
ANXA1_14_26	IENEEQEYVQTVK	IENEEQEYVQTVK	ANXA1_HUMAN	ANXA1	P04083	1	21	Y	P04083_21	Abl	P00519	PHOSPHOELM	0	-1	TK	Abl				P06241	ENSG00000010810	FYN	FYN proto-oncogene, Src family tyrosine kinase [Source:HGNC Symbol;Acc:HGNC:4037]
ANXA1_14_26	IENEEQEYVQTVK	IENEEQEYVQTVK	ANXA1_HUMAN	ANXA1	P04083	1	21	Y	P04083_21	EGFR	P00533	PHOSPHOELM	0	-1	TK	EGFR				Q08881	ENSG00000113263	ITK	IL2 inducible T cell kinase [Source:HGNC Symbol;Acc:HGNC:6171]
ANXA1_14_26	IENEEQEYVQTVK	IENEEQEYVQTVK	ANXA1_HUMAN	ANXA1	P04083	1	21	Y	P04083_21	EGFR	P00533	PHOSPHOSITEPLUS	0	-1	TK	EGFR				P07948	ENSG00000254087	LYN	LYN proto-oncogene, Src family tyrosine kinase [Source:HGNC Symbol;Acc:HGNC:6735]
ANXA2_17_29	HSTPPSAYGSVKA	HSTPPSAYGSVKA	ANXA2_HUMAN	ANXA2	P07355	1	24	Y	P07355_24	Src	P12931	PHOSPHOELM	0	-1	TK	Src				Q99640	ENSG00000127564	PKMYT1	protein kinase, membrane associated tyrosine/threonine 1 [Source:HGNC Symbol;Acc:HGNC:29650]
ANXA2_17_29	HSTPPSAYGSVKA	HSTPPSAYGSVKA	ANXA2_HUMAN	ANXA2	P07355	1	24	Y	P07355_24	IGF1R	P08069	PHOSPHOSITEPLUS	0	-1	TK	InsR				P30291	ENSG00000166483	WEE1	WEE1 G2 checkpoint kinase [Source:HGNC Symbol;Acc:HGNC:12761]
ANXA2_17_29	HSTPPSAYGSVKA	HSTPPSAYGSVKA	ANXA2_HUMAN	ANXA2	P07355	1	24	Y	P07355_24	Src	P12931	PHOSPHOSITEPLUS	0	-1	TK	Src				Q00526	ENSG00000250506	CDK3	cyclin dependent kinase 3 [Source:HGNC Symbol;Acc:HGNC:1772]
ANXA2_17_29	HSTPPSAYGSVKA	HSTPPSAYGSVKA	ANXA2_HUMAN	ANXA2	P07355	1	24	Y	P07355_24	Yes	P07947	PHOSPHOSITEPLUS	0	-1	TK	Src				P04626	ENSG00000141736	ERBB2	erb-b2 receptor tyrosine kinase 2 [Source:HGNC Symbol;Acc:HGNC:3430]
ARAF_297_307	RDSGYYWEVPP	RDSGYYWEVPP	ARAF_HUMAN	ARAF	P10398	1	301	Y	P10398_301	Src	P12931	PHOSPHOELM	0	-1	TK	Src				P0C1S8	ENSG00000214102	WEE2	WEE2 oocyte meiosis inhibiting kinase [Source:HGNC Symbol;Acc:HGNC:19684]
ARAF_297_307	RDSGYYWEVPP	RDSGYYWEVPP	ARAF_HUMAN	ARAF	P10398	1	301	Y	P10398_301	Src	P12931	PHOSPHOSITEPLUS	0	-1	TK	Src				P06493	ENSG00000170312	CDK1	cyclin dependent kinase 1 [Source:HGNC Symbol;Acc:HGNC:1722]
ARAF_297_307	RDSGYYWEVPP	RDSGYYWEVPP	ARAF_HUMAN	ARAF	P10398	1	302	Y	P10398_302	Src	P12931	PHOSPHOSITEPLUS	0	-1	TK	Src				P24941	ENSG00000123374	CDK2	cyclin dependent kinase 2 [Source:HGNC Symbol;Acc:HGNC:1771]
ARAF_297_307	RDSGYYWEVPP	RDSGYYWEVPP	ARAF_HUMAN	ARAF	P10398	1	302	Y	P10398_302	Src	P12931	PHOSPHOELM	0	-1	TK	Src				P54764	ENSG00000116106	EPHA4	EPH receptor A4 [Source:HGNC Symbol;Acc:HGNC:3388]
BTLA_252_262	KPGIVYASLNH	KPGIVYASLNH	BTLA_HUMAN	BTLA	Q7Z6A9	1	257	Y	Q7Z6A9_257	Lck	P06239	PHOSPHOSITEPLUS	0	-1	TK	Src				Q00535	ENSG00000164885	CDK5	cyclin dependent kinase 5 [Source:HGNC Symbol;Acc:HGNC:1774]
CBL_693_705	EGEEDTEYMTPSS	EGEEDTEYMTPSS	CBL_HUMAN	CBL	P22681	1	700	Y	P22681_700	EGFR	P00533	HPRD	0	-1	TK	EGFR				P42684	ENSG00000143322	ABL2	ABL proto-oncogene 2, non-receptor tyrosine kinase [Source:HGNC Symbol;Acc:HGNC:77]
CBL_693_705	EGEEDTEYMTPSS	EGEEDTEYMTPSS	CBL_HUMAN	CBL	P22681	1	700	Y	P22681_700	Syk	P43405	PHOSPHOSITEPLUS	0	-1	TK	Syk				P52333	ENSG00000105639	JAK3	Janus kinase 3 [Source:HGNC Symbol;Acc:HGNC:6193]
CBL_693_705	EGEEDTEYMTPSS	EGEEDTEYMTPSS	CBL_HUMAN	CBL	P22681	1	700	Y	P22681_700	Yes	P07947	PHOSPHOELM	0	-1	TK	Src				Q9Y463	ENSG00000105204	DYRK1B	dual specificity tyrosine phosphorylation regulated kinase 1B [Source:HGNC Symbol;Acc:HGNC:3092]
CBL_693_705	EGEEDTEYMTPSS	EGEEDTEYMTPSS	CBL_HUMAN	CBL	P22681	1	700	Y	P22681_700	Brk	Q13882	REACTOME	0	-1	TK	Src				P29320	ENSG00000044524	EPHA3	EPH receptor A3 [Source:HGNC Symbol;Acc:HGNC:3387]
CBL_693_705	EGEEDTEYMTPSS	EGEEDTEYMTPSS	CBL_HUMAN	CBL	P22681	1	700	Y	P22681_700	InSR	P06213	PHOSPHOELM	0	-1	TK	InsR				P29317	ENSG00000142627	EPHA2	EPH receptor A2 [Source:HGNC Symbol;Acc:HGNC:3386]
CBL_693_705	EGEEDTEYMTPSS	EGEEDTEYMTPSS	CBL_HUMAN	CBL	P22681	1	700	Y	P22681_700	Syk	P43405	PHOSPHOELM	0	-1	TK	Syk				O60674	ENSG00000096968	JAK2	Janus kinase 2 [Source:HGNC Symbol;Acc:HGNC:6192]
CBL_693_705	EGEEDTEYMTPSS	EGEEDTEYMTPSS	CBL_HUMAN	CBL	P22681	1	700	Y	P22681_700	Lck	P06239	PHOSPHOSITEPLUS	0	-1	TK	Src				Q05397	ENSG00000169398	PTK2	protein tyrosine kinase 2 [Source:HGNC Symbol;Acc:HGNC:9611]
CBL_693_705	EGEEDTEYMTPSS	EGEEDTEYMTPSS	CBL_HUMAN	CBL	P22681	1	700	Y	P22681_700	Fyn	P06241	PHOSPHOSITEPLUS	0	-1	TK	Src				P51813	ENSG00000102010	BMX	BMX non-receptor tyrosine kinase [Source:HGNC Symbol;Acc:HGNC:1079]
CBL_693_705	EGEEDTEYMTPSS	EGEEDTEYMTPSS	CBL_HUMAN	CBL	P22681	1	700	Y	P22681_700	Fyn	P06241	PHOSPHOELM	0	-1	TK	Src				P08581	ENSG00000105976	MET	MET proto-oncogene, receptor tyrosine kinase [Source:HGNC Symbol;Acc:HGNC:7029]
CD28_203_215	RKHYQPYAPPRDF	RKHYQPYAPPRDF	CD28_HUMAN	CD28	P10747	1	206	Y	P10747_206	ITK	Q08881	HPRD	0	-1	TK	Tec				P09769	ENSG00000000938	FGR	FGR proto-oncogene, Src family tyrosine kinase [Source:HGNC Symbol;Acc:HGNC:3697]
CD28_203_215	RKHYQPYAPPRDF	RKHYQPYAPPRDF	CD28_HUMAN	CD28	P10747	1	209	Y	P10747_209	ITK	Q08881	HPRD	0	-1	TK	Tec				Q14289	ENSG00000120899	PTK2B	protein tyrosine kinase 2 beta [Source:HGNC Symbol;Acc:HGNC:9612]
CD28_203_215	RKHYQPYAPPRDF	RKHYQPYAPPRDF	CD28_HUMAN	CD28	P10747	1	209	Y	P10747_209	ITK	Q08881	PHOSPHOELM	0	-1	TK	Tec				P16591	ENSG00000151422	FER	FER tyrosine kinase [Source:HGNC Symbol;Acc:HGNC:3655]
CD3E_182_194	PVPNPDYEPIRKG	PVPNPDYEPIRKG	CD3E_HUMAN	CD3E	P07766	1	188	Y	P07766_188	Fyn	P06241	PHOSPHOSITEPLUS	0	-1	TK	Src				P07332	ENSG00000182511	FES	FES proto-oncogene, tyrosine kinase [Source:HGNC Symbol;Acc:HGNC:3657]
CD3E_182_194	PVPNPDYEPIRKG	PVPNPDYEPIRKG	CD3E_HUMAN	CD3E	P07766	1	188	Y	P07766_188	Lck	P06239	HPRD	0	-1	TK	Src				P11362	ENSG00000077782	FGFR1	fibroblast growth factor receptor 1 [Source:HGNC Symbol;Acc:HGNC:3688]
CD3E_182_194	PVPNPDYEPIRKG	PVPNPDYEPIRKG	CD3E_HUMAN	CD3E	P07766	1	188	Y	P07766_188	Lck	P06239	REACTOME	0	-1	TK	Src				P21802	ENSG00000066468	FGFR2	fibroblast growth factor receptor 2 [Source:HGNC Symbol;Acc:HGNC:3689]
CD3Z_116_128	KDKMAEAYSEIGM	KDKMAEAYSEIGM	CD3Z_HUMAN	CD3Z	P20963	1	123	Y	P20963_123	Fyn	P06241	PHOSPHOELM	0	-1	TK	Src				P22607	ENSG00000068078	FGFR3	fibroblast growth factor receptor 3 [Source:HGNC Symbol;Acc:HGNC:3690]
CD79A_181_193	EYEDENLYEGLNL	EYEDENLYEGLNL	CD79A_HUMAN	CD79A	P11912	1	188	Y	P11912_188	Lyn	P07948	HPRD	0	-1	TK	Src				P49840	ENSG00000105723	GSK3A	glycogen synthase kinase 3 alpha [Source:HGNC Symbol;Acc:HGNC:4616]
CD79A_181_193	EYEDENLYEGLNL	EYEDENLYEGLNL	CD79A_HUMAN	CD79A	P11912	1	188	Y	P11912_188	Lyn	P07948	PHOSPHOELM	0	-1	TK	Src				O00141	ENSG00000118515	SGK1	serum/glucocorticoid regulated kinase 1 [Source:HGNC Symbol;Acc:HGNC:10810]
CDK1_9_21	KIGEGTYGVVYKG	KIGEGTYGVVYKG	CDK1_HUMAN	CDK1	P06493	1	15	Y	P06493_15	MYT1	Q99640	PHOSPHOSITEPLUS	0	-1	Other	WEE				Q02750	ENSG00000169032	MAP2K1	mitogen-activated protein kinase kinase 1 [Source:HGNC Symbol;Acc:HGNC:6840]
CDK1_9_21	KIGEGTYGVVYKG	KIGEGTYGVVYKG	CDK1_HUMAN	CDK1	P06493	1	15	Y	P06493_15	Src	P12931	PHOSPHOSITEPLUS	0	-1	TK	Src				P49841	ENSG00000082701	GSK3B	glycogen synthase kinase 3 beta [Source:HGNC Symbol;Acc:HGNC:4617]
CDK1_9_21	KIGEGTYGVVYKG	KIGEGTYGVVYKG	CDK1_HUMAN	CDK1	P06493	1	15	Y	P06493_15	Wee1	P30291	REACTOME	0	-1	Other	WEE				P10721	ENSG00000157404	KIT	KIT proto-oncogene, receptor tyrosine kinase [Source:HGNC Symbol;Acc:HGNC:6342]
CDK1_9_21	KIGEGTYGVVYKG	KIGEGTYGVVYKG	CDK1_HUMAN	CDK1	P06493	1	15	Y	P06493_15	Lyn	P07948	HPRD	0	-1	TK	Src				P43403	ENSG00000115085	ZAP70	zeta chain of T cell receptor associated protein kinase 70 [Source:HGNC Symbol;Acc:HGNC:12858]
CDK1_9_21	KIGEGTYGVVYKG	KIGEGTYGVVYKG	CDK1_HUMAN	CDK1	P06493	1	15	Y	P06493_15	Wee1	P30291	PHOSPHOELM	0	-1	Other	WEE				O14757	ENSG00000149554	CHEK1	checkpoint kinase 1 [Source:HGNC Symbol;Acc:HGNC:1925]
CDK1_9_21	KIGEGTYGVVYKG	KIGEGTYGVVYK	CDK3_HUMAN	CDK3	Q00526	0.94	15	Y	Q00526_15	CDK3	Q00526	HPRD	0	-1	CMGC	CDK				P30530	ENSG00000167601	AXL	AXL receptor tyrosine kinase [Source:HGNC Symbol;Acc:HGNC:905]
CDK1_9_21	KIGEGTYGVVYKG	KIGEGTYGVVYKG	CDK1_HUMAN	CDK1	P06493	1	15	Y	P06493_15	HER2	P04626	PHOSPHOSITEPLUS	0	-1	TK	EGFR				P09619	ENSG00000113721	PDGFRB	platelet derived growth factor receptor beta [Source:HGNC Symbol;Acc:HGNC:8804]
CDK1_9_21	KIGEGTYGVVYKG	KIGEGTYGVVYKG	CDK1_HUMAN	CDK1	P06493	1	15	Y	P06493_15	Wee2	P0C1S8	UNIPROT	0	-1	Other	WEE				P17612	ENSG00000072062	PRKACA	protein kinase cAMP-activated catalytic subunit alpha [Source:HGNC Symbol;Acc:HGNC:9380]
CDK1_9_21	KIGEGTYGVVYKG	KIGEGTYGVVYKG	CDK1_HUMAN	CDK1	P06493	1	19	Y	P06493_19	CDC2/CDK1	P06493	HPRD	0	-1	CMGC	CDK				P41240	ENSG00000103653	CSK	C-terminal Src kinase [Source:HGNC Symbol;Acc:HGNC:2444]
CDK1_9_21	KIGEGTYGVVYKG	KIGEGTYGVVYK	CDK2_HUMAN	CDK2	P24941	0.94	15	Y	P24941_15	Wee1	P30291	REACTOME	0	-1	Other	WEE				P08631	ENSG00000101336	HCK	HCK proto-oncogene, Src family tyrosine kinase [Source:HGNC Symbol;Acc:HGNC:4840]
CDK1_9_21	KIGEGTYGVVYKG	KIGEGTYGVVYK	CDK2_HUMAN	CDK2	P24941	0.94	19	Y	P24941_19	CDK2	P24941	HPRD	0	-1	CMGC	CDK				P29323	ENSG00000133216	EPHB2	EPH receptor B2 [Source:HGNC Symbol;Acc:HGNC:3393]
CDK1_9_21	KIGEGTYGVVYKG	KIGEGTYGVVYKG	CDK1_HUMAN	CDK1	P06493	1	15	Y	P06493_15	MYT1	Q99640	HPRD	0	-1	Other	WEE				P35968	ENSG00000128052	KDR	kinase insert domain receptor [Source:HGNC Symbol;Acc:HGNC:6307]
CDK1_9_21	KIGEGTYGVVYKG	KIGEGTYGVVYK	CDK2_HUMAN	CDK2	P24941	0.94	15	Y	P24941_15	Wee1	P30291	PHOSPHOSITEPLUS	0	-1	Other	WEE				P16234	ENSG00000134853	PDGFRA	platelet derived growth factor receptor alpha [Source:HGNC Symbol;Acc:HGNC:8803]
CDK1_9_21	KIGEGTYGVVYKG	KIGEGTYGVVYKG	CDK1_HUMAN	CDK1	P06493	1	15	Y	P06493_15	Wee1	P30291	HPRD	0	-1	Other	WEE				Q04912	ENSG00000164078	MST1R	macrophage stimulating 1 receptor [Source:HGNC Symbol;Acc:HGNC:7381]
CDK1_9_21	KIGEGTYGVVYKG	KIGEGTYGVVYKG	CDK1_HUMAN	CDK1	P06493	1	15	Y	P06493_15	MYT1	Q99640	UNIPROT	0	-1	Other	WEE				P28482	ENSG00000100030	MAPK1	mitogen-activated protein kinase 1 [Source:HGNC Symbol;Acc:HGNC:6871]
CDK1_9_21	KIGEGTYGVVYKG	KIGEGTYGVVYKG	CDK1_HUMAN	CDK1	P06493	1	15	Y	P06493_15	Wee1	P30291	UNIPROT	0	-1	Other	WEE				P36507	ENSG00000126934	MAP2K2	mitogen-activated protein kinase kinase 2 [Source:HGNC Symbol;Acc:HGNC:6842]
CDK1_9_21	KIGEGTYGVVYKG	KIGEGTYGVVYK	CDK3_HUMAN	CDK3	Q00526	0.94	19	Y	Q00526_19	CDK3	Q00526	HPRD	0	-1	CMGC	CDK				P46734	ENSG00000034152	MAP2K3	mitogen-activated protein kinase kinase 3 [Source:HGNC Symbol;Acc:HGNC:6843]
CDK1_9_21	KIGEGTYGVVYKG	KIGEGTYGVVYK	CDK2_HUMAN	CDK2	P24941	0.94	15	Y	P24941_15	Wee1	P30291	HPRD	0	-1	Other	WEE				P27361	ENSG00000102882	MAPK3	mitogen-activated protein kinase 3 [Source:HGNC Symbol;Acc:HGNC:6877]
CDK1_9_21	KIGEGTYGVVYKG	KIGEGTYGVVYKG	CDK1_HUMAN	CDK1	P06493	1	15	Y	P06493_15	Wee1	P30291	PHOSPHOSITEPLUS	0	-1	Other	WEE				P52564	ENSG00000108984	MAP2K6	mitogen-activated protein kinase kinase 6 [Source:HGNC Symbol;Acc:HGNC:6846]
CDK2_8_20	EKIGEGTYGVVYK	EKIGEGTYGTVFK	CDK5_HUMAN	CDK5	Q00535	0.81	15	Y	Q00535_15	Abl	P00519	UNIPROT	0	-1	TK	Abl				O14733	ENSG00000076984	MAP2K7	mitogen-activated protein kinase kinase 7 [Source:HGNC Symbol;Acc:HGNC:6847]
CDK2_8_20	EKIGEGTYGVVYK	EKIGEGTYGVVYK	CDK2_HUMAN	CDK2	P24941	1	19	Y	P24941_19	CDK2	P24941	HPRD	0	-1	CMGC	CDK				P04049	ENSG00000132155	RAF1	Raf-1 proto-oncogene, serine/threonine kinase [Source:HGNC Symbol;Acc:HGNC:9829]
CDK2_8_20	EKIGEGTYGVVYK	EKIGEGTYGVVYK	CDK3_HUMAN	CDK3	Q00526	1	19	Y	Q00526_19	CDK3	Q00526	HPRD	0	-1	CMGC	CDK				P15056	ENSG00000157764	BRAF	B-Raf proto-oncogene, serine/threonine kinase [Source:HGNC Symbol;Acc:HGNC:1097]
CDK2_8_20	EKIGEGTYGVVYK	EKIGEGTYGVVYK	CDK1_HUMAN	CDK1	P06493	1	15	Y	P06493_15	Lyn	P07948	HPRD	0	-1	TK	Src				P45985	ENSG00000065559	MAP2K4	mitogen-activated protein kinase kinase 4 [Source:HGNC Symbol;Acc:HGNC:6844]
CDK2_8_20	EKIGEGTYGVVYK	EKIGEGTYGVVYK	CDK2_HUMAN	CDK2	P24941	1	15	Y	P24941_15	Wee1	P30291	REACTOME	0	-1	Other	WEE				Q13163	ENSG00000137764	MAP2K5	mitogen-activated protein kinase kinase 5 [Source:HGNC Symbol;Acc:HGNC:6845]
CDK2_8_20	EKIGEGTYGVVYK	EKIGEGTYGVVYK	CDK1_HUMAN	CDK1	P06493	1	15	Y	P06493_15	HER2	P04626	PHOSPHOSITEPLUS	0	-1	TK	EGFR				Q99683	ENSG00000197442	MAP3K5	mitogen-activated protein kinase kinase kinase 5 [Source:HGNC Symbol;Acc:HGNC:6857]
CDK2_8_20	EKIGEGTYGVVYK	EKIGEGTYGTVFK	CDK5_HUMAN	CDK5	Q00535	0.81	15	Y	Q00535_15	EphA4	P54764	UNIPROT	0	-1	TK	Eph				O95382	ENSG00000142733	MAP3K6	mitogen-activated protein kinase kinase kinase 6 [Source:HGNC Symbol;Acc:HGNC:6858]
CDK2_8_20	EKIGEGTYGVVYK	EKIGEGTYGVVYK	CDK1_HUMAN	CDK1	P06493	1	15	Y	P06493_15	Wee1	P30291	PHOSPHOSITEPLUS	0	-1	Other	WEE				Q13153	ENSG00000149269	PAK1	p21 (RAC1) activated kinase 1 [Source:HGNC Symbol;Acc:HGNC:8590]
CDK2_8_20	EKIGEGTYGVVYK	EKIGEGTYGVVYK	CDK2_HUMAN	CDK2	P24941	1	15	Y	P24941_15	Wee1	P30291	PHOSPHOSITEPLUS	0	-1	Other	WEE				Q16620	ENSG00000148053	NTRK2	neurotrophic receptor tyrosine kinase 2 [Source:HGNC Symbol;Acc:HGNC:8032]
CDK2_8_20	EKIGEGTYGVVYK	EKIGEGTYGTVFK	CDK5_HUMAN	CDK5	Q00535	0.81	15	Y	Q00535_15	Abl	P00519	HPRD	0	-1	TK	Abl				P04629	ENSG00000198400	NTRK1	neurotrophic receptor tyrosine kinase 1 [Source:HGNC Symbol;Acc:HGNC:8031]
CDK2_8_20	EKIGEGTYGVVYK	EKIGEGTYGVVYK	CDK3_HUMAN	CDK3	Q00526	1	15	Y	Q00526_15	CDK3	Q00526	HPRD	0	-1	CMGC	CDK				Q06187	ENSG00000010671	BTK	Bruton tyrosine kinase [Source:HGNC Symbol;Acc:HGNC:1133]
CDK2_8_20	EKIGEGTYGVVYK	EKIGEGTYGTVFK	CDK5_HUMAN	CDK5	Q00535	0.81	15	Y	Q00535_15	CDK5	Q00535	REACTOME	0	-1	CMGC	CDK				P29597	ENSG00000105397	TYK2	tyrosine kinase 2 [Source:HGNC Symbol;Acc:HGNC:12440]
CDK2_8_20	EKIGEGTYGVVYK	EKIGEGTYGVVYK	CDK2_HUMAN	CDK2	P24941	1	15	Y	P24941_15	Wee1	P30291	HPRD	0	-1	Other	WEE				P23458	ENSG00000162434	JAK1	Janus kinase 1 [Source:HGNC Symbol;Acc:HGNC:6190]
CDK2_8_20	EKIGEGTYGVVYK	EKIGEGTYGVVYK	CDK1_HUMAN	CDK1	P06493	1	15	Y	P06493_15	MYT1	Q99640	UNIPROT	0	-1	Other	WEE				Q12866	ENSG00000153208	MERTK	MER proto-oncogene, tyrosine kinase [Source:HGNC Symbol;Acc:HGNC:7027]
CDK2_8_20	EKIGEGTYGVVYK	EKIGEGTYGVVYK	CDK1_HUMAN	CDK1	P06493	1	15	Y	P06493_15	MYT1	Q99640	HPRD	0	-1	Other	WEE
CDK2_8_20	EKIGEGTYGVVYK	EKIGEGTYGVVYK	CDK1_HUMAN	CDK1	P06493	1	15	Y	P06493_15	Src	P12931	PHOSPHOSITEPLUS	0	-1	TK	Src
CDK2_8_20	EKIGEGTYGVVYK	EKIGEGTYGTVFK	CDK5_HUMAN	CDK5	Q00535	0.81	15	Y	Q00535_15	Abl	P00519	PHOSPHOELM	0	-1	TK	Abl
CDK2_8_20	EKIGEGTYGVVYK	EKIGEGTYGVVYK	CDK1_HUMAN	CDK1	P06493	1	15	Y	P06493_15	MYT1	Q99640	PHOSPHOSITEPLUS	0	-1	Other	WEE
CDK2_8_20	EKIGEGTYGVVYK	EKIGEGTYGVVYK	CDK1_HUMAN	CDK1	P06493	1	19	Y	P06493_19	CDC2/CDK1	P06493	HPRD	0	-1	CMGC	CDK
CDK2_8_20	EKIGEGTYGVVYK	EKIGEGTYGVVYK	CDK1_HUMAN	CDK1	P06493	1	15	Y	P06493_15	Wee1	P30291	HPRD	0	-1	Other	WEE
CDK2_8_20	EKIGEGTYGVVYK	EKIGEGTYGTVFK	CDK5_HUMAN	CDK5	Q00535	0.81	15	Y	Q00535_15	Fyn	P06241	REACTOME	0	-1	TK	Src
CDK2_8_20	EKIGEGTYGVVYK	EKIGEGTYGTVFK	CDK5_HUMAN	CDK5	Q00535	0.81	15	Y	Q00535_15	Fyn	P06241	HPRD	0	-1	TK	Src
CDK2_8_20	EKIGEGTYGVVYK	EKIGEGTYGVVYK	CDK1_HUMAN	CDK1	P06493	1	15	Y	P06493_15	Wee1	P30291	UNIPROT	0	-1	Other	WEE
CDK2_8_20	EKIGEGTYGVVYK	EKIGEGTYGVVYK	CDK1_HUMAN	CDK1	P06493	1	15	Y	P06493_15	Wee1	P30291	REACTOME	0	-1	Other	WEE
CDK2_8_20	EKIGEGTYGVVYK	EKIGEGTYGVVYK	CDK1_HUMAN	CDK1	P06493	1	15	Y	P06493_15	Wee1	P30291	PHOSPHOELM	0	-1	Other	WEE
CDK2_8_20	EKIGEGTYGVVYK	EKIGEGTYGVVYK	CDK1_HUMAN	CDK1	P06493	1	15	Y	P06493_15	Wee2	P0C1S8	UNIPROT	0	-1	Other	WEE
CDK4_11_23	EIGVGAYGTVYKA	EIGVGAYGTVYKA	CDK4_HUMAN	CDK4	P11802	1	17	Y	P11802_17	Lyn	P07948	PHOSPHOSITEPLUS	0	-1	TK	Src
CDK4_11_23	EIGVGAYGTVYKA	EIGVGAYGTVYKA	CDK4_HUMAN	CDK4	P11802	1	17	Y	P11802_17	Src	P12931	PHOSPHOSITEPLUS	0	-1	TK	Src
CDK4_11_23	EIGVGAYGTVYKA	EIGVGAYGTVYKA	CDK4_HUMAN	CDK4	P11802	1	17	Y	P11802_17	Yes	P07947	PHOSPHOSITEPLUS	0	-1	TK	Src
CRK_214_226	GPPEPGPYAQPSV	PEPGPYAQPSV	CRK_HUMAN	CRK	P46108	0.86	221	Y	P46108_221	EGFR	P00533	HPRD	0	-1	TK	EGFR
CRK_214_226	GPPEPGPYAQPSV	PEPGPYAQPSV	CRK_HUMAN	CRK	P46108	0.86	221	Y	P46108_221	IGF1R	P08069	HPRD	0	-1	TK	InsR
CRK_214_226	GPPEPGPYAQPSV	PEPGPYAQPSV	CRK_HUMAN	CRK	P46108	0.86	221	Y	P46108_221	Abl	P00519	PHOSPHOSITEPLUS	0	-1	TK	Abl
CRK_214_226	GPPEPGPYAQPSV	PEPGPYAQPSV	CRK_HUMAN	CRK	P46108	0.86	221	Y	P46108_221	Abl	P00519	PHOSPHOELM	0	-1	TK	Abl
CRK_214_226	GPPEPGPYAQPSV	PEPGPYAQPSV	CRK_HUMAN	CRK	P46108	0.86	221	Y	P46108_221	Arg	P42684	HPRD	0	-1	TK	Abl
CRK_214_226	GPPEPGPYAQPSV	PEPGPYAQPSV	CRK_HUMAN	CRK	P46108	0.86	221	Y	P46108_221	Abl	P00519	HPRD	0	-1	TK	Abl
CRK_214_226	GPPEPGPYAQPSV	PEPGPYAQPSV	CRK_HUMAN	CRK	P46108	0.86	221	Y	P46108_221	Arg	P42684	PHOSPHOSITEPLUS	0	-1	TK	Abl
CTNB1_79_91	VADIDGQYAMTRA	VADIDGQYAMTRA	CTNB1_HUMAN	CTNB1	P35222	1	86	Y	P35222_86	Abl	P00519	PHOSPHOSITEPLUS	0	-1	TK	Abl
CTNB1_79_91	VADIDGQYAMTRA	VADIDGQYAMTRA	CTNB1_HUMAN	CTNB1	P35222	1	86	Y	P35222_86	Src	P12931	PHOSPHOELM	0	-1	TK	Src
CTNB1_79_91	VADIDGQYAMTRA	VADIDGQYAMTRA	CTNB1_HUMAN	CTNB1	P35222	1	86	Y	P35222_86	JAK3	P52333	PHOSPHOSITEPLUS	0	-1	TK	JakA
CTNB1_79_91	VADIDGQYAMTRA	VADIDGQYAMTRA	CTNB1_HUMAN	CTNB1	P35222	1	86	Y	P35222_86	Src	P12931	HPRD	0	-1	TK	Src
DYR1A_312_324	CQLGQRIYQYIQS	CQLGQRIYQYIQS	DYR1B_HUMAN	DYR1B	Q9Y463	1	271	Y	Q9Y463_271	DYRK1B	Q9Y463	PHOSPHOSITEPLUS	0	-1	CMGC	DYRK
DYR1A_312_324	CQLGQRIYQYIQS	CQLGQRIYQYIQS	DYR1B_HUMAN	DYR1B	Q9Y463	1	271	Y	Q9Y463_271	DYRK1B	Q9Y463	PHOSPHOELM	0	-1	CMGC	DYRK
DYR1A_312_324	CQLGQRIYQYIQS	CQLGQRIYQYIQS	DYR1B_HUMAN	DYR1B	Q9Y463	1	271	Y	Q9Y463_271	DYRK1B	Q9Y463	HPRD	0	-1	CMGC	DYRK
DYR1A_312_324	CQLGQRIYQYIQS	CQLGQRIYQYIQS	DYR1B_HUMAN	DYR1B	Q9Y463	1	273	Y	Q9Y463_273	DYRK1B	Q9Y463	HPRD	0	-1	CMGC	DYRK
DYR1A_312_324	CQLGQRIYQYIQS	CQLGQRIYQYIQS	DYR1B_HUMAN	DYR1B	Q9Y463	1	273	Y	Q9Y463_273	DYRK1B	Q9Y463	PHOSPHOELM	0	-1	CMGC	DYRK
DYR1A_312_324	CQLGQRIYQYIQS	CQLGQRIYQYIQS	DYR1B_HUMAN	DYR1B	Q9Y463	1	273	Y	Q9Y463_273	DYRK1B	Q9Y463	PHOSPHOSITEPLUS	0	-1	CMGC	DYRK
EGFR_1103_1115	GSVQNPVYHNQPL	GSVQNPVYHNQPL	EGFR_HUMAN	EGFR	P00533	1	1110	Y	P00533_1110	EGFR	P00533	PHOSPHOSITEPLUS	0	-1	TK	EGFR
EGFR_1103_1115	GSVQNPVYHNQPL	GSVQNPVYHNQPL	EGFR_HUMAN	EGFR	P00533	1	1110	Y	P00533_1110	EGFR	P00533	HPRD	0	-1	TK	EGFR
EGFR_1103_1115	GSVQNPVYHNQPL	GSVQNPVYHNQPL	EGFR_HUMAN	EGFR	P00533	1	1110	Y	P00533_1110	Src	P12931	PHOSPHOSITEPLUS	0	-1	TK	Src
EGFR_1103_1115	GSVQNPVYHNQPL	GSVQNPVYHNQPL	EGFR_HUMAN	EGFR	P00533	1	1110	Y	P00533_1110	EGFR	P00533	PHOSPHOELM	0	-1	TK	EGFR
ENOG_37_49	SGASTGIYEALEL	SGASTGIYEALEL	ENOA_HUMAN	ENOA	P06733	1	44	Y	P06733_44	Src	P12931	PHOSPHOELM	0	-1	TK	Src
EPHA2_765_777	EDDPEATYTTSGG	EDDPEAAYTTRGG	EPHA3_HUMAN	EPHA3	P29320	0.82	779	Y	P29320_779	EphA3	P29320	HPRD	0	-1	TK	Eph
EPHA2_765_777	EDDPEATYTTSGG	EDDPEATYTTSGG	EPHA2_HUMAN	EPHA2	P29317	1	772	Y	P29317_772	EphA2	P29317	PHOSPHOSITEPLUS	0	-1	TK	Eph
EPHA2_765_777	EDDPEATYTTSGG	EDDPEAAYTTRGG	EPHA3_HUMAN	EPHA3	P29320	0.82	779	Y	P29320_779	EphA3	P29320	PHOSPHOELM	0	-1	TK	Eph
EPHA2_765_777	EDDPEATYTTSGG	EDDPEAAYTTRGG	EPHA4_HUMAN	EPHA4	P54764	0.82	779	Y	P54764_779	EphA4	P54764	PHOSPHOSITEPLUS	0	-1	TK	Eph
EPOR_419_431	ASAASFEYTILDP	ASAASFEYTILDP	EPOR_HUMAN	EPOR	P19235	1	426	Y	P19235_426	JAK2	O60674	HPRD	0	-1	TK	JakA
EPOR_419_431	ASAASFEYTILDP	ASAASFEYTILDP	EPOR_HUMAN	EPOR	P19235	1	426	Y	P19235_426	Lyn	P07948	REACTOME	0	-1	TK	Src
ERBB2_1241_1253	PTAENPEYLGLDV	PTAENPEYLGLDV	ERBB2_HUMAN	ERBB2	P04626	1	1248	Y	P04626_1248	EGFR	P00533	HPRD	0	-1	TK	EGFR
ERBB2_1241_1253	PTAENPEYLGLDV	PTAENPEYLGLDV	ERBB2_HUMAN	ERBB2	P04626	1	1248	Y	P04626_1248	HER2	P04626	PHOSPHOSITEPLUS	0	-1	TK	EGFR
ERBB2_1241_1253	PTAENPEYLGLDV	PTAENPEYLGLDV	ERBB2_HUMAN	ERBB2	P04626	1	1248	Y	P04626_1248	HER2	P04626	PHOSPHOELM	0	-1	TK	EGFR
ERBB2_1241_1253	PTAENPEYLGLDV	PTAENPEYLGLDV	ERBB2_HUMAN	ERBB2	P04626	1	1248	Y	P04626_1248	HER2	P04626	HPRD	0	-1	TK	EGFR
FAK1_569_581	RYMEDSTYYKASK	RYMEDSTYYKASK	FAK1_HUMAN	FAK1	Q05397	1	576	Y	Q05397_576	Src	P12931	PHOSPHOSITEPLUS	0	-1	TK	Src
FAK1_569_581	RYMEDSTYYKASK	RYMEDSTYYKASK	FAK1_HUMAN	FAK1	Q05397	1	577	Y	Q05397_577	Src	P12931	HPRD	0	-1	TK	Src
FAK1_569_581	RYMEDSTYYKASK	RYMEDSTYYKASK	FAK1_HUMAN	FAK1	Q05397	1	576	Y	Q05397_576	InSR	P06213	HPRD	0	-1	TK	InsR
FAK1_569_581	RYMEDSTYYKASK	RYMEDSTYYKASK	FAK1_HUMAN	FAK1	Q05397	1	576	Y	Q05397_576	FAK1	Q05397	REACTOME	0	-1	TK	Fak
FAK1_569_581	RYMEDSTYYKASK	RYMEDSTYYKASK	FAK1_HUMAN	FAK1	Q05397	1	576	Y	Q05397_576	Ret	P07949	UNIPROT	0	-1	TK	Ret
FAK1_569_581	RYMEDSTYYKASK	RYMEDSTYYKASK	FAK1_HUMAN	FAK1	Q05397	1	576	Y	Q05397_576	Src	P12931	HPRD	0	-1	TK	Src
FAK1_569_581	RYMEDSTYYKASK	RYMEDSTYYKASK	FAK1_HUMAN	FAK1	Q05397	1	576	Y	Q05397_576	Ret	P07949	HPRD	0	-1	TK	Ret
FAK1_569_581	RYMEDSTYYKASK	RYMEDSTYYKASK	FAK1_HUMAN	FAK1	Q05397	1	576	Y	Q05397_576	Etk/BMX	P51813	PHOSPHOSITEPLUS	0	-1	TK	Tec
FAK1_569_581	RYMEDSTYYKASK	RYMEDSTYYKASK	FAK1_HUMAN	FAK1	Q05397	1	577	Y	Q05397_577	FAK1	Q05397	PHOSPHOELM	0	-1	TK	Fak
FAK1_569_581	RYMEDSTYYKASK	RYMEDSTYYKASK	FAK1_HUMAN	FAK1	Q05397	1	577	Y	Q05397_577	Ret	P07949	UNIPROT	0	-1	TK	Ret
FAK1_569_581	RYMEDSTYYKASK	RYMEDSTYYKASK	FAK1_HUMAN	FAK1	Q05397	1	577	Y	Q05397_577	InSR	P06213	HPRD	0	-1	TK	InsR
FAK1_569_581	RYMEDSTYYKASK	RYMEDSTYYKASK	FAK1_HUMAN	FAK1	Q05397	1	576	Y	Q05397_576	FAK1	Q05397	PHOSPHOELM	0	-1	TK	Fak
FAK1_569_581	RYMEDSTYYKASK	RYMEDSTYYKASK	FAK1_HUMAN	FAK1	Q05397	1	577	Y	Q05397_577	Ret	P07949	PHOSPHOSITEPLUS	0	-1	TK	Ret
FAK1_569_581	RYMEDSTYYKASK	RYMEDSTYYKASK	FAK1_HUMAN	FAK1	Q05397	1	577	Y	Q05397_577	FAK1	Q05397	PHOSPHOSITEPLUS	0	-1	TK	Fak
FAK1_569_581	RYMEDSTYYKASK	RYMEDSTYYKASK	FAK1_HUMAN	FAK1	Q05397	1	576	Y	Q05397_576	FAK1	Q05397	PHOSPHOSITEPLUS	0	-1	TK	Fak
FAK1_569_581	RYMEDSTYYKASK	RYMEDSTYYKASK	FAK1_HUMAN	FAK1	Q05397	1	576	Y	Q05397_576	Ret	P07949	PHOSPHOSITEPLUS	0	-1	TK	Ret
FAK1_569_581	RYMEDSTYYKASK	RYMEDSTYYKASK	FAK1_HUMAN	FAK1	Q05397	1	577	Y	Q05397_577	Met	P08581	PHOSPHOSITEPLUS	0	-1	TK	Met
FAK1_569_581	RYMEDSTYYKASK	RYMEDSTYYKASK	FAK1_HUMAN	FAK1	Q05397	1	577	Y	Q05397_577	Src	P12931	PHOSPHOSITEPLUS	0	-1	TK	Src
FAK1_569_581	RYMEDSTYYKASK	RYMEDSTYYKASK	FAK1_HUMAN	FAK1	Q05397	1	577	Y	Q05397_577	FAK1	Q05397	REACTOME	0	-1	TK	Fak
FAK1_569_581	RYMEDSTYYKASK	RYMEDSTYYKASK	FAK1_HUMAN	FAK1	Q05397	1	576	Y	Q05397_576	Fgr	P09769	PHOSPHOSITEPLUS	0	-1	TK	Src
FAK1_569_581	RYMEDSTYYKASK	RYMEDSTYYKASK	FAK1_HUMAN	FAK1	Q05397	1	577	Y	Q05397_577	Etk/BMX	P51813	PHOSPHOSITEPLUS	0	-1	TK	Tec
FAK1_569_581	RYMEDSTYYKASK	RYMEDSTYYKASK	FAK1_HUMAN	FAK1	Q05397	1	576	Y	Q05397_576	Met	P08581	PHOSPHOSITEPLUS	0	-1	TK	Met
FAK1_569_581	RYMEDSTYYKASK	RYMEDSTYYKASK	FAK1_HUMAN	FAK1	Q05397	1	577	Y	Q05397_577	Ret	P07949	HPRD	0	-1	TK	Ret
FAK2_572_584	RYIEDEDYYKASV	RYIEDEDYYKASV	FAK2_HUMAN	FAK2	Q14289	1	580	Y	Q14289_580	FAK2	Q14289	HPRD	0	-1	TK	Fak
FAK2_572_584	RYIEDEDYYKASV	RYIEDEDYYKASV	FAK2_HUMAN	FAK2	Q14289	1	580	Y	Q14289_580	Src	P12931	UNIPROT	0	-1	TK	Src
FAK2_572_584	RYIEDEDYYKASV	RYIEDEDYYKASV	FAK2_HUMAN	FAK2	Q14289	1	579	Y	Q14289_579	FAK2	Q14289	HPRD	0	-1	TK	Fak
FAK2_572_584	RYIEDEDYYKASV	RYIEDEDYYKASV	FAK2_HUMAN	FAK2	Q14289	1	580	Y	Q14289_580	Fyn	P06241	UNIPROT	0	-1	TK	Src
FER_707_719	RQEDGGVYSSSGL	RQEDGGVYSSSGL	FER_HUMAN	FER	P16591	1	714	Y	P16591_714	Src	P12931	PHOSPHOSITEPLUS	0	-1	TK	Src
FER_707_719	RQEDGGVYSSSGL	RQEDGGVYSSSGL	FER_HUMAN	FER	P16591	1	714	Y	P16591_714	Fer	P16591	PHOSPHOSITEPLUS	0	-1	TK	Fer
FER_707_719	RQEDGGVYSSSGL	RQEDGGVYSSSGL	FER_HUMAN	FER	P16591	1	714	Y	P16591_714	Fer	P16591	HPRD	0	-1	TK	Fer
FES_706_718	REEADGVYAASGG	REEADGVYAASGG	FES_HUMAN	FES	P07332	1	713	Y	P07332_713	Fes	P07332	PHOSPHOSITEPLUS	0	-1	TK	Fer
FES_706_718	REEADGVYAASGG	REEADGVYAASGG	FES_HUMAN	FES	P07332	1	713	Y	P07332_713	Fes	P07332	HPRD	0	-1	TK	Fer
FES_706_718	REEADGVYAASGG	REEADGVYAASGG	FES_HUMAN	FES	P07332	1	713	Y	P07332_713	Fes	P07332	PHOSPHOELM	0	-1	TK	Fer
FGFR1_761_773	TSNQEYLDLSMPL	TSNQEYLDLSMPL	FGFR1_HUMAN	FGFR1	P11362	1	766	Y	P11362_766	FGFR1	P11362	PHOSPHOELM	0	-1	TK	FGFR
FGFR1_761_773	TSNQEYLDLSMPL	TSNQEYLDLSMPL	FGFR1_HUMAN	FGFR1	P11362	1	766	Y	P11362_766	FGFR1	P11362	PHOSPHOSITEPLUS	0	-1	TK	FGFR
FGFR2_762_774	TLTTNEEYLDLSQ	TLTTNEEYLDLSQ	FGFR2_HUMAN	FGFR2	P21802	1	769	Y	P21802_769	FGFR2	P21802	PHOSPHOSITEPLUS	0	-1	TK	FGFR
FGFR3_753_765	TVTSTDEYLDLSA	TVTSTDEYLDLSA	FGFR3_HUMAN	FGFR3	P22607	1	760	Y	P22607_760	FGFR3	P22607	HPRD	0	-1	TK	FGFR
FGFR3_753_765	TVTSTDEYLDLSA	TVTSTDEYLDLSA	FGFR3_HUMAN	FGFR3	P22607	1	760	Y	P22607_760	FGFR3	P22607	PHOSPHOELM	0	-1	TK	FGFR
GAB1_622_632	DKQVEYLDLDL	DKQVEYLDLDL	GAB1_HUMAN	GAB1	Q13480	1	627	Y	Q13480_627	EGFR	P00533	HPRD	0	-1	TK	EGFR
GAB1_622_632	DKQVEYLDLDL	DKQVEYLDLDL	GAB1_HUMAN	GAB1	Q13480	1	627	Y	Q13480_627	Met	P08581	HPRD	0	-1	TK	Met
GAB1_622_632	DKQVEYLDLDL	DKQVEYLDLDL	GAB1_HUMAN	GAB1	Q13480	1	627	Y	Q13480_627	Src	P12931	PHOSPHOSITEPLUS	0	-1	TK	Src
GAB1_622_632	DKQVEYLDLDL	DKQVEYLDLDL	GAB1_HUMAN	GAB1	Q13480	1	627	Y	Q13480_627	Fer	P16591	PHOSPHOSITEPLUS	0	-1	TK	Fer
GAB1_622_632	DKQVEYLDLDL	DKQVEYLDLDL	GAB1_HUMAN	GAB1	Q13480	1	627	Y	Q13480_627	InSR	P06213	HPRD	0	-1	TK	InsR
GAB1_622_632	DKQVEYLDLDL	DKQVEYLDLDL	GAB1_HUMAN	GAB1	Q13480	1	627	Y	Q13480_627	EGFR	P00533	PHOSPHOSITEPLUS	0	-1	TK	EGFR
GAB1_622_632	DKQVEYLDLDL	DKQVEYLDLDL	GAB1_HUMAN	GAB1	Q13480	1	627	Y	Q13480_627	EGFR	P00533	PHOSPHOELM	0	-1	TK	EGFR
GAB1_622_632	DKQVEYLDLDL	DKQVEYLDLDL	GAB1_HUMAN	GAB1	Q13480	1	627	Y	Q13480_627	InSR	P06213	PHOSPHOELM	0	-1	TK	InsR
GAB1_622_632	DKQVEYLDLDL	DKQVEYLDLDL	GAB1_HUMAN	GAB1	Q13480	1	627	Y	Q13480_627	Met	P08581	PHOSPHOELM	0	-1	TK	Met
GAB1_622_632	DKQVEYLDLDL	DKQVEYLDLDL	GAB1_HUMAN	GAB1	Q13480	1	627	Y	Q13480_627	InSR	P06213	PHOSPHOSITEPLUS	0	-1	TK	InsR
GAB2_638_648	DEKVDYVQVDK	DEKVDYVQVDK	GAB2_HUMAN	GAB2	Q9UQC2	1	643	Y	Q9UQC2_643	JAK2	O60674	PHOSPHOSITEPLUS	0	-1	TK	JakA
GSK3B_210_222_C218S	GEPNVSYISSRYY	GEPNVSYICSRYY	GSK3A_HUMAN	GSK3A	P49840	0.91	279	Y	P49840_279	GSK3[alpha]	P49840	HPRD	0	-1	CMGC	GSK
GSK3B_210_222_C218S	GEPNVSYISSRYY	GEPNVSYICSRYY	GSK3B_HUMAN	GSK3B	P49841	0.91	216	Y	P49841_216	SGK1	O00141	PHOSPHOSITEPLUS	0	-1	AGC	SGK
GSK3B_210_222_C218S	GEPNVSYISSRYY	GEPNVSYICSRYY	GSK3A_HUMAN	GSK3A	P49840	0.91	279	Y	P49840_279	GSK3[alpha]	P49840	PHOSPHOSITEPLUS	0	-1	CMGC	GSK
GSK3B_210_222_C218S	GEPNVSYISSRYY	GEPNVSYICSRYY	GSK3B_HUMAN	GSK3B	P49841	0.91	216	Y	P49841_216	MEK1/MAP2K1	Q02750	PHOSPHOELM	0	-1	STE	STE7
GSK3B_210_222_C218S	GEPNVSYISSRYY	GEPNVSYICSRYY	GSK3B_HUMAN	GSK3B	P49841	0.91	216	Y	P49841_216	GSK3[beta]	P49841	PHOSPHOSITEPLUS	0	-1	CMGC	GSK
GSK3B_210_222_C218S	GEPNVSYISSRYY	GEPNVSYICSRYY	GSK3B_HUMAN	GSK3B	P49841	0.91	216	Y	P49841_216	Src	P12931	PHOSPHOSITEPLUS	0	-1	TK	Src
GSK3B_210_222_C218S	GEPNVSYISSRYY	GEPNVSYICSRYY	GSK3B_HUMAN	GSK3B	P49841	0.91	216	Y	P49841_216	MEK1/MAP2K1	Q02750	PHOSPHOSITEPLUS	0	-1	STE	STE7
HAVR2_257_267	GIRSEENIYTI	GIRSEENIYTI	HAVR2_HUMAN	HAVR2	Q8TDQ0	1	265	Y	Q8TDQ0_265	ITK	Q08881	PHOSPHOSITEPLUS	0	-1	TK	Tec
INSR_992_1004	YASSNPEYLSASD	YASSNPEYLSASD	INSR_HUMAN	INSR	P06213	1	999	Y	P06213_999	InSR	P06213	PHOSPHOSITEPLUS	0	-1	TK	InsR
INSR_992_1004	YASSNPEYLSASD	YASSNPEYLSASD	INSR_HUMAN	INSR	P06213	1	992	Y	P06213_992	InSR	P06213	HPRD	0	-1	TK	InsR
INSR_992_1004	YASSNPEYLSASD	YASSNPEYLSASD	INSR_HUMAN	INSR	P06213	1	992	Y	P06213_992	InSR	P06213	PHOSPHOSITEPLUS	0	-1	TK	InsR
INSR_992_1004	YASSNPEYLSASD	YASSNPEYLSASD	INSR_HUMAN	INSR	P06213	1	999	Y	P06213_999	InSR	P06213	REACTOME	0	-1	TK	InsR
INSR_992_1004	YASSNPEYLSASD	YASSNPEYLSASD	INSR_HUMAN	INSR	P06213	1	992	Y	P06213_992	InSR	P06213	PHOSPHOELM	0	-1	TK	InsR
INSR_992_1004	YASSNPEYLSASD	YASSNPEYLSASD	INSR_HUMAN	INSR	P06213	1	999	Y	P06213_999	InSR	P06213	PHOSPHOELM	0	-1	TK	InsR
INSR_992_1004	YASSNPEYLSASD	YASSNPEYLSASD	INSR_HUMAN	INSR	P06213	1	999	Y	P06213_999	InSR	P06213	HPRD	0	-1	TK	InsR
IRS1_890_902	PKSPGEYVNIEFG	PKSPGEYVNIEFG	IRS1_HUMAN	IRS1	P35568	1	896	Y	P35568_896	IGF1R	P08069	PHOSPHOSITEPLUS	0	-1	TK	InsR
IRS1_890_902	PKSPGEYVNIEFG	PKSPGEYVNIEFG	IRS1_HUMAN	IRS1	P35568	1	896	Y	P35568_896	Met	P08581	PHOSPHOSITEPLUS	0	-1	TK	Met
IRS1_890_902	PKSPGEYVNIEFG	PKSPGEYVNIEFG	IRS1_HUMAN	IRS1	P35568	1	896	Y	P35568_896	InSR	P06213	PHOSPHOSITEPLUS	0	-1	TK	InsR
IRS1_890_902	PKSPGEYVNIEFG	PKSPGEYVNIEFG	IRS1_HUMAN	IRS1	P35568	1	896	Y	P35568_896	IGF1R	P08069	HPRD	0	-1	TK	InsR
IRS1_890_902	PKSPGEYVNIEFG	PKSPGEYVNIEFG	IRS1_HUMAN	IRS1	P35568	1	896	Y	P35568_896	IGF1R	P08069	REACTOME	0	-1	TK	InsR
IRS2_626_638	HPYPEDYGDIEIG	HPYPEDYGDIEIG	IRS2_HUMAN	IRS2	Q9Y4H2	1	628	Y	Q9Y4H2_628	InSR	P06213	HPRD	0	-1	TK	InsR
IRS2_626_638	HPYPEDYGDIEIG	HPYPEDYGDIEIG	IRS2_HUMAN	IRS2	Q9Y4H2	1	632	Y	Q9Y4H2_632	InSR	P06213	HPRD	0	-1	TK	InsR
JAK1_1027_1039	AIETDKEYYTVKD	AIETDKEYYTVKD	JAK1_HUMAN	JAK1	P23458	1	1035	Y	P23458_1035	JAK3	P52333	PHOSPHOSITEPLUS	0	-1	TK	JakA
JAK1_1027_1039	AIETDKEYYTVKD	AIETDKEYYTVKD	JAK1_HUMAN	JAK1	P23458	1	1034	Y	P23458_1034	JAK3	P52333	HPRD	0	-1	TK	JakA
JAK1_1027_1039	AIETDKEYYTVKD	AIETDKEYYTVKD	JAK1_HUMAN	JAK1	P23458	1	1034	Y	P23458_1034	JAK3	P52333	PHOSPHOSITEPLUS	0	-1	TK	JakA
JAK1_1027_1039	AIETDKEYYTVKD	AIETDKEYYTVKD	JAK1_HUMAN	JAK1	P23458	1	1035	Y	P23458_1035	JAK3	P52333	HPRD	0	-1	TK	JakA
JAK2_563_577	VRREVGDYGQLHETE	VRREVGDYGQLHETE	JAK2_HUMAN	JAK2	O60674	1	570	Y	O60674_570	JAK2	O60674	PHOSPHOSITEPLUS	0	-1	TK	JakA
JAK2_563_577	VRREVGDYGQLHETE	VRREVGDYGQLHETE	JAK2_HUMAN	JAK2	O60674	1	570	Y	O60674_570	JAK2	O60674	HPRD	0	-1	TK	JakA
JAK2_563_577	VRREVGDYGQLHETE	VRREVGDYGQLHETE	JAK2_HUMAN	JAK2	O60674	1	570	Y	O60674_570	JAK2	O60674	REACTOME	0	-1	TK	JakA
JAK3_974_986	LPLDKDYYVVREP	LPLDKDYYVVREP	JAK3_HUMAN	JAK3	P52333	1	981	Y	P52333_981	JAK3	P52333	PHOSPHOELM	0	-1	TK	JakA
JAK3_974_986	LPLDKDYYVVREP	LPLDKDYYVVREP	JAK3_HUMAN	JAK3	P52333	1	980	Y	P52333_980	JAK3	P52333	PHOSPHOSITEPLUS	0	-1	TK	JakA
JAK3_974_986	LPLDKDYYVVREP	LPLDKDYYVVREP	JAK3_HUMAN	JAK3	P52333	1	980	Y	P52333_980	JAK3	P52333	PHOSPHOELM	0	-1	TK	JakA
JAK3_974_986	LPLDKDYYVVREP	LPLDKDYYVVREP	JAK3_HUMAN	JAK3	P52333	1	980	Y	P52333_980	JAK3	P52333	HPRD	0	-1	TK	JakA
JAK3_974_986	LPLDKDYYVVREP	LPLDKDYYVVREP	JAK3_HUMAN	JAK3	P52333	1	981	Y	P52333_981	JAK3	P52333	PHOSPHOSITEPLUS	0	-1	TK	JakA
JAK3_974_986	LPLDKDYYVVREP	LPLDKDYYVVREP	JAK3_HUMAN	JAK3	P52333	1	981	Y	P52333_981	JAK3	P52333	HPRD	0	-1	TK	JakA
KIT_930_942_C942S	ESTNHIYSNLANS	ESTNHIYSNLAN	KIT_HUMAN	KIT	P10721	0.94	936	Y	P10721_936	Kit	P10721	HPRD	0	-1	TK	PDGFR
KIT_930_942_C942S	ESTNHIYSNLANS	ESTNHIYSNLAN	KIT_HUMAN	KIT	P10721	0.94	936	Y	P10721_936	Kit	P10721	REACTOME	0	-1	TK	PDGFR
KIT_930_942_C942S	ESTNHIYSNLANS	ESTNHIYSNLAN	KIT_HUMAN	KIT	P10721	0.94	936	Y	P10721_936	Kit	P10721	PHOSPHOELM	0	-1	TK	PDGFR
KIT_930_942_C942S	ESTNHIYSNLANS	ESTNHIYSNLAN	KIT_HUMAN	KIT	P10721	0.94	936	Y	P10721_936	Kit	P10721	PHOSPHOSITEPLUS	0	-1	TK	PDGFR
KSYK_518_530	ALRADENYYKAQT	ALRADENYYKAQT	KSYK_HUMAN	KSYK	P43405	1	526	Y	P43405_526	Lyn	P07948	PHOSPHOSITEPLUS	0	-1	TK	Src
KSYK_518_530	ALRADENYYKAQT	ALRADENYYKAQT	KSYK_HUMAN	KSYK	P43405	1	526	Y	P43405_526	Syk	P43405	PHOSPHOSITEPLUS	0	-1	TK	Syk
KSYK_518_530	ALRADENYYKAQT	ALRADENYYKAQT	KSYK_HUMAN	KSYK	P43405	1	525	Y	P43405_525	Lyn	P07948	PHOSPHOSITEPLUS	0	-1	TK	Src
KSYK_518_530	ALRADENYYKAQT	ALRADENYYKAQT	KSYK_HUMAN	KSYK	P43405	1	526	Y	P43405_526	Syk	P43405	REACTOME	0	-1	TK	Syk
KSYK_518_530	ALRADENYYKAQT	ALRADENYYKAQT	KSYK_HUMAN	KSYK	P43405	1	525	Y	P43405_525	Syk	P43405	HPRD	0	-1	TK	Syk
KSYK_518_530	ALRADENYYKAQT	ALRADENYYKAQT	KSYK_HUMAN	KSYK	P43405	1	526	Y	P43405_526	Syk	P43405	HPRD	0	-1	TK	Syk
KSYK_518_530	ALRADENYYKAQT	ALRADENYYKAQT	KSYK_HUMAN	KSYK	P43405	1	525	Y	P43405_525	Syk	P43405	PHOSPHOELM	0	-1	TK	Syk
KSYK_518_530	ALRADENYYKAQT	ALRADENYYKAQT	KSYK_HUMAN	KSYK	P43405	1	525	Y	P43405_525	Syk	P43405	PHOSPHOSITEPLUS	0	-1	TK	Syk
KSYK_518_530	ALRADENYYKAQT	ALRADENYYKAQT	KSYK_HUMAN	KSYK	P43405	1	526	Y	P43405_526	Syk	P43405	PHOSPHOELM	0	-1	TK	Syk
KSYK_518_530	ALRADENYYKAQT	ALRADENYYKAQT	KSYK_HUMAN	KSYK	P43405	1	525	Y	P43405_525	Syk	P43405	REACTOME	0	-1	TK	Syk
LAT_249_261	EEGAPDYENLQEL	EEGAPDYENLQEL	LAT_HUMAN	LAT	O43561	1	255	Y	O43561_255	ZAP70	P43403	HPRD	0	-1	TK	Syk
LAT_249_261	EEGAPDYENLQEL	EEGAPDYENLQEL	LAT_HUMAN	LAT	O43561	1	255	Y	O43561_255	Lck	P06239	REACTOME	0	-1	TK	Src
LCK_387_399	RLIEDNEYTAREG	RLIEDNEYTARQG	SRC_HUMAN	SRC	P12931	0.93	419	Y	P12931_419	CHK1	O14757	PHOSPHOSITEPLUS	0	-1	CAMK	CAMKL
LCK_387_399	RLIEDNEYTAREG	RVIEDNEYTAREG	HCK_HUMAN	HCK	P08631	0.91	411	Y	P08631_411	CHK1	O14757	PHOSPHOSITEPLUS	0	-1	CAMK	CAMKL
LCK_387_399	RLIEDNEYTAREG	RLIEDNEYTAREG	LCK_HUMAN	LCK	P06239	1	394	Y	P06239_394	Lck	P06239	REACTOME	0	-1	TK	Src
LCK_387_399	RLIEDNEYTAREG	RLIEDNEYTARQG	YES_HUMAN	YES	P07947	0.93	426	Y	P07947_426	Yes	P07947	PHOSPHOELM	0	-1	TK	Src
LCK_387_399	RLIEDNEYTAREG	RLIEDNEYTARQG	FYN_HUMAN	FYN	P06241	0.93	420	Y	P06241_420	Fyn	P06241	PHOSPHOSITEPLUS	0	-1	TK	Src
LCK_387_399	RLIEDNEYTAREG	RLIEDNEYTAREG	LCK_HUMAN	LCK	P06239	1	394	Y	P06239_394	Axl	P30530	PHOSPHOSITEPLUS	0	-1	TK	Axl
LCK_387_399	RLIEDNEYTAREG	RLIEDNEYTARQG	YES_HUMAN	YES	P07947	0.93	426	Y	P07947_426	Axl	P30530	PHOSPHOSITEPLUS	0	-1	TK	Axl
LCK_387_399	RLIEDNEYTAREG	RLIEDNEYTARQG	SRC_HUMAN	SRC	P12931	0.93	419	Y	P12931_419	PDGFR[beta]	P09619	PHOSPHOSITEPLUS	0	-1	TK	PDGFR
LCK_387_399	RLIEDNEYTAREG	RLIEDNEYTARQG	FYN_HUMAN	FYN	P06241	0.93	420	Y	P06241_420	Fyn	P06241	HPRD	0	-1	TK	Src
LCK_387_399	RLIEDNEYTAREG	RLIEDNEYTARQG	SRC_HUMAN	SRC	P12931	0.93	419	Y	P12931_419	PKA[alpha]	P17612	PHOSPHOSITEPLUS	0	-1	AGC	PKA
LCK_387_399	RLIEDNEYTAREG	RVIEDNEYTAREG	HCK_HUMAN	HCK	P08631	0.91	411	Y	P08631_411	CSK	P41240	PHOSPHOSITEPLUS	0	-1	TK	Csk
LCK_387_399	RLIEDNEYTAREG	RLIEDNEYTARQG	YES_HUMAN	YES	P07947	0.93	426	Y	P07947_426	Yes	P07947	HPRD	0	-1	TK	Src
LCK_387_399	RLIEDNEYTAREG	RVIEDNEYTAREG	HCK_HUMAN	HCK	P08631	0.91	411	Y	P08631_411	HCK	P08631	HPRD	0	-1	TK	Src
LCK_387_399	RLIEDNEYTAREG	RLIEDNEYTAREG	LCK_HUMAN	LCK	P06239	1	394	Y	P06239_394	Lck	P06239	PHOSPHOSITEPLUS	0	-1	TK	Src
LCK_387_399	RLIEDNEYTAREG	RLIEDNEYTARQG	YES_HUMAN	YES	P07947	0.93	426	Y	P07947_426	EphA2	P29317	PHOSPHOSITEPLUS	0	-1	TK	Eph
LCK_387_399	RLIEDNEYTAREG	RLIEDNEYTARQG	SRC_HUMAN	SRC	P12931	0.93	419	Y	P12931_419	GSK3[beta]	P49841	PHOSPHOSITEPLUS	0	-1	CMGC	GSK
LCK_387_399	RLIEDNEYTAREG	RLIEDNEYTARQG	SRC_HUMAN	SRC	P12931	0.93	419	Y	P12931_419	EphB2	P29323	PHOSPHOSITEPLUS	0	-1	TK	Eph
LCK_387_399	RLIEDNEYTAREG	RLIEDNEYTARQG	SRC_HUMAN	SRC	P12931	0.93	419	Y	P12931_419	Src	P12931	PHOSPHOSITEPLUS	0	-1	TK	Src
LCK_387_399	RLIEDNEYTAREG	RLIEDNEYTARQG	FYN_HUMAN	FYN	P06241	0.93	420	Y	P06241_420	Fyn	P06241	REACTOME	0	-1	TK	Src
LCK_387_399	RLIEDNEYTAREG	RLIEDNEYTAREG	LCK_HUMAN	LCK	P06239	1	394	Y	P06239_394	Lck	P06239	HPRD	0	-1	TK	Src
LCK_387_399	RLIEDNEYTAREG	RVIEDNEYTAREG	HCK_HUMAN	HCK	P08631	0.91	411	Y	P08631_411	Axl	P30530	PHOSPHOSITEPLUS	0	-1	TK	Axl
LCK_387_399	RLIEDNEYTAREG	RVIEDNEYTAREG	LYN_HUMAN	LYN	P07948	0.91	397	Y	P07948_397	Axl	P30530	PHOSPHOSITEPLUS	0	-1	TK	Axl
LCK_387_399	RLIEDNEYTAREG	RLIEDNEYTARQG	FYN_HUMAN	FYN	P06241	0.93	420	Y	P06241_420	Axl	P30530	PHOSPHOSITEPLUS	0	-1	TK	Axl
LCK_387_399	RLIEDNEYTAREG	RLIEDNEYTAREG	LCK_HUMAN	LCK	P06239	1	394	Y	P06239_394	Lck	P06239	PHOSPHOELM	0	-1	TK	Src
LCK_387_399	RLIEDNEYTAREG	RLIEDNEYTARQG	FYN_HUMAN	FYN	P06241	0.93	420	Y	P06241_420	KDR	P35968	REACTOME	0	-1	TK	VEGFR
LCK_387_399	RLIEDNEYTAREG	RVIEDNEYTAREG	HCK_HUMAN	HCK	P08631	0.91	411	Y	P08631_411	HCK	P08631	PHOSPHOSITEPLUS	0	-1	TK	Src
LCK_387_399	RLIEDNEYTAREG	RLIEDNEYTARQG	SRC_HUMAN	SRC	P12931	0.93	419	Y	P12931_419	Src	P12931	REACTOME	0	-1	TK	Src
LCK_387_399	RLIEDNEYTAREG	RLIEDNEYTARQG	SRC_HUMAN	SRC	P12931	0.93	419	Y	P12931_419	CSK	P41240	PHOSPHOSITEPLUS	0	-1	TK	Csk
LCK_387_399	RLIEDNEYTAREG	RLIEDNEYTARQG	SRC_HUMAN	SRC	P12931	0.93	419	Y	P12931_419	Axl	P30530	PHOSPHOSITEPLUS	0	-1	TK	Axl
LCK_387_399	RLIEDNEYTAREG	RLIEDNEYTARQG	SRC_HUMAN	SRC	P12931	0.93	419	Y	P12931_419	Src	P12931	HPRD	0	-1	TK	Src
LCK_387_399	RLIEDNEYTAREG	RVIEDNEYTAREG	LYN_HUMAN	LYN	P07948	0.91	397	Y	P07948_397	Lyn	P07948	PHOSPHOELM	0	-1	TK	Src
LCK_387_399	RLIEDNEYTAREG	RVIEDNEYTAREG	LYN_HUMAN	LYN	P07948	0.91	397	Y	P07948_397	Lyn	P07948	PHOSPHOSITEPLUS	0	-1	TK	Src
LCK_387_399	RLIEDNEYTAREG	RLIEDNEYTARQG	SRC_HUMAN	SRC	P12931	0.93	419	Y	P12931_419	PDGFR[alpha]	P16234	PHOSPHOSITEPLUS	0	-1	TK	PDGFR
LCK_387_399	RLIEDNEYTAREG	RLIEDNEYTARQG	SRC_HUMAN	SRC	P12931	0.93	419	Y	P12931_419	Src	P12931	PHOSPHOELM	0	-1	TK	Src
LCK_387_399	RLIEDNEYTAREG	RVIEDNEYTAREG	LYN_HUMAN	LYN	P07948	0.91	397	Y	P07948_397	Lyn	P07948	HPRD	0	-1	TK	Src
LCK_387_399	RLIEDNEYTAREG	RLIEDNEYTARQG	FYN_HUMAN	FYN	P06241	0.93	420	Y	P06241_420	Fyn	P06241	PHOSPHOELM	0	-1	TK	Src
LCK_387_399	RLIEDNEYTAREG	RVIEDNEYTAREG	HCK_HUMAN	HCK	P08631	0.91	411	Y	P08631_411	HCK	P08631	PHOSPHOELM	0	-1	TK	Src
LYN_391_403	VIEDNEYTAREGA	IEDNEYTAREGA	LCK_HUMAN	LCK	P06239	0.93	394	Y	P06239_394	Lck	P06239	PHOSPHOSITEPLUS	0	-1	TK	Src
LYN_391_403	VIEDNEYTAREGA	IEDNEYTARQGA	YES_HUMAN	YES	P07947	0.86	426	Y	P07947_426	Axl	P30530	PHOSPHOSITEPLUS	0	-1	TK	Axl
LYN_391_403	VIEDNEYTAREGA	IEDNEYTARQGA	FYN_HUMAN	FYN	P06241	0.86	420	Y	P06241_420	Axl	P30530	PHOSPHOSITEPLUS	0	-1	TK	Axl
LYN_391_403	VIEDNEYTAREGA	VIEDNEYTAREGA	LYN_HUMAN	LYN	P07948	1	397	Y	P07948_397	Lyn	P07948	PHOSPHOELM	0	-1	TK	Src
LYN_391_403	VIEDNEYTAREGA	IEDNEYTARQGA	FYN_HUMAN	FYN	P06241	0.86	420	Y	P06241_420	KDR	P35968	REACTOME	0	-1	TK	VEGFR
LYN_391_403	VIEDNEYTAREGA	IEDNEYTARQGA	SRC_HUMAN	SRC	P12931	0.86	419	Y	P12931_419	EphB2	P29323	PHOSPHOSITEPLUS	0	-1	TK	Eph
LYN_391_403	VIEDNEYTAREGA	IEDNEYTARQGA	YES_HUMAN	YES	P07947	0.86	426	Y	P07947_426	Yes	P07947	PHOSPHOELM	0	-1	TK	Src
LYN_391_403	VIEDNEYTAREGA	IEDNEYTARQGA	FYN_HUMAN	FYN	P06241	0.86	420	Y	P06241_420	Fyn	P06241	HPRD	0	-1	TK	Src
LYN_391_403	VIEDNEYTAREGA	IEDNEYTARQGA	YES_HUMAN	YES	P07947	0.86	426	Y	P07947_426	EphA2	P29317	PHOSPHOSITEPLUS	0	-1	TK	Eph
LYN_391_403	VIEDNEYTAREGA	IEDNEYTARQGA	FYN_HUMAN	FYN	P06241	0.86	420	Y	P06241_420	Fyn	P06241	REACTOME	0	-1	TK	Src
LYN_391_403	VIEDNEYTAREGA	VIEDNEYTAREGA	LYN_HUMAN	LYN	P07948	1	397	Y	P07948_397	Lyn	P07948	PHOSPHOSITEPLUS	0	-1	TK	Src
LYN_391_403	VIEDNEYTAREGA	IEDNEYTARQGA	SRC_HUMAN	SRC	P12931	0.86	419	Y	P12931_419	Src	P12931	PHOSPHOELM	0	-1	TK	Src
LYN_391_403	VIEDNEYTAREGA	IEDNEYTAREGA	LCK_HUMAN	LCK	P06239	0.93	394	Y	P06239_394	Lck	P06239	HPRD	0	-1	TK	Src
LYN_391_403	VIEDNEYTAREGA	IEDNEYTAREGA	LCK_HUMAN	LCK	P06239	0.93	394	Y	P06239_394	Axl	P30530	PHOSPHOSITEPLUS	0	-1	TK	Axl
LYN_391_403	VIEDNEYTAREGA	IEDNEYTAREGA	LCK_HUMAN	LCK	P06239	0.93	394	Y	P06239_394	Lck	P06239	PHOSPHOELM	0	-1	TK	Src
LYN_391_403	VIEDNEYTAREGA	IEDNEYTAREGA	LCK_HUMAN	LCK	P06239	0.93	394	Y	P06239_394	Lck	P06239	REACTOME	0	-1	TK	Src
LYN_391_403	VIEDNEYTAREGA	IEDNEYTARQGA	YES_HUMAN	YES	P07947	0.86	426	Y	P07947_426	Yes	P07947	HPRD	0	-1	TK	Src
LYN_391_403	VIEDNEYTAREGA	IEDNEYTARQGA	SRC_HUMAN	SRC	P12931	0.86	419	Y	P12931_419	PKA[alpha]	P17612	PHOSPHOSITEPLUS	0	-1	AGC	PKA
LYN_391_403	VIEDNEYTAREGA	VIEDNEYTAREGA	HCK_HUMAN	HCK	P08631	1	411	Y	P08631_411	CSK	P41240	PHOSPHOSITEPLUS	0	-1	TK	Csk
LYN_391_403	VIEDNEYTAREGA	IEDNEYTARQGA	SRC_HUMAN	SRC	P12931	0.86	419	Y	P12931_419	Src	P12931	PHOSPHOSITEPLUS	0	-1	TK	Src
LYN_391_403	VIEDNEYTAREGA	IEDNEYTARQGA	SRC_HUMAN	SRC	P12931	0.86	419	Y	P12931_419	GSK3[beta]	P49841	PHOSPHOSITEPLUS	0	-1	CMGC	GSK
LYN_391_403	VIEDNEYTAREGA	IEDNEYTARQGA	SRC_HUMAN	SRC	P12931	0.86	419	Y	P12931_419	PDGFR[alpha]	P16234	PHOSPHOSITEPLUS	0	-1	TK	PDGFR
LYN_391_403	VIEDNEYTAREGA	IEDNEYTARQGA	FYN_HUMAN	FYN	P06241	0.86	420	Y	P06241_420	Fyn	P06241	PHOSPHOELM	0	-1	TK	Src
LYN_391_403	VIEDNEYTAREGA	IEDNEYTARQGA	FYN_HUMAN	FYN	P06241	0.86	420	Y	P06241_420	Fyn	P06241	PHOSPHOSITEPLUS	0	-1	TK	Src
LYN_391_403	VIEDNEYTAREGA	IEDNEYTARQGA	SRC_HUMAN	SRC	P12931	0.86	419	Y	P12931_419	PDGFR[beta]	P09619	PHOSPHOSITEPLUS	0	-1	TK	PDGFR
LYN_391_403	VIEDNEYTAREGA	IEDNEYTARQGA	SRC_HUMAN	SRC	P12931	0.86	419	Y	P12931_419	Src	P12931	REACTOME	0	-1	TK	Src
LYN_391_403	VIEDNEYTAREGA	VIEDNEYTAREGA	HCK_HUMAN	HCK	P08631	1	411	Y	P08631_411	CHK1	O14757	PHOSPHOSITEPLUS	0	-1	CAMK	CAMKL
LYN_391_403	VIEDNEYTAREGA	IEDNEYTARQGA	SRC_HUMAN	SRC	P12931	0.86	419	Y	P12931_419	Src	P12931	HPRD	0	-1	TK	Src
LYN_391_403	VIEDNEYTAREGA	VIEDNEYTAREGA	HCK_HUMAN	HCK	P08631	1	411	Y	P08631_411	HCK	P08631	PHOSPHOSITEPLUS	0	-1	TK	Src
LYN_391_403	VIEDNEYTAREGA	VIEDNEYTAREGA	HCK_HUMAN	HCK	P08631	1	411	Y	P08631_411	HCK	P08631	HPRD	0	-1	TK	Src
LYN_391_403	VIEDNEYTAREGA	VIEDNEYTAREGA	HCK_HUMAN	HCK	P08631	1	411	Y	P08631_411	HCK	P08631	PHOSPHOELM	0	-1	TK	Src
LYN_391_403	VIEDNEYTAREGA	IEDNEYTARQGA	SRC_HUMAN	SRC	P12931	0.86	419	Y	P12931_419	CSK	P41240	PHOSPHOSITEPLUS	0	-1	TK	Csk
LYN_391_403	VIEDNEYTAREGA	IEDNEYTARQGA	SRC_HUMAN	SRC	P12931	0.86	419	Y	P12931_419	Axl	P30530	PHOSPHOSITEPLUS	0	-1	TK	Axl
LYN_391_403	VIEDNEYTAREGA	VIEDNEYTAREGA	HCK_HUMAN	HCK	P08631	1	411	Y	P08631_411	Axl	P30530	PHOSPHOSITEPLUS	0	-1	TK	Axl
LYN_391_403	VIEDNEYTAREGA	IEDNEYTARQGA	SRC_HUMAN	SRC	P12931	0.86	419	Y	P12931_419	CHK1	O14757	PHOSPHOSITEPLUS	0	-1	CAMK	CAMKL
LYN_391_403	VIEDNEYTAREGA	VIEDNEYTAREGA	LYN_HUMAN	LYN	P07948	1	397	Y	P07948_397	Lyn	P07948	HPRD	0	-1	TK	Src
LYN_391_403	VIEDNEYTAREGA	VIEDNEYTAREGA	LYN_HUMAN	LYN	P07948	1	397	Y	P07948_397	Axl	P30530	PHOSPHOSITEPLUS	0	-1	TK	Axl
MET_1227_1239	RDMYDKEYYSVHN	RDMYDKEYYSVHN	MET_HUMAN	MET	P08581	1	1235	Y	P08581_1235	Met	P08581	REACTOME	0	-1	TK	Met
MET_1227_1239	RDMYDKEYYSVHN	RDMYDKEYYSVHN	MET_HUMAN	MET	P08581	1	1235	Y	P08581_1235	Met	P08581	PHOSPHOSITEPLUS	0	-1	TK	Met
MET_1227_1239	RDMYDKEYYSVHN	RDMYDKEYYSVHN	MET_HUMAN	MET	P08581	1	1234	Y	P08581_1234	Met	P08581	PHOSPHOSITEPLUS	0	-1	TK	Met
MET_1227_1239	RDMYDKEYYSVHN	RDMYDKEYYSVHN	MET_HUMAN	MET	P08581	1	1230	Y	P08581_1230	Met	P08581	PHOSPHOSITEPLUS	0	-1	TK	Met
MET_1227_1239	RDMYDKEYYSVHN	RDMYDKEYYSVHN	MET_HUMAN	MET	P08581	1	1235	Y	P08581_1235	Etk/BMX	P51813	PHOSPHOSITEPLUS	0	-1	TK	Tec
MET_1227_1239	RDMYDKEYYSVHN	RDMYDKEYYSVHN	MET_HUMAN	MET	P08581	1	1234	Y	P08581_1234	Met	P08581	REACTOME	0	-1	TK	Met
MET_1227_1239	RDMYDKEYYSVHN	RDMYDKEYYSVHN	MET_HUMAN	MET	P08581	1	1234	Y	P08581_1234	Ron	Q04912	PHOSPHOSITEPLUS	0	-1	TK	Met
MET_1227_1239	RDMYDKEYYSVHN	RDMYDKEYYSVHN	MET_HUMAN	MET	P08581	1	1230	Y	P08581_1230	Met	P08581	PHOSPHOELM	0	-1	TK	Met
MET_1227_1239	RDMYDKEYYSVHN	RDMYDKEYYSVHN	MET_HUMAN	MET	P08581	1	1235	Y	P08581_1235	Ron	Q04912	PHOSPHOSITEPLUS	0	-1	TK	Met
MET_1227_1239	RDMYDKEYYSVHN	RDMYDKEYYSVHN	MET_HUMAN	MET	P08581	1	1235	Y	P08581_1235	Met	P08581	PHOSPHOELM	0	-1	TK	Met
MET_1227_1239	RDMYDKEYYSVHN	RDMYDKEYYSVHN	MET_HUMAN	MET	P08581	1	1234	Y	P08581_1234	Met	P08581	PHOSPHOELM	0	-1	TK	Met
MK03_199_208	GFLTEYVATR	GFLTEYVATR	MK03_HUMAN	MK03	P27361	1	204	Y	P27361_204	Ret	P07949	PHOSPHOSITEPLUS	0	-1	TK	Ret
MK03_199_208	GFLTEYVATR	GFLTEYVATR	MK01_HUMAN	MK01	P28482	1	187	Y	P28482_187	ERK2	P28482	HPRD	0	-1	CMGC	MAPK
MK03_199_208	GFLTEYVATR	GFLTEYVATR	MK03_HUMAN	MK03	P27361	1	204	Y	P27361_204	MEK2/MAP2K2	P36507	HPRD	0	-1	STE	STE7
MK03_199_208	GFLTEYVATR	GFLTEYVATR	MK03_HUMAN	MK03	P27361	1	204	Y	P27361_204	MEK2/MAP2K2	P36507	PHOSPHOSITEPLUS	0	-1	STE	STE7
MK03_199_208	GFLTEYVATR	GFLTEYVATR	MK03_HUMAN	MK03	P27361	1	204	Y	P27361_204	MEK1/MAP2K1	Q02750	PHOSPHOSITEPLUS	0	-1	STE	STE7
MK03_199_208	GFLTEYVATR	GFLTEYVATR	MK03_HUMAN	MK03	P27361	1	204	Y	P27361_204	MKK3/MAP2K3	P46734	PHOSPHOELM	0	-1	STE	STE7
MK03_199_208	GFLTEYVATR	GFLTEYVATR	MK01_HUMAN	MK01	P28482	1	187	Y	P28482_187	Ret	P07949	HPRD	0	-1	TK	Ret
MK03_199_208	GFLTEYVATR	GFLTEYVATR	MK01_HUMAN	MK01	P28482	1	187	Y	P28482_187	MEK1/MAP2K1	Q02750	HPRD	0	-1	STE	STE7
MK03_199_208	GFLTEYVATR	GFLTEYVATR	MK03_HUMAN	MK03	P27361	1	204	Y	P27361_204	MEK1/MAP2K1	Q02750	PHOSPHOELM	0	-1	STE	STE7
MK03_199_208	GFLTEYVATR	GFLTEYVATR	MK03_HUMAN	MK03	P27361	1	204	Y	P27361_204	ERK1	P27361	HPRD	0	-1	CMGC	MAPK
MK03_199_208	GFLTEYVATR	GFLTEYVATR	MK03_HUMAN	MK03	P27361	1	204	Y	P27361_204	ERK1	P27361	PHOSPHOSITEPLUS	0	-1	CMGC	MAPK
MK03_199_208	GFLTEYVATR	GFLTEYVATR	MK03_HUMAN	MK03	P27361	1	204	Y	P27361_204	MKK6/MAP2K6	P52564	PHOSPHOELM	0	-1	STE	STE7
MK03_199_208	GFLTEYVATR	GFLTEYVATR	MK03_HUMAN	MK03	P27361	1	204	Y	P27361_204	MAP2K7	O14733	PHOSPHOELM	0	-1	STE	STE7
MK03_199_208	GFLTEYVATR	GFLTEYVATR	MK03_HUMAN	MK03	P27361	1	204	Y	P27361_204	JAK2	O60674	PHOSPHOSITEPLUS	0	-1	TK	JakA
MK03_199_208	GFLTEYVATR	GFLTEYVATR	MK01_HUMAN	MK01	P28482	1	187	Y	P28482_187	MEK1/MAP2K1	Q02750	PHOSPHOSITEPLUS	0	-1	STE	STE7
MK03_199_208	GFLTEYVATR	GFLTEYVATR	MK01_HUMAN	MK01	P28482	1	187	Y	P28482_187	Ret	P07949	PHOSPHOSITEPLUS	0	-1	TK	Ret
MK03_199_208	GFLTEYVATR	GFLTEYVATR	MK01_HUMAN	MK01	P28482	1	187	Y	P28482_187	MEK1/MAP2K1	Q02750	PHOSPHOELM	0	-1	STE	STE7
MK03_199_208	GFLTEYVATR	GFLTEYVATR	MK01_HUMAN	MK01	P28482	1	187	Y	P28482_187	JAK2	O60674	PHOSPHOSITEPLUS	0	-1	TK	JakA
MK03_199_208	GFLTEYVATR	GFLTEYVATR	MK03_HUMAN	MK03	P27361	1	204	Y	P27361_204	MEK1/MAP2K1	Q02750	REACTOME	0	-1	STE	STE7
MK03_199_208	GFLTEYVATR	GFLTEYVATR	MK03_HUMAN	MK03	P27361	1	204	Y	P27361_204	Lyn	P07948	REACTOME	0	-1	TK	Src
MK03_199_208	GFLTEYVATR	GFLTEYVATR	MK03_HUMAN	MK03	P27361	1	204	Y	P27361_204	RAF1	P04049	REACTOME	0	-1	TKL	RAF
MK03_199_208	GFLTEYVATR	GFLTEYVATR	MK01_HUMAN	MK01	P28482	1	187	Y	P28482_187	MEK2/MAP2K2	P36507	REACTOME	0	-1	STE	STE7
MK03_199_208	GFLTEYVATR	GFLTEYVATR	MK03_HUMAN	MK03	P27361	1	204	Y	P27361_204	MEK1/MAP2K1	Q02750	UNIPROT	0	-1	STE	STE7
MK03_199_208	GFLTEYVATR	GFLTEYVATR	MK01_HUMAN	MK01	P28482	1	187	Y	P28482_187	Lyn	P07948	REACTOME	0	-1	TK	Src
MK03_199_208	GFLTEYVATR	GFLTEYVATR	MK01_HUMAN	MK01	P28482	1	187	Y	P28482_187	RAF1	P04049	REACTOME	0	-1	TKL	RAF
MK03_199_208	GFLTEYVATR	GFLTEYVATR	MK03_HUMAN	MK03	P27361	1	204	Y	P27361_204	BRAF	P15056	REACTOME	0	-1	TKL	RAF
MK03_199_208	GFLTEYVATR	GFLTEYVATR	MK03_HUMAN	MK03	P27361	1	204	Y	P27361_204	SEK1/MAP2K4	P45985	PHOSPHOELM	0	-1	STE	STE7
MK03_199_208	GFLTEYVATR	FMTEYVATR	MK07_HUMAN	MK07	Q13164	0.84	221	Y	Q13164_221	MAP2K5	Q13163	PHOSPHOSITEPLUS	0	-1	STE	STE7
MK03_199_208	GFLTEYVATR	GFLTEYVATR	MK01_HUMAN	MK01	P28482	1	187	Y	P28482_187	BRAF	P15056	REACTOME	0	-1	TKL	RAF
MK03_199_208	GFLTEYVATR	GFLTEYVATR	MK01_HUMAN	MK01	P28482	1	187	Y	P28482_187	MEK1/MAP2K1	Q02750	UNIPROT	0	-1	STE	STE7
MK07_212_224	AEHQYFMTEYVAT	AEHQYFMTEYVAT	MK07_HUMAN	MK07	Q13164	1	221	Y	Q13164_221	MAP2K5	Q13163	PHOSPHOSITEPLUS	0	-1	STE	STE7
MK08_181_191	MMTPYVVTRYY	MMTPYVVTRYY	MK08_HUMAN	MK08	P45983	1	185	Y	P45983_185	MAP2K7	O14733	PHOSPHOSITEPLUS	0	-1	STE	STE7
MK08_181_191	MMTPYVVTRYY	MMTPYVVTRYY	MK08_HUMAN	MK08	P45983	1	185	Y	P45983_185	Ret	P07949	HPRD	0	-1	TK	Ret
MK08_181_191	MMTPYVVTRYY	MMTPYVVTRYY	MK08_HUMAN	MK08	P45983	1	185	Y	P45983_185	SEK1/MAP2K4	P45985	HPRD	0	-1	STE	STE7
MK08_181_191	MMTPYVVTRYY	MMTPYVVTRYY	MK09_HUMAN	MK09	P45984	1	185	Y	P45984_185	SEK1/MAP2K4	P45985	PHOSPHOELM	0	-1	STE	STE7
MK08_181_191	MMTPYVVTRYY	MMTPYVVTRYY	MK09_HUMAN	MK09	P45984	1	185	Y	P45984_185	Ret	P07949	PHOSPHOSITEPLUS	0	-1	TK	Ret
MK08_181_191	MMTPYVVTRYY	MMTPYVVTRYY	MK10_HUMAN	MK10	P53779	1	223	Y	P53779_223	SEK1/MAP2K4	P45985	PHOSPHOELM	0	-1	STE	STE7
MK08_181_191	MMTPYVVTRYY	MMTPYVVTRYY	MK08_HUMAN	MK08	P45983	1	185	Y	P45983_185	ASK/MAP3K5	Q99683	PHOSPHOSITEPLUS	0	-1	STE	STE11
MK08_181_191	MMTPYVVTRYY	MMTPYVVTRYY	MK08_HUMAN	MK08	P45983	1	185	Y	P45983_185	Ret	P07949	PHOSPHOSITEPLUS	0	-1	TK	Ret
MK08_181_191	MMTPYVVTRYY	MMTPYVVTRYY	MK08_HUMAN	MK08	P45983	1	185	Y	P45983_185	MEKK6/MAP3K6	O95382	PHOSPHOSITEPLUS	0	-1	STE	STE11
MK08_181_191	MMTPYVVTRYY	MMTPYVVTRYY	MK08_HUMAN	MK08	P45983	1	185	Y	P45983_185	SEK1/MAP2K4	P45985	PHOSPHOSITEPLUS	0	-1	STE	STE7
MK08_181_191	MMTPYVVTRYY	MMTPYVVTRYY	MK09_HUMAN	MK09	P45984	1	185	Y	P45984_185	SEK1/MAP2K4	P45985	PHOSPHOSITEPLUS	0	-1	STE	STE7
MK08_181_191	MMTPYVVTRYY	MMTPYVVTRYY	MK09_HUMAN	MK09	P45984	1	185	Y	P45984_185	MAP2K7	O14733	HPRD	0	-1	STE	STE7
MK08_181_191	MMTPYVVTRYY	MMTPYVVTRYY	MK08_HUMAN	MK08	P45983	1	185	Y	P45983_185	SEK1/MAP2K4	P45985	PHOSPHOELM	0	-1	STE	STE7
MK08_181_191	MMTPYVVTRYY	MMTPYVVTRYY	MK08_HUMAN	MK08	P45983	1	185	Y	P45983_185	MAP2K7	O14733	PHOSPHOELM	0	-1	STE	STE7
MK08_181_191	MMTPYVVTRYY	MMTPYVVTRYY	MK10_HUMAN	MK10	P53779	1	223	Y	P53779_223	SEK1/MAP2K4	P45985	PHOSPHOSITEPLUS	0	-1	STE	STE7
MK08_181_191	MMTPYVVTRYY	MMTPYVVTRYY	MK10_HUMAN	MK10	P53779	1	223	Y	P53779_223	SEK1/MAP2K4	P45985	HPRD	0	-1	STE	STE7
MK08_181_191	MMTPYVVTRYY	MMTPYVVTRYY	MK09_HUMAN	MK09	P45984	1	185	Y	P45984_185	Ret	P07949	HPRD	0	-1	TK	Ret
MK08_181_191	MMTPYVVTRYY	MMTPYVVTRYY	MK09_HUMAN	MK09	P45984	1	185	Y	P45984_185	SEK1/MAP2K4	P45985	HPRD	0	-1	STE	STE7
MK10_216_228	TSFMMTPYVVTRY	TSFMMTPYVVTRY	MK08_HUMAN	MK08	P45983	1	185	Y	P45983_185	Ret	P07949	PHOSPHOSITEPLUS	0	-1	TK	Ret
MK10_216_228	TSFMMTPYVVTRY	TNFMMTPYVVTRY	MK09_HUMAN	MK09	P45984	0.94	185	Y	P45984_185	MAP2K7	O14733	HPRD	0	-1	STE	STE7
MK10_216_228	TSFMMTPYVVTRY	TSFMMTPYVVTRY	MK08_HUMAN	MK08	P45983	1	185	Y	P45983_185	SEK1/MAP2K4	P45985	PHOSPHOSITEPLUS	0	-1	STE	STE7
MK10_216_228	TSFMMTPYVVTRY	TNFMMTPYVVTRY	MK09_HUMAN	MK09	P45984	0.94	185	Y	P45984_185	SEK1/MAP2K4	P45985	PHOSPHOELM	0	-1	STE	STE7
MK10_216_228	TSFMMTPYVVTRY	TSFMMTPYVVTRY	MK08_HUMAN	MK08	P45983	1	185	Y	P45983_185	Ret	P07949	HPRD	0	-1	TK	Ret
MK10_216_228	TSFMMTPYVVTRY	TSFMMTPYVVTRY	MK08_HUMAN	MK08	P45983	1	185	Y	P45983_185	MAP2K7	O14733	PHOSPHOELM	0	-1	STE	STE7
MK10_216_228	TSFMMTPYVVTRY	TSFMMTPYVVTRY	MK08_HUMAN	MK08	P45983	1	185	Y	P45983_185	SEK1/MAP2K4	P45985	PHOSPHOELM	0	-1	STE	STE7
MK10_216_228	TSFMMTPYVVTRY	TSFMMTPYVVTRY	MK08_HUMAN	MK08	P45983	1	185	Y	P45983_185	ASK/MAP3K5	Q99683	PHOSPHOSITEPLUS	0	-1	STE	STE11
MK10_216_228	TSFMMTPYVVTRY	TSFMMTPYVVTRY	MK10_HUMAN	MK10	P53779	1	223	Y	P53779_223	SEK1/MAP2K4	P45985	PHOSPHOSITEPLUS	0	-1	STE	STE7
MK10_216_228	TSFMMTPYVVTRY	TSFMMTPYVVTRY	MK10_HUMAN	MK10	P53779	1	223	Y	P53779_223	SEK1/MAP2K4	P45985	PHOSPHOELM	0	-1	STE	STE7
MK10_216_228	TSFMMTPYVVTRY	TNFMMTPYVVTRY	MK09_HUMAN	MK09	P45984	0.94	185	Y	P45984_185	SEK1/MAP2K4	P45985	HPRD	0	-1	STE	STE7
MK10_216_228	TSFMMTPYVVTRY	TSFMMTPYVVTRY	MK08_HUMAN	MK08	P45983	1	185	Y	P45983_185	MEKK6/MAP3K6	O95382	PHOSPHOSITEPLUS	0	-1	STE	STE11
MK10_216_228	TSFMMTPYVVTRY	TNFMMTPYVVTRY	MK09_HUMAN	MK09	P45984	0.94	185	Y	P45984_185	Ret	P07949	PHOSPHOSITEPLUS	0	-1	TK	Ret
MK10_216_228	TSFMMTPYVVTRY	TNFMMTPYVVTRY	MK09_HUMAN	MK09	P45984	0.94	185	Y	P45984_185	Ret	P07949	HPRD	0	-1	TK	Ret
MK10_216_228	TSFMMTPYVVTRY	TSFMMTPYVVTRY	MK10_HUMAN	MK10	P53779	1	223	Y	P53779_223	SEK1/MAP2K4	P45985	HPRD	0	-1	STE	STE7
MK10_216_228	TSFMMTPYVVTRY	TSFMMTPYVVTRY	MK08_HUMAN	MK08	P45983	1	185	Y	P45983_185	MAP2K7	O14733	PHOSPHOSITEPLUS	0	-1	STE	STE7
MK10_216_228	TSFMMTPYVVTRY	TSFMMTPYVVTRY	MK08_HUMAN	MK08	P45983	1	185	Y	P45983_185	SEK1/MAP2K4	P45985	HPRD	0	-1	STE	STE7
MK10_216_228	TSFMMTPYVVTRY	TNFMMTPYVVTRY	MK09_HUMAN	MK09	P45984	0.94	185	Y	P45984_185	SEK1/MAP2K4	P45985	PHOSPHOSITEPLUS	0	-1	STE	STE7
MK14_173_185	RHTDDEMTGYVAT	RHTDDEMTGYVAT	MK14_HUMAN	MK14	Q16539	1	182	Y	Q16539_182	SEK1/MAP2K4	P45985	PHOSPHOELM	0	-1	STE	STE7
MK14_173_185	RHTDDEMTGYVAT	RHTDDEMTGYVAT	MK14_HUMAN	MK14	Q16539	1	182	Y	Q16539_182	MKK3/MAP2K3	P46734	PHOSPHOELM	0	-1	STE	STE7
MK14_173_185	RHTDDEMTGYVAT	RHTDDEMTGYVAT	MK14_HUMAN	MK14	Q16539	1	182	Y	Q16539_182	MEKK6/MAP3K6	O95382	PHOSPHOSITEPLUS	0	-1	STE	STE11
MK14_173_185	RHTDDEMTGYVAT	RHTDDEMTGYVAT	MK14_HUMAN	MK14	Q16539	1	182	Y	Q16539_182	MKK6/MAP2K6	P52564	UNIPROT	0	-1	STE	STE7
MK14_173_185	RHTDDEMTGYVAT	RHTDDEMTGYVAT	MK14_HUMAN	MK14	Q16539	1	182	Y	Q16539_182	ASK/MAP3K5	Q99683	PHOSPHOSITEPLUS	0	-1	STE	STE11
MK14_173_185	RHTDDEMTGYVAT	RHTDDEMTGYVAT	MK14_HUMAN	MK14	Q16539	1	182	Y	Q16539_182	Fyn	P06241	REACTOME	0	-1	TK	Src
MK14_173_185	RHTDDEMTGYVAT	RHTDDEMTGYVAT	MK14_HUMAN	MK14	Q16539	1	182	Y	Q16539_182	MKK6/MAP2K6	P52564	PHOSPHOELM	0	-1	STE	STE7
MK14_173_185	RHTDDEMTGYVAT	RHTDDEMTGYVAT	MK14_HUMAN	MK14	Q16539	1	182	Y	Q16539_182	MEK1/MAP2K1	Q02750	PHOSPHOELM	0	-1	STE	STE7
MK14_173_185	RHTDDEMTGYVAT	RHTDDEMTGYVAT	MK14_HUMAN	MK14	Q16539	1	182	Y	Q16539_182	MKK3/MAP2K3	P46734	PHOSPHOSITEPLUS	0	-1	STE	STE7
MK14_173_185	RHTDDEMTGYVAT	RHTDDEMTGYVAT	MK14_HUMAN	MK14	Q16539	1	182	Y	Q16539_182	Ret	P07949	PHOSPHOSITEPLUS	0	-1	TK	Ret
MK14_173_185	RHTDDEMTGYVAT	RHTDDEMTGYVAT	MK14_HUMAN	MK14	Q16539	1	182	Y	Q16539_182	MKK6/MAP2K6	P52564	HPRD	0	-1	STE	STE7
MK14_173_185	RHTDDEMTGYVAT	RHTDDEMTGYVAT	MK14_HUMAN	MK14	Q16539	1	182	Y	Q16539_182	MKK6/MAP2K6	P52564	PHOSPHOSITEPLUS	0	-1	STE	STE7
MK14_173_185	RHTDDEMTGYVAT	RHTDDEMTGYVAT	MK14_HUMAN	MK14	Q16539	1	182	Y	Q16539_182	MKK3/MAP2K3	P46734	UNIPROT	0	-1	STE	STE7
MK14_173_185	RHTDDEMTGYVAT	RHTDDEMTGYVAT	MK14_HUMAN	MK14	Q16539	1	182	Y	Q16539_182	SEK1/MAP2K4	P45985	PHOSPHOSITEPLUS	0	-1	STE	STE7
MK14_173_185	RHTDDEMTGYVAT	RHTDDEMTGYVAT	MK14_HUMAN	MK14	Q16539	1	182	Y	Q16539_182	SEK1/MAP2K4	P45985	UNIPROT	0	-1	STE	STE7
MK14_173_185	RHTDDEMTGYVAT	RHTDDEMTGYVAT	MK14_HUMAN	MK14	Q16539	1	182	Y	Q16539_182	Ret	P07949	HPRD	0	-1	TK	Ret
MK14_173_185	RHTDDEMTGYVAT	RHTDDEMTGYVAT	MK14_HUMAN	MK14	Q16539	1	182	Y	Q16539_182	MKK6/MAP2K6	P52564	REACTOME	0	-1	STE	STE7
MK14_173_185	RHTDDEMTGYVAT	RHTDDEMTGYVAT	MK14_HUMAN	MK14	Q16539	1	182	Y	Q16539_182	PAK1	Q13153	REACTOME	0	-1	STE	STE20
MK14_173_185	RHTDDEMTGYVAT	RHTDDEMTGYVAT	MK14_HUMAN	MK14	Q16539	1	182	Y	Q16539_182	Fgr	P09769	REACTOME	0	-1	TK	Src
MK14_173_185	RHTDDEMTGYVAT	RHTDDEMTGYVAT	MK14_HUMAN	MK14	Q16539	1	182	Y	Q16539_182	MAP2K7	O14733	PHOSPHOELM	0	-1	STE	STE7
MPZL1_236_246	QGPVIYAQLDH	QGPVIYAQLDH	MPZL1_HUMAN	MPZL1	O95297	1	241	Y	O95297_241	Src	P12931	HPRD	0	-1	TK	Src
MPZL1_236_246	QGPVIYAQLDH	QGPVIYAQLDH	MPZL1_HUMAN	MPZL1	O95297	1	241	Y	O95297_241	Src	P12931	PHOSPHOSITEPLUS	0	-1	TK	Src
MPZL1_236_246	QGPVIYAQLDH	QGPVIYAQLDH	MPZL1_HUMAN	MPZL1	O95297	1	241	Y	O95297_241	Src	P12931	PHOSPHOELM	0	-1	TK	Src
NTRK2_696_708	GMSRDVYSTDYYR	GMSRDVYSTDYYR	NTRK2_HUMAN	NTRK2	Q16620	1	706	Y	Q16620_706	TRKB	Q16620	REACTOME	0	-1	TK	Trk
NTRK2_696_708	GMSRDVYSTDYYR	GMSRDIYSTDYYR	NTRK1_HUMAN	NTRK1	P04629	0.95	680	Y	P04629_680	TRKA	P04629	PHOSPHOSITEPLUS	0	-1	TK	Trk
NTRK2_696_708	GMSRDVYSTDYYR	GMSRDVYSTDYYR	NTRK2_HUMAN	NTRK2	Q16620	1	707	Y	Q16620_707	TRKB	Q16620	HPRD	0	-1	TK	Trk
NTRK2_696_708	GMSRDVYSTDYYR	GMSRDIYSTDYYR	NTRK1_HUMAN	NTRK1	P04629	0.95	681	Y	P04629_681	TRKA	P04629	PHOSPHOELM	0	-1	TK	Trk
NTRK2_696_708	GMSRDVYSTDYYR	GMSRDIYSTDYYR	NTRK1_HUMAN	NTRK1	P04629	0.95	676	Y	P04629_676	TRKA	P04629	PHOSPHOELM	0	-1	TK	Trk
NTRK2_696_708	GMSRDVYSTDYYR	GMSRDVYSTDYYR	NTRK2_HUMAN	NTRK2	Q16620	1	706	Y	Q16620_706	TRKB	Q16620	HPRD	0	-1	TK	Trk
NTRK2_696_708	GMSRDVYSTDYYR	GMSRDVYSTDYYR	NTRK2_HUMAN	NTRK2	Q16620	1	702	Y	Q16620_702	TRKB	Q16620	REACTOME	0	-1	TK	Trk
NTRK2_696_708	GMSRDVYSTDYYR	GMSRDIYSTDYYR	NTRK1_HUMAN	NTRK1	P04629	0.95	681	Y	P04629_681	TRKA	P04629	PHOSPHOSITEPLUS	0	-1	TK	Trk
NTRK2_696_708	GMSRDVYSTDYYR	GMSRDVYSTDYYR	NTRK2_HUMAN	NTRK2	Q16620	1	702	Y	Q16620_702	TRKB	Q16620	HPRD	0	-1	TK	Trk
NTRK2_696_708	GMSRDVYSTDYYR	GMSRDIYSTDYYR	NTRK1_HUMAN	NTRK1	P04629	0.95	680	Y	P04629_680	TRKA	P04629	PHOSPHOELM	0	-1	TK	Trk
NTRK2_696_708	GMSRDVYSTDYYR	GMSRDVYSTDYYR	NTRK2_HUMAN	NTRK2	Q16620	1	707	Y	Q16620_707	TRKB	Q16620	REACTOME	0	-1	TK	Trk
P85A_600_612	NENTEDQYSLVED	NENTEDQYSLVED	P85A_HUMAN	P85A	P27986	1	607	Y	P27986_607	InSR	P06213	HPRD	0	-1	TK	InsR
P85A_600_612	NENTEDQYSLVED	NENTEDQYSLVED	P85A_HUMAN	P85A	P27986	1	607	Y	P27986_607	Src	P12931	PHOSPHOELM	0	-1	TK	Src
P85A_600_612	NENTEDQYSLVED	NENTEDQYSLVED	P85A_HUMAN	P85A	P27986	1	607	Y	P27986_607	InSR	P06213	PHOSPHOELM	0	-1	TK	InsR
P85A_600_612	NENTEDQYSLVED	NENTEDQYSLVED	P85A_HUMAN	P85A	P27986	1	607	Y	P27986_607	InSR	P06213	PHOSPHOSITEPLUS	0	-1	TK	InsR
PAXI_111_123	VGEEEHVYSFPNK	VGEEEHVYSFPNK	PAXI_HUMAN	PAXI	P49023	1	118	Y	P49023_118	FAK1	Q05397	PHOSPHOELM	0	-1	TK	Fak
PAXI_111_123	VGEEEHVYSFPNK	VGEEEHVYSFPNK	PAXI_HUMAN	PAXI	P49023	1	118	Y	P49023_118	FAK1	Q05397	PHOSPHOSITEPLUS	0	-1	TK	Fak
PAXI_111_123	VGEEEHVYSFPNK	VGEEEHVYSFPNK	PAXI_HUMAN	PAXI	P49023	1	118	Y	P49023_118	Brk	Q13882	PHOSPHOELM	0	-1	TK	Src
PAXI_111_123	VGEEEHVYSFPNK	VGEEEHVYSFPNK	PAXI_HUMAN	PAXI	P49023	1	118	Y	P49023_118	Fyn	P06241	PHOSPHOSITEPLUS	0	-1	TK	Src
PAXI_111_123	VGEEEHVYSFPNK	VGEEEHVYSFPNK	PAXI_HUMAN	PAXI	P49023	1	118	Y	P49023_118	Brk	Q13882	REACTOME	0	-1	TK	Src
PAXI_111_123	VGEEEHVYSFPNK	VGEEEHVYSFPNK	PAXI_HUMAN	PAXI	P49023	1	118	Y	P49023_118	Abl	P00519	PHOSPHOSITEPLUS	0	-1	TK	Abl
PAXI_111_123	VGEEEHVYSFPNK	VGEEEHVYSFPNK	PAXI_HUMAN	PAXI	P49023	1	118	Y	P49023_118	FAK1	Q05397	HPRD	0	-1	TK	Fak
PAXI_111_123	VGEEEHVYSFPNK	VGEEEHVYSFPNK	PAXI_HUMAN	PAXI	P49023	1	118	Y	P49023_118	KDR	P35968	REACTOME	0	-1	TK	VEGFR
PAXI_111_123	VGEEEHVYSFPNK	VGEEEHVYSFPNK	PAXI_HUMAN	PAXI	P49023	1	118	Y	P49023_118	Brk	Q13882	PHOSPHOSITEPLUS	0	-1	TK	Src
PDPK1_369_381	DEDCYGNYDNLLS	DEDCYGNYDNLLS	PDPK1_HUMAN	PDPK1	O15530	1	376	Y	O15530_376	IGF1R	P08069	PHOSPHOSITEPLUS	0	-1	TK	InsR
PDPK1_369_381	DEDCYGNYDNLLS	DEDCYGNYDNLLS	PDPK1_HUMAN	PDPK1	O15530	1	373	Y	O15530_373	Src	P12931	PHOSPHOSITEPLUS	0	-1	TK	Src
PDPK1_369_381	DEDCYGNYDNLLS	DEDCYGNYDNLLS	PDPK1_HUMAN	PDPK1	O15530	1	376	Y	O15530_376	Src	P12931	PHOSPHOELM	0	-1	TK	Src
PDPK1_369_381	DEDCYGNYDNLLS	DEDCYGNYDNLLS	PDPK1_HUMAN	PDPK1	O15530	1	376	Y	O15530_376	Src	P12931	UNIPROT	0	-1	TK	Src
PDPK1_369_381	DEDCYGNYDNLLS	DEDCYGNYDNLLS	PDPK1_HUMAN	PDPK1	O15530	1	373	Y	O15530_373	Src	P12931	PHOSPHOELM	0	-1	TK	Src
PDPK1_369_381	DEDCYGNYDNLLS	DEDCYGNYDNLLS	PDPK1_HUMAN	PDPK1	O15530	1	376	Y	O15530_376	Src	P12931	PHOSPHOSITEPLUS	0	-1	TK	Src
PDPK1_369_381	DEDCYGNYDNLLS	DEDCYGNYDNLLS	PDPK1_HUMAN	PDPK1	O15530	1	373	Y	O15530_373	Src	P12931	HPRD	0	-1	TK	Src
PDPK1_369_381	DEDCYGNYDNLLS	DEDCYGNYDNLLS	PDPK1_HUMAN	PDPK1	O15530	1	373	Y	O15530_373	IGF1R	P08069	PHOSPHOSITEPLUS	0	-1	TK	InsR
PDPK1_369_381	DEDCYGNYDNLLS	DEDCYGNYDNLLS	PDPK1_HUMAN	PDPK1	O15530	1	373	Y	O15530_373	Src	P12931	UNIPROT	0	-1	TK	Src
PECA1_708_718	DTETVYSEVRK	DTETVYSEVRK	PECA1_HUMAN	PECA1	P16284	1	713	Y	P16284_713	Fyn	P06241	PHOSPHOSITEPLUS	0	-1	TK	Src
PECA1_708_718	DTETVYSEVRK	DTETVYSEVRK	PECA1_HUMAN	PECA1	P16284	1	713	Y	P16284_713	Lck	P06239	PHOSPHOSITEPLUS	0	-1	TK	Src
PGFRB_572_584	VSSDGHEYIYVDP	VSSDGHEYIYVDP	PGFRB_HUMAN	PGFRB	P09619	1	579	Y	P09619_579	PDGFR[beta]	P09619	HPRD	0	-1	TK	PDGFR
PGFRB_572_584	VSSDGHEYIYVDP	VSSDGHEYIYVDP	PGFRB_HUMAN	PGFRB	P09619	1	581	Y	P09619_581	PDGFR[beta]	P09619	REACTOME	0	-1	TK	PDGFR
PGFRB_572_584	VSSDGHEYIYVDP	VSSDGHEYIYVDP	PGFRB_HUMAN	PGFRB	P09619	1	579	Y	P09619_579	PDGFR[beta]	P09619	PHOSPHOSITEPLUS	0	-1	TK	PDGFR
PGFRB_572_584	VSSDGHEYIYVDP	ISPDGHEYIYVDP	PGFRA_HUMAN	PGFRA	P16234	0.87	574	Y	P16234_574	PDGFR[alpha]	P16234	REACTOME	0	-1	TK	PDGFR
PGFRB_572_584	VSSDGHEYIYVDP	ISPDGHEYIYVDP	PGFRA_HUMAN	PGFRA	P16234	0.87	574	Y	P16234_574	PDGFR[alpha]	P16234	PHOSPHOSITEPLUS	0	-1	TK	PDGFR
PGFRB_572_584	VSSDGHEYIYVDP	ISPDGHEYIYVDP	PGFRA_HUMAN	PGFRA	P16234	0.87	574	Y	P16234_574	PDGFR[beta]	P09619	REACTOME	0	-1	TK	PDGFR
PGFRB_572_584	VSSDGHEYIYVDP	VSSDGHEYIYVDP	PGFRB_HUMAN	PGFRB	P09619	1	579	Y	P09619_579	PDGFR[beta]	P09619	REACTOME	0	-1	TK	PDGFR
PGFRB_572_584	VSSDGHEYIYVDP	ISPDGHEYIYVDP	PGFRA_HUMAN	PGFRA	P16234	0.87	572	Y	P16234_572	PDGFR[beta]	P09619	REACTOME	0	-1	TK	PDGFR
PGFRB_572_584	VSSDGHEYIYVDP	VSSDGHEYIYVDP	PGFRB_HUMAN	PGFRB	P09619	1	581	Y	P09619_581	PDGFR[beta]	P09619	HPRD	0	-1	TK	PDGFR
PGFRB_572_584	VSSDGHEYIYVDP	ISPDGHEYIYVDP	PGFRA_HUMAN	PGFRA	P16234	0.87	572	Y	P16234_572	PDGFR[alpha]	P16234	PHOSPHOSITEPLUS	0	-1	TK	PDGFR
PGFRB_572_584	VSSDGHEYIYVDP	VSSDGHEYIYVDP	PGFRB_HUMAN	PGFRB	P09619	1	581	Y	P09619_581	PDGFR[beta]	P09619	PHOSPHOELM	0	-1	TK	PDGFR
PGFRB_572_584	VSSDGHEYIYVDP	VSSDGHEYIYVDP	PGFRB_HUMAN	PGFRB	P09619	1	579	Y	P09619_579	PDGFR[beta]	P09619	PHOSPHOELM	0	-1	TK	PDGFR
PGFRB_572_584	VSSDGHEYIYVDP	ISPDGHEYIYVDP	PGFRA_HUMAN	PGFRA	P16234	0.87	572	Y	P16234_572	PDGFR[alpha]	P16234	REACTOME	0	-1	TK	PDGFR
PGFRB_572_584	VSSDGHEYIYVDP	VSSDGHEYIYVDP	PGFRB_HUMAN	PGFRB	P09619	1	581	Y	P09619_581	PDGFR[beta]	P09619	PHOSPHOSITEPLUS	0	-1	TK	PDGFR
PLCG1_764_776	IGTAEPDYGALYE	IGTAEPDYGALYE	PLCG1_HUMAN	PLCG1	P19174	1	771	Y	P19174_771	EGFR	P00533	HPRD	0	-1	TK	EGFR
PLCG1_764_776	IGTAEPDYGALYE	IGTAEPDYGALYE	PLCG1_HUMAN	PLCG1	P19174	1	771	Y	P19174_771	TRKA	P04629	REACTOME	0	-1	TK	Trk
PLCG1_764_776	IGTAEPDYGALYE	IGTAEPDYGALYE	PLCG1_HUMAN	PLCG1	P19174	1	771	Y	P19174_771	Abl	P00519	PHOSPHOSITEPLUS	0	-1	TK	Abl
PLCG1_764_776	IGTAEPDYGALYE	IGTAEPDYGALYE	PLCG1_HUMAN	PLCG1	P19174	1	771	Y	P19174_771	Lyn	P07948	HPRD	0	-1	TK	Src
PLCG1_764_776	IGTAEPDYGALYE	IGTAEPDYGALYE	PLCG1_HUMAN	PLCG1	P19174	1	771	Y	P19174_771	EGFR	P00533	PHOSPHOELM	0	-1	TK	EGFR
PLCG1_764_776	IGTAEPDYGALYE	IGTAEPDYGALYE	PLCG1_HUMAN	PLCG1	P19174	1	771	Y	P19174_771	EGFR	P00533	REACTOME	0	-1	TK	EGFR
PLCG1_764_776	IGTAEPDYGALYE	IGTAEPDYGALYE	PLCG1_HUMAN	PLCG1	P19174	1	771	Y	P19174_771	EGFR	P00533	PHOSPHOSITEPLUS	0	-1	TK	EGFR
PLCG1_764_776	IGTAEPDYGALYE	IGTAEPDYGALYE	PLCG1_HUMAN	PLCG1	P19174	1	771	Y	P19174_771	Syk	P43405	HPRD	0	-1	TK	Syk
PLCG1_764_776	IGTAEPDYGALYE	IGTAEPDYGALYE	PLCG1_HUMAN	PLCG1	P19174	1	771	Y	P19174_771	Syk	P43405	REACTOME	0	-1	TK	Syk
PLCG1_764_776	IGTAEPDYGALYE	IGTAEPDYGALYE	PLCG1_HUMAN	PLCG1	P19174	1	771	Y	P19174_771	HCK	P08631	HPRD	0	-1	TK	Src
PLCG1_764_776	IGTAEPDYGALYE	IGTAEPDYGALYE	PLCG1_HUMAN	PLCG1	P19174	1	771	Y	P19174_771	Syk	P43405	PHOSPHOSITEPLUS	0	-1	TK	Syk
PLCG1_764_776	IGTAEPDYGALYE	IGTAEPDYGALYE	PLCG1_HUMAN	PLCG1	P19174	1	771	Y	P19174_771	Syk	P43405	PHOSPHOELM	0	-1	TK	Syk
PLCG2_1191_1203_C1200S	ESEEELYSSSRQL	ESEEELYSSCRQL	PLCG2_HUMAN	PLCG2	P16885	0.91	1197	Y	P16885_1197	Lck	P06239	PHOSPHOSITEPLUS	0	-1	TK	Src
PLCG2_1191_1203_C1200S	ESEEELYSSSRQL	ESEEELYSSCRQL	PLCG2_HUMAN	PLCG2	P16885	0.91	1197	Y	P16885_1197	Lck	P06239	PHOSPHOELM	0	-1	TK	Src
PLCG2_1191_1203_C1200S	ESEEELYSSSRQL	ESEEELYSSCRQL	PLCG2_HUMAN	PLCG2	P16885	0.91	1197	Y	P16885_1197	BTK	Q06187	PHOSPHOELM	0	-1	TK	Tec
PLCG2_1191_1203_C1200S	ESEEELYSSSRQL	ESEEELYSSCRQL	PLCG2_HUMAN	PLCG2	P16885	0.91	1197	Y	P16885_1197	BTK	Q06187	HPRD	0	-1	TK	Tec
PP2AB_297_309	EPHVTRRTPDYFL	EPHVTRRTPDYFL	PP2AA_HUMAN	PP2AA	P67775	1	307	Y	P67775_307	Lck	P06239	PHOSPHOSITEPLUS	0	-1	TK	Src
PP2AB_297_309	EPHVTRRTPDYFL	EPHVTRRTPDYFL	PP2AA_HUMAN	PP2AA	P67775	1	304	T	P67775_304	CDC2/CDK1	P06493	PHOSPHOSITEPLUS	0	-1	CMGC	CDK
PP2AB_297_309	EPHVTRRTPDYFL	EPHVTRRTPDYFL	PP2AA_HUMAN	PP2AA	P67775	1	307	Y	P67775_307	Src	P12931	PHOSPHOSITEPLUS	0	-1	TK	Src
PP2AB_297_309	EPHVTRRTPDYFL	EPHVTRRTPDYFL	PP2AA_HUMAN	PP2AA	P67775	1	307	Y	P67775_307	InSR	P06213	PHOSPHOSITEPLUS	0	-1	TK	InsR
PP2AB_297_309	EPHVTRRTPDYFL	EPHVTRRTPDYFL	PP2AA_HUMAN	PP2AA	P67775	1	307	Y	P67775_307	EGFR	P00533	PHOSPHOSITEPLUS	0	-1	TK	EGFR
PTN6_531_541	GQESEYGNITY	GQESEYGNITY	PTN6_HUMAN	PTN6	P29350	1	536	Y	P29350_536	Lck	P06239	HPRD	0	-1	TK	Src
PTN6_531_541	GQESEYGNITY	GQESEYGNITY	PTN6_HUMAN	PTN6	P29350	1	536	Y	P29350_536	Src	P12931	PHOSPHOSITEPLUS	0	-1	TK	Src
PTN6_531_541	GQESEYGNITY	GQESEYGNITY	PTN6_HUMAN	PTN6	P29350	1	536	Y	P29350_536	Lyn	P07948	PHOSPHOSITEPLUS	0	-1	TK	Src
PTN6_531_541	GQESEYGNITY	GQESEYGNITY	PTN6_HUMAN	PTN6	P29350	1	536	Y	P29350_536	Abl	P00519	PHOSPHOELM	0	-1	TK	Abl
PTN6_531_541	GQESEYGNITY	GQESEYGNITY	PTN6_HUMAN	PTN6	P29350	1	536	Y	P29350_536	Abl	P00519	HPRD	0	-1	TK	Abl
PTN6_531_541	GQESEYGNITY	GQESEYGNITY	PTN6_HUMAN	PTN6	P29350	1	536	Y	P29350_536	InSR	P06213	HPRD	0	-1	TK	InsR
PTN6_531_541	GQESEYGNITY	GQESEYGNITY	PTN6_HUMAN	PTN6	P29350	1	536	Y	P29350_536	InSR	P06213	PHOSPHOSITEPLUS	0	-1	TK	InsR
PTN6_531_541	GQESEYGNITY	GQESEYGNITY	PTN6_HUMAN	PTN6	P29350	1	536	Y	P29350_536	Src	P12931	PHOSPHOELM	0	-1	TK	Src
PTN6_531_541	GQESEYGNITY	GQESEYGNITY	PTN6_HUMAN	PTN6	P29350	1	536	Y	P29350_536	Lck	P06239	PHOSPHOSITEPLUS	0	-1	TK	Src
PTN6_531_541	GQESEYGNITY	GQESEYGNITY	PTN6_HUMAN	PTN6	P29350	1	536	Y	P29350_536	Lck	P06239	PHOSPHOELM	0	-1	TK	Src
RAF1_332_344	PRGQRDSSYYWEI	PRGQRDSSYYWEI	RAF1_HUMAN	RAF1	P04049	1	340	Y	P04049_340	Src	P12931	PHOSPHOSITEPLUS	0	-1	TK	Src
RAF1_332_344	PRGQRDSSYYWEI	PRGQRDSSYYWEI	RAF1_HUMAN	RAF1	P04049	1	340	Y	P04049_340	Src	P12931	HPRD	0	-1	TK	Src
RAF1_332_344	PRGQRDSSYYWEI	PRGQRDSSYYWEI	RAF1_HUMAN	RAF1	P04049	1	341	Y	P04049_341	Src	P12931	PHOSPHOSITEPLUS	0	-1	TK	Src
RAF1_332_344	PRGQRDSSYYWEI	PRGQRDSSYYWEI	RAF1_HUMAN	RAF1	P04049	1	341	Y	P04049_341	Src	P12931	PHOSPHOELM	0	-1	TK	Src
RAF1_332_344	PRGQRDSSYYWEI	PRGQRDSSYYWEI	RAF1_HUMAN	RAF1	P04049	1	340	Y	P04049_340	JAK2	O60674	HPRD	0	-1	TK	JakA
RAF1_332_344	PRGQRDSSYYWEI	PRGQRDSSYYWEI	RAF1_HUMAN	RAF1	P04049	1	341	Y	P04049_341	JAK2	O60674	HPRD	0	-1	TK	JakA
RAF1_332_344	PRGQRDSSYYWEI	PRGQRDSSYYWEI	RAF1_HUMAN	RAF1	P04049	1	341	Y	P04049_341	Src	P12931	HPRD	0	-1	TK	Src
RASA1_453_465	TVDGKEIYNTIRR	TVDGKEIYNTIRR	RASA1_HUMAN	RASA1	P20936	1	460	Y	P20936_460	PDGFR[alpha]	P16234	PHOSPHOELM	0	-1	TK	PDGFR
RASA1_453_465	TVDGKEIYNTIRR	TVDGKEIYNTIRR	RASA1_HUMAN	RASA1	P20936	1	460	Y	P20936_460	Lck	P06239	HPRD	0	-1	TK	Src
RASA1_453_465	TVDGKEIYNTIRR	TVDGKEIYNTIRR	RASA1_HUMAN	RASA1	P20936	1	460	Y	P20936_460	EGFR	P00533	PHOSPHOELM	0	-1	TK	EGFR
RASA1_453_465	TVDGKEIYNTIRR	TVDGKEIYNTIRR	RASA1_HUMAN	RASA1	P20936	1	460	Y	P20936_460	EGFR	P00533	HPRD	0	-1	TK	EGFR
RASA1_453_465	TVDGKEIYNTIRR	TVDGKEIYNTIRR	RASA1_HUMAN	RASA1	P20936	1	460	Y	P20936_460	PDGFR[beta]	P09619	PHOSPHOELM	0	-1	TK	PDGFR
RET_1022_1034	TPSDSLIYDDGLS	TPSDSLIYDDGLS	RET_HUMAN	RET	P07949	1	1029	Y	P07949_1029	Ret	P07949	PHOSPHOSITEPLUS	0	-1	TK	Ret
RET_1022_1034	TPSDSLIYDDGLS	TPSDSLIYDDGLS	RET_HUMAN	RET	P07949	1	1029	Y	P07949_1029	Ret	P07949	HPRD	0	-1	TK	Ret
RET_1022_1034	TPSDSLIYDDGLS	TPSDSLIYDDGLS	RET_HUMAN	RET	P07949	1	1029	Y	P07949_1029	Ret	P07949	PHOSPHOELM	0	-1	TK	Ret
RON_1346_1358	SALLGDHYVQLPA	SALLGDHYVQLPA	RON_HUMAN	RON	Q04912	1	1353	Y	Q04912_1353	Ron	Q04912	REACTOME	0	-1	TK	Met
RON_1346_1358	SALLGDHYVQLPA	SALLGDHYVQLPA	RON_HUMAN	RON	Q04912	1	1353	Y	Q04912_1353	Ron	Q04912	HPRD	0	-1	TK	Met
RON_1346_1358	SALLGDHYVQLPA	SALLGDHYVQLPA	RON_HUMAN	RON	Q04912	1	1353	Y	Q04912_1353	Met	P08581	PHOSPHOSITEPLUS	0	-1	TK	Met
RON_1346_1358	SALLGDHYVQLPA	SALLGDHYVQLPA	RON_HUMAN	RON	Q04912	1	1353	Y	Q04912_1353	Ron	Q04912	PHOSPHOELM	0	-1	TK	Met
TEC_512_524	RYFLDDQYTSSSG	RYVLDDQYTSSSG	TEC_HUMAN	TEC	P42680	0.83	519	Y	P42680_519	Syk	P43405	REACTOME	0	-1	TK	Syk
TEC_512_524	RYFLDDQYTSSSG	RYVLDDQYTSSSG	TEC_HUMAN	TEC	P42680	0.83	519	Y	P42680_519	Lyn	P07948	UNIPROT	0	-1	TK	Src
TYK2_1048_1060	VPEGHEYYRVRED	VPEGHEYYRVRED	TYK2_HUMAN	TYK2	P29597	1	1054	Y	P29597_1054	Tyk2	P29597	PHOSPHOSITEPLUS	0	-1	TK	JakA
TYK2_1048_1060	VPEGHEYYRVRED	VPEGHEYYRVRED	TYK2_HUMAN	TYK2	P29597	1	1054	Y	P29597_1054	Tyk2	P29597	PHOSPHOELM	0	-1	TK	JakA
TYK2_1048_1060	VPEGHEYYRVRED	VPEGHEYYRVRED	TYK2_HUMAN	TYK2	P29597	1	1054	Y	P29597_1054	Tyk2	P29597	REACTOME	0	-1	TK	JakA
TYK2_1048_1060	VPEGHEYYRVRED	VPEGHEYYRVRED	TYK2_HUMAN	TYK2	P29597	1	1055	Y	P29597_1055	JAK1	P23458	HPRD	0	-1	TK	JakA
TYK2_1048_1060	VPEGHEYYRVRED	VPEGHEYYRVRED	TYK2_HUMAN	TYK2	P29597	1	1054	Y	P29597_1054	JAK1	P23458	PHOSPHOELM	0	-1	TK	JakA
TYK2_1048_1060	VPEGHEYYRVRED	VPEGHEYYRVRED	TYK2_HUMAN	TYK2	P29597	1	1055	Y	P29597_1055	JAK1	P23458	PHOSPHOELM	0	-1	TK	JakA
TYK2_1048_1060	VPEGHEYYRVRED	VPEGHEYYRVRED	TYK2_HUMAN	TYK2	P29597	1	1055	Y	P29597_1055	Tyk2	P29597	PHOSPHOELM	0	-1	TK	JakA
TYK2_1048_1060	VPEGHEYYRVRED	VPEGHEYYRVRED	TYK2_HUMAN	TYK2	P29597	1	1055	Y	P29597_1055	Tyk2	P29597	REACTOME	0	-1	TK	JakA
TYK2_1048_1060	VPEGHEYYRVRED	VPEGHEYYRVRED	TYK2_HUMAN	TYK2	P29597	1	1054	Y	P29597_1054	JAK1	P23458	HPRD	0	-1	TK	JakA
TYK2_1048_1060	VPEGHEYYRVRED	VPEGHEYYRVRED	TYK2_HUMAN	TYK2	P29597	1	1055	Y	P29597_1055	Tyk2	P29597	PHOSPHOSITEPLUS	0	-1	TK	JakA
TYRO3_679_691	KIYSGDYYRQGCA	KIYSGDYYRQG	MERTK_HUMAN	MERTK	Q12866	0.84	753	Y	Q12866_753	Mer	Q12866	PHOSPHOELM	0	-1	TK	Axl
TYRO3_679_691	KIYSGDYYRQGCA	KIYSGDYYRQG	MERTK_HUMAN	MERTK	Q12866	0.84	749	Y	Q12866_749	Mer	Q12866	PHOSPHOSITEPLUS	0	-1	TK	Axl
TYRO3_679_691	KIYSGDYYRQGCA	KIYSGDYYRQG	MERTK_HUMAN	MERTK	Q12866	0.84	749	Y	Q12866_749	Mer	Q12866	HPRD	0	-1	TK	Axl
TYRO3_679_691	KIYSGDYYRQGCA	KIYSGDYYRQG	MERTK_HUMAN	MERTK	Q12866	0.84	754	Y	Q12866_754	Mer	Q12866	HPRD	0	-1	TK	Axl
TYRO3_679_691	KIYSGDYYRQGCA	KIYSGDYYRQG	MERTK_HUMAN	MERTK	Q12866	0.84	753	Y	Q12866_753	Mer	Q12866	PHOSPHOSITEPLUS	0	-1	TK	Axl
TYRO3_679_691	KIYSGDYYRQGCA	KIYSGDYYRQG	MERTK_HUMAN	MERTK	Q12866	0.84	749	Y	Q12866_749	Mer	Q12866	PHOSPHOELM	0	-1	TK	Axl
TYRO3_679_691	KIYSGDYYRQGCA	KIYSGDYYRQG	MERTK_HUMAN	MERTK	Q12866	0.84	753	Y	Q12866_753	Mer	Q12866	HPRD	0	-1	TK	Axl
TYRO3_679_691	KIYSGDYYRQGCA	KIYSGDYYRQG	MERTK_HUMAN	MERTK	Q12866	0.84	754	Y	Q12866_754	Mer	Q12866	PHOSPHOELM	0	-1	TK	Axl
TYRO3_679_691	KIYSGDYYRQGCA	KIYSGDYYRQG	MERTK_HUMAN	MERTK	Q12866	0.84	754	Y	Q12866_754	Mer	Q12866	PHOSPHOSITEPLUS	0	-1	TK	Axl
VGFR1_1040_1052	DFGLARDIYKNPD	DFGLARDIYKDPD	VGFR2_HUMAN	VGFR2	P35968	0.94	1054	Y	P35968_1054	KDR	P35968	HPRD	0	-1	TK	VEGFR
VGFR1_1040_1052	DFGLARDIYKNPD	DFGLARDIYKDPD	VGFR2_HUMAN	VGFR2	P35968	0.94	1054	Y	P35968_1054	KDR	P35968	REACTOME	0	-1	TK	VEGFR
VGFR1_1040_1052	DFGLARDIYKNPD	DFGLARDIYKDPD	VGFR2_HUMAN	VGFR2	P35968	0.94	1054	Y	P35968_1054	KDR	P35968	PHOSPHOSITEPLUS	0	-1	TK	VEGFR
VGFR1_1040_1052	DFGLARDIYKNPD	DFGLARDIYKDPD	VGFR3_HUMAN	VGFR3	P35916	0.94	1063	Y	P35916_1063	Src	P12931	PHOSPHOSITEPLUS	0	-1	TK	Src
VGFR1_1040_1052	DFGLARDIYKNPD	DFGLARDIYKDPD	VGFR2_HUMAN	VGFR2	P35968	0.94	1054	Y	P35968_1054	KDR	P35968	PHOSPHOELM	0	-1	TK	VEGFR
VGFR2_989_1001	EEAPEDLYKDFLT	EEAPEDLYKDFLT	VGFR2_HUMAN	VGFR2	P35968	1	996	Y	P35968_996	KDR	P35968	PHOSPHOSITEPLUS	0	-1	TK	VEGFR
VGFR2_989_1001	EEAPEDLYKDFLT	EEAPEDLYKDFLT	VGFR2_HUMAN	VGFR2	P35968	1	996	Y	P35968_996	KDR	P35968	HPRD	0	-1	TK	VEGFR
VGFR2_989_1001	EEAPEDLYKDFLT	EEAPEDLYKDFLT	VGFR2_HUMAN	VGFR2	P35968	1	996	Y	P35968_996	KDR	P35968	PHOSPHOELM	0	-1	TK	VEGFR
VGFR3_1061_1073	DIYKDPDYVRKGS	DIYKDPDYVRKG	VGFR2_HUMAN	VGFR2	P35968	0.94	1054	Y	P35968_1054	KDR	P35968	PHOSPHOSITEPLUS	0	-1	TK	VEGFR
VGFR3_1061_1073	DIYKDPDYVRKGS	DIYKDPDYVRKG	VGFR2_HUMAN	VGFR2	P35968	0.94	1059	Y	P35968_1059	KDR	P35968	REACTOME	0	-1	TK	VEGFR
VGFR3_1061_1073	DIYKDPDYVRKGS	DIYKDPDYVRKGS	VGFR3_HUMAN	VGFR3	P35916	1	1063	Y	P35916_1063	Src	P12931	PHOSPHOSITEPLUS	0	-1	TK	Src
VGFR3_1061_1073	DIYKDPDYVRKGS	DIYKDPDYVRKG	VGFR2_HUMAN	VGFR2	P35968	0.94	1054	Y	P35968_1054	KDR	P35968	REACTOME	0	-1	TK	VEGFR
VGFR3_1061_1073	DIYKDPDYVRKGS	DIYKDPDYVRKG	VGFR2_HUMAN	VGFR2	P35968	0.94	1059	Y	P35968_1059	KDR	P35968	HPRD	0	-1	TK	VEGFR
VGFR3_1061_1073	DIYKDPDYVRKGS	DIYKDPDYVRKG	VGFR2_HUMAN	VGFR2	P35968	0.94	1054	Y	P35968_1054	KDR	P35968	HPRD	0	-1	TK	VEGFR
VGFR3_1061_1073	DIYKDPDYVRKGS	DIYKDPDYVRKG	VGFR2_HUMAN	VGFR2	P35968	0.94	1054	Y	P35968_1054	KDR	P35968	PHOSPHOELM	0	-1	TK	VEGFR
VGFR3_1061_1073	DIYKDPDYVRKGS	DIYKDPDYVRKG	VGFR2_HUMAN	VGFR2	P35968	0.94	1059	Y	P35968_1059	KDR	P35968	PHOSPHOSITEPLUS	0	-1	TK	VEGFR
YES_420_432	LIEDNEYTARQGA	LIEDNEYTARQGA	YES_HUMAN	YES	P07947	1	426	Y	P07947_426	Yes	P07947	PHOSPHOELM	0	-1	TK	Src
YES_420_432	LIEDNEYTARQGA	LIEDNEYTARQGA	FYN_HUMAN	FYN	P06241	1	420	Y	P06241_420	Fyn	P06241	HPRD	0	-1	TK	Src
YES_420_432	LIEDNEYTARQGA	LIEDNEYTARQGA	YES_HUMAN	YES	P07947	1	426	Y	P07947_426	EphA2	P29317	PHOSPHOSITEPLUS	0	-1	TK	Eph
YES_420_432	LIEDNEYTARQGA	LIEDNEYTARQGA	YES_HUMAN	YES	P07947	1	426	Y	P07947_426	Axl	P30530	PHOSPHOSITEPLUS	0	-1	TK	Axl
YES_420_432	LIEDNEYTARQGA	LIEDNEYTARQGA	FYN_HUMAN	FYN	P06241	1	420	Y	P06241_420	Fyn	P06241	PHOSPHOELM	0	-1	TK	Src
YES_420_432	LIEDNEYTARQGA	LIEDNEYTARQGA	FYN_HUMAN	FYN	P06241	1	420	Y	P06241_420	Fyn	P06241	REACTOME	0	-1	TK	Src
YES_420_432	LIEDNEYTARQGA	LIEDNEYTARQGA	FYN_HUMAN	FYN	P06241	1	420	Y	P06241_420	Fyn	P06241	PHOSPHOSITEPLUS	0	-1	TK	Src
YES_420_432	LIEDNEYTARQGA	LIEDNEYTARQGA	SRC_HUMAN	SRC	P12931	1	419	Y	P12931_419	Src	P12931	HPRD	0	-1	TK	Src
YES_420_432	LIEDNEYTARQGA	LIEDNEYTARQGA	SRC_HUMAN	SRC	P12931	1	419	Y	P12931_419	PDGFR[beta]	P09619	PHOSPHOSITEPLUS	0	-1	TK	PDGFR
YES_420_432	LIEDNEYTARQGA	LIEDNEYTARQGA	SRC_HUMAN	SRC	P12931	1	419	Y	P12931_419	CHK1	O14757	PHOSPHOSITEPLUS	0	-1	CAMK	CAMKL
YES_420_432	LIEDNEYTARQGA	LIEDNEYTARQGA	FYN_HUMAN	FYN	P06241	1	420	Y	P06241_420	KDR	P35968	REACTOME	0	-1	TK	VEGFR
YES_420_432	LIEDNEYTARQGA	LIEDNEYTARQGA	SRC_HUMAN	SRC	P12931	1	419	Y	P12931_419	EphB2	P29323	PHOSPHOSITEPLUS	0	-1	TK	Eph
YES_420_432	LIEDNEYTARQGA	LIEDNEYTARQGA	SRC_HUMAN	SRC	P12931	1	419	Y	P12931_419	Src	P12931	PHOSPHOSITEPLUS	0	-1	TK	Src
YES_420_432	LIEDNEYTARQGA	LIEDNEYTARQGA	SRC_HUMAN	SRC	P12931	1	419	Y	P12931_419	GSK3[beta]	P49841	PHOSPHOSITEPLUS	0	-1	CMGC	GSK
YES_420_432	LIEDNEYTARQGA	LIEDNEYTARQGA	SRC_HUMAN	SRC	P12931	1	419	Y	P12931_419	PDGFR[alpha]	P16234	PHOSPHOSITEPLUS	0	-1	TK	PDGFR
YES_420_432	LIEDNEYTARQGA	LIEDNEYTARQGA	SRC_HUMAN	SRC	P12931	1	419	Y	P12931_419	CSK	P41240	PHOSPHOSITEPLUS	0	-1	TK	Csk
YES_420_432	LIEDNEYTARQGA	LIEDNEYTARQGA	SRC_HUMAN	SRC	P12931	1	419	Y	P12931_419	Axl	P30530	PHOSPHOSITEPLUS	0	-1	TK	Axl
YES_420_432	LIEDNEYTARQGA	LIEDNEYTARQGA	SRC_HUMAN	SRC	P12931	1	419	Y	P12931_419	Src	P12931	PHOSPHOELM	0	-1	TK	Src
YES_420_432	LIEDNEYTARQGA	LIEDNEYTARQGA	SRC_HUMAN	SRC	P12931	1	419	Y	P12931_419	Src	P12931	REACTOME	0	-1	TK	Src
YES_420_432	LIEDNEYTARQGA	LIEDNEYTAREGA	LCK_HUMAN	LCK	P06239	0.93	394	Y	P06239_394	Lck	P06239	HPRD	0	-1	TK	Src
YES_420_432	LIEDNEYTARQGA	LIEDNEYTAREGA	LCK_HUMAN	LCK	P06239	0.93	394	Y	P06239_394	Lck	P06239	PHOSPHOSITEPLUS	0	-1	TK	Src
YES_420_432	LIEDNEYTARQGA	LIEDNEYTAREGA	LCK_HUMAN	LCK	P06239	0.93	394	Y	P06239_394	Axl	P30530	PHOSPHOSITEPLUS	0	-1	TK	Axl
YES_420_432	LIEDNEYTARQGA	LIEDNEYTAREGA	LCK_HUMAN	LCK	P06239	0.93	394	Y	P06239_394	Lck	P06239	PHOSPHOELM	0	-1	TK	Src
YES_420_432	LIEDNEYTARQGA	LIEDNEYTARQGA	SRC_HUMAN	SRC	P12931	1	419	Y	P12931_419	PKA[alpha]	P17612	PHOSPHOSITEPLUS	0	-1	AGC	PKA
YES_420_432	LIEDNEYTARQGA	IEDNEYTAREGA	HCK_HUMAN	HCK	P08631	0.86	411	Y	P08631_411	HCK	P08631	HPRD	0	-1	TK	Src
YES_420_432	LIEDNEYTARQGA	IEDNEYTAREGA	HCK_HUMAN	HCK	P08631	0.86	411	Y	P08631_411	CHK1	O14757	PHOSPHOSITEPLUS	0	-1	CAMK	CAMKL
YES_420_432	LIEDNEYTARQGA	IEDNEYTAREGA	HCK_HUMAN	HCK	P08631	0.86	411	Y	P08631_411	CSK	P41240	PHOSPHOSITEPLUS	0	-1	TK	Csk
YES_420_432	LIEDNEYTARQGA	IEDNEYTAREGA	HCK_HUMAN	HCK	P08631	0.86	411	Y	P08631_411	HCK	P08631	PHOSPHOSITEPLUS	0	-1	TK	Src
YES_420_432	LIEDNEYTARQGA	IEDNEYTAREGA	HCK_HUMAN	HCK	P08631	0.86	411	Y	P08631_411	Axl	P30530	PHOSPHOSITEPLUS	0	-1	TK	Axl
YES_420_432	LIEDNEYTARQGA	IEDNEYTAREGA	HCK_HUMAN	HCK	P08631	0.86	411	Y	P08631_411	HCK	P08631	PHOSPHOELM	0	-1	TK	Src
YES_420_432	LIEDNEYTARQGA	IEDNEYTAREGA	LYN_HUMAN	LYN	P07948	0.86	397	Y	P07948_397	Lyn	P07948	HPRD	0	-1	TK	Src
YES_420_432	LIEDNEYTARQGA	IEDNEYTAREGA	LYN_HUMAN	LYN	P07948	0.86	397	Y	P07948_397	Axl	P30530	PHOSPHOSITEPLUS	0	-1	TK	Axl
YES_420_432	LIEDNEYTARQGA	IEDNEYTAREGA	LYN_HUMAN	LYN	P07948	0.86	397	Y	P07948_397	Lyn	P07948	PHOSPHOSITEPLUS	0	-1	TK	Src
YES_420_432	LIEDNEYTARQGA	IEDNEYTAREGA	LYN_HUMAN	LYN	P07948	0.86	397	Y	P07948_397	Lyn	P07948	PHOSPHOELM	0	-1	TK	Src
YES_420_432	LIEDNEYTARQGA	LIEDNEYTARQGA	FYN_HUMAN	FYN	P06241	1	420	Y	P06241_420	Axl	P30530	PHOSPHOSITEPLUS	0	-1	TK	Axl
YES_420_432	LIEDNEYTARQGA	LIEDNEYTAREGA	LCK_HUMAN	LCK	P06239	0.93	394	Y	P06239_394	Lck	P06239	REACTOME	0	-1	TK	Src
YES_420_432	LIEDNEYTARQGA	LIEDNEYTARQGA	YES_HUMAN	YES	P07947	1	426	Y	P07947_426	Yes	P07947	HPRD	0	-1	TK	Src
ZAP70_313_325	SVYESPYSDPEEL	SVYESPYSDPEEL	ZAP70_HUMAN	ZAP70	P43403	1	315	Y	P43403_315	ZAP70	P43403	HPRD	0	-1	TK	Syk
ZAP70_313_325	SVYESPYSDPEEL	SVYESPYSDPEEL	ZAP70_HUMAN	ZAP70	P43403	1	315	Y	P43403_315	ZAP70	P43403	PHOSPHOSITEPLUS	0	-1	TK	Syk
ZAP70_313_325	SVYESPYSDPEEL	SVYESPYSDPEEL	ZAP70_HUMAN	ZAP70	P43403	1	315	Y	P43403_315	Lck	P06239	PHOSPHOSITEPLUS	0	-1	TK	Src
ZAP70_313_325	SVYESPYSDPEEL	SVYESPYSDPEEL	ZAP70_HUMAN	ZAP70	P43403	1	315	Y	P43403_315	ZAP70	P43403	REACTOME	0	-1	TK	Syk
ZAP70_313_325	SVYESPYSDPEEL	SVYESPYSDPEEL	ZAP70_HUMAN	ZAP70	P43403	1	319	Y	P43403_319	ZAP70	P43403	HPRD	0	-1	TK	Syk
ZAP70_313_325	SVYESPYSDPEEL	SVYESPYSDPEEL	ZAP70_HUMAN	ZAP70	P43403	1	319	Y	P43403_319	Lck	P06239	HPRD	0	-1	TK	Src
ZAP70_313_325	SVYESPYSDPEEL	SVYESPYSDPEEL	ZAP70_HUMAN	ZAP70	P43403	1	319	Y	P43403_319	Src	P12931	PHOSPHOSITEPLUS	0	-1	TK	Src
ZAP70_313_325	SVYESPYSDPEEL	SVYESPYSDPEEL	ZAP70_HUMAN	ZAP70	P43403	1	319	Y	P43403_319	ZAP70	P43403	PHOSPHOSITEPLUS	0	-1	TK	Syk
ZAP70_313_325	SVYESPYSDPEEL	SVYESPYSDPEEL	ZAP70_HUMAN	ZAP70	P43403	1	319	Y	P43403_319	Abl	P00519	PHOSPHOSITEPLUS	0	-1	TK	Abl
ZAP70_313_325	SVYESPYSDPEEL	SVYESPYSDPEEL	ZAP70_HUMAN	ZAP70	P43403	1	319	Y	P43403_319	Lck	P06239	PHOSPHOSITEPLUS	0	-1	TK	Src
ZAP70_313_325	SVYESPYSDPEEL	VYESPYADPEE	KSYK_HUMAN	KSYK	P43405	0.81	348	Y	P43405_348	Syk	P43405	HPRD	0	-1	TK	Syk
ZAP70_313_325	SVYESPYSDPEEL	VYESPYADPEE	KSYK_HUMAN	KSYK	P43405	0.81	348	Y	P43405_348	Syk	P43405	PHOSPHOSITEPLUS	0	-1	TK	Syk
ZAP70_313_325	SVYESPYSDPEEL	VYESPYADPEE	KSYK_HUMAN	KSYK	P43405	0.81	348	Y	P43405_348	Lyn	P07948	PHOSPHOSITEPLUS	0	-1	TK	Src
ZAP70_313_325	SVYESPYSDPEEL	VYESPYADPEE	KSYK_HUMAN	KSYK	P43405	0.81	348	Y	P43405_348	Syk	P43405	PHOSPHOELM	0	-1	TK	Syk
ZAP70_313_325	SVYESPYSDPEEL	VYESPYADPEE	KSYK_HUMAN	KSYK	P43405	0.81	348	Y	P43405_348	Syk	P43405	REACTOME	0	-1	TK	Syk
ZAP70_313_325	SVYESPYSDPEEL	SVYESPYSDPEEL	ZAP70_HUMAN	ZAP70	P43403	1	315	Y	P43403_315	ZAP70	P43403	PHOSPHOELM	0	-1	TK	Syk
ZAP70_313_325	SVYESPYSDPEEL	VYESPYADPEE	KSYK_HUMAN	KSYK	P43405	0.81	352	Y	P43405_352	Syk	P43405	HPRD	0	-1	TK	Syk
ZAP70_313_325	SVYESPYSDPEEL	VYESPYADPEE	KSYK_HUMAN	KSYK	P43405	0.81	352	Y	P43405_352	Syk	P43405	PHOSPHOSITEPLUS	0	-1	TK	Syk
ZAP70_313_325	SVYESPYSDPEEL	VYESPYADPEE	KSYK_HUMAN	KSYK	P43405	0.81	352	Y	P43405_352	Lyn	P07948	PHOSPHOSITEPLUS	0	-1	TK	Src
ZAP70_313_325	SVYESPYSDPEEL	VYESPYADPEE	KSYK_HUMAN	KSYK	P43405	0.81	352	Y	P43405_352	Syk	P43405	PHOSPHOELM	0	-1	TK	Syk
ZAP70_313_325	SVYESPYSDPEEL	VYESPYADPEE	KSYK_HUMAN	KSYK	P43405	0.81	352	Y	P43405_352	Syk	P43405	REACTOME	0	-1	TK	Syk
ZAP70_313_325	SVYESPYSDPEEL	VYESPYADPEE	KSYK_HUMAN	KSYK	P43405	0.81	348	Y	P43405_348	Lyn	P07948	REACTOME	0	-1	TK	Src

## Sheet: MT peptides
PTK/STK	Description	ID	Gene symbol	UniprotAccession	FDR	FoldChange			Array	Description	ID	UniprotAccession	FDR	FoldChange
PTK	RAC-alpha serine/threonine-protein kinase (EC:2.7.11.1)(PKB, RAC)	AKT1_309_321_C310S	AKT1	P31749	0.0230307	3.34372			PTK	RAC-alpha serine/threonine-protein kinase (EC:2.7.11.1)(PKB, RAC)	AKT1_309_321_C310S	P31749	0.0230307	3.34372
PTK	Annexin A1 (Annexin-1) (Annexin I) (Lipocortin I) (Calpactin II)(Chromobindin-9) (p35) (Phospholipase A2 inhibitory protein).	ANXA1_14_26	ANXA1	P04083	0.0230307	Akt1/PKB[alpha]			PTK	RAC-alpha serine/threonine-protein kinase (EC:2.7.11.1)(PKB, RAC)	AKT1_320_332	P31749	0.0365442	2.28175
PTK	Annexin A2 (Annexin-2) (Annexin II) (Lipocortin II) (Calpactin I heavychain) (Chromobindin-8) (p36) (Protein I) (Placental anticoagulantprotein IV) (PAP-IV).	ANXA2_17_29	ANXA2	P07355	0.0148579	4.60389			PTK	T-cell surface glycoprotein CD3 epsilon chain, T-cell surface antigen T3/Leu-4 epsilon chain, CD3e	CD3E_182_194	P07766	0.0151908	3.75119
PTK	Serine/threonine-protein kinase A-Raf (EC:2.7.11.1),(ARAF1, PKS, PKS2)	ARAF_297_307	ARAF	P10398	0.0295022	2.48767			PTK	T-cell surface glycoprotein CD3 epsilon chain, T-cell surface antigen T3/Leu-4 epsilon chain, CD3e	CD3E_193_205	P07766	0.0230307	2.49121
PTK	B- and T-lymphocyte attenuator,B- and T-lymphocyte-associated protein,CD272	BTLA_252_262	BTLA	Q7Z6A9	0.0243078	2.39775			PTK	T-cell surface glycoprotein CD3 zeta chain precursor (T-cell receptorT3 zeta chain) (CD247 antigen).	CD3Z_105_117	P20963	0.0151908	3.79809
PTK	Calmodulin (CaM).	CALM_95_107	CALM1	P0DP23	0.0325454	2.88551			PTK	T-cell surface glycoprotein CD3 zeta chain precursor (T-cell receptorT3 zeta chain) (CD247 antigen).	CD3Z_116_128	P20963	0.0140127	5.4465
PTK	T-cell surface glycoprotein CD3 zeta chain precursor (T-cell receptorT3 zeta chain) (CD247 antigen).	CD3Z_116_128	CD247	P20963	0.0140127	5.4465			PTK	T-cell surface glycoprotein CD3 zeta chain precursor (T-cell receptorT3 zeta chain) (CD247 antigen).	CD3Z_117_129	P20963	0.0151908	5.22764
PTK	T-cell-specific surface glycoprotein CD28, TP44, CD28	CD28_203_215	CD28	P10747	0.0159389	1.80095			PTK	T-cell surface glycoprotein CD3 zeta chain precursor (T-cell receptorT3 zeta chain) (CD247 antigen).	CD3Z_135_147	P20963	0.0352637	2.74635
PTK	T-cell surface glycoprotein CD3 epsilon chain, T-cell surface antigen T3/Leu-4 epsilon chain, CD3e	CD3E_182_194	CD3E	P07766	0.0151908	3.75119			AD	T-cell surface glycoprotein CD3 zeta chain precursor (T-cell receptorT3 zeta chain) (CD247 antigen).	CD3Z_146_158	P20963	0.0233558	4.64125
PTK	B-cell antigen receptor complex-associated protein alpha-chainprecursor (Ig-alpha) (MB-1 membrane glycoprotein) (Surface IgM-associated protein) (Membrane-bound immunoglobulin-associated protein)(CD79a antigen).	CD79A_181_193	CD79A	P11912	0.0151908	2.89538			PTK	T-cell surface glycoprotein CD3 zeta chain precursor (T-cell receptorT3 zeta chain) (CD247 antigen).	CD3Z_147_159	P20963	0.0287613	4.7204
PTK	Cyclin-dependent kinase 1 (EC:2.7.11.22, EC:2.7.11.23), Cell division protein kinase 1, Cell division control protein 2 homolog, (p34 protein kinase)(CDK1)	CDK1_9_21	CDK1	P06493	0.0140127	4.02364			PTK	T-cell surface glycoprotein CD3 zeta chain precursor (T-cell receptorT3 zeta chain) (CD247 antigen).	CD3Z_77_89	P20963	0.0210971	3.43119
PTK	Cyclin-dependent kinase 2 (EC:2.7.11.22) Cell division protein kinase 2 (EC 2.7.11.22) (p33 protein kinase).	CDK2_8_20	CDK2	P24941	0.0140127	4.58853			PTK	Epidermal growth factor receptor precursor (EC 2.7.10.1) (Receptortyrosine-protein kinase ErbB-1).	EGFR_1103_1115	P00533	0.0178692	3.44722
PTK	Cyclin-dependent kinase 4 (EC:2.7.11.22) ,Cell division protein kinase 4 (PSK-J3)	CDK4_11_23	CDK4	P11802	0.0140127	4.97145			PTK	Epidermal growth factor receptor precursor (EC 2.7.10.1) (Receptortyrosine-protein kinase ErbB-1).	EGFR_1190_1202	P00533	0.0365442	2.85963
PTK	Proto-oncogene C-crk (p38) (Adapter molecule crk).	CRK_214_226	CRK	P46108	0.0230307	6.06328			PTK	Ephrin type-B receptor 1 precursor (EC 2.7.10.1) (Tyrosine-proteinkinase receptor EPH-2) (NET) (HEK6) (ELK).	EPHB1_771_783	P54762	0.0151908	3.90322
PTK	Catenin beta-1 (Beta-catenin).	CTNB1_79_91	CTNNB1	P35222	0.0159389	4.01528			PTK	Ephrin type-B receptor 1 precursor (EC 2.7.10.1) (Tyrosine-proteinkinase receptor EPH-2) (NET) (HEK6) (ELK).	EPHB1_921_933	P54762	0.0151908	1.54082
PTK	Neuronal migration protein doublecortin (Lissencephalin-X) (Lis-X)(Doublin).	DCX_67_79	DCX	O43602	0.0159389	2.09617			PTK	Erythropoietin receptor precursor (EPO-R).	EPOR_361_373	P19235	0.0140127	4.35871
PTK	Dual specificity tyrosine-phosphorylation-regulated kinase 1A(EC 2.7.12.1) (Protein kinase minibrain homolog) (MNBH) (HP86) (Dualspecificity YAK1-related kinase) (hMNB).	DYR1A_312_324	DYRK1A	Q13627	0.0151908	2.06361			PTK	Erythropoietin receptor precursor (EPO-R).	EPOR_419_431	P19235	0.0140127	4.58808
PTK	Embryonal Fyn-associated substrate (HEFS).	EFS_246_258	EFS	O43281	0.0140127	4.73368			PTK	Hepatocyte growth factor receptor precursor (EC 2.7.10.1) (HGFreceptor) (Scatter factor receptor) (SF receptor) (HGF/SF receptor)(Met proto-oncogene tyrosine kinase) (c-Met).	MET_1227_1239	P08581	0.0151908	3.69019
PTK	Epidermal growth factor receptor precursor (EC 2.7.10.1) (Receptortyrosine-protein kinase ErbB-1).	EGFR_1103_1115	EGFR	P00533	0.0178692	3.44722			PTK	Hepatocyte growth factor receptor precursor (EC 2.7.10.1) (HGFreceptor) (Scatter factor receptor) (SF receptor) (HGF/SF receptor)(Met proto-oncogene tyrosine kinase) (c-Met).	MET_1228_1240	P08581	0.0151908	3.92316
PTK	Gamma-enolase (EC 4.2.1.11) (2-phospho-D-glycerate hydro-lyase)(Neural enolase) (Neuron-specific enolase) (NSE) (Enolase 2).	ENOG_37_49	ENO2	P09104	0.0140127	4.01489			PTK	Mitogen-activated protein kinase 12 (EC 2.7.11.24) (Extracellularsignal-regulated kinase 6) (ERK-6) (ERK5) (Stress-activated proteinkinase 3) (Mitogen-activated protein kinase p38 gamma) (MAP kinase p38gamma).	MK12_178_190	P53778	0.0227765	2.47932
PTK	Protein 4.1 (Band 4.1) (P4.1) (EPB4.1) (4.1R).	41_654_666	EPB41	P11171	0.0151908	3.44901			PTK	Mitogen-activated protein kinase 12 (EC 2.7.11.24) (Extracellularsignal-regulated kinase 6) (ERK-6) (ERK5) (Stress-activated proteinkinase 3) (Mitogen-activated protein kinase p38 gamma) (MAP kinase p38gamma).	MK12_180_189_M182B	P53778	0.0232836	2.37177
PTK	Ephrin type-A receptor 1 precursor (EC 2.7.10.1) (Tyrosine-proteinkinase receptor EPH).	EPHA1_774_786	EPHA1	P21709	0.0191198	3.50774			PTK	Mitogen-activated protein kinase 14 (EC 2.7.11.24) (Mitogen-activatedprotein kinase p38 alpha) (MAP kinase p38 alpha) (Cytokine suppressiveanti-inflammatory drug-binding protein) (CSAID-binding protein) (CSBP)(MAX-interacting protein 2) (MAP kinase MXI2) (SAPK2A).	MK14_173_185	Q16539	0.0217078	4.14885
PTK	Ephrin type-A receptor 2 precursor (EC 2.7.10.1) (Tyrosine-proteinkinase receptor ECK) (Epithelial cell kinase).	EPHA2_765_777	EPHA2	P29317	0.0151908	4.06017			PTK	Mitogen-activated protein kinase 14 (EC 2.7.11.24) (Mitogen-activatedprotein kinase p38 alpha) (MAP kinase p38 alpha) (Cytokine suppressiveanti-inflammatory drug-binding protein) (CSAID-binding protein) (CSBP)(MAX-interacting protein 2) (MAP kinase MXI2) (SAPK2A).	MK14_177_187	Q16539	0.0439933	2.56952
PTK	Ephrin type-A receptor 7 precursor (EC 2.7.10.1) (Tyrosine-proteinkinase receptor EHK-3) (EPH homology kinase 3) (Receptor protein-tyrosine kinase HEK11).	EPHA7_607_619	EPHA7	Q15375	0.0159389	3.36848			PTK	Paxillin.	PAXI_111_123	P49023	0.0140127	4.66878
PTK	Ephrin type-B receptor 1 precursor (EC 2.7.10.1) (Tyrosine-proteinkinase receptor EPH-2) (NET) (HEK6) (ELK).	EPHB1_771_783	EPHB1	P54762	0.0151908	3.90322			PTK	Paxillin.	PAXI_24_36	P49023	0.0159389	3.5112
PTK	Erythropoietin receptor precursor (EPO-R).	EPOR_419_431	EPOR	P19235	0.0140127	4.58808			PTK	3-phosphoinositide-dependent protein kinase 1 (EC 2.7.11.1) (hPDK1).	PDPK1_2_14	O15530	0.0325454	2.86588
PTK	Receptor tyrosine-protein kinase erbB-2 precursor (EC 2.7.10.1)(p185erbB2) (C-erbB-2) (NEU proto-oncogene) (Tyrosine kinase-type cellsurface receptor HER2) (MLN 19) (CD340 antigen).	ERBB2_1241_1253	ERBB2	P04626	0.034744	2.88272			PTK	3-phosphoinositide-dependent protein kinase 1 (EC 2.7.11.1) (hPDK1).	PDPK1_369_381	O15530	0.0159389	2.56819
PTK	Receptor tyrosine-protein kinase erbB-4 precursor (EC 2.7.10.1)(p180erbB4) (Tyrosine kinase-type cell surface receptor HER4).	ERBB4_1181_1193	ERBB4	Q15303	0.0171068	6.2423			PTK	Platelet endothelial cell adhesion molecule precursor (PECAM-1)(EndoCAM) (GPIIA') (CD31 antigen).	PECA1_706_718	P16284	0.0148579	4.14603
PTK	Proto-oncogene tyrosine-protein kinase FER (EC 2.7.10.2) (p94-FER) (c-FER) (Tyrosine kinase 3).	FER_707_719	FER	P16591	0.0151908	4.12723			PTK	Platelet endothelial cell adhesion molecule precursor (PECAM-1)(EndoCAM) (GPIIA') (CD31 antigen).	PECA1_708_718	P16284	0.0140127	4.24647
PTK	Proto-oncogene tyrosine-protein kinase Fes/Fps (EC 2.7.10.2) (C-Fes).	FES_706_718	FES	P07332	0.0148579	4.40457			PTK	Beta-type platelet-derived growth factor receptor precursor(EC 2.7.10.1) (PDGF-R-beta) (CD140b antigen).	PGFRB_1002_1014	P09619	0.0262949	3.35811
PTK	Basic fibroblast growth factor receptor 1 precursor (EC 2.7.10.1)(FGFR-1) (bFGF-R) (Fms-like tyrosine kinase 2) (c-fgr) (CD331antigen).	FGFR1_761_773	FGFR1	P11362	0.0293766	3.61163			PTK	Beta-type platelet-derived growth factor receptor precursor(EC 2.7.10.1) (PDGF-R-beta) (CD140b antigen).	PGFRB_1014_1028	P09619	0.0416445	2.95266
PTK	Fibroblast growth factor receptor 2 precursor (EC 2.7.10.1) (FGFR-2)(Keratinocyte growth factor receptor 2) (CD332 antigen).	FGFR2_762_774	FGFR2	P21802	0.0444449	2.52644			PTK	Beta-type platelet-derived growth factor receptor precursor(EC 2.7.10.1) (PDGF-R-beta) (CD140b antigen).	PGFRB_572_584	P09619	0.0151908	3.65195
PTK	Fibroblast growth factor receptor 3 precursor (EC 2.7.10.1) (FGFR-3)(CD333 antigen).	FGFR3_753_765	FGFR3	P22607	0.0416445	2.76715			PTK	Beta-type platelet-derived growth factor receptor precursor(EC 2.7.10.1) (PDGF-R-beta) (CD140b antigen).	PGFRB_709_721	P09619	0.0285704	3.14717
PTK	Vascular endothelial growth factor receptor 1 precursor (EC 2.7.10.1)(VEGFR-1) (Vascular permeability factor receptor) (Tyrosine-proteinkinase receptor FLT) (Flt-1) (Tyrosine-protein kinase FRT) (Fms-liketyrosine kinase 1).	VGFR1_1040_1052	FLT1	P17948	0.0301523	3.72026			PTK	Beta-type platelet-derived growth factor receptor precursor(EC 2.7.10.1) (PDGF-R-beta) (CD140b antigen).	PGFRB_768_780	P09619	0.020717	3.09009
PTK	Vascular endothelial growth factor receptor 3 precursor (EC 2.7.10.1)(VEGFR-3) (Tyrosine-protein kinase receptor FLT4).	VGFR3_1061_1073	FLT4	P35916	0.0339501	2.56614			PTK	Beta-type platelet-derived growth factor receptor precursor(EC 2.7.10.1) (PDGF-R-beta) (CD140b antigen).	PGFRB_771_783	P09619	0.0249609	3.72405
PTK	Tyrosine-protein kinase FRK (EC 2.7.10.2) (FYN-related kinase)(Nuclear tyrosine protein kinase RAK).	FRK_380_392	FRK	P42685	0.0140127	4.03929			PTK	Tyrosine-protein phosphatase non-receptor type 11 (EC 3.1.3.48)(Protein-tyrosine phosphatase 2C) (PTP-2C) (PTP-1D) (SH-PTP3) (SH-PTP2) (SHP-2) (Shp2).	PTN11_57_67	Q06124	0.0140127	3.39771
PTK	Glycogen synthase kinase-3 beta (EC:2.7.11.26), Serine/threonine-protein kinase GSK3B (EC:2.7.11.1)	GSK3B_210_222_C218S	GSK3B	P49841	0.0325454	2.19732			PTK	Tyrosine-protein phosphatase non-receptor type 11 (EC 3.1.3.48)(Protein-tyrosine phosphatase 2C) (PTP-2C) (PTP-1D) (SH-PTP3) (SH-PTP2) (SHP-2) (Shp2).	PTN11_580_590	Q06124	0.0325454	2.75093
PTK	Hepatitis A virus cellular receptor 2, T-cell immunoglobulin and mucin domain-containing protein 3,T-cell membrane protein 3	HAVR2_257_267	HAVCR2	Q8TDQ0	0.0140127	4.51377			PTK	Tyrosine-protein phosphatase non-receptor type 6 (EC:3.1.3.48)	PTN6_531_541	P29350	0.0140127	4.66652
PTK	Insulin receptor substrate 1	IRS1_890_902	IRS1	P35568	0.0151908	3.35577			PTK	Tyrosine-protein phosphatase non-receptor type 6 (EC:3.1.3.48)	PTN6_558_570	P29350	0.0140127	3.86678
PTK	Tyrosine-protein kinase JAK1 (EC 2.7.10.2) (Janus kinase 1) (JAK-1).	JAK1_1027_1039	JAK1	P23458	0.0151908	4.01402			PTK	Vascular endothelial growth factor receptor 2 precursor (EC 2.7.10.1)(VEGFR-2) (Kinase insert domain receptor) (Protein-tyrosine kinasereceptor Flk-1) (CD309 antigen).	VGFR2_1168_1180	P35968	0.0365442	2.52609
PTK	Tyrosine-protein kinase JAK2 (EC 2.7.10.2) (Janus kinase 2) (JAK-2).	JAK2_563_577	JAK2	O60674	0.015128	3.93217			PTK	Vascular endothelial growth factor receptor 2 precursor (EC 2.7.10.1)(VEGFR-2) (Kinase insert domain receptor) (Protein-tyrosine kinasereceptor Flk-1) (CD309 antigen).	VGFR2_989_1001	P35968	0.0151908	3.36298
PTK	Tyrosine-protein kinase JAK3 (EC:2.7.10.2) (Janus kinase 3) (JAK-3).	JAK3_974_986	JAK3	P52333	0.0171068	3.60676			PTK	Tyrosine-protein kinase ZAP-70 (EC 2.7.10.2) (70 kDa zeta-associatedprotein) (Syk-related tyrosine kinase).	ZAP70_313_325	P43403	0.0178692	2.93914
PTK	Vascular endothelial growth factor receptor 2 precursor (EC 2.7.10.1)(VEGFR-2) (Kinase insert domain receptor) (Protein-tyrosine kinasereceptor Flk-1) (CD309 antigen).	VGFR2_989_1001	KDR	P35968	0.0151908	3.36298			PTK	Tyrosine-protein kinase ZAP-70 (EC 2.7.10.2) (70 kDa zeta-associatedprotein) (Syk-related tyrosine kinase).	ZAP70_485_497	P43403	0.0159389	3.53631
PTK	Mast/stem cell growth factor receptor Kit (EC:2.7.10.1), CD117	KIT_930_942_C942S	KIT	P10721	0.0151908	3.78286			PTK	Protein 4.1 (Band 4.1) (P4.1) (EPB4.1) (4.1R).	41_654_666	P11171	0.0151908	3.44901
PTK	Keratin, type II cytoskeletal 6B (Cytokeratin-6B) (CK 6B) (K6bkeratin).	K2C6B_53_65	KRT6B	P04259	0.0159389	2.53298			PTK	Annexin A1 (Annexin-1) (Annexin I) (Lipocortin I) (Calpactin II)(Chromobindin-9) (p35) (Phospholipase A2 inhibitory protein).	ANXA1_14_26	P04083	0.0230307	2.87845
PTK	Keratin, type II cytoskeletal 8 (Cytokeratin-8) (CK-8) (Keratin-8)(K8).	K2C8_425_437	KRT8	P05787	0.0159389	3.45855			PTK	Annexin A2 (Annexin-2) (Annexin II) (Lipocortin II) (Calpactin I heavychain) (Chromobindin-8) (p36) (Protein I) (Placental anticoagulantprotein IV) (PAP-IV).	ANXA2_17_29	P07355	0.0148579	4.60389
PTK	Proto-oncogene tyrosine-protein kinase LCK (EC 2.7.10.2) (p56-LCK)(Lymphocyte cell-specific protein-tyrosine kinase) (LSK) (T cell-specific protein-tyrosine kinase).	LCK_387_399	LCK	P06239	0.0151908	3.85445			PTK	Serine/threonine-protein kinase A-Raf (EC:2.7.11.1),(ARAF1, PKS, PKS2)	ARAF_297_307	P10398	0.0295022	2.48767
PTK	Tyrosine-protein kinase Lyn (EC:2.7.10.2)	LYN_391_403	LYN	P07948	0.0159389	3.61064			PTK	B- and T-lymphocyte attenuator,B- and T-lymphocyte-associated protein,CD272	BTLA_252_262	Q7Z6A9	0.0243078	2.39775
PTK	Mitogen-activated protein kinase 10 (EC 2.7.11.24) (Stress-activated protein kinase JNK3) (c-Jun N-terminal kinase 3) (MAP kinase p49 3F12).	MK10_216_228	MAPK10	P53779	0.0151908	1.94507			PTK	Calmodulin (CaM).	CALM_95_107	P0DP23	0.0325454	2.88551
PTK	Mitogen-activated protein kinase 12 (EC 2.7.11.24) (Extracellularsignal-regulated kinase 6) (ERK-6) (ERK5) (Stress-activated proteinkinase 3) (Mitogen-activated protein kinase p38 gamma) (MAP kinase p38gamma).	MK12_178_190	MAPK12	P53778	0.0227765	2.47932			PTK	T-cell-specific surface glycoprotein CD28, TP44, CD28	CD28_203_215	P10747	0.0159389	1.80095
PTK	Mitogen-activated protein kinase 14 (EC 2.7.11.24) (Mitogen-activatedprotein kinase p38 alpha) (MAP kinase p38 alpha) (Cytokine suppressiveanti-inflammatory drug-binding protein) (CSAID-binding protein) (CSBP)(MAX-interacting protein 2) (MAP kinase MXI2) (SAPK2A).	MK14_173_185	MAPK14	Q16539	0.0217078	4.14885			PTK	B-cell antigen receptor complex-associated protein alpha-chainprecursor (Ig-alpha) (MB-1 membrane glycoprotein) (Surface IgM-associated protein) (Membrane-bound immunoglobulin-associated protein)(CD79a antigen).	CD79A_181_193	P11912	0.0151908	2.89538
PTK	Mitogen-activated protein kinase 3 (EC:2.7.11.24), (Extracellular signal-regulated kinase 1) (ERK-1)( Mitogen-activated protein kinase 3) (MAP kinase 3)( MAPK 3) (p44-MAPK) (ERT2)	MK03_199_208	MAPK3	P27361	0.020119	2.89756			PTK	Cyclin-dependent kinase 1 (EC:2.7.11.22, EC:2.7.11.23), Cell division protein kinase 1, Cell division control protein 2 homolog, (p34 protein kinase)(CDK1)	CDK1_9_21	P06493	0.0140127	4.02364
PTK	Mitogen-activated protein kinase 7 (EC 2.7.11.24) (Extracellularsignal-regulated kinase 5) (ERK-5) (ERK4) (BMK1 kinase).	MK07_212_224	MAPK7	Q13164	0.0233558	3.25538			PTK	Cyclin-dependent kinase 2 (EC:2.7.11.22) Cell division protein kinase 2 (EC 2.7.11.22) (p33 protein kinase).	CDK2_8_20	P24941	0.0140127	4.58853
PTK	Mitogen-activated protein kinase 8 (EC 2.7.11.24) (MAP kinase 8)(MAPK 8)	MK08_181_191	MAPK8	P45983	0.0159389	1.75658			PTK	Cyclin-dependent kinase 4 (EC:2.7.11.22) ,Cell division protein kinase 4 (PSK-J3)	CDK4_11_23	P11802	0.0140127	4.97145
PTK	Hepatocyte growth factor receptor precursor (EC 2.7.10.1) (HGFreceptor) (Scatter factor receptor) (SF receptor) (HGF/SF receptor)(Met proto-oncogene tyrosine kinase) (c-Met).	MET_1228_1240	MET	P08581	0.0151908	3.92316			PTK	Proto-oncogene C-crk (p38) (Adapter molecule crk).	CRK_214_226	P46108	0.0230307	6.06328
PTK	Myelin protein zero-like protein 1	MPZL1_236_246	MPZL1	O95297	0.0151908	3.62647			PTK	Catenin beta-1 (Beta-catenin).	CTNB1_79_91	P35222	0.0159389	4.01528
PTK	Signal transducer and activator of transcription 5A.	RON_1346_1358	MST1R	Q04912	0.0394267	2.7114			PTK	Neuronal migration protein doublecortin (Lissencephalin-X) (Lis-X)(Doublin).	DCX_67_79	O43602	0.0159389	2.09617
PTK	BDNF/NT-3 growth factors receptor precursor (EC 2.7.10.1)(Neurotrophic tyrosine kinase receptor type 2) (TrkB tyrosine kinase)(GP145-TrkB) (Trk-B).	NTRK2_696_708	NTRK2	Q16620	0.0159389	2.98195			PTK	Dual specificity tyrosine-phosphorylation-regulated kinase 1A(EC 2.7.12.1) (Protein kinase minibrain homolog) (MNBH) (HP86) (Dualspecificity YAK1-related kinase) (hMNB).	DYR1A_312_324	Q13627	0.0151908	2.06361
PTK	Programmed cell death protein 1, (Protein PD-1) (CD279)	PDCD1_221_229_FS219_220KK	PDCD1	Q15116	0.0151908	5.17176			PTK	Embryonal Fyn-associated substrate (HEFS).	EFS_246_258	O43281	0.0140127	4.73368
PTK	Beta-type platelet-derived growth factor receptor precursor(EC 2.7.10.1) (PDGF-R-beta) (CD140b antigen).	PGFRB_771_783	PDGFRB	P09619	0.0249609	3.72405			PTK	Gamma-enolase (EC 4.2.1.11) (2-phospho-D-glycerate hydro-lyase)(Neural enolase) (Neuron-specific enolase) (NSE) (Enolase 2).	ENOG_37_49	P09104	0.0140127	4.01489
PTK	3-phosphoinositide-dependent protein kinase 1 (EC 2.7.11.1) (hPDK1).	PDPK1_2_14	PDPK1	O15530	0.0325454	2.86588			PTK	Ephrin type-A receptor 1 precursor (EC 2.7.10.1) (Tyrosine-proteinkinase receptor EPH).	EPHA1_774_786	P21709	0.0191198	3.50774
PTK	Platelet endothelial cell adhesion molecule precursor (PECAM-1)(EndoCAM) (GPIIA') (CD31 antigen).	PECA1_708_718	PECAM1	P16284	0.0140127	4.24647			PTK	Ephrin type-A receptor 2 precursor (EC 2.7.10.1) (Tyrosine-proteinkinase receptor ECK) (Epithelial cell kinase).	EPHA2_765_777	P29317	0.0151908	4.06017
PTK	Progesterone receptor (PR) (Nuclear receptor subfamily 3 group Cmember 3).	PRGR_786_798	PGR	P06401	0.0217078	3.08212			PTK	Ephrin type-A receptor 7 precursor (EC 2.7.10.1) (Tyrosine-proteinkinase receptor EHK-3) (EPH homology kinase 3) (Receptor protein-tyrosine kinase HEK11).	EPHA7_607_619	Q15375	0.0159389	3.36848
PTK	Phosphatidylinositol 3-kinase regulatory subunit alpha (PI3-kinase p85subunit alpha) (PtdIns-3-kinase p85-alpha) (PI3K).	P85A_600_612	PIK3R1	P27986	0.0151908	4.17355			PTK	Receptor tyrosine-protein kinase erbB-2 precursor (EC 2.7.10.1)(p185erbB2) (C-erbB-2) (NEU proto-oncogene) (Tyrosine kinase-type cellsurface receptor HER2) (MLN 19) (CD340 antigen).	ERBB2_1241_1253	P04626	0.034744	2.88272
PTK	1-phosphatidylinositol-4,5-bisphosphate phosphodiesterase gamma-1(EC 3.1.4.11) (Phosphoinositide phospholipase C) (PLC-gamma-1)(Phospholipase C-gamma-1) (PLC-II) (PLC-148).	PLCG1_764_776	PLCG1	P19174	0.0140127	3.91028			PTK	Receptor tyrosine-protein kinase erbB-4 precursor (EC 2.7.10.1)(p180erbB4) (Tyrosine kinase-type cell surface receptor HER4).	ERBB4_1181_1193	Q15303	0.0171068	6.2423
PTK	1-phosphatidylinositol 4,5-bisphosphate phosphodiesterase gamma-2 (EC:3.1.4.11) (Phosphoinositide phospholipase C-gamma-2) (PLC-IV) (Phospholipase C-gamma-2)(PLC-gamma-2)	PLCG2_1191_1203_C1200S	PLCG2	P16885	0.0151908	3.07678			PTK	Focal adhesion kinase 1 (EC 2.7.10.2) (FADK 1) (pp125FAK) (Protein-tyrosine kinase 2).	FAK1_569_581	Q05397	0.020119	2.99621
PTK	Serine/threonine-protein phosphatase 2A catalytic subunit beta isoform(EC 3.1.3.16) (PP2A-beta).	PP2AB_297_309	PPP2CB	P62714	0.0373429	2.58385			PTK	Protein tyrosine kinase 2 beta (EC 2.7.10.2) (Focal adhesion kinase 2)(FADK 2) (Proline-rich tyrosine kinase 2) (Cell adhesion kinase beta)(CAK beta) (Calcium-dependent tyrosine kinase) (CADTK) (Relatedadhesion focal tyrosine kinase) (RAFTK).	FAK2_572_584	Q14289	0.0230307	2.91883
PTK	Paired mesoderm homeobox protein 2 (PRX-2) (Paired-related homeoboxprotein 2).	PRRX2_202_214	PRRX2	Q99811	0.0178692	3.14567			PTK	Proto-oncogene tyrosine-protein kinase FER (EC 2.7.10.2) (p94-FER) (c-FER) (Tyrosine kinase 3).	FER_707_719	P16591	0.0151908	4.12723
PTK	Focal adhesion kinase 1 (EC 2.7.10.2) (FADK 1) (pp125FAK) (Protein-tyrosine kinase 2).	FAK1_569_581	PTK2	Q05397	0.020119	2.99621			PTK	Proto-oncogene tyrosine-protein kinase Fes/Fps (EC 2.7.10.2) (C-Fes).	FES_706_718	P07332	0.0148579	4.40457
PTK	Protein tyrosine kinase 2 beta (EC 2.7.10.2) (Focal adhesion kinase 2)(FADK 2) (Proline-rich tyrosine kinase 2) (Cell adhesion kinase beta)(CAK beta) (Calcium-dependent tyrosine kinase) (CADTK) (Relatedadhesion focal tyrosine kinase) (RAFTK).	FAK2_572_584	PTK2B	Q14289	0.0230307	2.91883			PTK	Basic fibroblast growth factor receptor 1 precursor (EC 2.7.10.1)(FGFR-1) (bFGF-R) (Fms-like tyrosine kinase 2) (c-fgr) (CD331antigen).	FGFR1_761_773	P11362	0.0293766	3.61163
PTK	Tyrosine-protein phosphatase non-receptor type 11 (EC 3.1.3.48)(Protein-tyrosine phosphatase 2C) (PTP-2C) (PTP-1D) (SH-PTP3) (SH-PTP2) (SHP-2) (Shp2).	PTN11_57_67	PTPN11	Q06124	0.0140127	3.39771			PTK	Fibroblast growth factor receptor 2 precursor (EC 2.7.10.1) (FGFR-2)(Keratinocyte growth factor receptor 2) (CD332 antigen).	FGFR2_762_774	P21802	0.0444449	2.52644
PTK	Tyrosine-protein phosphatase non-receptor type 6 (EC:3.1.3.48)	PTN6_531_541	PTPN6	P29350	0.0140127	4.66652			PTK	Fibroblast growth factor receptor 3 precursor (EC 2.7.10.1) (FGFR-3)(CD333 antigen).	FGFR3_753_765	P22607	0.0416445	2.76715
PTK	Paxillin.	PAXI_111_123	PXN	P49023	0.0140127	4.66878			PTK	Tyrosine-protein kinase FRK (EC 2.7.10.2) (FYN-related kinase)(Nuclear tyrosine protein kinase RAK).	FRK_380_392	P42685	0.0140127	4.03929
PTK	RAF proto-oncogene serine/threonine-protein kinase (EC 2.7.11.1) (Raf-1) (C-RAF) (cRaf).	RAF1_332_344	RAF1	P04049	0.0171068	2.91222			PTK	Glycogen synthase kinase-3 beta (EC:2.7.11.26), Serine/threonine-protein kinase GSK3B (EC:2.7.11.1)	GSK3B_210_222_C218S	P49841	0.0325454	2.19732
PTK	Ras GTPase-activating protein 1 (GTPase-activating protein) (GAP) (Rasp21 protein activator) (p120GAP) (RasGAP).	RASA1_453_465	RASA1	P20936	0.0159389	3.15533			PTK	Hepatitis A virus cellular receptor 2, T-cell immunoglobulin and mucin domain-containing protein 3,T-cell membrane protein 3	HAVR2_257_267	Q8TDQ0	0.0140127	4.51377
PTK	Retinoblastoma-associated protein (PP110) (P105-RB) (RB).	RB_804_816	RB1	P06400	0.0197174	1.95587			PTK	Insulin receptor substrate 1	IRS1_890_902	P35568	0.0151908	3.35577
PTK	Proto-oncogene tyrosine-protein kinase receptor ret precursor(EC 2.7.10.1) (C-ret).	RET_1022_1034	RET	P07949	0.0227765	3.2248			PTK	Tyrosine-protein kinase JAK1 (EC 2.7.10.2) (Janus kinase 1) (JAK-1).	JAK1_1027_1039	P23458	0.0151908	4.01402
PTK	Tyrosine-protein kinase SYK (EC 2.7.10.2) (Spleen tyrosine kinase).	KSYK_518_530	SYK	P43405	0.0346746	2.9564			PTK	Tyrosine-protein kinase JAK2 (EC 2.7.10.2) (Janus kinase 2) (JAK-2).	JAK2_563_577	O60674	0.015128	3.93217
PTK	Tyrosine-protein kinase Tec (EC 2.7.10.2).	TEC_512_524	TEC	P42680	0.0159389	3.07127			PTK	Tyrosine-protein kinase JAK3 (EC:2.7.10.2) (Janus kinase 3) (JAK-3).	JAK3_974_986	P52333	0.0171068	3.60676
PTK	Non-receptor tyrosine-protein kinase TYK2 (EC:2.7.10.2)	TYK2_1048_1060	TYK2	P29597	0.0183301	2.84428			PTK	Keratin, type II cytoskeletal 6B (Cytokeratin-6B) (CK 6B) (K6bkeratin).	K2C6B_53_65	P04259	0.0159389	2.53298
PTK	Tyrosine-protein kinase receptor TYRO3 precursor (EC 2.7.10.1)(Tyrosine-protein kinase RSE) (Tyrosine-protein kinase SKY) (Tyrosine-protein kinase DTK) (Protein-tyrosine kinase byk).	TYRO3_679_691	TYRO3	Q06418	0.0151908	2.38976			PTK	Keratin, type II cytoskeletal 8 (Cytokeratin-8) (CK-8) (Keratin-8)(K8).	K2C8_425_437	P05787	0.0159389	3.45855
PTK	Vinculin (Metavinculin).	VINC_815_827	VCL	P18206	0.0151908	2.56131			PTK	Mast/stem cell growth factor receptor Kit (EC:2.7.10.1), CD117	KIT_930_942_C942S	P10721	0.0151908	3.78286
PTK	Tyrosine-protein kinase Yes (EC:2.7.10.2)(Proto-oncogene c-Yes)(p61-Yes)	YES_420_432	YES1	P07947	0.0151908	3.65618			PTK	Tyrosine-protein kinase SYK (EC 2.7.10.2) (Spleen tyrosine kinase).	KSYK_518_530	P43405	0.0346746	2.9564
PTK	Tyrosine-protein kinase ZAP-70 (EC 2.7.10.2) (70 kDa zeta-associatedprotein) (Syk-related tyrosine kinase).	ZAP70_485_497	ZAP70	P43403	0.0159389	3.53631			PTK	Proto-oncogene tyrosine-protein kinase LCK (EC 2.7.10.2) (p56-LCK)(Lymphocyte cell-specific protein-tyrosine kinase) (LSK) (T cell-specific protein-tyrosine kinase).	LCK_387_399	P06239	0.0151908	3.85445
PTK	Zinc finger and BTB domain-containing protein 16 (Zinc finger proteinPLZF) (Promyelocytic leukemia zinc finger protein) (Zinc fingerprotein 145).	ZBT16_621_633	ZBTB16	Q05516	0.0151908	1.98098			PTK	Tyrosine-protein kinase Lyn (EC:2.7.10.2)	LYN_391_403	P07948	0.0159389	3.61064
									PTK	Mitogen-activated protein kinase 3 (EC:2.7.11.24), (Extracellular signal-regulated kinase 1) (ERK-1)( Mitogen-activated protein kinase 3) (MAP kinase 3)( MAPK 3) (p44-MAPK) (ERT2)	MK03_199_208	P27361	0.020119	2.89756
									PTK	Mitogen-activated protein kinase 7 (EC 2.7.11.24) (Extracellularsignal-regulated kinase 5) (ERK-5) (ERK4) (BMK1 kinase).	MK07_212_224	Q13164	0.0233558	3.25538
									PTK	Mitogen-activated protein kinase 8 (EC 2.7.11.24) (MAP kinase 8)(MAPK 8)	MK08_181_191	P45983	0.0159389	1.75658
									PTK	Mitogen-activated protein kinase 10 (EC 2.7.11.24) (Stress-activated protein kinase JNK3) (c-Jun N-terminal kinase 3) (MAP kinase p49 3F12).	MK10_216_228	P53779	0.0151908	1.94507
									PTK	Myelin protein zero-like protein 1	MPZL1_236_246	O95297	0.0151908	3.62647
									PTK	BDNF/NT-3 growth factors receptor precursor (EC 2.7.10.1)(Neurotrophic tyrosine kinase receptor type 2) (TrkB tyrosine kinase)(GP145-TrkB) (Trk-B).	NTRK2_696_708	Q16620	0.0159389	2.98195
									PTK	Phosphatidylinositol 3-kinase regulatory subunit alpha (PI3-kinase p85subunit alpha) (PtdIns-3-kinase p85-alpha) (PI3K).	P85A_600_612	P27986	0.0151908	4.17355
									PTK	Programmed cell death protein 1, (Protein PD-1) (CD279)	PDCD1_221_229_FS219_220KK	Q15116	0.0151908	5.17176
									PTK	1-phosphatidylinositol-4,5-bisphosphate phosphodiesterase gamma-1(EC 3.1.4.11) (Phosphoinositide phospholipase C) (PLC-gamma-1)(Phospholipase C-gamma-1) (PLC-II) (PLC-148).	PLCG1_764_776	P19174	0.0140127	3.91028
									PTK	1-phosphatidylinositol 4,5-bisphosphate phosphodiesterase gamma-2 (EC:3.1.4.11) (Phosphoinositide phospholipase C-gamma-2) (PLC-IV) (Phospholipase C-gamma-2)(PLC-gamma-2)	PLCG2_1191_1203_C1200S	P16885	0.0151908	3.07678
									PTK	Serine/threonine-protein phosphatase 2A catalytic subunit beta isoform(EC 3.1.3.16) (PP2A-beta).	PP2AB_297_309	P62714	0.0373429	2.58385
									PTK	Progesterone receptor (PR) (Nuclear receptor subfamily 3 group Cmember 3).	PRGR_786_798	P06401	0.0217078	3.08212
									PTK	Paired mesoderm homeobox protein 2 (PRX-2) (Paired-related homeoboxprotein 2).	PRRX2_202_214	Q99811	0.0178692	3.14567
									PTK	RAF proto-oncogene serine/threonine-protein kinase (EC 2.7.11.1) (Raf-1) (C-RAF) (cRaf).	RAF1_332_344	P04049	0.0171068	2.91222
									PTK	Ras GTPase-activating protein 1 (GTPase-activating protein) (GAP) (Rasp21 protein activator) (p120GAP) (RasGAP).	RASA1_453_465	P20936	0.0159389	3.15533
									PTK	Retinoblastoma-associated protein (PP110) (P105-RB) (RB).	RB_804_816	P06400	0.0197174	1.95587
									PTK	Proto-oncogene tyrosine-protein kinase receptor ret precursor(EC 2.7.10.1) (C-ret).	RET_1022_1034	P07949	0.0227765	3.2248
									PTK	Signal transducer and activator of transcription 5A.	RON_1346_1358	Q04912	0.0394267	2.7114
									PTK	Tyrosine-protein kinase Tec (EC 2.7.10.2).	TEC_512_524	P42680	0.0159389	3.07127
									PTK	Non-receptor tyrosine-protein kinase TYK2 (EC:2.7.10.2)	TYK2_1048_1060	P29597	0.0183301	2.84428
									PTK	Tyrosine-protein kinase receptor TYRO3 precursor (EC 2.7.10.1)(Tyrosine-protein kinase RSE) (Tyrosine-protein kinase SKY) (Tyrosine-protein kinase DTK) (Protein-tyrosine kinase byk).	TYRO3_679_691	Q06418	0.0151908	2.38976
									PTK	Vascular endothelial growth factor receptor 1 precursor (EC 2.7.10.1)(VEGFR-1) (Vascular permeability factor receptor) (Tyrosine-proteinkinase receptor FLT) (Flt-1) (Tyrosine-protein kinase FRT) (Fms-liketyrosine kinase 1).	VGFR1_1040_1052	P17948	0.0301523	3.72026
									PTK	Vascular endothelial growth factor receptor 3 precursor (EC 2.7.10.1)(VEGFR-3) (Tyrosine-protein kinase receptor FLT4).	VGFR3_1061_1073	P35916	0.0339501	2.56614
									PTK	Vinculin (Metavinculin).	VINC_815_827	P18206	0.0151908	2.56131
									PTK	Tyrosine-protein kinase Yes (EC:2.7.10.2)(Proto-oncogene c-Yes)(p61-Yes)	YES_420_432	P07947	0.0151908	3.65618
									PTK	Zinc finger and BTB domain-containing protein 16 (Zinc finger proteinPLZF) (Promyelocytic leukemia zinc finger protein) (Zinc fingerprotein 145).	ZBT16_621_633	Q05516	0.0151908	1.98098

## Sheet: MT kinases
ID	Sequence	PepProtein_SeqMatch	PepProtein_UniprotACC	PepProtein_UniprotName	PepProtein_UniprotID	PepProtein_SeqSimilarity	PepProtein_PhosSite	PepProtein_Residue	PepProtein_PhosLink	Kinase_Name	Kinase_UniprotID	Database	Kinase_Rank	Kinase_PKinase_PredictorVersion2Score	Kinase_group	Kinase_family				initial_alias	converted_alias	name	description
41_654_666	LDGENIYIRHSNL	LDGENIYIRHSNL	EPB41_HUMAN	EPB41	P11171	1	660	Y	P11171_660	EGFR	P00533	PHOSPHOELM	0	-1	TK	EGFR				P00533	ENSG00000146648	EGFR	epidermal growth factor receptor [Source:HGNC Symbol;Acc:HGNC:3236]
41_654_666	LDGENIYIRHSNL	LDGENIYIRHSNL	EPB41_HUMAN	EPB41	P11171	Akt1/PKB[alpha]	660	Y	P11171_660	EGFR	P00533	HPRD	0	-1	TK	EGFR				Q13882	ENSG00000101213	PTK6	protein tyrosine kinase 6 [Source:HGNC Symbol;Acc:HGNC:9617]
AKT1_309_321_C310S	FSGTPEYLAPEVL	FCGTPEYLAPEVL	AKT1_HUMAN	AKT1	P31749	0.91	315	Y	P31749_315	Brk	Q13882	PHOSPHOSITEPLUS	0	-1	TK	Src				P07949	ENSG00000165731	RET	ret proto-oncogene [Source:HGNC Symbol;Acc:HGNC:9967]
AKT1_309_321_C310S	FSGTPEYLAPEVL	FCGTPEYLAPEVL	AKT1_HUMAN	AKT1	P31749	0.91	315	Y	P31749_315	Ret	P07949	PHOSPHOSITEPLUS	0	-1	TK	Ret				P12931	ENSG00000197122	SRC	SRC proto-oncogene, non-receptor tyrosine kinase [Source:HGNC Symbol;Acc:HGNC:11283]
AKT1_309_321_C310S	FSGTPEYLAPEVL	FCGTPEYLAPEVL	AKT1_HUMAN	AKT1	P31749	0.91	315	Y	P31749_315	Src	P12931	HPRD	0	-1	TK	Src				P00519	ENSG00000097007	ABL1	ABL proto-oncogene 1, non-receptor tyrosine kinase [Source:HGNC Symbol;Acc:HGNC:76]
AKT1_309_321_C310S	FSGTPEYLAPEVL	FCGTPEYLAPEVL	AKT1_HUMAN	AKT1	P31749	0.91	315	Y	P31749_315	Brk	Q13882	REACTOME	0	-1	TK	Src				P08069	ENSG00000140443	IGF1R	insulin like growth factor 1 receptor [Source:HGNC Symbol;Acc:HGNC:5465]
ANXA1_14_26	IENEEQEYVQTVK	IENEEQEYVQTVK	ANXA1_HUMAN	ANXA1	P04083	1	21	Y	P04083_21	Abl	P00519	PHOSPHOSITEPLUS	0	-1	TK	Abl				P07947	ENSG00000176105	YES1	YES proto-oncogene 1, Src family tyrosine kinase [Source:HGNC Symbol;Acc:HGNC:12841]
ANXA1_14_26	IENEEQEYVQTVK	IENEEQEYVQTVK	ANXA1_HUMAN	ANXA1	P04083	1	21	Y	P04083_21	Src	P12931	PHOSPHOSITEPLUS	0	-1	TK	Src				P06239	ENSG00000182866	LCK	LCK proto-oncogene, Src family tyrosine kinase [Source:HGNC Symbol;Acc:HGNC:6524]
ANXA1_14_26	IENEEQEYVQTVK	IENEEQEYVQTVK	ANXA1_HUMAN	ANXA1	P04083	1	21	Y	AD	EGFR	P00533	PHOSPHOELM	0	-1	TK	EGFR				Q08881	ENSG00000113263	ITK	IL2 inducible T cell kinase [Source:HGNC Symbol;Acc:HGNC:6171]
ANXA1_14_26	IENEEQEYVQTVK	IENEEQEYVQTVK	ANXA1_HUMAN	ANXA1	P04083	1	21	Y	P04083_21	Src	P12931	HPRD	0	-1	TK	Src				P06241	ENSG00000010810	FYN	FYN proto-oncogene, Src family tyrosine kinase [Source:HGNC Symbol;Acc:HGNC:4037]
ANXA1_14_26	IENEEQEYVQTVK	IENEEQEYVQTVK	ANXA1_HUMAN	ANXA1	P04083	1	21	Y	P04083_21	Src	P12931	PHOSPHOELM	0	-1	TK	Src				P07948	ENSG00000254087	LYN	LYN proto-oncogene, Src family tyrosine kinase [Source:HGNC Symbol;Acc:HGNC:6735]
ANXA1_14_26	IENEEQEYVQTVK	IENEEQEYVQTVK	ANXA1_HUMAN	ANXA1	P04083	1	21	Y	P04083_21	Abl	P00519	PHOSPHOELM	0	-1	TK	Abl				P24941	ENSG00000123374	CDK2	cyclin dependent kinase 2 [Source:HGNC Symbol;Acc:HGNC:1771]
ANXA1_14_26	IENEEQEYVQTVK	IENEEQEYVQTVK	ANXA1_HUMAN	ANXA1	P04083	1	21	Y	P04083_21	EGFR	P00533	PHOSPHOSITEPLUS	0	-1	TK	EGFR				P30291	ENSG00000166483	WEE1	WEE1 G2 checkpoint kinase [Source:HGNC Symbol;Acc:HGNC:12761]
ANXA2_17_29	HSTPPSAYGSVKA	HSTPPSAYGSVKA	ANXA2_HUMAN	ANXA2	P07355	1	24	Y	P07355_24	Src	P12931	PHOSPHOSITEPLUS	0	-1	TK	Src				Q00526	ENSG00000250506	CDK3	cyclin dependent kinase 3 [Source:HGNC Symbol;Acc:HGNC:1772]
ANXA2_17_29	HSTPPSAYGSVKA	HSTPPSAYGSVKA	ANXA2_HUMAN	ANXA2	P07355	1	24	Y	P07355_24	Src	P12931	PHOSPHOELM	0	-1	TK	Src				Q99640	ENSG00000127564	PKMYT1	protein kinase, membrane associated tyrosine/threonine 1 [Source:HGNC Symbol;Acc:HGNC:29650]
ANXA2_17_29	HSTPPSAYGSVKA	HSTPPSAYGSVKA	ANXA2_HUMAN	ANXA2	P07355	1	24	Y	P07355_24	IGF1R	P08069	PHOSPHOSITEPLUS	0	-1	TK	InsR				P06493	ENSG00000170312	CDK1	cyclin dependent kinase 1 [Source:HGNC Symbol;Acc:HGNC:1722]
ANXA2_17_29	HSTPPSAYGSVKA	HSTPPSAYGSVKA	ANXA2_HUMAN	ANXA2	P07355	1	24	Y	P07355_24	Yes	P07947	PHOSPHOSITEPLUS	0	-1	TK	Src				P04626	ENSG00000141736	ERBB2	erb-b2 receptor tyrosine kinase 2 [Source:HGNC Symbol;Acc:HGNC:3430]
ARAF_297_307	RDSGYYWEVPP	RDSGYYWEVPP	ARAF_HUMAN	ARAF	P10398	1	302	Y	P10398_302	Src	P12931	PHOSPHOSITEPLUS	0	-1	TK	Src				P0C1S8	ENSG00000214102	WEE2	WEE2 oocyte meiosis inhibiting kinase [Source:HGNC Symbol;Acc:HGNC:19684]
ARAF_297_307	RDSGYYWEVPP	RDSGYYWEVPP	ARAF_HUMAN	ARAF	P10398	1	302	Y	P10398_302	Src	P12931	PHOSPHOELM	0	-1	TK	Src				P54764	ENSG00000116106	EPHA4	EPH receptor A4 [Source:HGNC Symbol;Acc:HGNC:3388]
ARAF_297_307	RDSGYYWEVPP	RDSGYYWEVPP	ARAF_HUMAN	ARAF	P10398	1	301	Y	P10398_301	Src	P12931	PHOSPHOSITEPLUS	0	-1	TK	Src				Q00535	ENSG00000164885	CDK5	cyclin dependent kinase 5 [Source:HGNC Symbol;Acc:HGNC:1774]
ARAF_297_307	RDSGYYWEVPP	RDSGYYWEVPP	ARAF_HUMAN	ARAF	P10398	1	301	Y	P10398_301	Src	P12931	PHOSPHOELM	0	-1	TK	Src				P42684	ENSG00000143322	ABL2	ABL proto-oncogene 2, non-receptor tyrosine kinase [Source:HGNC Symbol;Acc:HGNC:77]
BTLA_252_262	KPGIVYASLNH	KPGIVYASLNH	BTLA_HUMAN	BTLA	Q7Z6A9	1	257	Y	Q7Z6A9_257	Lck	P06239	PHOSPHOSITEPLUS	0	-1	TK	Src				P52333	ENSG00000105639	JAK3	Janus kinase 3 [Source:HGNC Symbol;Acc:HGNC:6193]
CD28_203_215	RKHYQPYAPPRDF	RKHYQPYAPPRDF	CD28_HUMAN	CD28	P10747	1	209	Y	P10747_209	ITK	Q08881	HPRD	0	-1	TK	Tec				Q9Y463	ENSG00000105204	DYRK1B	dual specificity tyrosine phosphorylation regulated kinase 1B [Source:HGNC Symbol;Acc:HGNC:3092]
CD28_203_215	RKHYQPYAPPRDF	RKHYQPYAPPRDF	CD28_HUMAN	CD28	P10747	1	209	Y	P10747_209	ITK	Q08881	PHOSPHOELM	0	-1	TK	Tec				P29320	ENSG00000044524	EPHA3	EPH receptor A3 [Source:HGNC Symbol;Acc:HGNC:3387]
CD28_203_215	RKHYQPYAPPRDF	RKHYQPYAPPRDF	CD28_HUMAN	CD28	P10747	1	206	Y	P10747_206	ITK	Q08881	HPRD	0	-1	TK	Tec				P29317	ENSG00000142627	EPHA2	EPH receptor A2 [Source:HGNC Symbol;Acc:HGNC:3386]
CD3E_182_194	PVPNPDYEPIRKG	PVPNPDYEPIRKG	CD3E_HUMAN	CD3E	P07766	1	188	Y	P07766_188	Fyn	P06241	PHOSPHOSITEPLUS	0	-1	TK	Src				O60674	ENSG00000096968	JAK2	Janus kinase 2 [Source:HGNC Symbol;Acc:HGNC:6192]
CD3E_182_194	PVPNPDYEPIRKG	PVPNPDYEPIRKG	CD3E_HUMAN	CD3E	P07766	1	188	Y	P07766_188	Lck	P06239	HPRD	0	-1	TK	Src				P06213	ENSG00000171105	INSR	insulin receptor [Source:HGNC Symbol;Acc:HGNC:6091]
CD3E_182_194	PVPNPDYEPIRKG	PVPNPDYEPIRKG	CD3E_HUMAN	CD3E	P07766	1	188	Y	P07766_188	Lck	P06239	REACTOME	0	-1	TK	Src				Q05397	ENSG00000169398	PTK2	protein tyrosine kinase 2 [Source:HGNC Symbol;Acc:HGNC:9611]
CD3Z_116_128	KDKMAEAYSEIGM	KDKMAEAYSEIGM	CD3Z_HUMAN	CD3Z	P20963	1	123	Y	P20963_123	Fyn	P06241	PHOSPHOELM	0	-1	TK	Src				P08581	ENSG00000105976	MET	MET proto-oncogene, receptor tyrosine kinase [Source:HGNC Symbol;Acc:HGNC:7029]
CD79A_181_193	EYEDENLYEGLNL	EYEDENLYEGLNL	CD79A_HUMAN	CD79A	P11912	1	188	Y	P11912_188	Lyn	P07948	PHOSPHOELM	0	-1	TK	Src				P09769	ENSG00000000938	FGR	FGR proto-oncogene, Src family tyrosine kinase [Source:HGNC Symbol;Acc:HGNC:3697]
CD79A_181_193	EYEDENLYEGLNL	EYEDENLYEGLNL	CD79A_HUMAN	CD79A	P11912	1	188	Y	P11912_188	Lyn	P07948	HPRD	0	-1	TK	Src				P51813	ENSG00000102010	BMX	BMX non-receptor tyrosine kinase [Source:HGNC Symbol;Acc:HGNC:1079]
CDK1_9_21	KIGEGTYGVVYKG	KIGEGTYGVVYKG	CDK1_HUMAN	CDK1	P06493	1	15	Y	P06493_15	Src	P12931	PHOSPHOSITEPLUS	0	-1	TK	Src				Q14289	ENSG00000120899	PTK2B	protein tyrosine kinase 2 beta [Source:HGNC Symbol;Acc:HGNC:9612]
CDK1_9_21	KIGEGTYGVVYKG	KIGEGTYGVVYK	CDK2_HUMAN	CDK2	P24941	0.94	19	Y	P24941_19	CDK2	P24941	HPRD	0	-1	CMGC	CDK				P16591	ENSG00000151422	FER	FER tyrosine kinase [Source:HGNC Symbol;Acc:HGNC:3655]
CDK1_9_21	KIGEGTYGVVYKG	KIGEGTYGVVYKG	CDK1_HUMAN	CDK1	P06493	1	15	Y	P06493_15	Wee1	P30291	REACTOME	0	-1	Other	WEE				P07332	ENSG00000182511	FES	FES proto-oncogene, tyrosine kinase [Source:HGNC Symbol;Acc:HGNC:3657]
CDK1_9_21	KIGEGTYGVVYKG	KIGEGTYGVVYKG	CDK1_HUMAN	CDK1	P06493	1	15	Y	P06493_15	Wee1	P30291	PHOSPHOELM	0	-1	Other	WEE				P11362	ENSG00000077782	FGFR1	fibroblast growth factor receptor 1 [Source:HGNC Symbol;Acc:HGNC:3688]
CDK1_9_21	KIGEGTYGVVYKG	KIGEGTYGVVYK	CDK3_HUMAN	CDK3	Q00526	0.94	19	Y	Q00526_19	CDK3	Q00526	HPRD	0	-1	CMGC	CDK				P21802	ENSG00000066468	FGFR2	fibroblast growth factor receptor 2 [Source:HGNC Symbol;Acc:HGNC:3689]
CDK1_9_21	KIGEGTYGVVYKG	KIGEGTYGVVYK	CDK2_HUMAN	CDK2	P24941	0.94	15	Y	P24941_15	Wee1	P30291	REACTOME	0	-1	Other	WEE				P22607	ENSG00000068078	FGFR3	fibroblast growth factor receptor 3 [Source:HGNC Symbol;Acc:HGNC:3690]
CDK1_9_21	KIGEGTYGVVYKG	KIGEGTYGVVYKG	CDK1_HUMAN	CDK1	P06493	1	15	Y	P06493_15	MYT1	Q99640	PHOSPHOSITEPLUS	0	-1	Other	WEE				P49840	ENSG00000105723	GSK3A	glycogen synthase kinase 3 alpha [Source:HGNC Symbol;Acc:HGNC:4616]
CDK1_9_21	KIGEGTYGVVYKG	KIGEGTYGVVYK	CDK3_HUMAN	CDK3	Q00526	0.94	15	Y	Q00526_15	CDK3	Q00526	HPRD	0	-1	CMGC	CDK				Q02750	ENSG00000169032	MAP2K1	mitogen-activated protein kinase kinase 1 [Source:HGNC Symbol;Acc:HGNC:6840]
CDK1_9_21	KIGEGTYGVVYKG	KIGEGTYGVVYKG	CDK1_HUMAN	CDK1	P06493	1	19	Y	P06493_19	CDC2/CDK1	P06493	HPRD	0	-1	CMGC	CDK				O00141	ENSG00000118515	SGK1	serum/glucocorticoid regulated kinase 1 [Source:HGNC Symbol;Acc:HGNC:10810]
CDK1_9_21	KIGEGTYGVVYKG	KIGEGTYGVVYKG	CDK1_HUMAN	CDK1	P06493	1	15	Y	P06493_15	HER2	P04626	PHOSPHOSITEPLUS	0	-1	TK	EGFR				P49841	ENSG00000082701	GSK3B	glycogen synthase kinase 3 beta [Source:HGNC Symbol;Acc:HGNC:4617]
CDK1_9_21	KIGEGTYGVVYKG	KIGEGTYGVVYK	CDK2_HUMAN	CDK2	P24941	0.94	15	Y	P24941_15	Wee1	P30291	PHOSPHOSITEPLUS	0	-1	Other	WEE				P10721	ENSG00000157404	KIT	KIT proto-oncogene, receptor tyrosine kinase [Source:HGNC Symbol;Acc:HGNC:6342]
CDK1_9_21	KIGEGTYGVVYKG	KIGEGTYGVVYKG	CDK1_HUMAN	CDK1	P06493	1	15	Y	P06493_15	Lyn	P07948	HPRD	0	-1	TK	Src				P43405	ENSG00000165025	SYK	spleen associated tyrosine kinase [Source:HGNC Symbol;Acc:HGNC:11491]
CDK1_9_21	KIGEGTYGVVYKG	KIGEGTYGVVYKG	CDK1_HUMAN	CDK1	P06493	1	15	Y	P06493_15	Wee2	P0C1S8	UNIPROT	0	-1	Other	WEE				P30530	ENSG00000167601	AXL	AXL receptor tyrosine kinase [Source:HGNC Symbol;Acc:HGNC:905]
CDK1_9_21	KIGEGTYGVVYKG	KIGEGTYGVVYKG	CDK1_HUMAN	CDK1	P06493	1	15	Y	P06493_15	Wee1	P30291	UNIPROT	0	-1	Other	WEE				P41240	ENSG00000103653	CSK	C-terminal Src kinase [Source:HGNC Symbol;Acc:HGNC:2444]
CDK1_9_21	KIGEGTYGVVYKG	KIGEGTYGVVYK	CDK2_HUMAN	CDK2	P24941	0.94	15	Y	P24941_15	Wee1	P30291	HPRD	0	-1	Other	WEE				P08631	ENSG00000101336	HCK	HCK proto-oncogene, Src family tyrosine kinase [Source:HGNC Symbol;Acc:HGNC:4840]
CDK1_9_21	KIGEGTYGVVYKG	KIGEGTYGVVYKG	CDK1_HUMAN	CDK1	P06493	1	15	Y	P06493_15	MYT1	Q99640	HPRD	0	-1	Other	WEE				P09619	ENSG00000113721	PDGFRB	platelet derived growth factor receptor beta [Source:HGNC Symbol;Acc:HGNC:8804]
CDK1_9_21	KIGEGTYGVVYKG	KIGEGTYGVVYKG	CDK1_HUMAN	CDK1	P06493	1	15	Y	P06493_15	Wee1	P30291	HPRD	0	-1	Other	WEE				O14757	ENSG00000149554	CHEK1	checkpoint kinase 1 [Source:HGNC Symbol;Acc:HGNC:1925]
CDK1_9_21	KIGEGTYGVVYKG	KIGEGTYGVVYKG	CDK1_HUMAN	CDK1	P06493	1	15	Y	P06493_15	MYT1	Q99640	UNIPROT	0	-1	Other	WEE				P16234	ENSG00000134853	PDGFRA	platelet derived growth factor receptor alpha [Source:HGNC Symbol;Acc:HGNC:8803]
CDK1_9_21	KIGEGTYGVVYKG	KIGEGTYGVVYKG	CDK1_HUMAN	CDK1	P06493	1	15	Y	P06493_15	Wee1	P30291	PHOSPHOSITEPLUS	0	-1	Other	WEE				P17612	ENSG00000072062	PRKACA	protein kinase cAMP-activated catalytic subunit alpha [Source:HGNC Symbol;Acc:HGNC:9380]
CDK2_8_20	EKIGEGTYGVVYK	EKIGEGTYGTVFK	CDK5_HUMAN	CDK5	Q00535	0.81	15	Y	Q00535_15	EphA4	P54764	UNIPROT	0	-1	TK	Eph				P35968	ENSG00000128052	KDR	kinase insert domain receptor [Source:HGNC Symbol;Acc:HGNC:6307]
CDK2_8_20	EKIGEGTYGVVYK	EKIGEGTYGVVYK	CDK1_HUMAN	CDK1	P06493	1	15	Y	P06493_15	MYT1	Q99640	HPRD	0	-1	Other	WEE				P29323	ENSG00000133216	EPHB2	EPH receptor B2 [Source:HGNC Symbol;Acc:HGNC:3393]
CDK2_8_20	EKIGEGTYGVVYK	EKIGEGTYGTVFK	CDK5_HUMAN	CDK5	Q00535	0.81	15	Y	Q00535_15	Abl	P00519	UNIPROT	0	-1	TK	Abl				Q04912	ENSG00000164078	MST1R	macrophage stimulating 1 receptor [Source:HGNC Symbol;Acc:HGNC:7381]
CDK2_8_20	EKIGEGTYGVVYK	EKIGEGTYGVVYK	CDK1_HUMAN	CDK1	P06493	1	15	Y	P06493_15	Wee1	P30291	PHOSPHOSITEPLUS	0	-1	Other	WEE				P36507	ENSG00000126934	MAP2K2	mitogen-activated protein kinase kinase 2 [Source:HGNC Symbol;Acc:HGNC:6842]
CDK2_8_20	EKIGEGTYGVVYK	EKIGEGTYGVVYK	CDK1_HUMAN	CDK1	P06493	1	15	Y	P06493_15	HER2	P04626	PHOSPHOSITEPLUS	0	-1	TK	EGFR				P27361	ENSG00000102882	MAPK3	mitogen-activated protein kinase 3 [Source:HGNC Symbol;Acc:HGNC:6877]
CDK2_8_20	EKIGEGTYGVVYK	EKIGEGTYGVVYK	CDK1_HUMAN	CDK1	P06493	1	15	Y	P06493_15	Src	P12931	PHOSPHOSITEPLUS	0	-1	TK	Src				P28482	ENSG00000100030	MAPK1	mitogen-activated protein kinase 1 [Source:HGNC Symbol;Acc:HGNC:6871]
CDK2_8_20	EKIGEGTYGVVYK	EKIGEGTYGTVFK	CDK5_HUMAN	CDK5	Q00535	0.81	15	Y	Q00535_15	Abl	P00519	HPRD	0	-1	TK	Abl				P46734	ENSG00000034152	MAP2K3	mitogen-activated protein kinase kinase 3 [Source:HGNC Symbol;Acc:HGNC:6843]
CDK2_8_20	EKIGEGTYGVVYK	EKIGEGTYGTVFK	CDK5_HUMAN	CDK5	Q00535	0.81	15	Y	Q00535_15	Fyn	P06241	REACTOME	0	-1	TK	Src				P15056	ENSG00000157764	BRAF	B-Raf proto-oncogene, serine/threonine kinase [Source:HGNC Symbol;Acc:HGNC:1097]
CDK2_8_20	EKIGEGTYGVVYK	EKIGEGTYGVVYK	CDK1_HUMAN	CDK1	P06493	1	15	Y	P06493_15	Lyn	P07948	HPRD	0	-1	TK	Src				P52564	ENSG00000108984	MAP2K6	mitogen-activated protein kinase kinase 6 [Source:HGNC Symbol;Acc:HGNC:6846]
CDK2_8_20	EKIGEGTYGVVYK	EKIGEGTYGTVFK	CDK5_HUMAN	CDK5	Q00535	0.81	15	Y	Q00535_15	CDK5	Q00535	REACTOME	0	-1	CMGC	CDK				P04049	ENSG00000132155	RAF1	Raf-1 proto-oncogene, serine/threonine kinase [Source:HGNC Symbol;Acc:HGNC:9829]
CDK2_8_20	EKIGEGTYGVVYK	EKIGEGTYGVVYK	CDK2_HUMAN	CDK2	P24941	1	15	Y	P24941_15	Wee1	P30291	HPRD	0	-1	Other	WEE				O14733	ENSG00000076984	MAP2K7	mitogen-activated protein kinase kinase 7 [Source:HGNC Symbol;Acc:HGNC:6847]
CDK2_8_20	EKIGEGTYGVVYK	EKIGEGTYGTVFK	CDK5_HUMAN	CDK5	Q00535	0.81	15	Y	Q00535_15	Fyn	P06241	HPRD	0	-1	TK	Src				Q13163	ENSG00000137764	MAP2K5	mitogen-activated protein kinase kinase 5 [Source:HGNC Symbol;Acc:HGNC:6845]
CDK2_8_20	EKIGEGTYGVVYK	EKIGEGTYGVVYK	CDK1_HUMAN	CDK1	P06493	1	15	Y	P06493_15	MYT1	Q99640	PHOSPHOSITEPLUS	0	-1	Other	WEE				P45985	ENSG00000065559	MAP2K4	mitogen-activated protein kinase kinase 4 [Source:HGNC Symbol;Acc:HGNC:6844]
CDK2_8_20	EKIGEGTYGVVYK	EKIGEGTYGTVFK	CDK5_HUMAN	CDK5	Q00535	0.81	15	Y	Q00535_15	Abl	P00519	PHOSPHOELM	0	-1	TK	Abl				O95382	ENSG00000142733	MAP3K6	mitogen-activated protein kinase kinase kinase 6 [Source:HGNC Symbol;Acc:HGNC:6858]
CDK2_8_20	EKIGEGTYGVVYK	EKIGEGTYGVVYK	CDK1_HUMAN	CDK1	P06493	1	15	Y	P06493_15	Wee1	P30291	UNIPROT	0	-1	Other	WEE				Q99683	ENSG00000197442	MAP3K5	mitogen-activated protein kinase kinase kinase 5 [Source:HGNC Symbol;Acc:HGNC:6857]
CDK2_8_20	EKIGEGTYGVVYK	EKIGEGTYGVVYK	CDK1_HUMAN	CDK1	P06493	1	15	Y	P06493_15	Wee1	P30291	PHOSPHOELM	0	-1	Other	WEE				Q13153	ENSG00000149269	PAK1	p21 (RAC1) activated kinase 1 [Source:HGNC Symbol;Acc:HGNC:8590]
CDK2_8_20	EKIGEGTYGVVYK	EKIGEGTYGVVYK	CDK2_HUMAN	CDK2	P24941	1	15	Y	P24941_15	Wee1	P30291	PHOSPHOSITEPLUS	0	-1	Other	WEE				P04629	ENSG00000198400	NTRK1	neurotrophic receptor tyrosine kinase 1 [Source:HGNC Symbol;Acc:HGNC:8031]
[truncated: 492 more rows]

## Sheet: Venn diagrams
Venn diagram of the measured kinase activities					Venn diagram of the upstream kinases					Fig.6b Venn diagram				Fig.6c Venn diagram
[truncated: 111 more rows]

[truncated: 1 more sheets: PTK and STK]
