# Supplementary material for: Comprehensive transcriptome, miRNA and kinome profiling identifies new treatment options for personalized lung cancer therapy
Source: Clin Transl Med. 2025 Feb 24;15(3):e70177. doi: 10.1002/ctm2.70177 (PMC11850761; doi:10.1002/ctm2.70177)
Supplement: Supplementary file 9 — Supporting Information [file CTM2-15-e70177-s004.xlsx]

## Sheet: Tabelle1
Supplementary Table S8. List of FDA approved kinase inhibitors

## Sheet: Summary
Drug	Year approved	Primary targets	Therapeutic indications	Depmap enriched lineages
Brigatinib	2017	ALK	ALK-positive NSCLC	-
Ceritinib	2014	ALK	ALK-positive NSCLC resistant to crizotinib	-
Lorlatinib	2018	ALK	ALK-positive NSCLC	-
Alectinib	2015	ALK, RET	ALK-positive NSCLC	-
Crizotinib	2011	ALK, ROS1	ALK or ROS1-postive NSCLC, inflammatory myofibroblastic tumor, anaplastic large cell lymphoma
Dabrafenib	2013	B-Raf	BRAFV600E/K melanoma, BRAFV600E NSCLC, BRAFV600E anaplastic thyroid cancer	Melanoma, Skin
Dacomitinib	2018	EGFR	EGFR-mutant NSCLC	Oral Cavity Squamous Cell Carcinoma, Head and Neck Squamous Cell Carcinoma, Head and Neck, Esophagus Squamous Cell Carcinoma, Esophagus/Stomach
Erlotinib	2004	EGFR	NSCLC, pancreatic cancer	-
Gefitinib	2003	EGFR	NSCLC with exon 19 deletions or exon 21 substitutions	Oral Cavity Squamous Cell Carcinoma, Head and Neck , Head and Neck Squamous Cell Carcinoma
Mobocertinib	2021	EGFR	NSCLC with EGFR-positive exon 20 insertions	-
Necitumumab	2015	EGFR	first-line treatment of metastatic squamous NSCLC in combination with gemcitabine and cisplatin	-
Osimertinib	2015	EGFR T970M	NSCLC with exon 19 deletions or exon 21 substitutions	-
Amivantamab	2021	EGFR/MET	locally advanced or metastatic non–small cell lung cancer (NSCLC) with epidermal growth factor receptor (EGFR) exon 20 insertion mutations in adults whose disease has progressed on or after platinum-based chemotherapy	-
Afatinib	2013	ErbB1/2/4	NSCLC, squamous NSCLC	Clear Cell Ovarian Cancer, Esophagus Squamous Cell Carcinoma, Esophagus/Stomach
Trametinib	2013	MEK1/2	BRAFV600E/K melanoma, BRAFV600E NSCLC	Melanoma, Skin
Capmatinib	2020	MET	NSCLC with MET exon 14 skipping	Rhabdoid Cancer
Tepotinib	2021	MET	NSCLC with MET mutations	Breast Invasive Ductal Carcinoma
Pralsetinib	2020	RET	RET-fusion (i) NSCLC, (ii) medullary thyroid cancer, (iii) thyroid cancer	-
Selpercatinib	2020	RET	RET fusion NSCLC and thyroid cancers and RET mutant medullary thyroid cancer	-
Entrectinib	2019	TRKA/B/C, ROS1	Solid tumors with NTRK fusion proteins, ROS1-positive NSCLC	Head and Neck Squamous Cell Carcinoma
Asciminib	2021	BCR-Abl	Ph+ CML	Chronic Myeloid Leukemia, Myeloproliferative Neoplasms
Bosutinib	2012	BCR-Abl	Ph+ CML	-
Imatinib	2001	BCR-Abl	Ph+ CML or ALL, aggressive systemic mastocytosis, chronic eosinophilic leukemia, dermatofibrosarcoma protuberans, hypereosinophilic syndrome, GIST, myelodysplastic/myeloproliferative disease	Myeloproliferative Neoplasms
Nilotinib	2007	BCR-Abl	Ph+ CML	-
Ponatinib	2012	BCR-Abl	Ph+ CML or ALL	-
Dasatinib	2006	BCR-Abl	Ph+ CML or AML	Clear Cell Ovarian Cancer, Head and Neck Squamous Cell Carcinoma, Ovarian Epithelial Tumor, Ovary/Fallopian Tube
Encorafenib	2018	B-Raf	Combination therapy with binimetinib for BRAFV600E/K melanoma	Melanoma, Skin
Vemurafenib	2011	B-Raf	BRAFV600E melanomas, Erdheim-Chester disease	Melanoma, Skin, Cutaneous Melanoma
Acalabrutinib	2017	BTK	Mantle cell lymphoma, CLL, SLL	-
Ibrutinib	2013	BTK	CLL, mantle cell lymphoma, marginal zone lymphoma, graft vs. host disease	-
Zanubrutinib	2019	BTK	Mantle cell lymphomas	Tubular Stomach Adenocarcinoma, Esophageal Squamous Cell Carcinoma, Oral Cavity Squamous Cell Carcinoma, Head and Neck Squamous Cell Carcinoma
Abemaciclib	2017	CDK4/6	Combination therapy with an (i) aromatase inhibitor or with (ii) fulvestrant or as a monotherapy for breast cancer	Rhabdoid Cancer, Kidney
Palbociclib	2015	CDK4/6	Estrogen receptor- and HER2-positive breast cancers	Rhabdoid Cancer, Kidney
Ribociclib	2017	CDK4/6	Combination therapy with an aromatase inhibitor for breast cancer	-
Trilaciclib	2021	CDK4/6	Chemotherapy-induced myelosuppression	Renal Clear Cell Carcinoma
Cetuximab	2004	EGFR	KRAS Wild-type, EGFR Expressing Metastatic Colorectal Cancer	Head and Neck Squamous Cell Carcinoma, Oral Cavity Squamous Cell Carcinoma
Panitumumab	2006	EGFR	Metastatic Colorectal Cancer Wild-Type RAS	-
Trastuzumab	1998	EGFR	EGFR breast cancer	-
Lapatinib	2007	EGFR, ErbB2/HER2	HER2-positive breast cancer	Larynx Squamous Cell Carcinoma, Head and Neck Squamous Cell Carcinoma, Bladder Urothelial Carcinoma
Margetuximab	2020	ErbB2/HER2	in combination with chemotherapy for metastatic human epidermal growth factor receptor 2-positive (HER2+) breast cancer in patients who have received ≥2 anti-HER2 regimens, at least 1 of which was for metastatic disease	-
Neratinib	2017	ErbB2/HER2	HER2-positive breast cancer	Head and Neck Squamous Cell Carcinoma, Esophagus/Stomach
Pertuzumab	2012	ErbB2/HER2	in combination with trastuzumab (or trastuzumab hyaluronidase-oysk) and docetaxel for the neoadjuvant treatment of patients with HER2-positive, locally advanced, inflammatory, or early stage breast cancer (either greater than 2 cm in diameter or node positive) as part of a complete treatment regimen for early breast cancer	-
Tucatinib	2020	ErbB2/HER2	Combination second-line treatment for HER2-positive breast cancers	-
Nintedanib	2014	FGFR1/2/3	Idiopathic pulmonary fibrosis	Osteosarcoma, Rhabdoid Cancer
Erdafitinib	2019	FGFR1/2/3/4	Urothelial bladder cancer	Rhabdoid Cancer
Futibatinib	2022	FGFR2	Bile duct cancer (cholangiocarcinoma) with FGFR2 fusions or other rearrangements	Non-Seminomatous Germ Cell Tumor, Testis, Rhabdoid Cancer, Kidney
Infigratinib	2021	FGFR2	Cholangiocarcinomas with FGFR2 fusions or other rearrangements	Rhabdoid Cancer, Kidney
Pemigatinib	2020	FGFR2	Cholangiocarcinoma with FGFR2 fusions or other rearrangements	-
Everolimus	2009	FKBP12/mTOR	HER2-negative breast cancer, pancreatic neuroendocrine tumors, RCC, angiomyolipomas, subependymal giant cell astrocytomas	-
Sirolimus	1999	FKBP12/mTOR	Kidney transplants, lymphangioleiomyomatosis	-
Temsirolimus	2007	FKBP12/mTOR	RCC	-
Abrocitinib	2022	JAK1	Atopic dermatitis	-
Defactinib	2022	JAK1	Malignant Pleural Mesothelioma	Osteosarcoma, Bone
Upadacitinib	2019	JAK1	Rheumatoid arthritis, psoriatic arthritis, atopic dermatitis	-
Baricitinib	2018	JAK1/2	Rheumatoid arthritis	Ewing Sarcoma, Bone
Ruxolitinib	2011	JAK1/2/3,Tyk	Myelofibrosis, polycythemia vera, atopic dermatitis, graft vs. host disease	-
Fedratinib	2019	JAK2	Myelofibrosis	Ewing Sarcoma
Pacritinib	2022	JAK2	Myelofibrosis	-
Tofacitinib	2012	JAK3	Rheumatoid arthritis, psoriatic arthritis, ulcerative colitis	-
Ripretinib	2020	Kit, PDGFRα	Fourth-line treatment for GIST	Acute Myeloid Leukemia, Myeloid
Binimetinib	2018	MEK1/2	Combination therapy with encorafenib for BRAFV600E/K melanoma	Melanoma, Skin, Colorectal Adenocarcinoma, Bowel, Colon Adenocarcinoma
Cobimetinib	2015	MEK1/2	BRAFV600E/K melanoma in combination with vemurafenib	Melanoma, Skin
Selumetinib	2020	MEK1/2	Neurofibromatosis type I	Bowel, Colorectal Adenocarcinoma, Melanoma, Skin, Colon Adenocarcinoma
Copanlisib	2017	mTOR	relapsed follicular lymphoma (FL) in patients who have received at least 2 prior systemic therapies	Head and Neck Squamous Cell Carcinoma
Paxalisib	2020	mTOR	glioblastoma	-
Avapritinib	2020	PDGFRα	GIST with PDGFRα exon 18 mutations	Myeloid
Olaratumab	2016	PDGFRα	soft tissue sarcoma (STS)	-
Cabozantinib	2012	RET, VEGFR2	Medullary thyroid cancer, RCC, HCC	Rhabdoid Cancer, Diffuse Glioma
Tirbanibulin	2020	Src	actinic keratosis of face or scalp	-
Fostamatinib	2018	Syk	Chronic immune thrombocytopenia	-
R406 active metabolite of fostamatinib	2018	Syk	Chronic immune thrombocytopenia	-
Larotrectinib	2018	TRKA/B/C	Solid tumors with NTRK fusion proteins	-
Deucravactinib	2022	TYK2	moderate-to-severe plaque psoriasis in adults who are candidates for systemic therapy or phototherapy	-
Lenvatinib	2015	VEGFR, RET	Differentiated thyroid cancer	Rhabdoid Cancer
Axitinib	2012	VEGFR1/2/3	RCC	Rhabdoid Cancer
Pazopanib	2009	VEGFR1/2/3	RCC, soft tissue sarcomas	Rhabdoid Cancer
Regorafenib	2012	VEGFR1/2/3	Colorectal cancer, GIST, HCC	Rhabdoid Cancer
Sorafenib	2005	VEGFR1/2/3, RAF	HCC, RCC, differentiated thyroid cancer	-
Ramucirumab	2014	VEGFR2	adult patients with advanced gastric cancer or gastro-oesophageal junction adenocarcinoma with disease progression after prior platinum or fluoropyrimidine chemotherapy	-
Rivoceranib	2018	VEGFR2	hepatocellular carcinoma	-
Sunitinib	2006	VEGFR2	GIST, pancreatic neuroendocrine tumors, RCC	Rhabdoid Cancer
Tivozanib	2021	VEGFR2	Third-line treatment of RCC	Rhabdoid Cancer, Kidney
Vandetanib	2011	VEGFR2	Medullary thyroid cancer	Oral Cavity Squamous Cell Carcinoma, Bladder Urothelial Carcinoma, Head and Neck Squamous Cell Carcinoma, Bladder/Urinary Tract

## Sheet: Sheet2
https://www.ppu.mrc.ac.uk/sites/default/files/2023-01/small-molecule-inhibitors-03-01-17.pdf
Name	Reported target	Company	Approved for clinical use	Approval Jurisdiction
Trastuzumab	y EGFR	Genentech	EGFR breast cancer	1998 FDA 2000 EMA
Sirolimus (Rapamune)	mTOR	Wyeth Pfizer	kidney transplantation	1999 FDA 2001 EMA
Imatinib	Bcr-Abl , c-KIT PDGFR	Novartis	chronic myelogenous leukemia, Ph+ B-All, HES, GIST	2001 FDA 2001 EMA
Gefitinib	EGFR	AstraZeneca	NSCLC	2003 FDA 2009 EMA
Cetuximab	y EGFR	Eli Lilly	EGFR colorectal cancer	2004 FDA 2004 EMA
Erlotinib	EGFR	Roche-OSI	NSCLC pancreatic cancer	2004 FDA 2005 EMA
Sorafenib	VEGFR2, PDGFR, KIT, FLT3, BRAF	Bayer-Onyx	renal cancer HCC	2005 FDA 2006 EMA
Sunitinib	VEGFR, KIT, PDGFR,RET, CSF1R, FLT3	Pfizer	renal cancer	2006 FDA 2008 EMA
Panitumumab	EGFR	Amgen	EGFR colorectal cancer	2006 FDA 2007 EMA
Dasatinib	ABL,PDGFR, KIT, SRC	Bristol-Myers Squibb	chronic myelogenous leukemia ALL	2006 FDA 2006 EMA
Lapatinib	EGFR ERBB2	GlaxoSmithKline	breast cancer	2007 FDA 2008 EMA
Nilotinib	ABL, PDGFR KIT	Novartis	chronic myelogenous leukemia	2007 FDA 2007 EMA
Temsirolimus	mTOR	Pfizer-Wyeth	advanced renal cell carcinoma	2007 FDA 2007 EMA
Everolimus	mTOR	Novartis	RCC, SEGA Transplantation	2009 FDA 2009 EMA
Pazopanib	VEGFR2 PDGFR c-KIT	GlaxoSmithKline	renal cell carcinoma	2009 FDA 2010 EMA
Crizotinib	ALK, MET	Pfizer	NSCLC with ALK translocations	2011 FDA 2012 EMA
Vandetanib	RET, VEGFR FGFR, EGFR	AstraZeneca	thyroid cancer	2011 FDA 2012 EMA
Ruxolitinib	JAK2	Novartis-Incyte	myelofibrosis with JAK2V617F	2011 FDA 2012 EMA
Vemurafenib	BRAF	Roche-Plexxikon	m-Melanoma with BRAFV600E	2011 FDA 2012 EMA
Pertuzumab	y ERBB2	Genentech	HER2-positive breast cancer	2012 FDA 2013 EMA
Ponatinib	ABL	Ariad Pharmaceuticals	T315 resistant CML	2012 FDA 2013 EMA
Axitinib	VEGFR, PDGFR, KIT RET,CSF1R FLT3	Pfizer	renal cell carcinoma	2012 FDA 2012 EMA
Bosutinib	ABL	Pfizer	CML resistant/intolerant to therapy	2012 FDA 2013 EMA
Cabozantinib	VEGFR2 PDGFR, KIT FLT3	Exelixis	medullary thyroid cancer	2012 FDA 2014 EMA
Tofacitinib	JAK3	Pfizer	rheumatoid arthritis	2012 FDA 2017 EMA
Ibrutinib	BTK	Janssen Pharmacyclic	mantle cell lymphoma	2013 FDA 2013 EMA
Afatinib	EGFR	Boehringer Ingelheim	NSCLC with EGFR mutations	2013 FDA 2013 EMA
Dabrafenib	BRAF	GlaxoSmithKline	m-Melanoma with BRAFV600E	2013 FDA 2013 EMA
Regorafenib	VEGFR2 Tie2	Bayer	CRC, GIST	2012 FDA 2013 EMA
Trametinib	MEK	GlaxoSmithKline	m-Melanoma with BRAFV600E	2013 FDA 2014 EMA
Idelalisib	PI3K δ	Gilead Sciences	chronic lymphocytic leukemia	2014 FDA 2014 EMA
Ramucirumab	y KDR (VEGFR2)	Eli Lilly	mNSCLC colorectal cancer	2014 FDA 2014 EMA
Nintedanib	VEGFR PDGFR FGFR	Boehringer Ingelheim	idiopathic pulmonary fibrosis	2014 FDA 2014 EMA
Ceritinib	ALK	Novartis	NSCLC with ALK translocations	2014 FDA 2015 EMA
Apatinib Rivoceranib	VEGFR2, KIT Src	Elevar	gastric cancer, NSCLC	2014 China 2018FDA
Necitumumab	EGFR	Eli Lilly	NSCLC	2015 FDA 2015 EMA
Alectinib	ALK	Roche	NSCLC with ALK translocations	2014 Japan 2015 FDA 2017 EMA
Palbociclib	CDK4/6	Pfizer	advanced (metastatic) breast cancer	2015 FDA 2016 EMA
Lenvatinib	VEGFRs	Eisai	thyroid cancer (DTC) kidney cancer	2015 FDA 2015 EMA
Cobimetinib	MEK1/2	Roche Exelixis	melanoma, breast cancer	2015 FDA 2015 EMA
Osimertinib	EGFR	AstraZeneca	T790M+ve NSCLC	2015 FDA 2016 EMA
Olaratumab	y PDGFRa	Eli Lilly	soft tissue sarcoma	2016 DFA 2016 EMA
Ribociclib	CDK4/6	Novartis	advanced (metastatic) breast cancer HR+, HER2-ve	2017 FDA 2017 EMA
Brigatinib	ALK T790M EGFR	Ariad Pharmaceuticals	ALK-rearranged metastatic NSCLC	2017 FDA 2018 EMA
Midostaurin	PKC, FLT3	Novartis	acute myeloid leukemia (FLT3 mutation-positive)	2017 FDA 2017 EMA
Neratinib	EGFR	Wyeth-Pfizer-Puma	HER2-positive breast cancer	2017 FDA 2018 EMA
Baricitinib	JAK1/2	Incyte Eli Lilly	rheumatoid arthritis	2017 FDA 2017 EMA
Abemaciclib	CDK4/6	Eli Lilly	advanced (metastatic) breast cancer HR+, HER2-ve	2017 FDA 2018 EMA
Copanlisib	PI3K mTOR	Bayer	relapsed follicular lymphoma	2017 FDA
Netarsudil	ROCK/NET	Aerie Pharmaceutical	glaucoma/ocular hypertension	2017 FDA 2019 EMA
Tivozanib	VEGFR	AVEO Pharmaceutical	advanced RCC	2017 EMA
Acalabrutinib	BTK	AstraZeneca Acerta Pharma	mantle cell lymphoma, CLL	2017 FDA 2018 EMA
Encorafenib	MEK/RAF	Novartis-Array-Pfizer	BRAF mutant melanoma	2018 FDA 2018 EMA
Binimetinib	MEK/RAF	Array-Novartis-Pfizer	BRAF mutant melanoma	2018 FDA 2018 EMA
Duvelisib	PI3K δ/ γ	Verastem Oncology	CLL, SLL, FL	2018 FDA
Dacomitinib	mutant EGFR	Pfizer	NSCLC with EGFR mutations	2018 FDA 2019 EMA
Gilteritinib	FLT3 , RTKs	Astellas Pharma	acute myeloid leukemia FLT3 mutant	2018 FDA 2019 EMA 2021 China
Larotrectinib	TRKs	LOXO-Bayer	solid tumours with NTRK fusions	2018 FDA
Lorlatinib	ALK /ROS	Pfizer	ALK+ve met NSCLC	2018 FDA 2019 EMA
Fostamatinib	SYK	Rigel Pharmaceuticals	autoimmune thrombocyto- penia	2018 FDA 2020 EMA
Erdafitinib	FGFRs	Janssen	advanced metastatic urothelial carcinoma	2019 FDA
Alpelisib	PI3Kα	Novartis	breast cancer, HR+ve, HER2- ve	2019 FDA
Pexidartinib	CSF1R, c-KIT FLT3	Daiichi Sankyo	tenosynovial giant cell tumour	2019 FDA
Entrectinib	NTRK1/2/3 ROS1, ALK	Roche	ROS1+ve NSCLC, solid tumors NTRK+ve	2019 FDA
Upadacitinib	JAK1	AbbVie	rheumatoid arthritis	2019 FDA 2019 EMA
Fedratinib	JAK3, FLT3 BRD4	Celgene	myelofibrosis	2019 FDA 2021EMA
Zanubrutinib	BTK	Beigene	mantle cell lymphoma	2019 FDA
Umbralisib	PI3Kδ	TG Therapeutic	marginal zone lymphoma	2019 FDA
Leniolisib	PI3Kδ	Novartis	APDS PASLI disease	2019 FDA
Tenalisib	PI3K δ/ γ	Rhizen Pharm.	PTCL, brest cancer	2019 FDA
Avapritinib	mutants KIT PDGFR	Blueprint Medicines	PDGFR exon 18 mutation (incl D842V)+ve	2020 FDA
Tucatinib	ERBB2	Seattle Genetics	HER2-positive breast cancer	2020 FDA 2021EMA
Pemigatinib	FGFR	Incyte	cholangiocarcinoma with FGFR2 fusion	2020 FDA
Capmatinib Tabrecta	mutant MET	Novartis	MET mutation+ve NSCLC	2020 FDA
Selpercatinib	RET fusions	Eli Lilly	NSCLC, MTC, thyroid cancers	2020 FDA
Ripretinib	KIT, PDGFRA incl mutants	Deciphera Pharmaceuticals	advanced GIST Mastocytosis	2020 FDA
Paxalisib	PI3K/mTOR	Kazia Therapeutics	malignant glioblastoma	2020 FDA
Selumetinib	MEK1/2	Astra Zeneca	neurofibromatosis type 1	2020 FDA
Pralsetinib	RET	Blueprint Medicines	met RET fusion +ve NSCLC MTC	2020 FDA
Tirbanibulin	Src, tubulin	Almirall	actinic keratosis	2020 FDA
Margetuximab	y HER2	Raven Biotech	mHER2-positive breast cancer	2020 FDA
Infigratinib	FGFR1-3	Novartis	cholangiocarcinoma	2021 FDA
Tepotinib	MET ex 14 alterations	EMD Serono	metastatic NSCLC	2020 Japan 2021 FDA
Trilaciclib	CDK4/6	G1 Therapeutics	SCLC chemo myelopreservation	2021 FDA
Mobocertinib	EGFR	Janssen	NSCLC with EGFR mutations	2021 FDA
Amivantamab	y EGFR/MET	Janssen	NSCLC	2021 FDA
Asciminib	Bcr-ABL	Novartis	chronic myelogenous leukemia	2021 FDA
Abrocitinib	JAK1	Pfizer	atopic dermatitis	2022 FDA
Defactinib	PTK2, Pyk2 MELK	Pfizer-Verastem	solid tumours	2022 FDA
Pacritinib	JAK/IRAK	CTI BioPharm	myelofibrosis	2022 FDA
Deucravacitinib	TYK2	Bristol-Myers Squibb	psoriasis	2022 FDA
Futibatinib	FGFR2	Taiho Pharma	cholangiocarcinoma	2022 FDA

## Sheet: Sheet3
FDA-approved small molecule protein kinase inhibitors, their protein kinase targets, and therapeutic indicationsa
Drug	Code	Company	Trade name	Year approved	Primary targets b	Therapeutic indications c
Abemaciclib	LY2835219	Lilly	Verzenio	2017	CDK4/6	Combination therapy with an (i) aromatase inhibitor or with (ii) fulvestrant or as a monotherapy for breast cancer
Abrocitinib	PF-04965842	Pfizer	Cibinqo	2022	JAK1	Atopic dermatitis
Acalabrutinib	ACP-196	Acerta Pharma	Calquence	2017	BTK	Mantle cell lymphoma, CLL, SLL
Afatinib	BIBW 2992	Boehringer Ingelheim	Tovok	2013	ErbB1/2/4	NSCLC, squamous NSCLC
Alectinib	CH5424802	Roche	Alecensa	2015	ALK, RET	ALK-positive NSCLC
Asciminib	ABL001	Novartis	Scemblix	2021	BCR-Abl	Ph+ CML
Avapritinib	BLU285	Blueprint Medicines	Ayvakit	2020	PDGFRα	GIST with PDGFRα exon 18 mutations
Axitinib	AG-013736	Pfizer	Inlyta	2012	VEGFR1/2/3	RCC
Baricitinib	LY 3009104	Lilly	Olumiant	2018	JAK1/2	Rheumatoid arthritis
Belumosudil	KD025	Kadmon Pharma	Rezurock	2021	ROCK2	Graft vs. host disease
Binimetinib	MEK162	Array BioPharma	Mektovi	2018	MEK1/2	Combination therapy with encorafenib for BRAFV600E/K melanoma
Bosutinib	SKI-606	Pfizer	Bosulif	2012	BCR-Abl	Ph+ CML
Brigatinib	AP 26113	Ariad Pharm	Alunbrig	2017	ALK	ALK-positive NSCLC
Cabozantinib	BMS-907351	Exelixis	Cometriq	2012	RET, VEGFR2	Medullary thyroid cancer, RCC, HCC
Capmatinib	INC-280	Novartis	Tabrecta	2020	MET	NSCLC with MET exon 14 skipping
Ceritinib	LDK378	Novartis	Zykadia	2014	ALK	ALK-positive NSCLC resistant to crizotinib
Cobimetinib	GDC-0973	Genentech	Cotellic	2015	MEK1/2	BRAFV600E/K melanoma in combination with vemurafenib
Crizotinib	PF 2341066	Pfizer	Xalkori	2011	ALK, ROS1	ALK or ROS1-postive NSCLC, inflammatory myofibroblastic tumor, anaplastic large cell lymphoma
Dabrafenib	GSK2118436	GSK	Tafinlar	2013	B-Raf	BRAFV600E/K melanoma, BRAFV600E NSCLC, BRAFV600E anaplastic thyroid cancer
Dacomitinib	PF-00299804	Pfizer	Visimpro	2018	EGFR	EGFR-mutant NSCLC
Dasatinib	BMS-354825	Bristol Myers Squibb	Sprycell	2006	BCR-Abl	Ph+ CML or AML
Encorafenib	LGX818	Array BioPharma	Braftovi	2018	B-Raf	Combination therapy with binimetinib for BRAFV600E/K melanoma
Entrectinib	RXDX-101	Ignyta, Inc.	Ignyta	2019	TRKA/B/C, ROS1	Solid tumors with NTRK fusion proteins, ROS1-positive NSCLC
Erdafitinib	JNJ-42756493	Jansen Pharm	Balversa	2019	FGFR1/2/3/4	Urothelial bladder cancer
Erlotinib	OSI-774	Genentech	Tarceva	2004	EGFR	NSCLC, pancreatic cancer
Everolimus	RAD001	Novartis	Afinitor	2009	FKBP12/mTOR	HER2-negative breast cancer, pancreatic neuroendocrine tumors, RCC, angiomyolipomas, subependymal giant cell astrocytomas
Fedratinib	TG101348	Celgene	Inrebic	2019	JAK2	Myelofibrosis
Fostamatinib	R788	Rigel Pharma.	Tavalisse	2018	Syk	Chronic immune thrombocytopenia
Futibatinib	TAS_120	Tiaho Pharma	Lytgobi	2022	FGFR2	Bile duct cancer (cholangiocarcinoma) with FGFR2 fusions or other rearrangements
Gefitinib	ZD1839	AstraZeneca	Iressa	2003	EGFR	NSCLC with exon 19 deletions or exon 21 substitutions
Gilteritinib	ASP2215	Astellas Pharma	Xospata	2018	Flt3	AML with FLT3 mutations
Ibrutinib	PCI-32765	Johnson & Johnson	Imbruvica	2013	BTK	CLL, mantle cell lymphoma, marginal zone lymphoma, graft vs. host disease
Imatinib	STI571	Novartis	Gleevec	2001	BCR-Abl	Ph+ CML or ALL, aggressive systemic mastocytosis, chronic eosinophilic leukemia, dermatofibrosarcoma protuberans, hypereosinophilic syndrome, GIST, myelodysplastic/myeloproliferative disease
Infigratinib	BGJ 398	QED Therapeutics	Truseltiq	2021	FGFR2	Cholangiocarcinomas with FGFR2 fusions or other rearrangements
Lapatinib	GW572016	GSK	Tykerb	2007	EGFR, ErbB2/HER2	HER2-positive breast cancer
Larotrectinib	LOXO-101	Bayer	Vitrakvi	2018	TRKA/B/C	Solid tumors with NTRK fusion proteins
Lenvatinib	AK175809	Easai Co.	Lenvima	2015	VEGFR, RET	Differentiated thyroid cancer
Lorlatinib	PF-06463922	Pfizer	Lorbrena	2018	ALK	ALK-positive NSCLC
Midostaurin	CPG 41251	Novartis	Rydapt	2017	Flt3	AML, mastocytosis, mast cell leukemia
Mobocertinib	TAK-788	Takeda Pharm.	Exkivity	2021	EGFR	NSCLC with EGFR-positive exon 20 insertions
Neratinib	HKI-272	Puma Biotech	Nerlynx	2017	ErbB2/HER2	HER2-positive breast cancer
Netarsudil	AR11324	Aerie Pharma	Rhopressa	2018	ROCK1/2	Glaucoma
Nilotinib	AMN107	Novartis	Tasigna	2007	BCR-Abl	Ph+ CML
Nintedanib	BIBF-1120	Boehringer Ingelheim	Vargatef	2014	FGFR1/2/3	Idiopathic pulmonary fibrosis
Osimertinib	AZD-9292	AstraZeneca	Tagrisso	2015	EGFR T970M	NSCLC with exon 19 deletions or exon 21 substitutions
Pacritinib	SB1518	CTI BioPharma	Vonjo	2022	JAK2	Myelofibrosis
Palbociclib	PD-0332991	Parke-Davis	Ibrance	2015	CDK4/6	Estrogen receptor- and HER2-positive breast cancers
Pazopanib	GW786034	GSK	Votrient	2009	VEGFR1/2/3	RCC, soft tissue sarcomas
Pemigatinib	INCB054828	Incyte Corp.	Pemazyre	2020	FGFR2	Cholangiocarcinoma with FGFR2 fusions or other rearrangements
Pexidartinib	PLX3397	Plexxikon Inc	Turalio	2019	CSF1R	Tenosynovial giant cell tumors
Ponatinib	AP 24534	Ariad Pharm	Iclusig	2012	BCR-Abl	Ph+ CML or ALL
Pralsetinib	Blu-667	Blueprint Medicines	Gavreto	2020	RET	RET-fusion (i) NSCLC, (ii) medullary thyroid cancer, (iii) thyroid cancer
Regorafenib	BAY 73-4506	Bayer	Stivarga	2012	VEGFR1/2/3	Colorectal cancer, GIST, HCC
R406 active metabolite of fostamatinib		Rigel Pharma.		2018	Syk	Chronic immune thrombocytopenia
Ribociclib	LEE011	Novartis	Kisqali	2017	CDK4/6	Combination therapy with an aromatase inhibitor for breast cancer
Ripretinib	DCC-2618	Deciphera Pharma.	Qinlock	2020	Kit, PDGFRα	Fourth-line treatment for GIST
Ruxolitinib	INCB-018424	Incyte Corp.	Jakafi	2011	JAK1/2/3,Tyk	Myelofibrosis, polycythemia vera, atopic dermatitis, graft vs. host disease
Selpercatinib	CEGM9YBNG	Lilly	Retevmo	2020	RET	RET fusion NSCLC and thyroid cancers and RET mutant medullary thyroid cancer
Selumetinib	AZD6224	AstraZeneca	Koselugo	2020	MEK1/2	Neurofibromatosis type I
Sirolimus	AY 22989	Wyeth, LLC	Rapamycin	1999	FKBP12/mTOR	Kidney transplants, lymphangioleiomyomatosis
Sorafenib	BAY 43-9006	Bayer	Nexavar	2005	VEGFR1/2/3	HCC, RCC, differentiated thyroid cancer
Sunitinib	SU11248	Pfizer	Sutent	2006	VEGFR2	GIST, pancreatic neuroendocrine tumors, RCC
Temsirolimus	CCI-779	Wyeth, LLC	Torisel	2007	FKBP12/mTOR	RCC
Tepotinib	EMD 1214063	EMD Serono	Tepmetko	2021	MET	NSCLC with MET mutations
		Inc.
Tivozanib	AV951	AVEO Pharma	Fotvida	2021	VEGFR2	Third-line treatment of RCC
Tofacitinib	CP-690550	Pfizer	Tasocitinib	2012	JAK3	Rheumatoid arthritis, psoriatic arthritis, ulcerative colitis
Trametinib	GSK1120212	GSK	Mekinist	2013	MEK1/2	BRAFV600E/K melanoma, BRAFV600E NSCLC
Trilaciclib	G1T28	G1 Therapeutics	Cosela	2021	CDK4/6	Chemotherapy-induced myelosuppression
Tucatinib	ONT-380	Seattle Genetics	Tukysa	2020	ErbB2/HER2	Combination second-line treatment for HER2-positive breast cancers
Upadacitinib	ABT-494	AbbVie	Rinvoq	2019	JAK1	Rheumatoid arthritis, psoriatic arthritis, atopic dermatitis
Vandetanib	ZD6474	Sanofi	Zactima	2011	VEGFR2	Medullary thyroid cancer
Vemurafenib	PLX-4032	Genentech	Zelboraf	2011	B-Raf	BRAFV600E melanomas, Erdheim-Chester disease
Zanubrutinib	BGB3111	BeiGene	Brukinsa	2019	BTK	Mantle cell lymphomas
