# Supplementary material for: Comprehensive transcriptome, miRNA and kinome profiling identifies new treatment options for personalized lung cancer therapy
Source: Clin Transl Med. 2025 Feb 24;15(3):e70177. doi: 10.1002/ctm2.70177 (PMC11850761; doi:10.1002/ctm2.70177)
Supplement: Supplementary file 10 — Supporting Information [file CTM2-15-e70177-s006.xlsx]

## Sheet: Cox regression AD
Supplementary Table S9. Estimates of univariate Cox proportional-hazards for DEGs coding for regulated kinases
Cox regression analysis-AD
Gene	HR	z	pValue	lower 95% CI	upper 95% CI
ABL1	1.3716	2.14757	0.0317477	1.02799	1.83008
ABL2	1.25371	1.39488	0.163052	0.91247	1.72257
AKT1	0.930893	-0.433277	0.664814	0.673311	1.28702
AKT2	1.26916	1.45731	0.145032	0.921075	1.74879
ALK	0.336037	-2.18708	0.0287365	0.126461	0.89293
ATM	0.812547	-1.29016	0.196996	0.592779	1.11379
AURKA	1.26995	3.33415	0.000855604	1.10351	1.4615
AURKB	1.18728	2.72702	0.00639101	1.04947	1.34318
AXL	1.09211	1.0684	0.285339	0.929108	1.28372
BMX	0.931143	-0.474398	0.635216	0.693437	1.25033
BRAF	0.784709	-1.40234	0.160814	0.559176	1.10121
BTK	0.725795	-3.33631	0.00084898	0.601239	0.876155
CAMK1	0.695463	-2.27829	0.0227092	0.508846	0.950522
CAMK2A	1.14803	0.281148	0.778597	0.438531	3.00543
CAMK2G	0.795692	-1.45556	0.145515	0.584916	1.08242
CAMK4	0.585145	-1.75107	0.0799339	0.321191	1.06602
CDK1	1.27549	3.59808	0.00032058	1.11715	1.45627
CDK2	1.28476	2.13527	0.0327392	1.02078	1.61699
CDK3	0.833438	-0.702931	0.482099	0.501472	1.38516
CDK5	0.980217	-0.130663	0.896042	0.726366	1.32278
CDK6	1.15414	1.62003	0.105225	0.970368	1.37271
CHEK1	1.42918	3.78164	0.000155801	1.1877	1.71975
CSK	1.02934	0.188624	0.850387	0.762208	1.39009
DAPK1	0.910946	-1.11063	0.266728	0.772694	1.07393
DYRK1B	0.970048	-0.238455	0.811528	0.755511	1.24551
EGFR	1.10081	1.5998	0.109642	0.97861	1.23827
EPHA2	1.18776	2.53776	0.0111564	1.03995	1.35657
EPHA3	0.834024	-1.65492	0.0979398	0.672712	1.03402
EPHA4	0.879892	-1.52139	0.128162	0.746172	1.03758
EPHB2	1.2216	2.48332	0.0130164	1.04309	1.43066
ERBB2	0.910321	-1.02174	0.306906	0.760184	1.09011
FER	1.53481	2.12289	0.0337635	1.03342	2.27944
FES	0.963328	-0.291614	0.770582	0.749412	1.23831
FGFR1	1.09866	1.1037	0.269724	0.929602	1.29847
FGFR2	0.817163	-2.38757	0.0169603	0.692345	0.964484
FGFR3	0.962722	-0.733649	0.463163	0.869806	1.06556
FGR	0.83243	-2.21447	0.0267966	0.707702	0.979142
FYN	0.822706	-1.91351	0.055683	0.673646	1.00475
GSK3A	1.79048	3.59483	0.000324608	1.3033	2.45976
GSK3B	1.1961	1.09558	0.273263	0.86825	1.64773
HCK	0.900817	-1.50027	0.133543	0.785911	1.03252
IGF1R	1.14455	1.49003	0.136217	0.958313	1.36697
INSR	0.914541	-0.851852	0.394296	0.744625	1.12323
ITK	0.707806	-2.51907	0.0117666	0.540928	0.926165
JAK1	1.14926	1.05303	0.292329	0.887081	1.48893
JAK2	0.914438	-0.700524	0.4836	0.711983	1.17446
JAK3	0.903643	-0.984611	0.324815	0.738591	1.10558
KDR	0.910407	-1.35106	0.176675	0.79451	1.04321
KIT	0.869236	-2.81926	0.00481347	0.788545	0.958185
LCK	0.815932	-2.35347	0.018599	0.688779	0.966559
LYN	0.915244	-0.803032	0.421956	0.737325	1.13609
MAP2K1	1.36506	1.86528	0.0621428	0.984326	1.89306
MAP2K2	1.14976	0.812584	0.416457	0.821149	1.60988
MAP2K3	1.34175	2.05705	0.0396812	1.01397	1.77549
MAP2K4	1.11461	0.530096	0.596045	0.746266	1.66476
MAP2K5	1.12215	0.489723	0.62433	0.707524	1.77975
MAP2K6	1.03849	0.344724	0.730302	0.837792	1.28728
MAP2K7	0.957353	-0.246691	0.805147	0.677155	1.35349
MAP3K5	0.950792	-0.469871	0.638447	0.770327	1.17354
MAP3K6	0.899674	-0.968991	0.33255	0.726464	1.11418
MAP3K8	0.712853	-2.88127	0.00396071	0.566245	0.89742
MAPK1	1.08071	0.522984	0.600985	0.807944	1.44556
MAPK3	0.959878	-0.272497	0.78524	0.714996	1.28863
MAPKAPK2	0.930757	-0.381634	0.702733	0.643856	1.3455
MATK	0.820179	-1.37279	0.169816	0.618008	1.08849
MERTK	0.741097	-2.75123	0.00593719	0.598652	0.917435
MET	1.09501	1.98405	0.0472503	1.0011	1.19773
MST1R	1.12079	1.31179	0.189593	0.945213	1.32897
MTOR	0.94862	-0.340353	0.733591	0.700123	1.28532
NEK6	1.03028	0.224669	0.822237	0.79423	1.33648
NTRK1	0.493146	-1.47972	0.138947	0.193334	1.25789
NTRK2	0.66462	-1.79753	0.0722522	0.425709	1.03761
PAK1	1.31117	2.0281	0.04255	1.00914	1.70358
PAK2	1.48576	2.57753	0.00995106	1.09951	2.0077
PDGFRA	0.97947	-0.23749	0.812276	0.825356	1.16236
PDGFRB	1.0261	0.313612	0.753816	0.873469	1.20541
PKMYT1	1.3533	3.33134	0.000864295	1.13264	1.61697
PRKAA1	0.993626	-0.0471171	0.96242	0.761574	1.29638
PRKACA	0.755651	-1.50024	0.133552	0.52403	1.08965
PRKCA	1.19249	1.99471	0.0460741	1.00307	1.41768
PRKCB	0.716518	-2.77579	0.00550675	0.566244	0.906672
PRKCD	0.590599	-4.34901	1.36751e-05	0.465824	0.748797
PRKCE	0.54891	-3.209	0.00133196	0.380536	0.791783
PRKCG	1.45775	1.54549	0.122229	0.903864	2.35104
PRKCH	0.692018	-2.38776	0.0169513	0.51154	0.93617
PRKCI	1.08769	0.703119	0.481982	0.860485	1.3749
PRKCQ	0.888322	-1.03093	0.302572	0.709243	1.11262
PRKCZ	0.757732	-2.78937	0.00528106	0.623529	0.92082
PRKD1	1.00633	0.0560234	0.955323	0.806938	1.255
PRKG1	0.925251	-0.578692	0.562797	0.711187	1.20375
PTK2	0.854785	-1.04853	0.294394	0.637501	1.14613
PTK2B	0.784	-2.241	0.025026	0.633703	0.969944
PTK6	1.00042	0.00657873	0.994751	0.881747	1.13507
RAF1	0.845173	-0.749818	0.453364	0.544486	1.31191
RET	0.953844	-0.678106	0.497704	0.83207	1.09344
RPS6KA1	0.586337	-3.63236	0.000280845	0.439586	0.782081
RPS6KA2	0.837549	-2.1563	0.0310605	0.712903	0.983988
RPS6KA3	0.833148	-1.52159	0.128112	0.658573	1.054
RPS6KA4	1.44298	2.55006	0.0107704	1.08856	1.91279
RPS6KA5	0.510663	-1.8545	0.0636673	0.250998	1.03896
RPS6KB1	1.1475	0.836453	0.4029	0.831269	1.58403
SGK1	0.91361	-1.0337	0.301276	0.76977	1.08433
SRC	1.09365	0.720376	0.471293	0.857237	1.39526
SYK	0.841797	-1.70301	0.0885663	0.690447	1.02632
TSSK4	0.688632	-1.88794	0.0590334	0.467514	1.01433
TYK2	0.837741	-1.28174	0.199933	0.639049	1.09821
WEE1	1.08022	0.635269	0.525253	0.851366	1.3706
WEE2	0.974076	-0.0260975	0.97918	0.135483	7.00324
YES1	1.35045	2.38716	0.0169791	1.05524	1.72825
ZAP70	0.773127	-2.49582	0.0125667	0.631675	0.946253

## Sheet: AD
DEGs coding for kinases-AD			Univariate Cox regression
regulated gene coding for kinases-hannover	regulated gene coding for kinases-TCGA		Gene	HR	z	pValue	lower 95% CI	upper 95% CI
CDK1	CDK1		EPHB2	1.2216	2.48332	0.0130164	1.04309	1.43066
PTK6	PTK6		AURKA	1.26995	3.33415	0.000855604	1.10351	1.4615
AURKA	AURKA		CDK1	1.27549	3.59808	0.00032058	1.11715	1.45627
EPHB2	AURKB		AURKB	1.18728	2.72702	0.00639101	1.04947	1.34318
	EPHB2		PRKCG	1.45775	1.54549	0.122229	0.903864	2.35104
	PAK1		PAK1	1.31117	2.0281	0.04255	1.00914	1.70358
	PKMYT1		PKMYT1	1.3533	3.33134	0.000864295	1.13264	1.61697
	CHEK1		CHEK1	1.42918	3.78164	0.000155801	1.1877	1.71975
	JAK3		PTK6	1.00042	0.00657873	0.994751	0.881747	1.13507
	PRKCG		JAK3	0.903643	-0.984611	0.324815	0.738591	1.10558

## Sheet: AD Linear regression
EPHB2
Deviance table:
	Resid. Dev
Null model	1916.81
Linear model	1910862
Final model	1916.81
Fractional polynomials:
df.initial select alpha df.final power1 power2
EPHB2 2 0.05 0.05 0 . .
Transformations of covariates:
formula
EPHB2 .
Null model
log likelihood= -958.4
n= 497
AURKA
Deviance table:
	Resid. Dev
Null model	1916.81
Linear model	1905729
Final model	1905729
Fractional polynomials:
df.initial select alpha df.final power1 power2
AURKA 2 0.05 0.05 1 1 .
Transformations of covariates:
formula
AURKA I(AURKA^1)
coef exp(coef) se(coef) z p
AURKA.1 0.239 1.27 0.07168 3.334 0.000856
Likelihood ratio test=11.08 on 1 df, p=0.0008721 n= 497
CDK1
Deviance table:
	Resid. Dev
Null model	1916.81
Linear model	1903939
Final model	1903939
Fractional polynomials:
df.initial select alpha df.final power1 power2
CDK1 2 0.05 0.05 1 1 .
Transformations of covariates:
formula
CDK1 I(CDK1^1)
coef exp(coef) se(coef) z p
CDK1.1 0.2433 1.275 0.06763 3.598 0.000321
Likelihood ratio test=12.87 on 1 df, p=0.0003336 n= 497
AURKB
Deviance table:
	Resid. Dev
Null model	1916.81
Linear model	1909457
Final model	1904964
Fractional polynomials:
df.initial select alpha df.final power1 power2
AURKB 2 0.05 0.05 2 -0.5 .
Transformations of covariates:
formula
AURKB I(AURKB^-0.5)
coef exp(coef) se(coef) z p
AURKB.1 -1.369 0.2543 0.4299 -3.185 0.00145
Likelihood ratio test=11.85 on 1 df, p=0.0005778 n= 497
PAK1
Deviance table:
	Resid. Dev
Null model	1916.81
Linear model	1912674
Final model	1916.81
Fractional polynomials:
df.initial select alpha df.final power1 power2
PAK1 2 0.05 0.05 0 . .
Transformations of covariates:
formula
PAK1 .
Null model
log likelihood= -958.4
n= 497
PKMYT1
Deviance table:
	Resid. Dev
Null model	1916.81
Linear model	1905824
Final model	1901.09
Fractional polynomials:
df.initial select alpha df.final power1 power2
PKMYT1 2 0.05 0.05 2 -0.5 .
Transformations of covariates:
formula
PKMYT1 I(PKMYT1^-0.5)
coef exp(coef) se(coef) z p
PKMYT1.1 -1.132 0.3225 0.313 -3.616 0.000299
Likelihood ratio test=15.72 on 1 df, p=7.345e-05 n= 497
CHEK1
Deviance table:
	Resid. Dev
Null model	1916.81
Linear model	1903158
Final model	1903158
Fractional polynomials:
df.initial select alpha df.final power1 power2
CHEK1 2 0.05 0.05 1 1 .
Transformations of covariates:
formula
CHEK1 I(CHEK1^1)
coef exp(coef) se(coef) z p
CHEK1.1 0.3571 1.429 0.09443 3.782 0.000156
Likelihood ratio test=13.65 on 1 df, p=0.00022 n= 497

## Sheet: Cox regression SC
Cox regression analysis-SC
Gene	HR	z	pValue	lower 95% CI	upper 95% CI
PKMYT1	1.04662	0.469926	0.638408	0.86548	1.26566
MAP2K7	0.969985	-0.221924	0.824373	0.7411	1.26956
EPHA3	0.972113	-0.241113	0.809467	0.772443	1.22339
IGF1R	1.01714	0.212463	0.831746	0.869526	1.18982
TYK2	0.969359	-0.301809	0.762798	0.791979	1.18647
ZAP70	0.952178	-0.53348	0.593701	0.795299	1.14
FYN	1.06444	0.659912	0.50931	0.884243	1.28135
CHEK1	0.802631	-1.70774	0.0876851	0.623634	1.03301
JAK2	1.0176	0.155362	0.876536	0.816534	1.26818
RAF1	1.00254	0.0113393	0.990953	0.646605	1.55441
AXL	1.07796	1.09185	0.274897	0.942059	1.23347
INSR	1.04746	0.426207	0.669957	0.846326	1.29639
CDK2	0.889328	-0.871299	0.383591	0.68309	1.15783
MAP2K6	0.810873	-1.74108	0.08167	0.640412	1.02671
MAP2K4	1.18312	1.04198	0.297421	0.862304	1.6233
EPHA4	0.884887	-1.57193	0.115966	0.759739	1.03065
EGFR	1.00961	0.17821	0.858558	0.908817	1.12158
FES	1.18003	1.6581	0.0972974	0.970313	1.43507
KIT	1.05784	1.20589	0.227858	0.965452	1.15906
FGR	1.09185	1.13212	0.257582	0.937765	1.27126
PRKACA	0.908961	-0.595675	0.551392	0.663966	1.24436
ALK	0.647268	-1.97886	0.0478318	0.4207	0.995855
DYRK1B	1.07425	0.76938	0.441668	0.895082	1.28929
FGFR3	0.959862	-0.919166	0.358009	0.879573	1.04748
LYN	1.02787	0.352785	0.72425	0.882284	1.19749
EPHB2	1.11063	1.40332	0.160522	0.959234	1.28592
JAK1	1.24455	1.71428	0.0864766	0.969133	1.59825
FER	1.28754	1.40557	0.159852	0.905123	1.83153
EPHA2	1.12825	1.77929	0.0751922	0.987822	1.28864
SGK1	0.871594	-2.18799	0.0286706	0.770634	0.985779
BMX	1.20203	1.53874	0.123869	0.950875	1.51952
SYK	1.12019	1.29049	0.196881	0.942819	1.33093
KDR	1.12723	1.19165	0.233398	0.925687	1.37266
PDGFRB	1.10345	1.49202	0.135694	0.969598	1.25578
YES1	1.10654	0.82464	0.409576	0.869898	1.40756
WEE2	0.649065	-0.645994	0.518283	0.174891	2.40885
GSK3B	1.00025	0.00192725	0.998462	0.778902	1.28449
MAP2K3	1.24571	1.79871	0.0720647	0.980496	1.58266
MERTK	0.914923	-1.22844	0.219282	0.793915	1.05438
HCK	1.02678	0.376169	0.706791	0.89471	1.17834
MAPK1	0.918333	-0.648401	0.516726	0.709837	1.18807
MAP2K5	0.858756	-0.862017	0.388678	0.607448	1.21403
FGFR2	0.89682	-2.06826	0.0386159	0.808886	0.994314
MATK	1.09802	0.800239	0.423572	0.873271	1.3806
BRAF	0.857887	-0.848103	0.396381	0.601986	1.22257
PTK6	0.972175	-0.529605	0.596386	0.875768	1.07919
PAK1	0.869314	-1.50954	0.13116	0.724778	1.04267
ABL2	1.19718	1.27063	0.203861	0.906977	1.58025
MET	0.988937	-0.146179	0.88378	0.851907	1.14801
BTK	1.06659	0.698513	0.484856	0.8901	1.27808
PTK2B	1.00215	0.0238554	0.980968	0.839915	1.19573
NTRK1	0.892082	-0.326727	0.743874	0.44967	1.76976
CDK1	0.882456	-1.34433	0.178841	0.735388	1.05894
FGFR1	0.935253	-1.07998	0.280149	0.828269	1.05606
MAP2K1	1.02201	0.12415	0.901196	0.724791	1.4411
PTK2	1.26024	1.52056	0.12837	0.935344	1.698
CDK5	0.778575	-1.76161	0.0781348	0.589334	1.02858
NTRK2	0.940501	-1.84379	0.0652141	0.88113	1.00387
LCK	1.01732	0.232758	0.81595	0.880366	1.17558
SRC	1.21073	1.55678	0.119523	0.951683	1.54028
RET	0.965485	-0.344246	0.730661	0.790487	1.17922
MST1R	1.10372	1.59151	0.111495	0.977411	1.24636
JAK3	1.04749	0.590449	0.55489	0.897975	1.2219
CDK3	0.989252	-0.0508555	0.959441	0.652285	1.50029
PDGFRA	1.15303	1.98992	0.0465996	1.00215	1.32662
GSK3A	0.863355	-1.0203	0.307588	0.651045	1.1449
CSK	0.958724	-0.321604	0.747753	0.741528	1.23954
ABL1	1.32494	2.13451	0.0328009	1.02328	1.71554
WEE1	1.14395	1.17364	0.24054	0.913835	1.43201
MAP2K2	0.955527	-0.280003	0.779475	0.694941	1.31383
ERBB2	1.04714	0.552192	0.580817	0.889203	1.23313
MAPK3	1.36701	2.0095	0.0444846	1.00774	1.85437
ITK	1.03062	0.254188	0.79935	0.816772	1.30046

## Sheet: SC
DEGs coding for kinases-SC			Univariate Cox regression
regulated gene coding for kinases-hannover	regulated gene coding for kinases-TCGA		Gene	HR	z	pValue	lower 95% CI	upper 95% CI
CDK1	CDK1		PKMYT1	1.04662	0.469926	0.638408	0.86548	1.26566
CHEK1	CHEK1		CHEK1	0.802631	-1.70774	0.0876851	0.623634	1.03301
EPHA4	EPHB2		MAP2K6	0.810873	-1.74108	0.08167	0.640412	1.02671
GSK3B	PAK1		EPHA4	0.884887	-1.57193	0.115966	0.759739	1.03065
MAP2K6	PKMYT1		GSK3B	1.00025	0.00192725	0.998462	0.778902	1.28449
NTRK2			PAK1	0.869314	-1.50954	0.13116	0.724778	1.04267
PAK1			CDK1	0.882456	-1.34433	0.178841	0.735388	1.05894
PTK2			PTK2	1.26024	1.52056	0.12837	0.935344	1.698
			NTRK2	0.940501	-1.84379	0.0652141	0.88113	1.00387
