# Supplementary material for: Comprehensive transcriptome, miRNA and kinome profiling identifies new treatment options for personalized lung cancer therapy
Source: Clin Transl Med. 2025 Feb 24;15(3):e70177. doi: 10.1002/ctm2.70177 (PMC11850761; doi:10.1002/ctm2.70177)
Supplement: Supplementary file 11 — Supporting Information [file CTM2-15-e70177-s005.xlsx]

## Sheet: READ ME
Supplementary Table S10. List of regulated kinases in tumors of KRAS mutated and WT AD tumors. The data are fold changes and associated p-values

## Sheet: FC of KRAS mutated and WT AD
Unpaired T test																		Wilcoxon test
	ID	estimate	estimate1	estimate2	.y.	group1	group2	n1	n2	statistic	p	df	conf.low	conf.high	method	alternative			ID	estimate	.y.	group1	group2	n1	n2	statistic	p	conf.low	conf.high	method	alternative
1	AKT1_309_321_C310S	-0.620556	2.63614	3.25669	fc	kras	wt	5	9	-0.984928	0.349	9.43598	-2.03586	0.794746	T-test	two.sided		1	41_654_666	0.0157788	fc	kras	wt	5	9	23	1	-1.03183	0.908513	Wilcoxon	two.sided
2	AKT1_320_332	-0.134332	2.29088	2.42521	fc	kras	wt	5	9	-0.353442	0.73	11.1907	-0.969121	0.700457	T-test	two.sided		2	BTLA_252_262	-0.0687482	fc	kras	wt	5	9	20	0.797	-1.06348	0.619885	Wilcoxon	two.sided
3	ANXA1_14_26	-0.156396	2.44842	2.60481	fc	kras	wt	5	9	-0.344573	0.737	11.4791	-1.15032	0.837528	T-test	two.sided		3	CD3Z_135_147	0.125135	fc	kras	wt	5	9	25	0.797	-0.958575	1.04566	Wilcoxon	two.sided
4	ANXA2_17_29	-0.288762	2.80947	3.09823	fc	kras	wt	5	9	-0.47034	0.647	11.5222	-1.63261	1.05508	T-test	two.sided		4	CREB1_126_138	0.216088	fc	kras	wt	5	9	25	0.797	-1.83032	1.65127	Wilcoxon	two.sided
5	ARAF_297_307	-0.135765	2.41694	2.5527	fc	kras	wt	5	9	-0.286855	0.78	9.81324	-1.19304	0.921512	T-test	two.sided		5	GBRB2_427_439	-0.136594	fc	kras	wt	5	9	20	0.797	-2.09034	1.5406	Wilcoxon	two.sided
6	CALM_95_107	-0.443956	2.62023	3.06419	fc	kras	wt	5	9	-0.826696	0.429	9.49191	-1.64926	0.761349	T-test	two.sided		6	IRS1_890_902	-0.0705242	fc	kras	wt	5	9	20	0.797	-1.33926	1.17353	Wilcoxon	two.sided
7	CBL_693_705	-0.191835	2.50421	2.69605	fc	kras	wt	5	9	-0.435801	0.671	11.5173	-1.1554	0.771734	T-test	two.sided		7	KPCB_19_31_A25S	-0.212971	fc	kras	wt	5	9	22	1	-3.24227	3.12331	Wilcoxon	two.sided
8	CD3E_182_194	-0.123464	2.58178	2.70524	fc	kras	wt	5	9	-0.238993	0.815	11.5765	-1.25362	1.00669	T-test	two.sided		8	MPZL1_236_246	0.113423	fc	kras	wt	5	9	25	0.797	-1.08753	1.12436	Wilcoxon	two.sided
9	CD3E_193_205	-0.0691928	1.96085	2.03004	fc	kras	wt	5	9	-0.231458	0.821	11.9561	-0.720801	0.582415	T-test	two.sided		9	NCF1_296_308	-0.0637486	fc	kras	wt	5	9	21	0.898	-2.70217	1.74488	Wilcoxon	two.sided
10	CD3Z_105_117	0.0899451	2.69495	2.605	fc	kras	wt	5	9	0.149518	0.884	9.08076	-1.26906	1.44895	T-test	two.sided		10	NCF1_321_333	0.124191	fc	kras	wt	5	9	24	0.898	-2.14791	1.68378	Wilcoxon	two.sided
11	CD3Z_116_128	0.0309367	3.05732	3.02639	fc	kras	wt	5	9	0.0420366	0.967	8.55664	-1.64713	1.70901	T-test	two.sided		11	PGFRB_1002_1014	0.106938	fc	kras	wt	5	9	25	0.797	-1.27557	1.69036	Wilcoxon	two.sided
12	CD3Z_117_129	0.0944442	2.94977	2.85533	fc	kras	wt	5	9	0.136436	0.894	9.79988	-1.4522	1.64109	T-test	two.sided		12	RAF1_332_344	-0.143985	fc	kras	wt	5	9	18	0.606	-1.50031	0.709265	Wilcoxon	two.sided
13	CD3Z_77_89	-0.127319	2.36388	2.4912	fc	kras	wt	5	9	-0.280866	0.784	11.7733	-1.11711	0.862468	T-test	two.sided		13	RASA1_453_465	0.0582044	fc	kras	wt	5	9	23	1	-1.15891	0.916448	Wilcoxon	two.sided
14	CD79A_181_193	0.0197564	2.34456	2.3248	fc	kras	wt	5	9	0.0605496	0.953	7.75601	-0.736798	0.776311	T-test	two.sided		14	VASP_271_283	0.321456	fc	kras	wt	5	9	26	0.699	-4.39094	1.87652	Wilcoxon	two.sided
15	CDK1_9_21	-0.327777	2.48302	2.8108	fc	kras	wt	5	9	-0.703173	0.496	11.4993	-1.34834	0.692782	T-test	two.sided		15	VGFR2_989_1001	0.261215	fc	kras	wt	5	9	24	0.898	-0.939559	1.01582	Wilcoxon	two.sided
16	CDK2_8_20	-0.302797	2.88778	3.19058	fc	kras	wt	5	9	-0.530117	0.607	10.648	-1.56506	0.95947	T-test	two.sided
17	CDK4_11_23	-0.194291	2.70199	2.89628	fc	kras	wt	5	9	-0.31643	0.758	10.2813	-1.55734	1.16875	T-test	two.sided
18	CRK_214_226	-0.12013	4.29401	4.41414	fc	kras	wt	5	9	-0.121993	0.906	7.62896	-2.4103	2.17004	T-test	two.sided
19	CTNB1_79_91	-0.16102	2.74791	2.90893	fc	kras	wt	5	9	-0.285276	0.781	9.91945	-1.42005	1.09801	T-test	two.sided
20	EFS_246_258	-0.265516	3.11758	3.38309	fc	kras	wt	5	9	-0.491438	0.638	7.07279	-1.54042	1.00939	T-test	two.sided
21	EGFR_1103_1115	-0.23296	2.96109	3.19405	fc	kras	wt	5	9	-0.398705	0.698	10.5296	-1.52602	1.0601	T-test	two.sided
22	EGFR_1190_1202	-0.295161	2.56323	2.85839	fc	kras	wt	5	9	-0.531893	0.607	9.56625	-1.53925	0.94893	T-test	two.sided
23	ENOG_37_49	-0.0652333	2.90682	2.97205	fc	kras	wt	5	9	-0.110984	0.915	7.2384	-1.44587	1.3154	T-test	two.sided
24	EPHA1_774_786	-0.282369	2.73316	3.01553	fc	kras	wt	5	9	-0.555159	0.589	12	-1.39057	0.825835	T-test	two.sided
25	EPHA2_765_777	-0.243321	2.84025	3.08358	fc	kras	wt	5	9	-0.442401	0.667	11.3632	-1.44916	0.962521	T-test	two.sided
26	EPHA7_607_619	-0.0637443	2.76581	2.82955	fc	kras	wt	5	9	-0.127006	0.902	9.36813	-1.19236	1.06487	T-test	two.sided
27	EPHB1_771_783	-0.129323	2.85846	2.98779	fc	kras	wt	5	9	-0.240514	0.814	10.7182	-1.31659	1.05794	T-test	two.sided
28	EPOR_361_373	-0.0112227	2.93861	2.94983	fc	kras	wt	5	9	-0.0178568	0.986	9.39979	-1.42378	1.40133	T-test	two.sided
29	EPOR_419_431	-0.345271	2.88602	3.23129	fc	kras	wt	5	9	-0.542833	0.598	10.6992	-1.75003	1.05949	T-test	two.sided
30	ERBB2_1241_1253	-0.0245443	2.45061	2.47515	fc	kras	wt	5	9	-0.0495171	0.961	9.89324	-1.13059	1.0815	T-test	two.sided
31	ERBB2_870_882	-0.162191	2.42405	2.58624	fc	kras	wt	5	9	-0.414925	0.686	11.9932	-1.01393	0.689545	T-test	two.sided
32	FAK1_569_581	-0.381707	2.47905	2.86075	fc	kras	wt	5	9	-0.956961	0.358	11.9704	-1.25102	0.487603	T-test	two.sided
33	FAK2_572_584	-0.28676	2.47076	2.75752	fc	kras	wt	5	9	-0.731549	0.48	11.1031	-1.14855	0.57503	T-test	two.sided
34	FER_707_719	-0.217589	3.01047	3.22806	fc	kras	wt	5	9	-0.356163	0.729	9.8073	-1.58245	1.14727	T-test	two.sided
35	FES_706_718	-0.213718	2.90719	3.12091	fc	kras	wt	5	9	-0.350609	0.734	9.45936	-1.5825	1.15507	T-test	two.sided
36	FGFR1_761_773	-0.446855	2.36997	2.81682	fc	kras	wt	5	9	-0.828331	0.426	10.2167	-1.64541	0.751699	T-test	two.sided
37	FGFR2_762_774	-0.283823	2.18175	2.46557	fc	kras	wt	5	9	-0.802561	0.438	11.8609	-1.05535	0.487709	T-test	two.sided
38	FGFR3_753_765	-0.278749	2.40983	2.68858	fc	kras	wt	5	9	-0.648818	0.529	11.4703	-1.21964	0.662144	T-test	two.sided
39	FRK_380_392	-0.188806	2.84236	3.03117	fc	kras	wt	5	9	-0.368608	0.721	8.65043	-1.35469	0.97708	T-test	two.sided
40	GAB2_638_648	-0.512739	2.57386	3.0866	fc	kras	wt	5	9	-0.878106	0.398	11.4367	-1.79196	0.766486	T-test	two.sided
41	GSK3B_210_222_C218S	-0.379754	1.90282	2.28257	fc	kras	wt	5	9	-1.33124	0.208	11.9997	-1.00129	0.241785	T-test	two.sided
42	HAVR2_257_267	-0.165143	2.67143	2.83657	fc	kras	wt	5	9	-0.36014	0.727	9.16748	-1.19958	0.869292	T-test	two.sided
43	INSR_992_1004	-0.651297	2.48096	3.13226	fc	kras	wt	5	9	-1.08264	0.304	10.3264	-1.98598	0.683386	T-test	two.sided
44	IRS2_626_638	-0.0643543	1.99244	2.05679	fc	kras	wt	5	9	-0.188078	0.855	9.78698	-0.829006	0.700297	T-test	two.sided
45	JAK1_1027_1039	-0.0622166	2.94252	3.00474	fc	kras	wt	5	9	-0.111071	0.914	8.55573	-1.33947	1.21504	T-test	two.sided
46	JAK2_563_577	-0.111769	2.613	2.72477	fc	kras	wt	5	9	-0.24111	0.814	10.9965	-1.1321	0.908561	T-test	two.sided
47	JAK3_974_986	-0.279483	2.68646	2.96594	fc	kras	wt	5	9	-0.487953	0.636	10.2134	-1.55208	0.993113	T-test	two.sided
48	K2C6B_53_65	-0.393767	2.03625	2.43002	fc	kras	wt	5	9	-1.31485	0.214	11.458	-1.04971	0.262178	T-test	two.sided
49	K2C8_425_437	-0.135642	2.76455	2.90019	fc	kras	wt	5	9	-0.233855	0.82	10.5015	-1.41971	1.14842	T-test	two.sided
50	KIT_930_942_C942S	0.0808988	2.87702	2.79612	fc	kras	wt	5	9	0.130903	0.898	9.88095	-1.29836	1.46016	T-test	two.sided
51	KSYK_518_530	-0.064729	2.64589	2.71062	fc	kras	wt	5	9	-0.119408	0.907	10.7578	-1.26113	1.13167	T-test	two.sided
52	LAT_194_206	-0.377552	2.44806	2.82561	fc	kras	wt	5	9	-0.766429	0.459	11.4181	-1.45696	0.701855	T-test	two.sided
53	LAT_249_261	-0.164614	2.44336	2.60797	fc	kras	wt	5	9	-0.371131	0.72	8.36775	-1.17966	0.850435	T-test	two.sided
54	LCK_387_399	-0.184575	2.89517	3.07975	fc	kras	wt	5	9	-0.355194	0.729	11.1062	-1.32698	0.957826	T-test	two.sided
55	LYN_391_403	-0.141676	2.75007	2.89174	fc	kras	wt	5	9	-0.259623	0.8	10.6072	-1.3482	1.06485	T-test	two.sided
56	LYN_501_512	-0.385237	3.12954	3.51478	fc	kras	wt	5	9	-0.47989	0.641	10.5825	-2.16065	1.39017	T-test	two.sided
57	MAPK3_198_210_C203S	-0.49823	2.18935	2.68758	fc	kras	wt	5	9	-1.16639	0.267	11.5485	-1.43297	0.43651	T-test	two.sided
58	MET_1227_1239	-0.31237	2.76882	3.08119	fc	kras	wt	5	9	-0.633273	0.539	11.1106	-1.39672	0.771978	T-test	two.sided
59	MET_1228_1240	-0.191373	2.61019	2.80157	fc	kras	wt	5	9	-0.362717	0.724	10.0693	-1.36587	0.983119	T-test	two.sided
60	MK03_199_208	-0.391057	2.27843	2.66949	fc	kras	wt	5	9	-1.03066	0.323	11.8456	-1.21895	0.436836	T-test	two.sided
61	MK07_212_224	-0.410005	2.54754	2.95754	fc	kras	wt	5	9	-0.869156	0.403	11.4411	-1.44341	0.623398	T-test	two.sided
62	MK12_178_190	-0.333453	2.09169	2.42515	fc	kras	wt	5	9	-0.727693	0.483	10.2981	-1.35047	0.683561	T-test	two.sided
63	NMDZ1_890_902	-0.0425319	2.34536	2.38789	fc	kras	wt	5	9	-0.0472558	0.963	9.42947	-2.0645	1.97944	T-test	two.sided
64	NTRK2_696_708	-0.423038	2.71124	3.13427	fc	kras	wt	5	9	-0.878391	0.397	11.9977	-1.47239	0.626313	T-test	two.sided
65	P85A_600_612	-0.0610059	2.90031	2.96131	fc	kras	wt	5	9	-0.101271	0.922	9.0982	-1.4215	1.29949	T-test	two.sided
66	PAXI_111_123	-0.203567	3.32455	3.52812	fc	kras	wt	5	9	-0.301936	0.77	8.42263	-1.74481	1.33768	T-test	two.sided
67	PAXI_24_36	-0.305427	2.85378	3.1592	fc	kras	wt	5	9	-0.536831	0.606	8.27327	-1.60991	0.999056	T-test	two.sided
68	PDPK1_2_14	-0.167682	2.56734	2.73502	fc	kras	wt	5	9	-0.339514	0.741	9.81486	-1.27096	0.935592	T-test	two.sided
69	PDPK1_369_381	-0.13395	2.13158	2.26553	fc	kras	wt	5	9	-0.418885	0.684	10.5809	-0.841191	0.573291	T-test	two.sided
70	PECA1_706_718	-0.0626113	2.90748	2.97009	fc	kras	wt	5	9	-0.115862	0.91	9.00252	-1.28502	1.1598	T-test	two.sided
71	PECA1_708_718	0.104524	2.80182	2.6973	fc	kras	wt	5	9	0.18605	0.857	7.67884	-1.2005	1.40954	T-test	two.sided
72	PGFRB_1014_1028	-0.277644	2.79596	3.07361	fc	kras	wt	5	9	-0.518064	0.615	10.8915	-1.45864	0.903354	T-test	two.sided
73	PGFRB_572_584	-0.156986	2.73993	2.89691	fc	kras	wt	5	9	-0.285698	0.782	8.72083	-1.40609	1.09212	T-test	two.sided
74	PGFRB_709_721	-0.230945	2.95429	3.18523	fc	kras	wt	5	9	-0.3813	0.71	10.6643	-1.56917	1.10728	T-test	two.sided
75	PGFRB_768_780	-0.327526	2.74061	3.06814	fc	kras	wt	5	9	-0.618973	0.55	10.0944	-1.50504	0.849987	T-test	two.sided
76	PGFRB_771_783	-0.114382	2.94903	3.06342	fc	kras	wt	5	9	-0.185773	0.857	9.31116	-1.50015	1.27139	T-test	two.sided
77	PLCG1_764_776	-0.187222	2.68622	2.87344	fc	kras	wt	5	9	-0.353771	0.732	8.60381	-1.39285	1.01841	T-test	two.sided
78	PLCG2_1191_1203_C1200S	0.00363874	2.54172	2.53808	fc	kras	wt	5	9	0.00745398	0.994	8.88046	-1.10293	1.1102	T-test	two.sided
79	PP2AB_297_309	-0.635485	2.20589	2.84138	fc	kras	wt	5	9	-1.2861	0.223	11.9447	-1.71263	0.441661	T-test	two.sided
80	PRGR_786_798	-0.178587	2.72495	2.90354	fc	kras	wt	5	9	-0.305236	0.767	8.7348	-1.50828	1.1511	T-test	two.sided
81	PRRX2_202_214	-0.525619	2.62058	3.1462	fc	kras	wt	5	9	-1.00887	0.334	11.3481	-1.66805	0.616815	T-test	two.sided
82	PTN11_57_67	-0.180485	2.34388	2.52436	fc	kras	wt	5	9	-0.392969	0.704	8.98096	-1.2198	0.858827	T-test	two.sided
83	PTN11_580_590	0.0429614	2.5682	2.52523	fc	kras	wt	5	9	0.0830833	0.936	8.8323	-1.13017	1.21609	T-test	two.sided
84	PTN12_32_44	0.0548588	2.01437	1.95951	fc	kras	wt	5	9	0.118159	0.908	10.8383	-0.968872	1.07859	T-test	two.sided
85	PTN6_531_541	-0.207084	2.84507	3.05215	fc	kras	wt	5	9	-0.40162	0.698	8.331	-1.38794	0.973768	T-test	two.sided
86	PTN6_558_570	-0.155685	2.64655	2.80224	fc	kras	wt	5	9	-0.311232	0.763	8.70537	-1.29313	0.981759	T-test	two.sided
87	RET_1022_1034	-0.0584554	2.66279	2.72125	fc	kras	wt	5	9	-0.107133	0.917	9.60987	-1.28093	1.16402	T-test	two.sided
88	RON_1346_1358	-0.163259	2.48709	2.65035	fc	kras	wt	5	9	-0.361558	0.724	11.9873	-1.1472	0.820683	T-test	two.sided
89	TEC_512_524	-0.301031	2.38728	2.68831	fc	kras	wt	5	9	-0.658698	0.524	11.1083	-1.30571	0.703644	T-test	two.sided
90	TYK2_1048_1060	-0.193307	2.29413	2.48744	fc	kras	wt	5	9	-0.460858	0.656	9.20116	-1.13902	0.752405	T-test	two.sided
91	VGFR1_1040_1052	-0.114283	2.85228	2.96657	fc	kras	wt	5	9	-0.198865	0.846	10.8047	-1.38194	1.15337	T-test	two.sided
92	VGFR2_1046_1058	-0.255196	2.4146	2.6698	fc	kras	wt	5	9	-0.533993	0.605	9.66976	-1.32498	0.814586	T-test	two.sided
93	VGFR2_1168_1180	-0.100242	2.1153	2.21554	fc	kras	wt	5	9	-0.25875	0.801	10.4483	-0.958444	0.757961	T-test	two.sided
94	VGFR3_1061_1073	-0.0821153	2.72533	2.80745	fc	kras	wt	5	9	-0.178074	0.862	11.4234	-1.09249	0.928255	T-test	two.sided
95	YES_420_432	-0.000497094	2.73927	2.73976	fc	kras	wt	5	9	-0.000842373	0.999	9.72337	-1.32043	1.31944	T-test	two.sided
96	ZAP70_313_325	0.0258286	2.71182	2.68599	fc	kras	wt	5	9	0.0495644	0.962	7.71025	-1.18376	1.23542	T-test	two.sided
97	ZAP70_485_497	-0.132832	2.7249	2.85773	fc	kras	wt	5	9	-0.229201	0.823	11.0817	-1.40726	1.14159	T-test	two.sided

## Sheet: Regulated Kinases
KRAS mutated AD (N=5) vs Control												WT AD (N=9) vs Control
ID	logFC	CI.025	CI.975	AveExpr	t	P.Value	adj.P.Val	B	modLog10P	signLog10P		ID	logFC	CI.025	CI.975	AveExpr	t	P.Value	adj.P.Val	B	modLog10P	signLog10P
CRK_214_226	2.71881	1.18864	4.24899	4.25617	3.63444	0.001072	0.00227057	-0.794607	2.9698	2.9698		TOP2A_1463_1475	0.630436	0.059484	1.20139	9.45891	2.24711	0.0314922	0.0464096	-4.03218	1.5018	1.5018
LYN_501_512	1.8341	0.958533	2.70967	4.2326	4.28481	0.000184646	0.000729354	0.794234	3.73366	3.73366		ANDR_785_797	0.631893	0.0780649	1.18572	6.53318	2.32194	0.0266016	0.0394993	-3.88517	1.57509	1.57509
PGFRB_771_783	1.82004	0.706894	2.93318	6.0665	3.34447	0.00229364	0.00432264	-1.47701	2.63947	2.63947		MK08_181_191	0.697132	0.372706	1.02156	7.01567	4.37303	0.000116832	0.000204456	1.10652	3.93244	3.93244
PAXI_111_123	1.78434	1.04956	2.51912	10.0295	4.96727	2.79892e-05	0.000691767	2.50368	4.55301	4.55301		CD28_203_215	0.718223	0.390702	1.04574	6.65896	4.46275	9.01285e-05	0.000160593	1.35115	4.04514	4.04514
CD3Z_116_128	1.78209	0.834511	2.72967	6.10458	3.84692	0.000607522	0.00148843	-0.282827	3.21644	3.21644		RS6_228_240	0.729069	0.0675409	1.3906	9.55818	2.24287	0.0317924	0.0465023	-4.04041	1.49768	1.49768
EFS_246_258	1.72178	0.982868	2.46069	12.1908	4.76633	4.88748e-05	0.000691767	1.99869	4.31091	4.31091		KAP2_92_104	0.767971	0.12868	1.40726	8.54115	2.44472	0.0200463	0.030458	-3.63668	1.69796	1.69796
EGFR_1103_1115	1.69516	0.901661	2.48865	5.94144	4.36983	0.000146182	0.000691767	1.00583	3.83511	3.83511		KIF2C_105_118_S106G	0.812298	0.123451	1.50114	8.18596	2.3998	0.0222513	0.033292	-3.72862	1.65264	1.65264
ANXA2_17_29	1.67675	0.781229	2.57227	4.98142	3.82993	0.000635914	0.00151999	-0.324044	3.1966	3.1966		ADRB2_338_350	0.841087	0.173772	1.5084	8.09544	2.56503	0.0150874	0.0232846	-3.38478	1.82138	1.82138
PGFRB_1002_1014	1.67647	0.824611	2.52832	7.5762	4.02557	0.000374793	0.000998664	0.153527	3.42621	3.42621		KAP3_107_119	0.847031	0.311361	1.3827	10.0186	3.21799	0.00290678	0.00486948	-1.8922	2.53659	2.53659
PGFRB_709_721	1.66275	0.900439	2.42507	7.56789	4.46161	0.000113527	0.000691767	1.23491	3.9449	3.9449		CFTR_761_773	0.851503	0.1673	1.53571	11.3457	2.5327	0.0162954	0.0249524	-3.45326	1.78793	1.78793
GAB2_638_648	1.65653	0.578656	2.73441	5.33483	3.14361	0.00383875	0.00696661	-1.9363	2.41581	2.41581		ZBT16_621_633	0.911832	0.536651	1.28701	5.59637	4.94604	2.19996e-05	4.44528e-05	2.68383	4.65759	4.65759
FER_707_719	1.65589	0.921137	2.39064	8.48535	4.60987	7.53794e-05	0.000691767	1.60604	4.12275	4.12275		MK10_216_228	0.935555	0.603753	1.26736	7.2466	5.73818	2.13993e-06	8.55972e-06	4.89191	5.6696	5.6696
K2C8_425_437	1.6508	0.64609	2.6555	5.37585	3.36088	0.00219815	0.00419716	-1.43897	2.65794	2.65794		RB_804_816	0.953539	0.592542	1.31454	6.54935	5.37548	6.22244e-06	1.56359e-05	3.8801	5.20604	5.20604
CD3Z_117_129	1.63935	0.858465	2.42024	6.7918	4.2942	0.00017995	0.000729354	0.817566	3.74485	3.74485		NCF1_321_333	1.00176	0.162338	1.84118	8.97652	2.42866	0.0208109	0.0313765	-3.66969	1.68171	1.68171
EPOR_361_373	1.63287	0.884819	2.38093	8.23365	4.46496	0.000112482	0.000691767	1.24329	3.94892	3.94892		CD3E_193_205	1.03486	0.574885	1.49483	7.49535	4.5786	6.43887e-05	0.000119058	1.66851	4.19119	4.19119
JAK1_1027_1039	1.62404	0.923125	2.32495	7.80575	4.73947	5.2652e-05	0.000691767	1.93124	4.27858	4.27858		DCX_67_79	1.03552	0.69395	1.3771	6.91447	6.16962	6.04074e-07	5.93116e-06	6.09047	6.21891	6.21891
P85A_600_612	1.61956	0.857767	2.38136	9.32982	4.34869	0.000154934	0.000691767	0.953156	3.80985	3.80985		IRS2_626_638	1.07311	0.606094	1.54012	8.58056	4.67625	4.84475e-05	9.13049e-05	1.93719	4.31473	4.31473
ENOG_37_49	1.61408	0.842971	2.38519	11.6457	4.28161	0.000186275	0.000729354	0.78628	3.72985	3.72985		PTN12_32_44	1.09698	0.321611	1.87235	12.0753	2.87921	0.00697227	0.0112939	-2.69109	2.15663	2.15663
CDK4_11_23	1.614	0.691198	2.53681	6.62367	3.57761	0.00124609	0.0025441	-0.92993	2.90445	2.90445		TY3H_65_77	1.10958	0.248633	1.97052	8.66648	2.6228	0.0131322	0.0205914	-3.261	1.88166	1.88166
PECA1_706_718	1.61306	0.878305	2.34781	9.07255	4.49062	0.000104795	0.000691767	1.30743	3.97966	3.97966		TYRO3_679_691	1.13917	0.739894	1.53845	6.97923	5.80628	1.75177e-06	7.46406e-06	5.08163	5.75652	5.75652
CDK2_8_20	1.60485	0.890425	2.31928	9.35758	4.5949	7.85657e-05	0.000691767	1.56851	4.10477	4.10477		EGFR_1165_1177	1.14252	0.684956	1.60008	6.58146	5.08153	1.47776e-05	3.25439e-05	3.06057	4.8304	4.8304
KSYK_518_530	1.60238	0.698726	2.50603	5.61754	3.62712	0.00109301	0.00227903	-0.812062	2.96138	2.96138		NMDZ1_890_902	1.16077	0.39032	1.93122	10.3521	3.06609	0.00432454	0.00712278	-2.25634	2.36406	2.36406
FES_706_718	1.59949	0.872067	2.32691	9.27045	4.49773	0.000102758	0.000691767	1.32522	3.98818	3.98818		GPSM2_394_406	1.16515	0.299883	2.03041	5.97992	2.74041	0.00985567	0.0155783	-3.00365	2.00631	2.00631
LCK_387_399	1.59606	0.953308	2.23881	7.95209	5.07931	2.05077e-05	0.000691767	2.78526	4.68808	4.68808		CREB1_126_138	1.1889	0.343006	2.0348	11.1091	2.8603	0.00731211	0.0117473	-2.7342	2.13596	2.13596
EPHB1_771_783	1.59264	0.900005	2.28528	8.248	4.70338	5.81884e-05	0.000691767	1.84063	4.23516	4.23516		F263_454_466	1.20517	0.378024	2.03232	11.2601	2.96517	0.00560601	0.00915648	-2.49303	2.25135	2.25135
EPOR_419_431	1.58564	0.904598	2.26669	7.25933	4.76242	4.9407e-05	0.000691767	1.98888	4.30621	4.30621		PDPK1_369_381	1.21467	0.767147	1.66219	8.40396	5.52365	4.0226e-06	1.19957e-05	4.2936	5.39549	5.39549
PTN6_531_541	1.58174	0.86348	2.3	10.8456	4.50456	0.00010084	0.000691767	1.3423	3.99637	3.99637		GSK3B_210_222_C218S	1.23591	0.742003	1.72981	6.20679	5.09245	1.43108e-05	3.18741e-05	3.09097	4.84434	4.84434
VGFR3_1061_1073	1.58094	0.84916	2.31273	5.0072	4.41908	0.000127645	0.000691767	1.1287	3.894	3.894		KPCB_19_31_A25S	1.24035	0.352392	2.12831	8.68571	2.84272	0.00764201	0.0121775	-2.77414	2.11679	2.11679
VGFR1_1040_1052	1.57506	0.922182	2.22793	5.22951	4.93475	3.06333e-05	0.000691767	2.42193	4.51381	4.51381		DYR1A_312_324	1.24352	0.79149	1.69556	6.1737	5.59843	3.22788e-06	1.07231e-05	4.50225	5.49108	5.49108
EPHA2_765_777	1.57433	0.89862	2.25004	9.38026	4.76579	4.89485e-05	0.000691767	1.99733	4.31026	4.31026		GBRB2_427_439	1.25099	0.494559	2.00743	11.3248	3.36563	0.00196186	0.00331486	-1.5299	2.70733	2.70733
CALM_95_107	1.57302	0.558883	2.58715	5.58719	3.17275	0.00356482	0.00652994	-1.87044	2.44796	2.44796		BTLA_252_262	1.25386	0.775139	1.73258	6.92399	5.33027	7.10855e-06	1.68557e-05	3.75392	5.14822	5.14822
KIT_930_942_C942S	1.56567	0.871012	2.26033	8.73125	4.61028	7.52943e-05	0.000691767	1.60706	4.12324	4.12324		VGFR2_1168_1180	1.26795	0.587379	1.94852	6.63374	3.79151	0.000610539	0.0010497	-0.445325	3.21429	3.21429
PAXI_24_36	1.56539	0.852148	2.27864	8.74307	4.48935	0.000105164	0.000691767	1.30425	3.97813	3.97813		CD79A_181_193	1.28745	0.798857	1.77604	13.5687	5.3625	6.46485e-06	1.60003e-05	3.84388	5.18944	5.18944
FRK_380_392	1.56537	0.86716	2.26357	10.5126	4.58596	8.05321e-05	0.000691767	1.54611	4.09403	4.09403		VASP_271_283	1.29261	0.436363	2.14886	8.03325	3.07221	0.00425649	0.0070701	-2.24184	2.37095	2.37095
PECA1_708_718	1.5525	0.802741	2.30226	10.3753	4.23553	0.000211358	0.000748825	0.671872	3.67498	3.67498		NCF1_296_308	1.2931	0.516526	2.06967	10.6908	3.38869	0.00184393	0.0031427	-1.47261	2.73426	2.73426
NTRK2_696_708	1.55247	0.86359	2.24136	6.4646	4.60975	7.54056e-05	0.000691767	1.60572	4.1226	4.1226		ERBB2_1241_1253	1.29806	0.819371	1.77676	7.18898	5.51852	4.08387e-06	1.19957e-05	4.27927	5.38893	5.38893
MET_1227_1239	1.55067	0.846598	2.25475	7.30732	4.50505	0.000100704	0.000691767	1.34352	3.99695	3.99695		AKT1_320_332	1.31311	0.809005	1.81722	6.24985	5.30105	7.74693e-06	1.80762e-05	3.67242	5.11087	5.11087
YES_420_432	1.54015	0.81825	2.26204	7.49816	4.364	0.000148542	0.000691767	0.991321	3.82815	3.82815		CAC1C_1974_1986	1.3177	0.635928	1.99947	8.54036	3.93333	0.000410108	0.000711337	-0.0732311	3.3871	3.3871
PGFRB_1014_1028	1.53938	0.905752	2.17301	9.07823	4.96945	2.78201e-05	0.000691767	2.50917	4.55564	4.55564		FGFR2_762_774	1.32042	0.846078	1.79477	7.28611	5.66502	2.65358e-06	9.42507e-06	4.68797	5.57617	5.57617
CTNB1_79_91	1.53906	0.81807	2.26004	6.69566	4.36642	0.000147557	0.000691767	0.99735	3.83104	3.83104		TYK2_1048_1060	1.32099	0.897786	1.74419	6.26603	6.35232	3.54586e-07	5.45423e-06	6.5949	6.45028	6.45028
PRGR_786_798	1.53507	0.739572	2.33056	5.67924	3.94719	0.000463508	0.00116471	-0.0384985	3.33394	3.33394		MK12_178_190	1.32513	0.790274	1.85999	5.43476	5.042	1.65983e-05	3.55907e-05	2.95054	4.77994	4.77994
MET_1228_1240	1.52716	0.686599	2.36773	6.37366	3.71632	0.000862108	0.0019648	-0.598424	3.06444	3.06444		K2C6B_53_65	1.32875	0.851364	1.80614	7.29036	5.6644	2.6584e-06	9.42507e-06	4.68626	5.57538	5.57538
EPHA7_607_619	1.52673	0.85869	2.19477	8.80583	4.67475	6.29903e-05	0.000691767	1.76877	4.20073	4.20073		ARAF_297_307	1.34468	0.875926	1.81344	7.01163	5.83787	1.59657e-06	7.32066e-06	5.16956	5.79681	5.79681
LYN_391_403	1.52462	0.862196	2.18705	7.84004	4.70786	5.74719e-05	0.000691767	1.85186	4.24054	4.24054		ERBB2_870_882	1.35525	0.898851	1.81165	7.34205	6.04309	8.74608e-07	6.53857e-06	5.7399	6.05819	6.05819
PGFRB_768_780	1.52399	0.853509	2.19447	6.1805	4.64936	6.75769e-05	0.000691767	1.70507	4.1702	4.1702		CD3Z_135_147	1.35854	0.80944	1.90763	7.28747	5.03508	1.6939e-05	3.56994e-05	2.9313	4.77111	4.77111
PGFRB_572_584	1.5227	0.803824	2.24158	9.27565	4.33269	0.000161895	0.000691767	0.913337	3.79076	3.79076		CD3Z_77_89	1.38108	0.769301	1.99286	6.68187	4.59417	6.15371e-05	0.000114869	1.71128	4.21086	4.21086
EPHA1_774_786	1.51794	0.894265	2.14161	8.79402	4.97847	2.71321e-05	0.000691767	2.53185	4.56652	4.56652		RASA1_453_465	1.38781	0.85919	1.91643	8.99145	5.34282	6.85057e-06	1.65767e-05	3.78895	5.16427	5.16427
AKT1_309_321_C310S	1.51581	0.674214	2.35742	5.71945	3.68416	0.000939272	0.00209202	-0.675634	3.02721	3.02721		PLCG2_1191_1203_C1200S	1.39282	0.868885	1.91676	10.7859	5.41003	5.6207e-06	1.46888e-05	3.9765	5.25021	5.25021
ZAP70_485_497	1.50833	0.818767	2.19789	7.78486	4.47427	0.000109633	0.000691767	1.26654	3.96006	3.96006		PTN11_57_67	1.39508	0.867855	1.9223	9.82682	5.38502	6.05021e-06	1.56032e-05	3.90671	5.21823	5.21823
JAK2_563_577	1.508	0.786423	2.22958	6.97974	4.27481	0.000189781	0.000729354	0.769391	3.72175	3.72175		MPZL1_236_246	1.39904	0.864748	1.93333	8.25628	5.32887	7.13789e-06	1.68557e-05	3.75001	5.14643	5.14643
HAVR2_257_267	1.50497	0.780045	2.22989	9.33099	4.24653	0.000205082	0.000748825	0.699171	3.68807	3.68807		ANXA1_14_26	1.39955	0.882274	1.91682	8.27885	5.50617	4.23501e-06	1.20299e-05	4.24482	5.37315	5.37315
EGFR_1190_1202	1.4917	0.645939	2.33746	5.51737	3.60772	0.0011507	0.00237407	-0.858328	2.93904	2.93904		RAF1_332_344	1.40007	0.890428	1.90971	7.60095	5.59072	3.30192e-06	1.07863e-05	4.48075	5.48123	5.48123
ZAP70_313_325	1.49063	0.78834	2.19292	11.0001	4.34163	0.000157969	0.000691767	0.935582	3.80143	3.80143		PTN11_580_590	1.4064	0.811194	2.0016	7.88128	4.80867	3.2903e-05	6.44899e-05	2.30296	4.48276	4.48276
PLCG1_764_776	1.48255	0.782463	2.18264	10.5491	4.33167	0.000162353	0.000691767	0.910778	3.78954	3.78954		CD3Z_105_117	1.4067	0.860954	1.95244	8.95814	5.2456	9.12065e-06	2.07866e-05	3.51772	5.03997	5.03997
PRRX2_202_214	1.47992	0.741039	2.21879	7.24985	4.09698	0.000308622	0.000908169	0.329224	3.51057	3.51057		RON_1346_1358	1.43087	0.896517	1.96522	6.91964	5.4495	5.00393e-06	1.36218e-05	4.08667	5.30069	5.30069
JAK3_974_986	1.4774	0.768559	2.18625	7.10938	4.2633	0.000195866	0.000738266	0.740806	3.70804	3.70804		LAT_249_261	1.43575	0.927702	1.94379	8.92292	5.7512	2.05956e-06	8.55972e-06	4.9282	5.68623	5.68623
RET_1022_1034	1.47494	0.77377	2.1761	9.56815	4.3028	0.000175752	0.000729354	0.838946	3.7551	3.7551		TEC_512_524	1.4394	0.94773	1.93106	6.88986	5.9579	1.12257e-06	7.30417e-06	5.50339	5.94979	5.94979
CD3Z_105_117	1.46134	0.755457	2.16723	8.81043	4.23464	0.000211876	0.000748825	0.669658	3.67392	3.67392		CBL_693_705	1.44417	0.94066	1.94768	7.97548	5.83703	1.60051e-06	7.32066e-06	5.16723	5.79574	5.79574
PTN6_558_570	1.45456	0.750284	2.15883	8.19937	4.22462	0.000217771	0.000748825	0.64481	3.662	3.662		VGFR2_989_1001	1.4484	0.900356	1.99644	8.96987	5.37844	6.16862e-06	1.56359e-05	3.88833	5.20981	5.20981
MK07_212_224	1.45345	0.780751	2.12615	4.61656	4.41954	0.000127484	0.000691767	1.12984	3.89454	3.89454		FGFR3_753_765	1.44935	0.947384	1.95131	7.7442	5.87602	1.42739e-06	7.32066e-06	5.27573	5.84546	5.84546
CD3E_182_194	1.4527	0.749952	2.15546	8.66774	4.22837	0.000215543	0.000748825	0.654118	3.66647	3.66647		CD3E_182_194	1.46906	0.911191	2.02694	8.83729	5.35906	6.53072e-06	1.60003e-05	3.83427	5.18504	5.18504
PTN11_580_590	1.44192	0.672568	2.21128	7.72963	3.83366	0.000629573	0.00151999	-0.315	3.20095	3.20095		VGFR2_1046_1058	1.47256	0.945373	1.99974	5.828	5.6845	2.50578e-06	9.42507e-06	4.7423	5.60106	5.60106
IRS1_890_902	1.44004	0.714671	2.16542	5.88933	4.06081	0.000340552	0.000953547	0.240165	3.46782	3.46782		RET_1022_1034	1.48508	0.936791	2.03337	9.73822	5.51219	4.16067e-06	1.19957e-05	4.26161	5.38084	5.38084
PDPK1_2_14	1.42793	0.701963	2.15389	9.0805	4.02336	0.000377046	0.000998664	0.148106	3.4236	3.4236		ZAP70_313_325	1.48905	0.954191	2.02391	11.1682	5.6657	2.64826e-06	9.42507e-06	4.68988	5.57704	5.57704
41_654_666	1.42462	0.721697	2.12755	8.24985	4.14562	0.00027028	0.000854433	0.449263	3.56819	3.56819		FAK2_572_584	1.48909	1.01152	1.96667	8.76834	6.34544	3.6176e-07	5.45423e-06	6.57594	6.44158	6.44158
VASP_271_283	1.42011	0.428643	2.41157	7.91362	2.92983	0.00655718	0.0115784	-2.41061	2.18328	2.18328		MAPK3_198_210_C203S	1.49496	0.919697	2.07022	5.82267	5.28867	8.0346e-06	1.85268e-05	3.63787	5.09504	5.09504
INSR_992_1004	1.41216	0.630455	2.19386	5.4119	3.69522	0.000911998	0.00205462	-0.649098	3.04001	3.04001		PDPK1_2_14	1.50059	0.93622	2.06496	9.26535	5.41104	5.60399e-06	1.46888e-05	3.97932	5.2515	5.2515
RON_1346_1358	1.41079	0.754246	2.06734	6.75364	4.39538	0.000136256	0.000691767	1.06954	3.86564	3.86564		KIT_930_942_C942S	1.50109	0.956794	2.04538	8.88756	5.61249	3.09703e-06	1.04658e-05	4.54148	5.50906	5.50906
CDK1_9_21	1.40901	0.721435	2.09658	8.78745	4.19174	0.000238275	0.000765606	0.563341	3.62292	3.62292		PP2AB_297_309	1.5026	0.987909	2.01728	5.38685	5.94132	1.17851e-06	7.30417e-06	5.4573	5.92866	5.92866
FAK1_569_581	1.4082	0.724243	2.09216	6.35114	4.21148	0.000225747	0.000761295	0.612239	3.64638	3.64638		IRS1_890_902	1.50365	0.947228	2.06006	6.07263	5.49956	4.31829e-06	1.20912e-05	4.22636	5.36469	5.36469
VGFR2_989_1001	1.3993	0.691373	2.10722	8.79584	4.04316	0.000357296	0.000986339	0.196758	3.44697	3.44697		LAT_194_206	1.51064	0.990891	2.03038	7.78938	5.91497	1.27319e-06	7.30417e-06	5.38407	5.89511	5.89511
PLCG2_1191_1203_C1200S	1.39828	0.716752	2.07982	10.6295	4.1967	0.000235063	0.000765606	0.575629	3.62882	3.62882		YES_420_432	1.51218	0.945757	2.0786	7.66336	5.43308	5.25181e-06	1.41008e-05	4.04084	5.27969	5.27969
CBL_693_705	1.39729	0.781096	2.01349	7.80238	4.63838	6.9663e-05	0.000691767	1.67751	4.157	4.157		PECA1_708_718	1.5186	0.952317	2.08489	10.54	5.45748	4.88774e-06	1.34929e-05	4.10894	5.31089	5.31089
MPZL1_236_246	1.38565	0.69622	2.07508	8.09527	4.11114	0.000296938	0.000908169	0.36414	3.52733	3.52733		MK03_199_208	1.52091	0.870653	2.17118	5.94247	4.75992	3.79451e-05	7.29502e-05	2.16814	4.42084	4.42084
CD3Z_135_147	1.3844	0.687401	2.0814	7.13921	4.06283	0.000338689	0.000953547	0.245128	3.4702	3.4702		41_654_666	1.52833	0.978224	2.07843	8.4443	5.654	2.74096e-06	9.42507e-06	4.65726	5.5621	5.5621
FGFR1_761_773	1.37869	0.551329	2.20605	5.645	3.40855	0.00194192	0.0038446	-1.32802	2.71177	2.71177		JAK2_563_577	1.53151	0.966069	2.09695	7.15785	5.5121	4.16176e-06	1.19957e-05	4.26136	5.38072	5.38072
CD3Z_77_89	1.36951	0.60087	2.13815	6.52326	3.64453	0.00104367	0.00224791	-0.770507	2.98144	2.98144		ZAP70_485_497	1.53259	0.984305	2.08088	7.96324	5.68855	2.4761e-06	9.42507e-06	4.7536	5.60623	5.60623
ANXA1_14_26	1.36346	0.721398	2.00552	8.11305	4.34375	0.000157052	0.000691767	0.940855	3.80396	3.80396		PGFRB_1002_1014	1.54016	0.881646	2.19867	7.72199	4.75975	3.79639e-05	7.29502e-05	2.16767	4.42063	4.42063
RYR1_4317_4329	1.36197	0.316397	2.40754	9.67114	2.66448	0.0124776	0.0207255	-2.97486	1.90387	1.90387		PTN6_558_570	1.54872	1.01513	2.08231	8.39414	5.90674	1.30432e-06	7.30417e-06	5.36118	5.88462	5.88462
LAT_194_206	1.35873	0.719528	1.99793	7.58688	4.34804	0.000155208	0.000691767	0.951556	3.80909	3.80909		EPHA7_607_619	1.55117	1.03591	2.06642	8.98635	6.12659	6.85031e-07	6.103e-06	5.97135	6.16429	6.16429
FAK2_572_584	1.35831	0.749477	1.96715	8.57268	4.56349	8.56922e-05	0.000691767	1.48982	4.06706	4.06706		CDK1_9_21	1.55297	1.01375	2.09219	8.99307	5.86112	1.49119e-06	7.32066e-06	5.23428	5.82647	5.82647
MK03_199_208	1.35614	0.530445	2.18184	5.73613	3.35957	0.00220565	0.00419716	-1.44202	2.65646	2.65646		CD3Z_117_129	1.5543	0.938361	2.17024	6.94987	5.13547	1.26104e-05	2.84097e-05	3.21078	4.89927	4.89927
LAT_249_261	1.34853	0.692701	2.00436	8.74238	4.20599	0.000229165	0.000761295	0.598634	3.63985	3.63985		LYN_391_403	1.5585	1.03168	2.08533	8.02336	6.02043	9.34604e-07	6.54223e-06	5.67704	6.02937	6.02937
STMN2_90_102	1.34815	-0.393838	3.09013	3.33474	1.58304	0.124291	0.17526	-4.89153	0.905559	0.905559		FAK1_569_581	1.57043	1.03057	2.11029	6.56254	5.92001	1.25452e-06	7.30417e-06	5.39807	5.90152	5.90152
VGFR2_1046_1058	1.34619	0.674048	2.01833	5.63514	4.09679	0.000308775	0.000908169	0.328777	3.51036	3.51036		KSYK_518_530	1.57169	0.857705	2.28567	5.7889	4.47983	8.57759e-05	0.000155667	1.39784	4.06663	4.06663
FGFR3_753_765	1.33954	0.71594	1.96315	7.55741	4.39386	0.000136825	0.000691767	1.06577	3.86383	3.86383		VGFR1_1040_1052	1.5771	1.0451	2.10909	5.4083	6.03304	9.00721e-07	6.53857e-06	5.71203	6.04541	6.04541
ERBB2_870_882	1.33139	0.786191	1.87659	7.1838	4.99514	2.59054e-05	0.000691767	2.57374	4.58661	4.58661		VGFR3_1061_1073	1.5781	1.00297	2.15322	5.18508	5.58415	3.36641e-06	1.08167e-05	4.46242	5.47283	5.47283
KPCB_19_31_A25S	1.32949	0.344997	2.31398	8.564	2.7623	0.00987205	0.0166726	-2.77028	2.00559	2.00559		HAVR2_257_267	1.5887	1.03552	2.14188	9.52811	5.84467	1.565e-06	7.32066e-06	5.18849	5.80549	5.80549
ERBB2_1241_1253	1.32532	0.735994	1.91464	7.04785	4.60008	7.74496e-05	0.000691767	1.58148	4.11098	4.11098		PLCG1_764_776	1.59319	1.06192	2.12447	10.7523	6.10281	7.34366e-07	6.25808e-06	5.90547	6.13409	6.13409
NCF1_296_308	1.3151	0.355452	2.27474	10.5491	2.80315	0.00894293	0.0152419	-2.68364	2.04852	2.04852		FGFR1_761_773	1.59648	0.948748	2.2442	5.87093	5.01594	1.79184e-05	3.69685e-05	2.87808	4.7467	4.7467
RASA1_453_465	1.31196	0.645102	1.97882	8.81869	4.02425	0.000376131	0.000998664	0.150305	3.42466	3.42466		JAK3_974_986	1.59712	1.04095	2.15328	7.31495	5.84408	1.5677e-06	7.32066e-06	5.18686	5.80474	5.80474
CREB1_126_138	1.30738	0.264631	2.35013	10.9993	2.5646	0.015788	0.0255739	-3.17928	1.80167	1.80167		EPHA1_774_786	1.59731	1.09206	2.10255	8.9912	6.43383	2.79772e-07	5.45423e-06	6.81916	6.55319	6.55319
TEC_512_524	1.3062	0.693478	1.91892	6.69932	4.36059	0.000149945	0.000691767	0.982807	3.82407	3.82407		PGFRB_572_584	1.60153	1.04835	2.15472	9.4732	5.8918	1.36277e-06	7.32066e-06	5.31964	5.86558	5.86558
E1A_ADE05_212_224	1.30137	0.25072	2.35201	8.9015	2.53362	0.0169698	0.0272629	-3.24174	1.77032	1.77032		CTNB1_79_91	1.60311	1.04166	2.16456	6.89031	5.81078	1.72878e-06	7.46406e-06	5.09415	5.76226	5.76226
ARAF_297_307	1.29195	0.707281	1.87663	6.84857	4.51994	9.66491e-05	0.000691767	1.38077	4.0148	4.0148		MET_1228_1240	1.60838	0.959604	2.25716	6.57248	5.04517	1.64442e-05	3.55907e-05	2.95938	4.78399	4.78399
CD79A_181_193	1.29178	0.64253	1.94103	13.424	4.06982	0.000332305	0.000953547	0.262339	3.47846	3.47846		MK07_212_224	1.62073	1.08281	2.15866	4.8347	6.13163	6.75006e-07	6.103e-06	5.98531	6.17069	6.17069
PTN11_57_67	1.27961	0.585759	1.97347	9.64499	3.77232	0.00074222	0.00173185	-0.463474	3.12947	3.12947		EPHB1_771_783	1.62386	1.07968	2.16805	8.43815	6.0728	8.01753e-07	6.42174e-06	5.8223	6.09596	6.09596
AKT1_320_332	1.27031	0.63575	1.90488	6.09243	4.09481	0.000310446	0.000908169	0.323893	3.50801	3.50801		PGFRB_1014_1028	1.62759	1.1147	2.14047	9.28068	6.45817	2.6068e-07	5.45423e-06	6.88604	6.58389	6.58389
CENPA_1_14	1.2635	0.359675	2.16733	8.92748	2.8595	0.00779532	0.0135211	-2.56299	2.10817	2.10817		EGFR_1190_1202	1.6283	0.969461	2.28714	5.72999	5.02965	1.72112e-05	3.58872e-05	2.91621	4.76419	4.76419
MAPK3_198_210_C203S	1.23967	0.509816	1.96952	5.60041	3.47432	0.00163531	0.00327062	-1.174	2.7864	2.7864		EPOR_361_373	1.6286	1.05151	2.20569	8.41694	5.74319	2.10862e-06	8.55972e-06	4.90588	5.676	5.676
RAF1_332_344	1.23511	0.599265	1.87095	7.40824	3.97333	0.000431849	0.00109925	0.0254311	3.36467	3.36467		PRGR_786_798	1.63961	1.03433	2.24489	5.88645	5.51272	4.15415e-06	1.19957e-05	4.2631	5.38152	5.38152
VGFR2_1168_1180	1.23101	0.349079	2.11294	6.48264	2.85513	0.00787908	0.0135465	-2.57239	2.10352	2.10352		P85A_600_612	1.63984	1.04969	2.22999	9.5195	5.65484	2.73426e-06	9.42507e-06	4.65958	5.56316	5.56316
GBRB2_427_439	1.21636	0.258816	2.17391	11.1761	2.59837	0.0145869	0.0238253	-3.11068	1.83604	1.83604		PECA1_706_718	1.6454	1.08478	2.20602	9.26538	5.9729	1.07429e-06	7.26072e-06	5.54505	5.96888	5.96888
PTN12_32_44	1.20923	0.222076	2.19639	11.9746	2.50566	0.0181058	0.0288515	-3.29771	1.74218	1.74218		LCK_387_399	1.64754	1.13817	2.15691	8.14915	6.58243	1.8185e-07	5.45423e-06	7.22664	6.74029	6.74029
TYK2_1048_1060	1.20773	0.662664	1.75279	6.09304	4.53232	9.34012e-05	0.000691767	1.41175	4.02965	4.02965		EPHA2_765_777	1.65	1.11273	2.18727	9.58263	6.24993	4.7783e-07	5.69827e-06	6.31249	6.32073	6.32073
PP2AB_297_309	1.19672	0.56698	1.82646	5.15319	3.88714	0.000545141	0.0013525	-0.185022	3.26349	3.26349		JAK1_1027_1039	1.65421	1.11599	2.19243	7.99912	6.25481	4.7108e-07	5.69827e-06	6.32596	6.32691	6.32691
NMDZ1_890_902	1.19663	0.256977	2.13628	10.2283	2.6049	0.0143648	0.0236597	-3.09736	1.8427	1.8427		PGFRB_768_780	1.66865	1.14355	2.19376	6.39936	6.46701	2.5408e-07	5.45423e-06	6.9103	6.59503	6.59503
FGFR2_762_774	1.18876	0.596423	1.78109	7.10934	4.10511	0.000301857	0.000908169	0.349277	3.5202	3.5202		FRK_380_392	1.66906	1.14069	2.19744	10.7229	6.42857	2.84079e-07	5.45423e-06	6.8047	6.54656	6.54656
BTLA_252_262	1.16326	0.567606	1.75891	6.76331	3.99468	0.000407564	0.00105108	0.0777451	3.3898	3.3898		MET_1227_1239	1.67255	1.12079	2.22431	7.52187	6.16897	6.0522e-07	5.93116e-06	6.08868	6.21809	6.21809
PDPK1_369_381	1.14061	0.558932	1.72229	8.25116	4.011	0.000389909	0.00101896	0.117777	3.40904	3.40904		ENOG_37_49	1.68129	1.10395	2.25863	11.8498	5.92644	1.23107e-06	7.30417e-06	5.41595	5.90972	5.90972
MK12_178_190	1.12903	0.44643	1.81164	5.24404	3.38327	0.00207397	0.00406499	-1.38693	2.6832	2.6832		K2C8_425_437	1.68855	0.913957	2.46314	5.57468	4.43633	9.72956e-05	0.000171801	1.27899	4.01191	4.01191
NCF1_321_333	1.11702	0.108549	2.1255	8.88724	2.26567	0.0311382	0.0480558	-3.76157	1.50671	1.50671		CDK4_11_23	1.6888	0.975807	2.40179	6.83024	4.82033	3.1799e-05	6.29555e-05	2.33524	4.49759	4.49759
ERBB2_679_691	1.11695	0.288835	1.94506	9.55272	2.75894	0.0099525	0.0166726	-2.77738	2.00207	2.00207		PTN6_531_541	1.69921	1.15747	2.24094	11.0623	6.38323	3.24093e-07	5.45423e-06	6.68	6.48933	6.48933
F263_454_466	1.10115	0.0715083	2.13079	11.1021	2.18755	0.036936	0.0556882	-3.90576	1.43255	1.43255		NTRK2_696_708	1.70244	1.1517	2.25318	6.68838	6.29081	4.24149e-07	5.69827e-06	6.42532	6.37248	6.37248
K2C6B_53_65	1.09683	0.483261	1.71041	7.09177	3.65656	0.00101083	0.00220136	-0.741732	2.99532	2.99532		FES_706_718	1.7027	1.14504	2.26037	9.48452	6.21368	5.31147e-07	5.7836e-06	6.21232	6.27478	6.27478
KCNA2_442_454	1.05671	0.0531263	2.06029	4.75119	2.15378	0.03973	0.0594434	-3.96702	1.40088	1.40088		EPOR_419_431	1.71301	1.17112	2.2549	7.4796	6.43326	2.80239e-07	5.45423e-06	6.81759	6.55247	6.55247
IRS2_626_638	1.04028	0.436495	1.64407	8.45236	3.52425	0.00143437	0.00289831	-1.05634	2.84334	2.84334		PRRX2_202_214	1.71614	1.14034	2.29194	7.49315	6.06549	8.19099e-07	6.42174e-06	5.80202	6.08666	6.08666
PLEK_106_118	1.0327	0.305904	1.7595	9.33013	2.90643	0.00694685	0.012157	-2.46152	2.15821	2.15821		INSR_992_1004	1.72612	1.11035	2.34189	5.67253	5.70474	2.36098e-06	9.25504e-06	4.79873	5.62691	5.62691
CD3E_193_205	1.03151	0.45709	1.60593	7.37762	3.67318	0.000967126	0.00212985	-0.701946	3.01452	3.01452		PGFRB_709_721	1.72765	1.12438	2.33093	7.7768	5.82807	1.64315e-06	7.32066e-06	5.1423	5.78432	5.78432
H2B1B_ 27_40	1.02139	0.175814	1.86696	7.20444	2.4708	0.0196203	0.0310127	-3.36694	1.7073	1.7073		PAXI_24_36	1.72888	1.18755	2.27021	8.97266	6.49957	2.31181e-07	5.45423e-06	6.99965	6.63605	6.63605
GSK3B_210_222_C218S	1.00932	0.380026	1.63862	6.01981	3.28075	0.00270388	0.00504725	-1.62403	2.56801	2.56801		CDK2_8_20	1.73107	1.17804	2.28411	9.57965	6.3701	3.36712e-07	5.45423e-06	6.64385	6.47274	6.47274
DYR1A_312_324	0.97883	0.385239	1.57242	5.97792	3.37301	0.00212999	0.00413344	-1.41078	2.67162	2.67162		FER_707_719	1.74421	1.17521	2.31321	8.70101	6.23836	4.94237e-07	5.69827e-06	6.28052	6.30606	6.30606
TYRO3_679_691	0.949976	0.44004	1.45991	6.81098	3.81061	0.000669786	0.00158166	-0.370864	3.17406	3.17406		ANXA2_17_29	1.75286	1.04505	2.46067	5.19551	5.0398	1.67058e-05	3.55907e-05	2.94443	4.77713	4.77713
GRIK2_708_720	0.92898	0.0834069	1.77455	11.2694	2.24726	0.032425	0.0496508	-3.79586	1.48912	1.48912		EGFR_1103_1115	1.77305	1.15392	2.39218	6.15819	5.82802	1.64341e-06	7.32066e-06	5.14215	5.78425	5.78425
GPSM2_394_406	0.914527	-0.18983	2.01888	5.79594	1.69389	0.101034	0.144544	-4.72946	0.995534	0.995534		CD3Z_116_128	1.77341	1.04733	2.49948	6.30334	4.97064	2.04674e-05	4.17877e-05	2.75216	4.68894	4.68894
EGFR_1165_1177	0.898231	0.31217	1.48429	6.40135	3.13504	0.00392306	0.00705431	-1.95561	2.40638	2.40638		CALM_95_107	1.78625	1.00909	2.56342	5.83363	4.67748	4.82746e-05	9.13049e-05	1.94057	4.31628	4.31628
RS6_228_240	0.867229	0.038356	1.6961	9.50451	2.14015	0.0409097	0.0607446	-3.99155	1.38817	1.38817		AKT1_309_321_C310S	1.8023	1.14392	2.46067	5.98297	5.57104	3.49881e-06	1.10607e-05	4.42585	5.45608	5.45608
KIF2C_105_118_S106G	0.810706	0.00766294	1.61375	8.09376	2.06501	0.0479913	0.0701962	-4.12476	1.31884	1.31884		STMN2_90_102	1.80992	0.374295	3.24555	3.63563	2.56567	0.0150644	0.0232846	-3.38342	1.82205	1.82205
MK10_216_228	0.805401	0.3646	1.2462	7.11368	3.73738	0.000814944	0.00187917	-0.547731	3.08887	3.08887		GAB2_638_648	1.86333	1.02597	2.70068	5.58864	4.5286	7.44589e-05	0.000136392	1.53134	4.12808	4.12808
TY3H_65_77	0.79406	-0.298215	1.88634	8.47526	1.48703	0.147832	0.202623	-5.0245	0.830232	0.830232		PGFRB_771_783	1.86428	1.01498	2.71358	6.28655	4.46717	8.89829e-05	0.000160006	1.36322	4.05069	4.05069
NOS3_1171_1183	0.793001	-0.0969791	1.68298	7.54697	1.8226	0.0787211	0.114291	-4.53024	1.10391	1.10391		EFS_246_258	1.8697	1.31771	2.4217	12.4331	6.89316	7.43034e-08	5.45423e-06	8.07224	7.12899	7.12899
ESR1_160_172	0.792979	-0.11684	1.7028	7.00462	1.78281	0.0851206	0.122674	-4.59306	1.06997	1.06997		PAXI_111_123	1.88575	1.32823	2.44328	10.2639	6.88338	7.6415e-08	5.45423e-06	8.04578	7.11682	7.11682
DCX_67_79	0.783647	0.342375	1.22492	6.74489	3.63256	0.00107736	0.00227057	-0.799094	2.96764	2.96764		LYN_501_512	1.92349	1.21501	2.63197	4.46876	5.52516	4.00475e-06	1.19957e-05	4.29782	5.39743	5.39743
CAC1C_1974_1986	0.753799	-0.167381	1.67498	8.27385	1.67382	0.104951	0.149061	-4.75946	0.979012	0.979012		CRK_214_226	2.76198	1.59936	3.92459	4.57752	4.83466	3.04926e-05	6.09852e-05	2.37492	4.51581	4.51581
ADDB_706_718	0.749846	0.0182124	1.48148	7.19858	2.09641	0.0449095	0.0661824	-4.06951	1.34766	1.34766		FOXO3_25_37	-0.760204	-1.46188	-0.0585238	6.73953	-2.20482	0.0345996	0.0502335	-4.11371	1.46093	-1.46093
RB_804_816	0.740233	0.270527	1.20994	6.39707	3.2236	0.00313101	0.00578941	-1.75487	2.50432	2.50432		DESP_2842_2854	0.742361	0.0285988	1.45612	5.15519	2.11663	0.0419755	0.0604167	-4.28006	1.377	1.377
VASP_150_162	0.71964	-0.811588	2.25087	5.74785	0.961333	0.344356	0.435444	-5.62116	0.462992	0.462992		GYS2_1_13	-0.567778	-1.1144	-0.0211527	6.06567	-2.11384	0.04223	0.0604167	-4.28524	1.37438	-1.37438
ZBT16_621_633	0.718304	0.224711	1.2119	5.45293	2.97672	0.00583777	0.0104018	-2.30798	2.23375	2.23375		ESR1_160_172	0.735808	0.00606822	1.46555	7.07593	2.05201	0.0482317	0.0680102	-4.3987	1.31667	1.31667
CFTR_761_773	0.660319	-0.199758	1.5204	11.2096	1.57042	0.127199	0.178078	-4.90941	0.895517	0.895517		KPB1_1011_1023	1.01285	0.0091226	2.01657	6.57833	2.05358	0.0480701	0.0680102	-4.39585	1.31812	1.31812
RAF1_253_265	0.575938	-0.293287	1.44516	4.40443	1.35532	0.185809	0.249443	-5.19532	0.730933	0.730933		GRIK2_708_720	0.700725	-0.0043094	1.40576	11.3011	2.02265	0.0513358	0.0718701	-4.45168	1.28958	1.28958
ADRB2_338_350	0.540804	-0.376997	1.45861	7.93776	1.20528	0.237865	0.312897	-5.37292	0.623669	0.623669		E1A_ADE05_212_224	0.935054	-0.0229299	1.89304	8.93093	1.98638	0.0554107	0.0770249	-4.51631	1.25641	1.25641
BCKD_45_57	0.496663	-0.218779	1.2121	4.5865	1.41999	0.166304	0.226358	-5.11315	0.779098	0.779098		CFTR_730_742	0.960716	-0.0401803	1.96161	6.979	1.95339	0.0593586	0.0819316	-4.5743	1.22652	1.22652
KAP3_107_119	0.48985	-0.253128	1.23283	9.84844	1.34861	0.187932	0.250576	-5.20366	0.725999	0.725999		PLEK_106_118	0.646016	-0.0374168	1.32945	9.32264	1.92367	0.0631224	0.0865174	-4.62589	1.19982	1.19982
ANDR_785_797	0.485742	-0.169132	1.14061	6.43126	1.51721	0.140072	0.193999	-4.98345	0.85365	0.85365		RYR1_4317_4329	0.851753	-0.0607287	1.76424	9.66117	1.89965	0.066314	0.0902607	-4.66713	1.1784	1.1784
MK08_181_191	0.482826	0.0488757	0.916775	6.89219	2.27588	0.0304442	0.0473576	-3.74246	1.5165	1.5165		VTNC_390_402	0.700202	-0.0558087	1.45621	8.36168	1.88486	0.068347	0.0923863	-4.69232	1.16528	1.16528
CD28_203_215	0.475618	0.0793801	0.871856	6.52719	2.45528	0.0203314	0.0318796	-3.39757	1.69183	1.69183		H2B1B_ 27_40	0.670638	-0.0864212	1.4277	7.20722	1.80277	0.0806306	0.108244	-4.82922	1.0935	1.0935
KAP2_92_104	0.450423	-0.462377	1.36322	8.38814	1.00935	0.321178	0.411444	-5.57638	0.493254	0.493254		VASP_150_162	1.05687	-0.168695	2.28243	5.93763	1.75496	0.0886156	0.118154	-4.90668	1.05249	1.05249
RBL2_655_667	0.430997	-0.268229	1.13022	5.95226	1.26083	0.217451	0.287976	-5.30933	0.662638	0.662638		BCKD_45_57	0.528781	-0.0940172	1.15158	4.65299	1.72787	0.0934292	0.123731	-4.94981	1.02952	1.02952
H32_3_18	0.421332	-0.196435	1.0391	5.80175	1.39508	0.173618	0.234683	-5.1452	0.760406	0.760406		ERBB2_679_691	0.602536	-0.137413	1.34249	9.51369	1.65716	0.107036	0.140798	-5.05974	0.970472	0.970472
TOP2A_1463_1475	0.415376	-0.354845	1.1856	9.34281	1.10312	0.27907	0.362237	-5.48311	0.554287	0.554287		CENPA_1_14	0.666315	-0.185135	1.51776	8.87842	1.59259	0.120858	0.157921	-5.15675	0.917726	0.917726
CDK7_163_175	0.404021	-0.663763	1.4718	4.36119	0.773961	0.445237	0.548106	-5.77619	0.351409	0.351409		KCNA2_442_454	0.675787	-0.210422	1.562	4.74826	1.55188	0.130301	0.169132	-5.21623	0.885053	0.885053
BAD_112_124	0.364845	-0.786932	1.51662	3.62515	0.647946	0.522133	0.612802	-5.86239	0.282219	0.282219		EPB42_241_253	0.784461	-0.252979	1.8219	6.57818	1.53883	0.13345	0.17208	-5.23501	0.874681	0.874681
EPB42_241_253	0.313216	-0.943137	1.56957	6.39128	0.509954	0.613954	0.691581	-5.93973	0.211864	0.211864		RAF1_253_265	0.513991	-0.182537	1.21052	4.44965	1.50176	0.142738	0.182854	-5.28762	0.845459	0.845459
VTNC_390_402	0.307183	-0.690647	1.30501	8.20061	0.629708	0.53383	0.622802	-5.87364	0.272597	0.272597		NOS3_1171_1183	0.540442	-0.211122	1.29201	7.55548	1.46341	0.152886	0.194582	-5.34088	0.815634	0.815634
CFTR_730_742	0.294094	-1.01641	1.6046	6.73147	0.459037	0.64964	0.715334	-5.9637	0.187327	0.187327		KCNA6_504_516	0.576333	-0.243046	1.39571	9.78928	1.43144	0.161778	0.204571	-5.38436	0.791081	0.791081
CSF1R_701_713	0.291019	-0.543031	1.12507	7.75926	0.71372	0.481122	0.582098	-5.81923	0.317745	0.317745		RBL2_655_667	0.409691	-0.199899	1.01928	5.99416	1.36773	0.180706	0.227041	-5.46846	0.743027	0.743027
GSUB_61_73	0.257655	-0.33137	0.846681	4.25675	0.894753	0.378307	0.475309	-5.67987	0.422155	0.422155		ACM5_494_506	-0.343118	-0.862996	0.176759	7.01585	-1.34316	0.188454	0.235267	-5.5	0.724795	-0.724795
RB_242_254	0.24707	-0.378817	0.872957	4.28523	0.807462	0.425994	0.528448	-5.75081	0.370597	0.370597		CD70_9_21_C17S	0.206988	-0.119558	0.533535	7.61012	1.28998	0.206089	0.255654	-5.56648	0.685946	0.685946
KPB1_1011_1023	0.244506	-1.07969	1.5687	6.30371	0.37769	0.708419	0.77139	-5.99684	0.14971	0.14971		MARCS_160_172	-0.255631	-0.711728	0.200466	4.71708	-1.14062	0.2623	0.323339	-5.74018	0.581201	-0.581201
FRAP_2443_2455	0.2392	-0.646481	1.12488	5.0285	0.552437	0.584895	0.666508	-5.91784	0.232922	0.232922		MARCS_152_164	-0.203914	-0.578531	0.170703	5.06831	-1.10775	0.276036	0.338144	-5.77576	0.559034	-0.559034
MYPC3_268_280	0.21332	-0.731211	1.15785	9.33309	0.461971	0.64756	0.715334	-5.96239	0.18872	0.18872		ADDB_706_718	0.331462	-0.291721	0.954645	7.1489	1.08243	0.286964	0.349347	-5.80252	0.542173	0.542173
KCNA6_504_516	0.207221	-0.836476	1.25092	9.64721	0.406123	0.687643	0.752949	-5.98598	0.162637	0.162637		NFKB1_330_342	-0.548934	-1.59405	0.496178	4.83266	-1.06891	0.292925	0.354403	-5.81658	0.533243	-0.533243
CDN1A_139_151	0.187501	-0.362627	0.737629	10.2015	0.69717	0.491265	0.590723	-5.83047	0.308684	0.308684		PPR1A_28_40	-0.207988	-0.632125	0.216148	7.44584	-0.997968	0.32561	0.391531	-5.88761	0.487302	-0.487302
NR4A1_344_356	0.175037	-0.408657	0.758731	5.11149	0.613401	0.544407	0.631384	-5.88344	0.264076	0.264076		ACM5_498_510	-0.23334	-0.732246	0.265565	6.27597	-0.951821	0.348159	0.416092	-5.93135	0.458223	-0.458223
REL_260_272	0.130482	-0.958464	1.21943	4.45985	0.245099	0.808111	0.851558	-6.03716	0.0925289	0.0925289		CA2D1_494_506	-0.191684	-0.640016	0.256647	4.65743	-0.870103	0.390576	0.461162	-6.004	0.408295	-0.408295
KS6A1_374_386	0.125044	-0.431822	0.68191	4.11233	0.459315	0.649443	0.715334	-5.96358	0.187459	0.187459		NEK2_172_184	-0.199731	-0.66529	0.265827	4.01893	-0.873082	0.388974	0.461162	-6.00146	0.41008	-0.41008
CD70_9_21_C17S	0.122992	-0.336722	0.582705	7.56921	0.547252	0.588405	0.666633	-5.9206	0.230323	0.230323		SCN7A_898_910	0.28608	-0.397621	0.969781	6.43594	0.851539	0.400652	0.470227	-6.01964	0.397232	0.397232
PTK6_436_448	0.104709	-0.845845	1.05526	7.71831	0.225323	0.823313	0.858347	-6.04171	0.0844352	0.0844352		CD27_212_224	-0.17359	-0.603272	0.256092	4.95085	-0.82217	0.416925	0.486412	-6.04373	0.379942	-0.379942
GPR6_349_361	0.0764287	-0.593786	0.746644	5.42575	0.23326	0.817203	0.856533	-6.03993	0.0876701	0.0876701		GSUB_61_73	0.178857	-0.279985	0.637698	4.26056	0.793277	0.433325	0.502555	-6.06663	0.363186	0.363186
ACM1_444_456	0.0719669	-0.443309	0.587243	4.67656	0.285687	0.777154	0.831529	-6.02663	0.109493	0.109493		CDK7_163_175	0.335134	-0.555534	1.2258	4.38474	0.765749	0.449309	0.517624	-6.08771	0.347455	0.347455
PPR1A_28_40	0.0361203	-0.465846	0.538087	7.52022	0.147189	0.884004	0.91192	-6.05595	0.0535455	0.0535455		CSF1R_701_713	0.21572	-0.360522	0.791963	7.76797	0.761849	0.451601	0.517624	-6.09064	0.345245	0.345245
KAPCG_192_206	0.0208861	-0.647915	0.689687	4.44732	0.063879	0.949506	0.974362	-6.06456	0.0225022	0.0225022		BAD_93_105	-0.147051	-0.547213	0.253111	7.04104	-0.747852	0.459885	0.524055	-6.10104	0.33735	-0.33735
MBP_222_234	0.0101913	-0.560911	0.581294	4.24912	0.0365018	0.971133	0.98308	-6.06591	0.0127212	0.0127212		MYPC3_268_280	0.229813	-0.517678	0.977303	9.36252	0.625678	0.535861	0.607103	-6.18383	0.270948	0.270948
ACM1_421_433	0.00386948	-0.603158	0.610897	4.91963	0.013039	0.989686	0.994762	-6.06648	0.00450246	0.00450246		MBP_222_234	-0.123306	-0.58076	0.334147	4.20736	-0.548557	0.587029	0.661251	-6.22868	0.23134	-0.23134
CA2D1_494_506	0.00166105	-0.534816	0.538138	4.71939	0.00633328	0.99499	0.99499	-6.06654	0.00218115	0.00218115		ACM4_456_468	-0.0994142	-0.478956	0.280127	4.86362	-0.533055	0.597594	0.669305	-6.237	0.223594	-0.223594
RB_803_815	-0.010392	-0.471899	0.451115	4.32402	-0.0460596	0.963579	0.98308	-6.06552	0.0161125	-0.0161125		BAD_112_124	0.235021	-0.675083	1.14512	3.62468	0.525531	0.602754	0.671249	-6.24096	0.21986	0.21986
BAD_69_81	-0.0109544	-0.668464	0.646555	4.16666	-0.0340788	0.973048	0.98308	-6.06599	0.0118655	-0.0118655		CDN1A_139_151	0.0951172	-0.325992	0.516226	10.193	0.459672	0.648788	0.718432	-6.2732	0.187897	0.187897
BAD_93_105	-0.0462543	-0.561129	0.468621	7.07867	-0.183759	0.855485	0.88717	-6.05003	0.0677875	-0.0677875		H32_3_18	0.111695	-0.407647	0.631037	5.74988	0.437687	0.664486	0.731681	-6.28301	0.177514	0.177514
ACM4_456_468	-0.0758111	-0.627426	0.475804	4.87978	-0.281122	0.780619	0.831529	-6.02789	0.107561	-0.107561		PTK6_436_448	0.144866	-0.551197	0.84093	7.74306	0.423547	0.674664	0.738739	-6.28908	0.170912	0.170912
MP2K1_287_299	-0.0887551	-0.646701	0.469191	5.05005	-0.325387	0.747232	0.805268	-6.01478	0.126545	-0.126545		KS6A1_374_386	0.0870171	-0.349997	0.524032	4.11425	0.405221	0.68795	0.749101	-6.29664	0.162443	0.162443
RAP1B_172_184	-0.0911745	-0.774787	0.592438	5.64296	-0.272811	0.786938	0.833729	-6.03014	0.10406	-0.10406		NR4A1_344_356	0.0891102	-0.384691	0.562912	5.10367	0.382749	0.704378	0.762752	-6.30546	0.152194	0.152194
LIPS_944_956	-0.121452	-0.886567	0.643663	6.31696	-0.324696	0.747749	0.805268	-6.015	0.126244	-0.126244		REL_260_272	0.153421	-0.676883	0.983726	4.48198	0.376038	0.709313	0.763876	-6.308	0.149162	0.149162
NEK2_172_184	-0.150412	-0.81092	0.510096	4.05179	-0.465803	0.644847	0.715334	-5.96066	0.190544	-0.190544		KAPCG_192_206	0.0830626	-0.390662	0.556788	4.46966	0.356831	0.723507	0.771911	-6.31502	0.140557	0.140557
MARCS_152_164	-0.160022	-0.656535	0.336491	5.10051	-0.659247	0.514954	0.608018	-5.85526	0.288231	-0.288231		LIPS_944_956	0.0955339	-0.451684	0.642751	6.37297	0.355288	0.724651	0.771911	-6.31557	0.139871	0.139871
GYS2_1_13	-0.19731	-0.804536	0.409917	6.20706	-0.664654	0.511539	0.607646	-5.85181	0.291121	-0.291121		ACM1_444_456	-0.0689632	-0.483287	0.345361	4.63941	-0.338735	0.736971	0.780791	-6.3213	0.13255	-0.13255
ACM5_498_510	-0.198432	-0.876649	0.479786	6.30963	-0.598467	0.554188	0.638393	-5.89219	0.256343	-0.256343		BAD_69_81	-0.08023	-0.571537	0.411077	4.14315	-0.332328	0.741759	0.781638	-6.32344	0.129737	-0.129737
CD27_212_224	-0.215378	-0.787383	0.356628	4.96177	-0.770192	0.447434	0.548106	-5.77898	0.349272	-0.349272		CGHB_109_121	-0.103563	-0.820555	0.613429	6.13707	-0.29395	0.770651	0.807741	-6.33544	0.113142	-0.113142
STK6_283_295	-0.241296	-0.889265	0.406674	7.91329	-0.761716	0.452398	0.550745	-5.78521	0.344479	-0.344479		RAP1B_172_184	-0.0678841	-0.582952	0.447184	5.64013	-0.268217	0.790214	0.82384	-6.34267	0.102255	-0.102255
MPIP1_172_184	-0.274362	-1.11658	0.567852	5.79326	-0.666347	0.510472	0.607646	-5.85072	0.292028	-0.292028		FRAP_2443_2455	0.0854526	-0.630755	0.80166	5.00614	0.242812	0.809665	0.835234	-6.34915	0.0916945	0.0916945
SCN7A_898_910	-0.277824	-1.23413	0.678484	6.28611	-0.594251	0.556966	0.638393	-5.89462	0.254172	-0.254172		GPR6_349_361	-0.0618339	-0.579879	0.456212	5.38995	-0.242908	0.809591	0.835234	-6.34913	0.0917342	-0.0917342
MARCS_160_172	-0.320958	-0.977023	0.335106	4.73238	-1.00069	0.325277	0.413989	-5.5846	0.487747	-0.487747		MPIP1_172_184	-0.0612399	-0.651792	0.529312	5.83073	-0.211037	0.834165	0.856002	-6.35636	0.0787478	-0.0787478
CGHB_109_121	-0.399603	-1.34793	0.548727	6.08711	-0.861921	0.395823	0.494149	-5.70736	0.402499	-0.402499		ACM1_421_433	-0.029973	-0.480699	0.420753	4.90919	-0.135332	0.893178	0.902439	-6.36948	0.0490622	-0.0490622
ACM5_494_506	-0.409917	-1.11964	0.299802	7.04074	-1.18143	0.247058	0.322823	-5.39944	0.6072	-0.6072		RB_242_254	0.031567	-0.443367	0.506501	4.24391	0.135264	0.893231	0.902439	-6.36949	0.0490363	0.0490363
DESP_2842_2854	-0.565251	-1.64641	0.515904	4.79882	-1.06943	0.293724	0.378749	-5.5175	0.532061	-0.532061		STK6_283_295	0.0337638	-0.437769	0.505297	7.97441	0.145721	0.885035	0.902439	-6.36802	0.0530397	0.0530397
FOXO3_25_37	-0.694421	-1.63181	0.242967	6.83921	-1.51531	0.140551	0.193999	-4.98606	0.852167	-0.852167		MP2K1_287_299	-0.0161195	-0.422661	0.390422	5.06336	-0.0806917	0.936178	0.940979	-6.37539	0.0286415	-0.0286415
NFKB1_330_342	-1.55194	-2.99223	-0.111649	4.68578	-2.20406	0.0356358	0.0541443	-3.87559	1.44811	-1.44811		RB_803_815	-0.00689217	-0.338527	0.324742	4.32397	-0.042294	0.966521	0.966521	-6.37775	0.0147887	-0.0147887

## Sheet: 28 AD specific peptides
ID	AD1	AD2	AD3	AD4	AD5	AD6	AD7	AD8	AD9	AD10	AD11	AD12	AD13	AD14	AD15	AD16	AD17	AD18
CFTR_761_773	1.24451	1.12594	1.96196	1.85126	2.01492	2.1505	1.78787	3.12073	2.41795	0.933176	0.844586	1.36336	1.46958	1.4865	0.79352	1.31665	0.977203	0.973231
PLEK_106_118	1.37546	1.91171	2.25365	3.1291	3.22994	3.42876	2.41671	4.5416	0.748945	1.01169	0.899537	0.809279	1.88222	0.408897	0.750831	1.28392	0.900449	1.06108
C1R_199_211	2.70574	1.22263	4.76144	1.86562	5.20027	2.56963	4.07386	4.02927	3.46841	2.75736	0.90113	0.750942	2.67054	1.91255	1.25783	2.34904	1.20855	1.08183
E1A_ADE05_212_224	1.35898	1.8257	2.38025	5.5361	3.98437	5.73841	3.10109	7.93542	1.10627	0.570477	0.493183	0.855048	1.14006	0.429451	0.726472	1.63992	1.00904	1.08478
PLCG1_777_789	1.76854	2.0158	3.06522	2.49898	4.78468	2.64809	3.47668	3.41817	3.56728	3.48046	1.34386	1.40049	3.45592	0.964486	1.87424	2.61034	2.51408	1.18154
VASP_271_283	1.30427	1.41747	2.42812	7.5217	4.62484	7.07438	2.68344	9.79754	0.806924	1.19514	0.901047	0.921216	2.4855	1.09602	0.68888	1.64152	1.08398	1.24924
TY3H_65_77	0.903658	0.673747	2.24753	1.89688	2.18544	2.2803	1.83584	3.8373	3.32272	1.07077	0.664826	1.18259	2.05913	1.36295	0.733366	1.96551	1.00408	1.25245
CAC1C_1974_1986	0.920588	0.736697	2.36184	1.86923	2.53732	2.62694	1.74849	4.26889	2.17647	2.68555	1.31506	1.06211	3.71359	2.88591	0.620843	1.59095	0.95807	1.26895
GRIK2_708_720	0.819297	1.01783	1.9089	2.83373	2.43093	2.84596	1.76773	3.77848	1.21322	0.912896	1.08388	1.58224	2.0985	0.629238	1.10765	1.8838	1.36324	1.27483
F263_454_466	1.16512	1.33506	2.28464	2.98973	3.13729	3.36533	2.24007	4.99323	2.34848	1.05344	0.834017	1.21823	1.91839	1.26733	0.79466	1.74593	1.07821	1.31265
ADRB2_338_350	0.565896	0.511705	1.19804	1.42578	1.74009	1.78412	0.980056	2.73018	1.0436	2.2434	1.5763	1.22676	3.90546	1.23841	0.834687	2.04709	1.17637	1.36211
KIF2C_105_118_S106G	0.969167	1.09077	1.94078	2.23806	3.14513	3.50599	2.06797	4.94715	0.834352	0.826045	0.829722	0.875614	2.6075	1.14756	0.654191	1.20598	0.886371	1.40343
KAP3_107_119	0.903413	0.631343	1.6536	1.41051	1.31305	1.65753	1.39043	2.38129	1.70217	2.20672	1.3991	1.62586	2.84216	2.21996	0.940576	1.72669	1.19333	1.4656
PTN12_32_44	0.946654	1.38273	1.9462	2.93262	2.78428	3.00753	2.16003	3.81864	1.23702	1.76861	1.36083	1.54085	2.40879	1.2056	1.18768	1.79233	1.30451	1.50643
MUSK_548_560	1.47477	1.74539	1.54819	1.55868	2.5069	1.86077	1.10031	2.14607	1.87965	1.95412	1.21884	1.36044	2.26775	0.435299	2.00342	2.06111	1.58596	1.57022
RYR1_4317_4329	1.05106	1.5081	2.06132	4.93007	2.90108	4.72243	2.15891	5.90448	0.593504	0.791446	0.899135	1.5483	2.14579	0.560789	1.16631	2.10569	1.55247	1.58762
RS6_228_240	0.664964	0.841385	1.46583	2.88697	2.0802	2.94154	1.46985	3.54537	1.14847	0.946748	1.08428	1.52869	2.83913	0.906894	0.961663	2.1705	1.38159	1.65024
NCF1_296_308	0.99303	1.24121	2.46082	3.58287	4.16799	3.94338	2.92677	5.83244	1.19783	1.91356	1.30495	1.2961	2.91815	1.18189	0.966061	2.11661	1.30933	1.69678
GBRB2_427_439	1.14799	1.30971	2.00424	3.26345	3.40005	3.48274	2.20041	4.97816	1.59149	1.55306	1.10108	1.5653	2.78762	1.44895	1.01969	1.92632	1.3108	1.72285
NCF1_321_333	0.674274	0.798465	1.86906	3.24121	3.32096	3.32149	1.93007	5.70904	1.1169	0.978366	0.878446	1.39	2.64131	0.957531	1.17358	2.60868	1.60992	1.73023
CENPA_1_14	0.56204	0.861582	1.82834	4.57661	3.15474	3.69746	2.03765	5.40361	0.246677	1.60289	1.39906	1.09808	4.2975	0.45615	1.05325	2.54198	1.50852	1.73803
NMDZ1_890_902	0.680174	0.833811	1.90085	4.30204	3.31778	4.14089	1.91566	5.91409	0.914884	2.14152	1.61659	1.49907	3.58058	0.939376	1.09468	2.51981	1.63654	1.8257
CREB1_126_138	1.00351	1.31541	1.88893	3.50285	3.07306	3.97011	2.13979	5.30168	0.863376	1.59718	1.32885	1.51052	2.71576	1.15149	1.2196	2.26324	1.49954	1.85158
KAP2_92_104	0.710527	0.411434	1.25311	1.19606	0.96766	1.47128	0.998354	2.02306	1.18345	2.10998	1.56729	2.04456	3.80563	1.93821	1.1971	2.3204	1.54063	1.99133
TNNT1_2_14	2.0917	1.22739	1.04642	2.45592	3.69188	3.73869	2.28865	4.57959	3.49721	2.28466	1.45974	1.035	3.32137	1.5134	2.19846	2.43195	1.73148	2.01292
GPSM2_394_406	0.969445	0.641762	1.73542	1.3267	3.2372	2.72083	1.58045	7.17413	1.27229	1.45801	0.80797	0.873625	6.55662	0.580248	0.697953	2.6469	1.14807	2.36299
RBL2_99_111	2.95453	3.74946	4.60181	2.38936	6.37316	3.76094	4.90048	6.00097	5.13712	5.3347	1.42443	1.6243	6.54547	3.02116	2.36179	4.45707	3.58863	2.46747
KPCB_19_31_A25S	0.371383	0.643286	1.32165	3.49469	5.19936	4.19602	2.19222	8.47641	0.380327	2.88788	1.554	1.22237	8.03327	1.16672	0.953749	3.53892	1.55589	2.89176
