# Supplementary material for: Comprehensive transcriptome, miRNA and kinome profiling identifies new treatment options for personalized lung cancer therapy
Source: Clin Transl Med. 2025 Feb 24;15(3):e70177. doi: 10.1002/ctm2.70177 (PMC11850761; doi:10.1002/ctm2.70177)
Supplement: Supplementary file 12 — Supporting Information [file CTM2-15-e70177-s003.xlsx]

## Sheet: README
Sheet RNAi: Data retrieved from the paper Large-Scale Profiling of Kinase Dependencies in Cancer Cell Lines (PMID: 26947069)
Sheet Gene dependency-AD: data retrieved from the DepMap database for the RNAi/CRISPR data for lung adenocarcinoma cell lines
Sheet Gene dependency-SQ: data retrieved from the DepMap database for the RNAi/CRISPR data for lung squamous cell carcinoma cell lines
Sheet Potential kinase targets: the new kinase targets for AD, SQ and AD/SQ.

## Sheet: RNAi
PMID: 26947069
21 commonly regulated kinases
Gene	H460_LUNG	H1650_LUNG	H358_LUNG	H1975_LUNG	H727_LUNG	H2228_LUNG	AC216_LUNG	H1838_LUNG	H2342_LUNG	H1793_LUNG	A549_LUNG	AC375_LUNG
CDK4_ENSG00000135446	0.33	0.08	-0.5	0.34	0.21	-1.59	-0.31	0.41	-1.59	-3.09	0.08	-1.24
FER_ENSG00000151422	0.56	-0.2	1.14	0.83	0.8	1.46	-0.5	-0.6	0.18	0.1	-1.7	0.37
FES_ENSG00000182511	0.09	-2.51	-1.03	-1.07	-0.05	-0.81	-2.31	-1.77	-2.74	-0.54	-0.32	0
JAK1_ENSG00000162434	-1.51	0.6	0.45	-0.26	0.85	-0.32	0.7	0.67	-0.33	-0.61	0.49	0.74
JAK2_ENSG00000096968	0.68	-1.53	-0.1	-0.08	1.27	-2.12	0.58	0.47	-3.74	0.79	0.6	0.62
AD specific kinases
AD specific	H1650_LUNG	H1975_LUNG	H2228_LUNG	H1838_LUNG	H2342_LUNG	H1793_LUNG	A549_LUNG
CDK1_ENSG00000170312	-2.37	-2.19	-2.15	-2.23	-1.37	-0.54	-6.36
EPHA1_ENSG00000146904	0.88	-0.16	-0.06	0.15	-0.44	-0.39	-1.72
JAK3_ENSG00000105639	0.45	0.11	-0.22	0.36	-0.79	-0.46	-1.77
RET_ENSG00000165731	0.24	-0.05	0	0.29	-0.66	-2.03	-0.93
ZAP70_ENSG00000115085	-0.17	-0.71	-2.12	-0.7	-1	0.59	0.44
SQ specific kinases
SQ specific	H460_LUNG	H23_LUNG	A427_LUNG
FGFR2_ENSG00000066468	-0.64	-1.54	-1.92
PDPK1_ENSG00000140992	-2.04	-0.25	-0.47
NET specific kinase
cell_line	H727_LUNG
TYK2_ENSG00000105397	-1.55

## Sheet: Gene dependency-AD
Study Name	Gene Name	Cell Line	Dependency Value
RNAi (Achilles+DRIVE+Marcotte, DEMETER2)	ABL1	NCIH1838	-0.530541
RNAi (DRIVE, DEMETER2)	ABL1	NCIH1838	-0.735489
RNAi (Achilles+DRIVE+Marcotte, DEMETER2)	AKT1	HCC1833	-0.549831
CRISPR GeCKO (DepMap, CERES)	AKT1	HCC44	-0.56848
CRISPR GeCKO (DepMap, CERES)	AKT2	NCIH1373	-0.580987
RNAi (Achilles+DRIVE+Marcotte, DEMETER2)	AURKA	NCIH3255	-0.547502
RNAi (Achilles+DRIVE+Marcotte, DEMETER2)	AURKA	HCC1833	-0.548246
RNAi (DRIVE, DEMETER2)	AURKA	NCIH1373	-0.573423
RNAi (Achilles, DEMETER2)	AURKA	HCC44	-0.622005
RNAi (Achilles, DEMETER2)	AURKA	HCC515	-0.630462
RNAi (DRIVE, DEMETER2)	AURKA	HCC1833	-0.734505
RNAi (Achilles+DRIVE+Marcotte, DEMETER2)	AURKA	A549	-0.744093
CRISPR (DepMap Public 24Q2+Score, Chronos)	AURKA	HCC827GR5	-0.766795
RNAi (Achilles+DRIVE+Marcotte, DEMETER2)	AURKA	HCC515	-0.773264
CRISPR (DepMap Public 24Q2+Score, Chronos)	AURKA	NCIH1373	-0.781432
RNAi (Achilles+DRIVE+Marcotte, DEMETER2)	AURKA	NCIH522	-0.813529
RNAi (DRIVE, DEMETER2)	AURKA	A549	-0.834333
CRISPR (Project Score, CERES)	AURKA	NCIH1975	-0.869359
CRISPR (Project Score, CERES)	AURKA	A549	-0.876566
CRISPR (Project Score, CERES)	AURKA	NCIH3122	-0.890402
RNAi (Achilles+DRIVE+Marcotte, DEMETER2)	AURKA	NCIH2228	-0.891759
CRISPR (Project Score, CERES)	AURKA	HOP62	-0.905649
CRISPR (Project Score, CERES)	AURKA	SW1573	-0.982318
CRISPR (Project Score, CERES)	AURKA	NCIH358	-0.997613
CRISPR (DepMap Public 24Q2+Score, Chronos)	AURKA	HCC827	-0.999948
CRISPR (DepMap Public 24Q2+Score, Chronos)	AURKA	NCIH358	-1.02293
CRISPR (DepMap Public 24Q2+Score, Chronos)	AURKA	NCIH1793	-1.04702
CRISPR (Project Score, CERES)	AURKA	PC14	-1.064
CRISPR (Project Score, CERES)	AURKA	NCIH23	-1.11444
CRISPR (DepMap Public 24Q2+Score, Chronos)	AURKA	NCIH1975	-1.11566
CRISPR (DepMap Public 24Q2+Score, Chronos)	AURKA	NCIH3122	-1.12355
CRISPR (DepMap Public 24Q2+Score, Chronos)	AURKA	HOP62	-1.15066
RNAi (DRIVE, DEMETER2)	AURKA	NCIH2228	-1.15121
CRISPR (DepMap Public 24Q2+Score, Chronos)	AURKA	HCC461	-1.15314
CRISPR (DepMap Public 24Q2+Score, Chronos)	AURKA	EKVX	-1.15569
CRISPR (Project Score, CERES)	AURKA	VMRCLCD	-1.19381
CRISPR GeCKO (DepMap, CERES)	AURKA	HCC44	-1.19714
CRISPR (DepMap Public 24Q2+Score, Chronos)	AURKA	RERFLCAD2	-1.20547
CRISPR (DepMap Public 24Q2+Score, Chronos)	AURKA	RERFLCAD1	-1.2205
CRISPR (DepMap Public 24Q2+Score, Chronos)	AURKA	A549	-1.25374
CRISPR (DepMap Public 24Q2+Score, Chronos)	AURKA	MORCPR	-1.28948
CRISPR (DepMap Public 24Q2+Score, Chronos)	AURKA	VMRCLCD	-1.29177
CRISPR GeCKO (DepMap, CERES)	AURKA	NCIH1373	-1.29888
CRISPR (DepMap Public 24Q2+Score, Chronos)	AURKA	NCIH322	-1.34802
RNAi (DRIVE, DEMETER2)	AURKA	NCIH522	-1.40009
CRISPR (Project Score, CERES)	AURKA	LXF289	-1.40396
CRISPR (DepMap Public 24Q2+Score, Chronos)	AURKA	SW1573	-1.4062
CRISPR (DepMap Public 24Q2+Score, Chronos)	AURKA	PC14	-1.45096
CRISPR (DepMap Public 24Q2+Score, Chronos)	AURKA	A549CRAFKD	-1.5003
CRISPR (Project Score, Chronos)	AURKA	NCIH1975	-1.52235
CRISPR (DepMap Public 24Q2+Score, Chronos)	AURKA	A427	-1.53051
CRISPR (DepMap Public 24Q2+Score, Chronos)	AURKA	HCC515	-1.53118
CRISPR (Project Score, Chronos)	AURKA	SW1573	-1.54777
CRISPR (DepMap Public 24Q2+Score, Chronos)	AURKA	NCIH522	-1.55708
CRISPR (Project Score, Chronos)	AURKA	LXF289	-1.58366
CRISPR (Project Score, Chronos)	AURKA	A549	-1.60787
CRISPR (Project Score, Chronos)	AURKA	PC14	-1.64239
CRISPR (DepMap Public 24Q2+Score, Chronos)	AURKA	HCC44	-1.65573
CRISPR (Project Score, Chronos)	AURKA	VMRCLCD	-1.68214
CRISPR (DepMap Public 24Q2+Score, Chronos)	AURKA	LXF289	-1.74353
CRISPR (Project Score, Chronos)	AURKA	HOP62	-1.80781
CRISPR (Project Score, Chronos)	AURKA	NCIH23	-1.86977
CRISPR (Project Score, Chronos)	AURKA	NCIH358	-1.95849
CRISPR (DepMap Public 24Q2+Score, Chronos)	AURKA	NCIH23	-2.00529
CRISPR (Project Score, Chronos)	AURKA	NCIH3122	-2.5014
RNAi (Achilles, DEMETER2)	AURKB	NCIH1975	-0.514926
RNAi (Achilles+DRIVE+Marcotte, DEMETER2)	AURKB	HCC1833	-0.519468
RNAi (Achilles+DRIVE+Marcotte, DEMETER2)	AURKB	HCC364	-0.522093
RNAi (Achilles+DRIVE+Marcotte, DEMETER2)	AURKB	HOP62	-0.533031
RNAi (Achilles+DRIVE+Marcotte, DEMETER2)	AURKB	RERFLCAD2	-0.535064
RNAi (Achilles+DRIVE+Marcotte, DEMETER2)	AURKB	HCC461	-0.593046
RNAi (Achilles, DEMETER2)	AURKB	A549	-0.6067
RNAi (Achilles, DEMETER2)	AURKB	LXF289	-0.622347
RNAi (Achilles, DEMETER2)	AURKB	NCIH3255	-0.633402
RNAi (Achilles+DRIVE+Marcotte, DEMETER2)	AURKB	NCIH1395	-0.64733
RNAi (Achilles, DEMETER2)	AURKB	HCC827GR5	-0.648652
RNAi (DRIVE, DEMETER2)	AURKB	NCIH1373	-0.654807
RNAi (Achilles, DEMETER2)	AURKB	HCC44	-0.67001
RNAi (Achilles+DRIVE+Marcotte, DEMETER2)	AURKB	EKVX	-0.684619
RNAi (Achilles+DRIVE+Marcotte, DEMETER2)	AURKB	NCIH1373	-0.69278
RNAi (Achilles+DRIVE+Marcotte, DEMETER2)	AURKB	NCIH2228	-0.710508
RNAi (Achilles, DEMETER2)	AURKB	NCIH3122	-0.722168
RNAi (Achilles, DEMETER2)	AURKB	A427	-0.776019
RNAi (Achilles, DEMETER2)	AURKB	NCIH23	-0.779143
RNAi (Achilles+DRIVE+Marcotte, DEMETER2)	AURKB	HCC515	-0.796625
RNAi (Achilles+DRIVE+Marcotte, DEMETER2)	AURKB	NCIH522	-0.807877
RNAi (DRIVE, DEMETER2)	AURKB	NCIH1435	-0.818046
RNAi (Achilles, DEMETER2)	AURKB	NCIH322	-0.830918
RNAi (Achilles, DEMETER2)	AURKB	MORCPR	-0.8432
RNAi (DRIVE, DEMETER2)	AURKB	NCIH522	-0.868091
CRISPR GeCKO (DepMap, CERES)	AURKB	HCC44	-0.869817
RNAi (Achilles, DEMETER2)	AURKB	NCIH358	-0.872822
CRISPR GeCKO (DepMap, CERES)	AURKB	NCIH1373	-0.958716
RNAi (Achilles, DEMETER2)	AURKB	RERFLCAD2	-0.980016
RNAi (Achilles, DEMETER2)	AURKB	HOP62	-1.00216
RNAi (Achilles, DEMETER2)	AURKB	HCC827	-1.05124
RNAi (Achilles, DEMETER2)	AURKB	HCC461	-1.0528
RNAi (Achilles, DEMETER2)	AURKB	NCIH1373	-1.05582
RNAi (Achilles, DEMETER2)	AURKB	HCC364	-1.09718
RNAi (Achilles, DEMETER2)	AURKB	NCIH1395	-1.10469
RNAi (Achilles+DRIVE+Marcotte, DEMETER2)	AURKB	NCIH1435	-1.12306
RNAi (Achilles, DEMETER2)	AURKB	EKVX	-1.18183
RNAi (Achilles, DEMETER2)	AURKB	NCIH522	-1.38227
RNAi (Achilles, DEMETER2)	AURKB	HCC515	-1.42426
CRISPR (DepMap Public 24Q2+Score, Chronos)	AURKB	A549	-1.71228
CRISPR (DepMap Public 24Q2+Score, Chronos)	AURKB	LXF289	-1.85409
CRISPR (DepMap Public 24Q2+Score, Chronos)	AURKB	RERFLCAD1	-1.86857
CRISPR (Project Score, CERES)	AURKB	NCIH23	-1.88563
CRISPR (DepMap Public 24Q2+Score, Chronos)	AURKB	A549CRAFKD	-1.95115
CRISPR (DepMap Public 24Q2+Score, Chronos)	AURKB	RERFLCAD2	-1.99092
CRISPR (DepMap Public 24Q2+Score, Chronos)	AURKB	NCIH322	-2.0459
CRISPR (Project Score, CERES)	AURKB	A549	-2.06236
CRISPR (DepMap Public 24Q2+Score, Chronos)	AURKB	NCIH1373	-2.07317
CRISPR (DepMap Public 24Q2+Score, Chronos)	AURKB	HCC515	-2.08571
CRISPR (Project Score, Chronos)	AURKB	NCIH23	-2.09812
CRISPR (DepMap Public 24Q2+Score, Chronos)	AURKB	NCIH358	-2.10153
CRISPR (DepMap Public 24Q2+Score, Chronos)	AURKB	HCC827	-2.10523
CRISPR (Project Score, CERES)	AURKB	NCIH1975	-2.11485
CRISPR (Project Score, CERES)	AURKB	LXF289	-2.11573
CRISPR (Project Score, CERES)	AURKB	HOP62	-2.14277
CRISPR (DepMap Public 24Q2+Score, Chronos)	AURKB	PC14	-2.15087
CRISPR (DepMap Public 24Q2+Score, Chronos)	AURKB	NCIH23	-2.15202
CRISPR (DepMap Public 24Q2+Score, Chronos)	AURKB	SW1573	-2.15434
CRISPR (DepMap Public 24Q2+Score, Chronos)	AURKB	HCC827GR5	-2.15569
CRISPR (Project Score, CERES)	AURKB	SW1573	-2.17545
CRISPR (Project Score, Chronos)	AURKB	LXF289	-2.17677
CRISPR (Project Score, CERES)	AURKB	NCIH358	-2.2077
CRISPR (DepMap Public 24Q2+Score, Chronos)	AURKB	HCC461	-2.21736
CRISPR (DepMap Public 24Q2+Score, Chronos)	AURKB	NCIH1793	-2.21928
CRISPR (DepMap Public 24Q2+Score, Chronos)	AURKB	HCC44	-2.23367
CRISPR (DepMap Public 24Q2+Score, Chronos)	AURKB	NCIH1975	-2.24304
CRISPR (DepMap Public 24Q2+Score, Chronos)	AURKB	NCIH522	-2.26025
CRISPR (DepMap Public 24Q2+Score, Chronos)	AURKB	HOP62	-2.2766
CRISPR (DepMap Public 24Q2+Score, Chronos)	AURKB	A427	-2.30266
CRISPR (Project Score, Chronos)	AURKB	NCIH1975	-2.30362
CRISPR (Project Score, Chronos)	AURKB	SW1573	-2.31566
CRISPR (Project Score, Chronos)	AURKB	NCIH358	-2.33862
CRISPR (Project Score, Chronos)	AURKB	A549	-2.35875
CRISPR (Project Score, Chronos)	AURKB	VMRCLCD	-2.40459
CRISPR (Project Score, CERES)	AURKB	NCIH3122	-2.41414
CRISPR (DepMap Public 24Q2+Score, Chronos)	AURKB	MORCPR	-2.41687
CRISPR (DepMap Public 24Q2+Score, Chronos)	AURKB	EKVX	-2.42431
CRISPR (Project Score, CERES)	AURKB	VMRCLCD	-2.43795
CRISPR (Project Score, CERES)	AURKB	PC14	-2.45931
CRISPR (DepMap Public 24Q2+Score, Chronos)	AURKB	NCIH3122	-2.47141
CRISPR (Project Score, Chronos)	AURKB	PC14	-2.58828
CRISPR (Project Score, Chronos)	AURKB	HOP62	-2.72496
CRISPR (DepMap Public 24Q2+Score, Chronos)	AURKB	VMRCLCD	-2.77836
CRISPR (Project Score, Chronos)	AURKB	NCIH3122	-3.03333
RNAi (DRIVE, DEMETER2)	CAMK2A	NCIH1975	-0.535414
CRISPR (Project Score, CERES)	CAMK2G	PC14	-0.587089
RNAi (Achilles+DRIVE+Marcotte, DEMETER2)	CAMK2G	NCIH522	-0.796163
RNAi (DRIVE, DEMETER2)	CAMK2G	NCIH522	-0.901874
RNAi (DRIVE, DEMETER2)	CDK1	NCIH1793	-0.68545
RNAi (Achilles, DEMETER2)	CDK1	SW1573	-0.711434
RNAi (Achilles+DRIVE+Marcotte, DEMETER2)	CDK1	A427	-0.76649
RNAi (DRIVE, DEMETER2)	CDK1	NCIH1435	-0.787512
RNAi (Achilles, DEMETER2)	CDK1	NCIH23	-0.799634
RNAi (Achilles, DEMETER2)	CDK1	MORCPR	-0.808943
RNAi (Achilles+DRIVE+Marcotte, DEMETER2)	CDK1	MORCPR	-0.812222
RNAi (DRIVE, DEMETER2)	CDK1	NCIH23	-0.827297
RNAi (Achilles, DEMETER2)	CDK1	A427	-0.83215
RNAi (Achilles+DRIVE+Marcotte, DEMETER2)	CDK1	NCIH23	-0.833489
RNAi (Achilles+DRIVE+Marcotte, DEMETER2)	CDK1	NCIH1793	-0.842867
RNAi (DRIVE, DEMETER2)	CDK1	RERFLCMS	-0.880209
RNAi (Achilles+DRIVE+Marcotte, DEMETER2)	CDK1	PC14	-0.915976
RNAi (Achilles, DEMETER2)	CDK1	PC14	-0.916103
RNAi (Achilles, DEMETER2)	CDK1	EKVX	-0.924946
RNAi (Achilles, DEMETER2)	CDK1	NCIH3122	-0.935816
RNAi (Achilles+DRIVE+Marcotte, DEMETER2)	CDK1	NCIH3122	-0.944328
RNAi (Achilles+DRIVE+Marcotte, DEMETER2)	CDK1	EKVX	-0.958611
RNAi (Achilles+DRIVE+Marcotte, DEMETER2)	CDK1	RERFLCMS	-0.959766
RNAi (DRIVE, DEMETER2)	CDK1	NCIH1373	-0.97588
RNAi (Achilles+DRIVE+Marcotte, DEMETER2)	CDK1	HCC364	-0.9776
RNAi (Achilles, DEMETER2)	CDK1	HCC44	-1.00488
RNAi (Achilles+DRIVE+Marcotte, DEMETER2)	CDK1	HCC827GR5	-1.01139
RNAi (Achilles+DRIVE+Marcotte, DEMETER2)	CDK1	NCIH1435	-1.01419
RNAi (Achilles+DRIVE+Marcotte, DEMETER2)	CDK1	HCC44	-1.01724
RNAi (DRIVE, DEMETER2)	CDK1	A549	-1.02832
RNAi (Achilles, DEMETER2)	CDK1	NCIH522	-1.03159
RNAi (DRIVE, DEMETER2)	CDK1	HCC1833	-1.04644
RNAi (Achilles+DRIVE+Marcotte, DEMETER2)	CDK1	NCIH1373	-1.04812
RNAi (Achilles+DRIVE+Marcotte, DEMETER2)	CDK1	NCIH522	-1.05835
RNAi (Achilles, DEMETER2)	CDK1	HCC364	-1.06748
RNAi (Achilles, DEMETER2)	CDK1	HCC827GR5	-1.07489
CRISPR GeCKO (DepMap, CERES)	CDK1	NCIH1373	-1.07716
RNAi (Achilles, DEMETER2)	CDK1	A549	-1.09099
RNAi (Achilles+DRIVE+Marcotte, DEMETER2)	CDK1	HOP62	-1.10137
RNAi (Achilles+DRIVE+Marcotte, DEMETER2)	CDK1	A549	-1.10267
CRISPR GeCKO (DepMap, CERES)	CDK1	HCC44	-1.10871
RNAi (Achilles, DEMETER2)	CDK1	HOP62	-1.12435
RNAi (Achilles, DEMETER2)	CDK1	NCIH1373	-1.14438
RNAi (DRIVE, DEMETER2)	CDK1	HCC44	-1.1521
RNAi (Achilles, DEMETER2)	CDK1	HCC827	-1.15745
RNAi (Achilles, DEMETER2)	CDK1	LXF289	-1.21778
RNAi (Achilles, DEMETER2)	CDK1	NCIH3255	-1.25404
RNAi (Achilles, DEMETER2)	CDK1	NCIH322	-1.26472
RNAi (Achilles, DEMETER2)	CDK1	HCC515	-1.2853
RNAi (Achilles, DEMETER2)	CDK1	HCC461	-1.2878
RNAi (Achilles+DRIVE+Marcotte, DEMETER2)	CDK1	LXF289	-1.30588
RNAi (Achilles+DRIVE+Marcotte, DEMETER2)	CDK1	NCIH3255	-1.32023
RNAi (Achilles+DRIVE+Marcotte, DEMETER2)	CDK1	HCC515	-1.32128
RNAi (Achilles+DRIVE+Marcotte, DEMETER2)	CDK1	HCC461	-1.32915
RNAi (Achilles, DEMETER2)	CDK1	NCIH1395	-1.35028
RNAi (Achilles, DEMETER2)	CDK1	NCIH1975	-1.35039
RNAi (Achilles+DRIVE+Marcotte, DEMETER2)	CDK1	HCC1833	-1.35416
RNAi (Achilles, DEMETER2)	CDK1	RERFLCAD2	-1.35449
RNAi (Achilles+DRIVE+Marcotte, DEMETER2)	CDK1	NCIH322	-1.36714
RNAi (Achilles+DRIVE+Marcotte, DEMETER2)	CDK1	RERFLCAD2	-1.3704
RNAi (Achilles+DRIVE+Marcotte, DEMETER2)	CDK1	NCIH1395	-1.38436
RNAi (Achilles, DEMETER2)	CDK1	NCIH358	-1.38634
RNAi (DRIVE, DEMETER2)	CDK1	NCIH358	-1.47937
RNAi (DRIVE, DEMETER2)	CDK1	HCC827	-1.51516
RNAi (Achilles+DRIVE+Marcotte, DEMETER2)	CDK1	NCIH1975	-1.5279
RNAi (DRIVE, DEMETER2)	CDK1	NCIH522	-1.54199
CRISPR (DepMap Public 24Q2+Score, Chronos)	CDK1	HCC827	-1.58861
CRISPR (DepMap Public 24Q2+Score, Chronos)	CDK1	NCIH1373	-1.61478
RNAi (Achilles+DRIVE+Marcotte, DEMETER2)	CDK1	HCC827	-1.62761
RNAi (Achilles+DRIVE+Marcotte, DEMETER2)	CDK1	NCIH358	-1.71849
RNAi (DRIVE, DEMETER2)	CDK1	NCIH1975	-1.76292
CRISPR (Project Score, CERES)	CDK1	SW1573	-1.7952
CRISPR (DepMap Public 24Q2+Score, Chronos)	CDK1	LXF289	-1.88894
CRISPR (DepMap Public 24Q2+Score, Chronos)	CDK1	HCC44	-1.90618
CRISPR (Project Score, CERES)	CDK1	NCIH23	-1.91628
CRISPR (DepMap Public 24Q2+Score, Chronos)	CDK1	RERFLCAD2	-1.91631
CRISPR (Project Score, CERES)	CDK1	LXF289	-1.93142
CRISPR (DepMap Public 24Q2+Score, Chronos)	CDK1	SW1573	-1.96514
CRISPR (Project Score, CERES)	CDK1	NCIH3122	-1.97716
CRISPR (Project Score, CERES)	CDK1	A549	-1.98507
CRISPR (DepMap Public 24Q2+Score, Chronos)	CDK1	A427	-2.01292
CRISPR (Project Score, CERES)	CDK1	HOP62	-2.01575
CRISPR (Project Score, Chronos)	CDK1	LXF289	-2.01739
CRISPR (Project Score, Chronos)	CDK1	SW1573	-2.03082
CRISPR (DepMap Public 24Q2+Score, Chronos)	CDK1	NCIH1793	-2.10899
CRISPR (Project Score, CERES)	CDK1	PC14	-2.13168
CRISPR (Project Score, CERES)	CDK1	VMRCLCD	-2.17273
CRISPR (Project Score, Chronos)	CDK1	A549	-2.23449
CRISPR (DepMap Public 24Q2+Score, Chronos)	CDK1	HCC515	-2.23715
CRISPR (Project Score, Chronos)	CDK1	NCIH23	-2.26447
CRISPR (DepMap Public 24Q2+Score, Chronos)	CDK1	HCC827GR5	-2.28552
CRISPR (DepMap Public 24Q2+Score, Chronos)	CDK1	NCIH3122	-2.28787
CRISPR (Project Score, Chronos)	CDK1	VMRCLCD	-2.28901
CRISPR (DepMap Public 24Q2+Score, Chronos)	CDK1	MORCPR	-2.29457
CRISPR (Project Score, CERES)	CDK1	NCIH1975	-2.3061
CRISPR (DepMap Public 24Q2+Score, Chronos)	CDK1	NCIH522	-2.32738
CRISPR (DepMap Public 24Q2+Score, Chronos)	CDK1	HCC461	-2.33123
CRISPR (DepMap Public 24Q2+Score, Chronos)	CDK1	A549CRAFKD	-2.39709
CRISPR (DepMap Public 24Q2+Score, Chronos)	CDK1	NCIH23	-2.40654
CRISPR (DepMap Public 24Q2+Score, Chronos)	CDK1	EKVX	-2.41319
CRISPR (Project Score, Chronos)	CDK1	PC14	-2.42824
CRISPR (DepMap Public 24Q2+Score, Chronos)	CDK1	A549	-2.46276
RNAi (DRIVE, DEMETER2)	CDK1	NCIH1838	-2.46981
CRISPR (DepMap Public 24Q2+Score, Chronos)	CDK1	NCIH1975	-2.49204
CRISPR (Project Score, Chronos)	CDK1	NCIH1975	-2.50337
CRISPR (DepMap Public 24Q2+Score, Chronos)	CDK1	RERFLCAD1	-2.52264
RNAi (Achilles+DRIVE+Marcotte, DEMETER2)	CDK1	NCIH1838	-2.53292
CRISPR (DepMap Public 24Q2+Score, Chronos)	CDK1	PC14	-2.56864
CRISPR (Project Score, CERES)	CDK1	NCIH358	-2.58406
CRISPR (DepMap Public 24Q2+Score, Chronos)	CDK1	HOP62	-2.59954
CRISPR (Project Score, Chronos)	CDK1	HOP62	-2.62006
RNAi (Achilles+DRIVE+Marcotte, DEMETER2)	CDK1	NCIH2228	-2.67893
RNAi (DRIVE, DEMETER2)	CDK1	NCIH2228	-2.68196
CRISPR (DepMap Public 24Q2+Score, Chronos)	CDK1	VMRCLCD	-2.68292
CRISPR (Project Score, Chronos)	CDK1	NCIH358	-2.74814
CRISPR (DepMap Public 24Q2+Score, Chronos)	CDK1	NCIH358	-2.76127
CRISPR (DepMap Public 24Q2+Score, Chronos)	CDK1	NCIH322	-2.87283
CRISPR (Project Score, Chronos)	CDK1	NCIH3122	-3.06888
CRISPR (DepMap Public 24Q2+Score, Chronos)	CDK2	NCIH1975	-0.508099
RNAi (DRIVE, DEMETER2)	CDK2	HCC1833	-0.530066
CRISPR (DepMap Public 24Q2+Score, Chronos)	CDK2	LXF289	-0.53487
CRISPR (DepMap Public 24Q2+Score, Chronos)	CDK2	NCIH1373	-0.556164
RNAi (Achilles, DEMETER2)	CDK2	HCC44	-0.566376
CRISPR (Project Score, Chronos)	CDK2	VMRCLCD	-0.567087
CRISPR (Project Score, CERES)	CDK2	NCIH1975	-0.579562
RNAi (DRIVE, DEMETER2)	CDK2	HCC44	-0.591783
CRISPR (Project Score, CERES)	CDK2	A549	-0.596003
CRISPR (DepMap Public 24Q2+Score, Chronos)	CDK2	HCC515	-0.604491
CRISPR (Project Score, CERES)	CDK2	LXF289	-0.618059
CRISPR (DepMap Public 24Q2+Score, Chronos)	CDK2	A549	-0.619316
CRISPR (Project Score, CERES)	CDK2	PC14	-0.628796
RNAi (Achilles+DRIVE+Marcotte, DEMETER2)	CDK2	HCC44	-0.62939
CRISPR (DepMap Public 24Q2+Score, Chronos)	CDK2	HCC461	-0.632213
CRISPR (Project Score, CERES)	CDK2	SW1573	-0.635474
CRISPR (DepMap Public 24Q2+Score, Chronos)	CDK2	A427	-0.638878
CRISPR (DepMap Public 24Q2+Score, Chronos)	CDK2	SW1573	-0.643696
CRISPR (DepMap Public 24Q2+Score, Chronos)	CDK2	MORCPR	-0.652099
CRISPR (Project Score, Chronos)	CDK2	NCIH23	-0.676699
CRISPR (DepMap Public 24Q2+Score, Chronos)	CDK2	HCC827	-0.698516
CRISPR (Project Score, Chronos)	CDK2	HOP62	-0.70959
CRISPR (Project Score, CERES)	CDK2	VMRCLCD	-0.731084
CRISPR (DepMap Public 24Q2+Score, Chronos)	CDK2	VMRCLCD	-0.762274
CRISPR (Project Score, CERES)	CDK2	HOP62	-0.766438
CRISPR (DepMap Public 24Q2+Score, Chronos)	CDK2	A549CRAFKD	-0.768668
CRISPR (Project Score, CERES)	CDK2	NCIH3122	-0.791679
CRISPR (DepMap Public 24Q2+Score, Chronos)	CDK2	NCIH1793	-0.792687
RNAi (Achilles+DRIVE+Marcotte, DEMETER2)	CDK2	HCC1833	-0.793643
CRISPR (DepMap Public 24Q2+Score, Chronos)	CDK2	RERFLCAD1	-0.802943
CRISPR (DepMap Public 24Q2+Score, Chronos)	CDK2	HCC827GR5	-0.834638
CRISPR (Project Score, CERES)	CDK2	NCIH23	-0.870236
CRISPR (DepMap Public 24Q2+Score, Chronos)	CDK2	NCIH3122	-0.910389
CRISPR (Project Score, Chronos)	CDK2	NCIH3122	-0.915277
CRISPR (DepMap Public 24Q2+Score, Chronos)	CDK2	RERFLCAD2	-0.916048
CRISPR (DepMap Public 24Q2+Score, Chronos)	CDK2	HOP62	-0.935839
CRISPR (DepMap Public 24Q2+Score, Chronos)	CDK2	NCIH23	-0.93715
RNAi (Achilles, DEMETER2)	CDK2	NCIH522	-0.94615
CRISPR (DepMap Public 24Q2+Score, Chronos)	CDK2	NCIH522	-0.96408
CRISPR (Project Score, Chronos)	CDK2	NCIH358	-0.980853
CRISPR GeCKO (DepMap, CERES)	CDK2	NCIH1373	-1.00359
CRISPR (DepMap Public 24Q2+Score, Chronos)	CDK2	NCIH358	-1.00865
CRISPR (Project Score, CERES)	CDK2	NCIH358	-1.04813
CRISPR (DepMap Public 24Q2+Score, Chronos)	CDK2	HCC44	-1.1564
RNAi (Achilles+DRIVE+Marcotte, DEMETER2)	CDK2	NCIH522	-1.3849
CRISPR GeCKO (DepMap, CERES)	CDK2	HCC44	-1.63261
RNAi (DRIVE, DEMETER2)	CDK2	NCIH522	-1.80239
CRISPR (Project Score, Chronos)	CDK6	SW1573	-0.508953
CRISPR (DepMap Public 24Q2+Score, Chronos)	CDK6	NCIH358	-0.513803
RNAi (Achilles, DEMETER2)	CDK6	SW1573	-0.518979
RNAi (Achilles+DRIVE+Marcotte, DEMETER2)	CDK6	HCC364	-0.533227
CRISPR (DepMap Public 24Q2+Score, Chronos)	CDK6	NCIH1793	-0.54424
CRISPR (DepMap Public 24Q2+Score, Chronos)	CDK6	HOP62	-0.547337
CRISPR (DepMap Public 24Q2+Score, Chronos)	CDK6	A427	-0.552095
CRISPR (DepMap Public 24Q2+Score, Chronos)	CDK6	LXF289	-0.609182
CRISPR (Project Score, CERES)	CDK6	SW1573	-0.623347
RNAi (Achilles+DRIVE+Marcotte, DEMETER2)	CDK6	HCC461	-0.634756
RNAi (Achilles, DEMETER2)	CDK6	HCC364	-0.667794
CRISPR (DepMap Public 24Q2+Score, Chronos)	CDK6	A549CRAFKD	-0.691199
CRISPR (DepMap Public 24Q2+Score, Chronos)	CDK6	A549	-0.821021
RNAi (Achilles, DEMETER2)	CDK6	HCC461	-0.82127
CRISPR (DepMap Public 24Q2+Score, Chronos)	CDK6	SW1573	-1.00952
CRISPR (DepMap Public 24Q2+Score, Chronos)	CDK6	EKVX	-1.08898
CRISPR (DepMap Public 24Q2+Score, Chronos)	CDK6	HCC461	-1.61292
RNAi (Achilles, DEMETER2)	CHEK1	NCIH1373	-0.507297
RNAi (Achilles+DRIVE+Marcotte, DEMETER2)	CHEK1	NCIH1395	-0.511683
RNAi (Achilles, DEMETER2)	CHEK1	NCIH1975	-0.525724
RNAi (Achilles, DEMETER2)	CHEK1	MORCPR	-0.558846
RNAi (Achilles, DEMETER2)	CHEK1	HCC44	-0.57366
RNAi (DRIVE, DEMETER2)	CHEK1	RERFLCMS	-0.583897
RNAi (Achilles+DRIVE+Marcotte, DEMETER2)	CHEK1	MORCPR	-0.627062
RNAi (Achilles+DRIVE+Marcotte, DEMETER2)	CHEK1	RERFLCMS	-0.633194
RNAi (Achilles, DEMETER2)	CHEK1	HCC827	-0.65159
RNAi (Achilles, DEMETER2)	CHEK1	HCC515	-0.720896
RNAi (Achilles+DRIVE+Marcotte, DEMETER2)	CHEK1	HCC515	-0.780146
RNAi (Achilles+DRIVE+Marcotte, DEMETER2)	CHEK1	NCIH1838	-0.871895
RNAi (DRIVE, DEMETER2)	CHEK1	NCIH1838	-0.89261
RNAi (DRIVE, DEMETER2)	CHEK1	NCIH1435	-1.02811
RNAi (Achilles+DRIVE+Marcotte, DEMETER2)	CHEK1	NCIH1435	-1.28527
CRISPR (DepMap Public 24Q2+Score, Chronos)	CHEK1	HCC44	-1.30239
CRISPR (Project Score, CERES)	CHEK1	NCIH1975	-1.35177
CRISPR (DepMap Public 24Q2+Score, Chronos)	CHEK1	NCIH1373	-1.35902
CRISPR (DepMap Public 24Q2+Score, Chronos)	CHEK1	A427	-1.41458
CRISPR (DepMap Public 24Q2+Score, Chronos)	CHEK1	NCIH3122	-1.43863
CRISPR (DepMap Public 24Q2+Score, Chronos)	CHEK1	A549CRAFKD	-1.45544
CRISPR (DepMap Public 24Q2+Score, Chronos)	CHEK1	NCIH23	-1.50464
CRISPR (DepMap Public 24Q2+Score, Chronos)	CHEK1	NCIH358	-1.51306
CRISPR (DepMap Public 24Q2+Score, Chronos)	CHEK1	MORCPR	-1.5309
CRISPR (DepMap Public 24Q2+Score, Chronos)	CHEK1	LXF289	-1.53283
CRISPR GeCKO (DepMap, CERES)	CHEK1	HCC44	-1.53447
CRISPR GeCKO (DepMap, CERES)	CHEK1	NCIH1373	-1.55264
CRISPR (DepMap Public 24Q2+Score, Chronos)	CHEK1	HCC461	-1.5548
CRISPR (Project Score, CERES)	CHEK1	LXF289	-1.58081
CRISPR (Project Score, CERES)	CHEK1	HOP62	-1.63115
CRISPR (Project Score, CERES)	CHEK1	NCIH23	-1.63613
CRISPR (DepMap Public 24Q2+Score, Chronos)	CHEK1	HCC515	-1.66905
CRISPR (Project Score, CERES)	CHEK1	NCIH3122	-1.67451
CRISPR (DepMap Public 24Q2+Score, Chronos)	CHEK1	PC14	-1.69538
CRISPR (DepMap Public 24Q2+Score, Chronos)	CHEK1	HCC827	-1.73729
CRISPR (DepMap Public 24Q2+Score, Chronos)	CHEK1	NCIH1975	-1.74731
CRISPR (DepMap Public 24Q2+Score, Chronos)	CHEK1	VMRCLCD	-1.7569
CRISPR (DepMap Public 24Q2+Score, Chronos)	CHEK1	A549	-1.76281
CRISPR (DepMap Public 24Q2+Score, Chronos)	CHEK1	HCC827GR5	-1.7859
CRISPR (DepMap Public 24Q2+Score, Chronos)	CHEK1	HOP62	-1.80409
CRISPR (DepMap Public 24Q2+Score, Chronos)	CHEK1	NCIH522	-1.80605
CRISPR (Project Score, CERES)	CHEK1	PC14	-1.82818
CRISPR (Project Score, CERES)	CHEK1	NCIH358	-1.85166
CRISPR (DepMap Public 24Q2+Score, Chronos)	CHEK1	RERFLCAD2	-1.8521
CRISPR (Project Score, CERES)	CHEK1	VMRCLCD	-1.87068
CRISPR (DepMap Public 24Q2+Score, Chronos)	CHEK1	RERFLCAD1	-1.88856
CRISPR (Project Score, CERES)	CHEK1	A549	-1.93598
CRISPR (Project Score, CERES)	CHEK1	SW1573	-1.95639
CRISPR (DepMap Public 24Q2+Score, Chronos)	CHEK1	NCIH322	-1.9591
CRISPR (DepMap Public 24Q2+Score, Chronos)	CHEK1	EKVX	-1.98786
CRISPR (DepMap Public 24Q2+Score, Chronos)	CHEK1	NCIH1793	-2.0177
CRISPR (DepMap Public 24Q2+Score, Chronos)	CHEK1	SW1573	-2.11168
CRISPR (Project Score, Chronos)	CHEK1	NCIH1975	-2.1817
CRISPR (Project Score, Chronos)	CHEK1	LXF289	-2.19201
CRISPR (Project Score, Chronos)	CHEK1	NCIH23	-2.21607
CRISPR (Project Score, Chronos)	CHEK1	VMRCLCD	-2.3444
CRISPR (Project Score, Chronos)	CHEK1	A549	-2.3479
CRISPR (Project Score, Chronos)	CHEK1	SW1573	-2.40553
CRISPR (Project Score, Chronos)	CHEK1	PC14	-2.50967
CRISPR (Project Score, Chronos)	CHEK1	NCIH358	-2.69278
CRISPR (Project Score, Chronos)	CHEK1	HOP62	-2.69519
CRISPR (Project Score, Chronos)	CHEK1	NCIH3122	-3.04705
RNAi (DRIVE, DEMETER2)	CSK	NCIH522	-0.545738
CRISPR (Project Score, Chronos)	CSK	A549	-0.65513
CRISPR (Project Score, CERES)	CSK	A549	-0.809904
RNAi (DRIVE, DEMETER2)	DAPK1	NCIH522	-0.635804
CRISPR (DepMap Public 24Q2+Score, Chronos)	EGFR	HCC515	-0.537963
RNAi (Achilles, DEMETER2)	EGFR	HCC827GR5	-0.544442
RNAi (DRIVE, DEMETER2)	EGFR	NCIH1435	-0.653228
RNAi (Achilles+DRIVE+Marcotte, DEMETER2)	EGFR	HCC827GR5	-0.67683
CRISPR (DepMap Public 24Q2+Score, Chronos)	EGFR	NCIH322	-0.678161
RNAi (Achilles+DRIVE+Marcotte, DEMETER2)	EGFR	NCIH1838	-0.812386
RNAi (Achilles, DEMETER2)	EGFR	NCIH3255	-0.814638
RNAi (Achilles+DRIVE+Marcotte, DEMETER2)	EGFR	NCIH1975	-0.815027
RNAi (DRIVE, DEMETER2)	EGFR	NCIH1838	-0.824064
CRISPR (DepMap Public 24Q2+Score, Chronos)	EGFR	EKVX	-0.827115
RNAi (Achilles+DRIVE+Marcotte, DEMETER2)	EGFR	NCIH3255	-0.829964
RNAi (Achilles+DRIVE+Marcotte, DEMETER2)	EGFR	NCIH1435	-0.856098
RNAi (DRIVE, DEMETER2)	EGFR	NCIH1975	-0.911101
RNAi (DRIVE, DEMETER2)	EGFR	HCC827	-0.960919
RNAi (Achilles+DRIVE+Marcotte, DEMETER2)	EGFR	HCC827	-1.04962
CRISPR (DepMap Public 24Q2+Score, Chronos)	EGFR	PC14	-1.43157
CRISPR (Project Score, Chronos)	EGFR	PC14	-1.58695
CRISPR (Project Score, CERES)	EGFR	PC14	-1.62702
CRISPR (Project Score, Chronos)	EGFR	NCIH1975	-1.64838
CRISPR (Project Score, CERES)	EGFR	NCIH1975	-1.90957
CRISPR (DepMap Public 24Q2+Score, Chronos)	EGFR	NCIH1975	-2.94759
RNAi (DRIVE, DEMETER2)	EPHB2	NCIH2228	-0.536129
RNAi (Achilles+DRIVE+Marcotte, DEMETER2)	EPHB2	NCIH2228	-0.710493
CRISPR (Project Score, CERES)	ERBB2	A549	-0.505759
RNAi (Achilles+DRIVE+Marcotte, DEMETER2)	ERBB2	NCIH3255	-0.521237
RNAi (Achilles, DEMETER2)	ERBB2	NCIH3255	-0.538037
RNAi (Achilles+DRIVE+Marcotte, DEMETER2)	ERBB2	NCIH522	-0.572653
CRISPR (Project Score, Chronos)	ERBB2	NCIH1975	-0.593998
CRISPR (DepMap Public 24Q2+Score, Chronos)	ERBB2	A549CRAFKD	-0.614395
CRISPR (Project Score, CERES)	ERBB2	NCIH1975	-0.673332
RNAi (DRIVE, DEMETER2)	ERBB2	NCIH522	-0.677307
CRISPR (DepMap Public 24Q2+Score, Chronos)	ERBB2	NCIH522	-0.713598
CRISPR (DepMap Public 24Q2+Score, Chronos)	ERBB2	A549	-0.843752
CRISPR (Project Score, Chronos)	FER	NCIH3122	-0.698788
CRISPR (Project Score, Chronos)	FER	HOP62	-0.724467
RNAi (Achilles, DEMETER2)	FES	HCC827	-0.532154
CRISPR (DepMap Public 24Q2+Score, Chronos)	FGFR1	A427	-0.619856
RNAi (Achilles+DRIVE+Marcotte, DEMETER2)	FGR	NCIH1395	-0.504902
RNAi (Achilles+DRIVE+Marcotte, DEMETER2)	FYN	NCIH1435	-0.504944
RNAi (Achilles, DEMETER2)	FYN	NCIH1975	-0.511782
RNAi (Achilles+DRIVE+Marcotte, DEMETER2)	FYN	NCIH2228	-0.5392
RNAi (DRIVE, DEMETER2)	HCK	NCIH522	-0.512972
RNAi (Achilles+DRIVE+Marcotte, DEMETER2)	HCK	HCC827GR5	-0.531335
CRISPR (Project Score, Chronos)	IGF1R	NCIH1975	-0.502209
CRISPR (DepMap Public 24Q2+Score, Chronos)	IGF1R	NCIH322	-0.508168
CRISPR (DepMap Public 24Q2+Score, Chronos)	IGF1R	HCC515	-0.513853
CRISPR (DepMap Public 24Q2+Score, Chronos)	IGF1R	EKVX	-0.534474
CRISPR (DepMap Public 24Q2+Score, Chronos)	IGF1R	NCIH358	-0.541366
CRISPR (Project Score, CERES)	IGF1R	NCIH1975	-0.548711
CRISPR (DepMap Public 24Q2+Score, Chronos)	IGF1R	A549	-0.560833
RNAi (Achilles+DRIVE+Marcotte, DEMETER2)	IGF1R	NCIH1838	-0.570984
CRISPR (Project Score, CERES)	IGF1R	NCIH358	-0.611383
CRISPR (DepMap Public 24Q2+Score, Chronos)	IGF1R	HCC44	-0.617783
RNAi (DRIVE, DEMETER2)	IGF1R	NCIH1838	-0.617817
RNAi (Achilles+DRIVE+Marcotte, DEMETER2)	IGF1R	HCC44	-0.642352
RNAi (DRIVE, DEMETER2)	IGF1R	HCC44	-0.663773
CRISPR GeCKO (DepMap, CERES)	IGF1R	HCC44	-0.668385
CRISPR (Project Score, CERES)	IGF1R	A549	-0.802577
CRISPR (Project Score, Chronos)	IGF1R	NCIH358	-0.830478
CRISPR (Project Score, Chronos)	IGF1R	A549	-0.903652
RNAi (DRIVE, DEMETER2)	ITK	NCIH522	-0.897057
RNAi (DRIVE, DEMETER2)	JAK1	HCC1833	-0.542943
CRISPR GeCKO (DepMap, CERES)	JAK1	NCIH1373	-0.637978
RNAi (Achilles+DRIVE+Marcotte, DEMETER2)	JAK1	NCIH3255	-0.712839
CRISPR GeCKO (DepMap, CERES)	JAK1	HCC44	-0.770908
RNAi (Achilles, DEMETER2)	JAK1	NCIH3255	-0.77203
RNAi (DRIVE, DEMETER2)	JAK1	NCIH1838	-0.872731
RNAi (Achilles+DRIVE+Marcotte, DEMETER2)	JAK1	NCIH1838	-0.918786
RNAi (Achilles+DRIVE+Marcotte, DEMETER2)	MAP2K3	HCC1833	-0.553755
CRISPR (Project Score, Chronos)	MAP2K4	NCIH3122	-0.574417
CRISPR (Project Score, Chronos)	MAP2K4	HOP62	-0.588139
CRISPR (Project Score, Chronos)	MAP2K5	NCIH3122	-0.618974
RNAi (DRIVE, DEMETER2)	MAP2K6	NCIH2228	-0.546275
CRISPR (DepMap Public 24Q2+Score, Chronos)	MAP2K7	HCC461	-0.545334
RNAi (Achilles, DEMETER2)	MAP2K7	HCC827	-0.666813
RNAi (DRIVE, DEMETER2)	MAP3K6	NCIH522	-0.612461
CRISPR GeCKO (DepMap, CERES)	MAPK1	NCIH1373	-0.538106
CRISPR (DepMap Public 24Q2+Score, Chronos)	MAPK1	HCC515	-0.542594
CRISPR GeCKO (DepMap, CERES)	MAPK1	HCC44	-0.677439
RNAi (DRIVE, DEMETER2)	MAPKAPK2	HCC1833	-0.663935
RNAi (DRIVE, DEMETER2)	MERTK	NCIH522	-0.814687
CRISPR (DepMap Public 24Q2+Score, Chronos)	MET	HCC827GR5	-0.609981
CRISPR (DepMap Public 24Q2+Score, Chronos)	MET	MORCPR	-0.670905
RNAi (Achilles, DEMETER2)	MTOR	NCIH23	-0.512895
RNAi (Achilles+DRIVE+Marcotte, DEMETER2)	MTOR	NCIH1838	-0.526172
RNAi (Achilles, DEMETER2)	MTOR	NCIH322	-0.526399
RNAi (DRIVE, DEMETER2)	MTOR	A549	-0.52714
RNAi (Achilles+DRIVE+Marcotte, DEMETER2)	MTOR	PC14	-0.551892
RNAi (Achilles+DRIVE+Marcotte, DEMETER2)	MTOR	NCIH3122	-0.554304
RNAi (Achilles+DRIVE+Marcotte, DEMETER2)	MTOR	NCIH1373	-0.557904
RNAi (Achilles+DRIVE+Marcotte, DEMETER2)	MTOR	HOP62	-0.560609
RNAi (Achilles+DRIVE+Marcotte, DEMETER2)	MTOR	HCC44	-0.577664
RNAi (DRIVE, DEMETER2)	MTOR	NCIH2228	-0.582477
RNAi (Achilles, DEMETER2)	MTOR	HCC461	-0.585722
RNAi (Achilles+DRIVE+Marcotte, DEMETER2)	MTOR	A427	-0.586876
RNAi (Achilles+DRIVE+Marcotte, DEMETER2)	MTOR	NCIH1395	-0.587955
RNAi (Achilles+DRIVE+Marcotte, DEMETER2)	MTOR	RERFLCAD2	-0.589059
RNAi (Achilles+DRIVE+Marcotte, DEMETER2)	MTOR	MORCPR	-0.6057
RNAi (Achilles+DRIVE+Marcotte, DEMETER2)	MTOR	SW1573	-0.651618
RNAi (Achilles+DRIVE+Marcotte, DEMETER2)	MTOR	NCIH1975	-0.659119
RNAi (DRIVE, DEMETER2)	MTOR	SW1573	-0.659643
CRISPR (Project Score, Chronos)	MTOR	NCIH23	-0.681848
RNAi (Achilles+DRIVE+Marcotte, DEMETER2)	MTOR	HCC827GR5	-0.705817
CRISPR (Project Score, Chronos)	MTOR	HOP62	-0.713059
RNAi (DRIVE, DEMETER2)	MTOR	NCIH522	-0.72605
RNAi (Achilles+DRIVE+Marcotte, DEMETER2)	MTOR	A549	-0.740994
CRISPR (Project Score, CERES)	MTOR	VMRCLCD	-0.744277
RNAi (Achilles+DRIVE+Marcotte, DEMETER2)	MTOR	HCC515	-0.747423
CRISPR (Project Score, Chronos)	MTOR	VMRCLCD	-0.765033
RNAi (Achilles, DEMETER2)	MTOR	NCIH358	-0.775677
RNAi (Achilles+DRIVE+Marcotte, DEMETER2)	MTOR	LXF289	-0.780759
RNAi (Achilles+DRIVE+Marcotte, DEMETER2)	MTOR	EKVX	-0.781504
CRISPR (DepMap Public 24Q2+Score, Chronos)	MTOR	HCC827	-0.782757
CRISPR (Project Score, CERES)	MTOR	NCIH23	-0.791416
RNAi (Achilles, DEMETER2)	MTOR	HCC827	-0.812119
RNAi (Achilles+DRIVE+Marcotte, DEMETER2)	MTOR	HCC364	-0.820259
CRISPR (Project Score, Chronos)	MTOR	PC14	-0.841635
CRISPR (Project Score, CERES)	MTOR	HOP62	-0.847291
RNAi (Achilles, DEMETER2)	MTOR	HCC44	-0.882978
RNAi (Achilles, DEMETER2)	MTOR	MORCPR	-0.901848
RNAi (Achilles+DRIVE+Marcotte, DEMETER2)	MTOR	NCIH2228	-0.909601
RNAi (Achilles, DEMETER2)	MTOR	HOP62	-0.924211
CRISPR (Project Score, CERES)	MTOR	PC14	-0.924889
RNAi (Achilles, DEMETER2)	MTOR	NCIH3122	-0.927664
RNAi (Achilles, DEMETER2)	MTOR	PC14	-0.937347
CRISPR (DepMap Public 24Q2+Score, Chronos)	MTOR	VMRCLCD	-0.944777
RNAi (Achilles, DEMETER2)	MTOR	RERFLCAD2	-0.951926
RNAi (Achilles, DEMETER2)	MTOR	A427	-0.953743
CRISPR (DepMap Public 24Q2+Score, Chronos)	MTOR	NCIH358	-0.954698
RNAi (Achilles, DEMETER2)	MTOR	SW1573	-0.957652
CRISPR (DepMap Public 24Q2+Score, Chronos)	MTOR	NCIH23	-0.992194
CRISPR (DepMap Public 24Q2+Score, Chronos)	MTOR	NCIH322	-0.995349
RNAi (Achilles, DEMETER2)	MTOR	NCIH1395	-0.995516
CRISPR (Project Score, Chronos)	MTOR	NCIH1975	-1.02395
CRISPR (DepMap Public 24Q2+Score, Chronos)	MTOR	RERFLCAD1	-1.02689
CRISPR (Project Score, CERES)	MTOR	NCIH358	-1.05016
CRISPR (Project Score, CERES)	MTOR	NCIH1975	-1.05179
CRISPR (DepMap Public 24Q2+Score, Chronos)	MTOR	HCC515	-1.05619
CRISPR (DepMap Public 24Q2+Score, Chronos)	MTOR	A427	-1.07056
RNAi (Achilles, DEMETER2)	MTOR	HCC827GR5	-1.07751
RNAi (Achilles+DRIVE+Marcotte, DEMETER2)	MTOR	NCIH3255	-1.08438
RNAi (Achilles, DEMETER2)	MTOR	HCC515	-1.0859
CRISPR (DepMap Public 24Q2+Score, Chronos)	MTOR	PC14	-1.09088
CRISPR (Project Score, Chronos)	MTOR	A549	-1.09349
CRISPR (DepMap Public 24Q2+Score, Chronos)	MTOR	A549CRAFKD	-1.09616
CRISPR (Project Score, Chronos)	MTOR	NCIH358	-1.10374
RNAi (Achilles, DEMETER2)	MTOR	NCIH1373	-1.11663
CRISPR (DepMap Public 24Q2+Score, Chronos)	MTOR	HOP62	-1.13059
CRISPR GeCKO (DepMap, CERES)	MTOR	HCC44	-1.14809
CRISPR (Project Score, CERES)	MTOR	NCIH3122	-1.16243
RNAi (Achilles, DEMETER2)	MTOR	LXF289	-1.16736
CRISPR (DepMap Public 24Q2+Score, Chronos)	MTOR	MORCPR	-1.18117
CRISPR (DepMap Public 24Q2+Score, Chronos)	MTOR	SW1573	-1.18783
RNAi (Achilles, DEMETER2)	MTOR	NCIH1975	-1.1971
CRISPR (Project Score, Chronos)	MTOR	SW1573	-1.20477
CRISPR (DepMap Public 24Q2+Score, Chronos)	MTOR	HCC461	-1.20769
CRISPR (DepMap Public 24Q2+Score, Chronos)	MTOR	EKVX	-1.21653
CRISPR GeCKO (DepMap, CERES)	MTOR	NCIH1373	-1.21697
RNAi (Achilles, DEMETER2)	MTOR	EKVX	-1.21744
CRISPR (DepMap Public 24Q2+Score, Chronos)	MTOR	NCIH1373	-1.22754
CRISPR (Project Score, CERES)	MTOR	SW1573	-1.23866
RNAi (Achilles, DEMETER2)	MTOR	A549	-1.24608
CRISPR (Project Score, CERES)	MTOR	A549	-1.25184
CRISPR (Project Score, CERES)	MTOR	LXF289	-1.25862
RNAi (Achilles, DEMETER2)	MTOR	HCC364	-1.26924
CRISPR (DepMap Public 24Q2+Score, Chronos)	MTOR	NCIH1975	-1.27868
RNAi (DRIVE, DEMETER2)	MTOR	NCIH1793	-1.28811
CRISPR (Project Score, Chronos)	MTOR	LXF289	-1.31193
CRISPR (DepMap Public 24Q2+Score, Chronos)	MTOR	LXF289	-1.3632
CRISPR (DepMap Public 24Q2+Score, Chronos)	MTOR	HCC44	-1.40651
CRISPR (DepMap Public 24Q2+Score, Chronos)	MTOR	HCC827GR5	-1.41657
CRISPR (DepMap Public 24Q2+Score, Chronos)	MTOR	NCIH522	-1.48661
CRISPR (Project Score, Chronos)	MTOR	NCIH3122	-1.49049
CRISPR (DepMap Public 24Q2+Score, Chronos)	MTOR	NCIH3122	-1.49449
CRISPR (DepMap Public 24Q2+Score, Chronos)	MTOR	A549	-1.49876
CRISPR (DepMap Public 24Q2+Score, Chronos)	MTOR	RERFLCAD2	-1.5502
CRISPR (DepMap Public 24Q2+Score, Chronos)	MTOR	NCIH1793	-1.57101
RNAi (Achilles, DEMETER2)	MTOR	NCIH3255	-1.58978
RNAi (Achilles+DRIVE+Marcotte, DEMETER2)	MTOR	NCIH1793	-1.67347
RNAi (Achilles, DEMETER2)	NTRK1	NCIH522	-0.537633
CRISPR (Project Score, CERES)	NTRK1	NCIH23	-0.542031
RNAi (DRIVE, DEMETER2)	NTRK1	NCIH522	-0.571858
CRISPR (Project Score, Chronos)	NTRK1	NCIH23	-0.702566
CRISPR (DepMap Public 24Q2+Score, Chronos)	PAK1	RERFLCAD2	-0.546905
RNAi (Achilles+DRIVE+Marcotte, DEMETER2)	PAK1	NCIH2228	-0.559576
RNAi (DRIVE, DEMETER2)	PAK1	NCIH2228	-0.892678
CRISPR (DepMap Public 24Q2+Score, Chronos)	PAK2	EKVX	-0.538279
CRISPR (DepMap Public 24Q2+Score, Chronos)	PAK2	LXF289	-0.547071
CRISPR (DepMap Public 24Q2+Score, Chronos)	PAK2	HCC515	-0.690295
CRISPR (DepMap Public 24Q2+Score, Chronos)	PAK2	HCC44	-0.69774
RNAi (Achilles+DRIVE+Marcotte, DEMETER2)	PAK2	HCC515	-0.729445
CRISPR GeCKO (DepMap, CERES)	PAK2	HCC44	-0.742262
RNAi (Achilles, DEMETER2)	PAK2	HCC515	-0.823671
RNAi (Achilles, DEMETER2)	PKMYT1	HCC515	-0.510718
CRISPR (DepMap Public 24Q2+Score, Chronos)	PKMYT1	EKVX	-0.555042
RNAi (Achilles, DEMETER2)	PKMYT1	NCIH522	-0.669216
RNAi (Achilles, DEMETER2)	PKMYT1	A549	-0.676108
CRISPR (DepMap Public 24Q2+Score, Chronos)	PKMYT1	HOP62	-0.678382
CRISPR (DepMap Public 24Q2+Score, Chronos)	PKMYT1	NCIH3122	-0.729544
CRISPR (Project Score, CERES)	PKMYT1	NCIH358	-0.912937
CRISPR (DepMap Public 24Q2+Score, Chronos)	PKMYT1	A549CRAFKD	-0.981451
CRISPR (DepMap Public 24Q2+Score, Chronos)	PKMYT1	HCC461	-1.03518
CRISPR (Project Score, Chronos)	PKMYT1	NCIH3122	-1.04405
CRISPR (DepMap Public 24Q2+Score, Chronos)	PKMYT1	MORCPR	-1.08528
CRISPR (DepMap Public 24Q2+Score, Chronos)	PKMYT1	NCIH322	-1.10396
CRISPR (DepMap Public 24Q2+Score, Chronos)	PKMYT1	HCC44	-1.13385
CRISPR (Project Score, CERES)	PKMYT1	HOP62	-1.15481
CRISPR GeCKO (DepMap, CERES)	PKMYT1	NCIH1373	-1.17545
CRISPR GeCKO (DepMap, CERES)	PKMYT1	HCC44	-1.19173
CRISPR (DepMap Public 24Q2+Score, Chronos)	PKMYT1	RERFLCAD2	-1.19701
CRISPR (DepMap Public 24Q2+Score, Chronos)	PKMYT1	A549	-1.32355
CRISPR (DepMap Public 24Q2+Score, Chronos)	PKMYT1	PC14	-1.37607
CRISPR (Project Score, CERES)	PKMYT1	NCIH3122	-1.40461
CRISPR (DepMap Public 24Q2+Score, Chronos)	PKMYT1	VMRCLCD	-1.42123
CRISPR (DepMap Public 24Q2+Score, Chronos)	PKMYT1	NCIH1373	-1.43963
CRISPR (DepMap Public 24Q2+Score, Chronos)	PKMYT1	HCC515	-1.46254
CRISPR (Project Score, Chronos)	PKMYT1	VMRCLCD	-1.58764
CRISPR (Project Score, CERES)	PKMYT1	NCIH1975	-1.60357
CRISPR (Project Score, Chronos)	PKMYT1	A549	-1.61445
CRISPR (Project Score, Chronos)	PKMYT1	NCIH1975	-1.61516
CRISPR (DepMap Public 24Q2+Score, Chronos)	PKMYT1	RERFLCAD1	-1.61877
CRISPR (DepMap Public 24Q2+Score, Chronos)	PKMYT1	HCC827GR5	-1.63687
CRISPR (Project Score, Chronos)	PKMYT1	LXF289	-1.66624
CRISPR (DepMap Public 24Q2+Score, Chronos)	PKMYT1	NCIH522	-1.66995
CRISPR (DepMap Public 24Q2+Score, Chronos)	PKMYT1	LXF289	-1.6931
CRISPR (Project Score, Chronos)	PKMYT1	PC14	-1.74529
CRISPR (Project Score, Chronos)	PKMYT1	SW1573	-1.75702
CRISPR (DepMap Public 24Q2+Score, Chronos)	PKMYT1	NCIH1793	-1.75934
CRISPR (DepMap Public 24Q2+Score, Chronos)	PKMYT1	NCIH1975	-1.78207
CRISPR (Project Score, CERES)	PKMYT1	VMRCLCD	-1.81163
CRISPR (DepMap Public 24Q2+Score, Chronos)	PKMYT1	HCC827	-1.82408
CRISPR (Project Score, CERES)	PKMYT1	PC14	-1.83218
CRISPR (DepMap Public 24Q2+Score, Chronos)	PKMYT1	A427	-1.84212
CRISPR (Project Score, Chronos)	PKMYT1	NCIH23	-1.87226
CRISPR (DepMap Public 24Q2+Score, Chronos)	PKMYT1	NCIH23	-1.88859
CRISPR (Project Score, CERES)	PKMYT1	LXF289	-1.93487
CRISPR (Project Score, CERES)	PKMYT1	A549	-2.08618
CRISPR (Project Score, CERES)	PKMYT1	SW1573	-2.08862
CRISPR (Project Score, CERES)	PKMYT1	NCIH23	-2.13044
CRISPR (DepMap Public 24Q2+Score, Chronos)	PKMYT1	SW1573	-2.30312
RNAi (Achilles, DEMETER2)	PRKAA1	HCC461	-0.514001
RNAi (Achilles, DEMETER2)	PRKAA1	NCIH3122	-0.530733
RNAi (Achilles, DEMETER2)	PRKAA1	EKVX	-0.532581
RNAi (Achilles, DEMETER2)	PRKAA1	HCC44	-0.536465
RNAi (Achilles, DEMETER2)	PRKAA1	A427	-0.53651
RNAi (DRIVE, DEMETER2)	PRKAA1	HCC44	-0.537987
RNAi (Achilles, DEMETER2)	PRKAA1	SW1573	-0.554717
RNAi (Achilles, DEMETER2)	PRKAA1	NCIH1975	-0.599278
RNAi (Achilles, DEMETER2)	PRKAA1	NCIH522	-0.654294
RNAi (Achilles, DEMETER2)	PRKAA1	A549	-0.673194
RNAi (Achilles, DEMETER2)	PRKAA1	HCC364	-0.709639
RNAi (Achilles, DEMETER2)	PRKAA1	PC14	-0.713903
RNAi (DRIVE, DEMETER2)	PRKAA1	NCIH2228	-0.922702
CRISPR (Project Score, Chronos)	PRKACA	SW1573	-0.511455
RNAi (Achilles, DEMETER2)	PRKACA	HCC827	-0.522128
CRISPR (Project Score, CERES)	PRKACA	HOP62	-0.548086
CRISPR (Project Score, CERES)	PRKACA	SW1573	-0.599295
CRISPR (Project Score, CERES)	PRKACA	PC14	-0.599347
CRISPR (Project Score, Chronos)	PRKACA	PC14	-0.624505
CRISPR (Project Score, Chronos)	PRKACA	NCIH3122	-0.834877
CRISPR (Project Score, Chronos)	PRKACA	HOP62	-0.877702
CRISPR (Project Score, CERES)	PRKCA	NCIH1975	-0.506538
RNAi (DRIVE, DEMETER2)	PRKCB	HCC1833	-0.503147
RNAi (DRIVE, DEMETER2)	PRKCD	HCC44	-0.543214
RNAi (Achilles+DRIVE+Marcotte, DEMETER2)	PRKCD	NCIH3255	-0.616061
RNAi (DRIVE, DEMETER2)	PRKCD	NCIH522	-1.1205
CRISPR (DepMap Public 24Q2+Score, Chronos)	PRKCE	NCIH23	-0.592851
RNAi (DRIVE, DEMETER2)	PRKCH	HCC1833	-0.505085
RNAi (DRIVE, DEMETER2)	PRKCH	NCIH522	-0.659245
RNAi (Achilles+DRIVE+Marcotte, DEMETER2)	PRKCH	NCIH2228	-0.666679
RNAi (Achilles+DRIVE+Marcotte, DEMETER2)	PRKCZ	HCC1833	-0.658158
RNAi (DRIVE, DEMETER2)	PRKD1	NCIH522	-0.614113
CRISPR (DepMap Public 24Q2+Score, Chronos)	PTK2	HCC827GR5	-0.505393
CRISPR (DepMap Public 24Q2+Score, Chronos)	PTK2	NCIH1975	-0.520993
RNAi (Achilles, DEMETER2)	PTK2	HOP62	-0.56231
CRISPR (DepMap Public 24Q2+Score, Chronos)	PTK2	MORCPR	-0.574115
RNAi (Achilles, DEMETER2)	PTK2	A427	-0.59509
CRISPR (Project Score, Chronos)	PTK2	NCIH3122	-0.603963
CRISPR (DepMap Public 24Q2+Score, Chronos)	PTK2	NCIH3122	-0.613046
RNAi (Achilles, DEMETER2)	PTK2	SW1573	-0.634315
CRISPR (DepMap Public 24Q2+Score, Chronos)	PTK2	A549	-0.646955
CRISPR (Project Score, CERES)	PTK2	SW1573	-0.653502
CRISPR (Project Score, Chronos)	PTK2	SW1573	-0.657087
CRISPR (DepMap Public 24Q2+Score, Chronos)	PTK2	A549CRAFKD	-0.659198
CRISPR (Project Score, Chronos)	PTK2	NCIH1975	-0.660542
CRISPR (Project Score, CERES)	PTK2	NCIH1975	-0.672041
CRISPR (DepMap Public 24Q2+Score, Chronos)	PTK2	NCIH322	-0.699033
CRISPR (DepMap Public 24Q2+Score, Chronos)	PTK2	NCIH1793	-0.750529
CRISPR (DepMap Public 24Q2+Score, Chronos)	PTK2	HCC44	-0.763189
CRISPR (Project Score, CERES)	PTK2	LXF289	-0.801238
CRISPR (Project Score, CERES)	PTK2	HOP62	-0.801304
CRISPR GeCKO (DepMap, CERES)	PTK2	HCC44	-0.832668
CRISPR (DepMap Public 24Q2+Score, Chronos)	PTK2	LXF289	-0.840101
CRISPR (Project Score, Chronos)	PTK2	LXF289	-0.846321
CRISPR (DepMap Public 24Q2+Score, Chronos)	PTK2	A427	-0.966271
CRISPR (DepMap Public 24Q2+Score, Chronos)	PTK2	HOP62	-1.20639
CRISPR (DepMap Public 24Q2+Score, Chronos)	PTK2	SW1573	-1.31961
CRISPR (Project Score, Chronos)	PTK2	HOP62	-1.32327
RNAi (DRIVE, DEMETER2)	PTK2B	NCIH522	-0.744459
CRISPR GeCKO (DepMap, CERES)	PTK6	HCC44	-0.61656
RNAi (DRIVE, DEMETER2)	RET	NCIH522	-1.04715
CRISPR (Project Score, Chronos)	RPS6KA3	HOP62	-0.528001
CRISPR (Project Score, CERES)	RPS6KA4	NCIH358	-0.508234
CRISPR (Project Score, CERES)	RPS6KA4	NCIH23	-0.533767
CRISPR (Project Score, CERES)	RPS6KA4	NCIH3122	-0.549015
CRISPR (Project Score, Chronos)	RPS6KA4	NCIH358	-0.640192
CRISPR (Project Score, Chronos)	RPS6KA4	NCIH3122	-0.833992
RNAi (Achilles+DRIVE+Marcotte, DEMETER2)	RPS6KA5	NCIH522	-0.539578
CRISPR (Project Score, Chronos)	RPS6KB1	LXF289	-0.509057
CRISPR (Project Score, Chronos)	RPS6KB1	HOP62	-0.515236
RNAi (Achilles+DRIVE+Marcotte, DEMETER2)	RPS6KB1	NCIH1435	-0.545611
CRISPR (Project Score, Chronos)	RPS6KB1	NCIH1975	-0.552167
RNAi (Achilles+DRIVE+Marcotte, DEMETER2)	RPS6KB1	NCIH2228	-0.610874
CRISPR (Project Score, Chronos)	RPS6KB1	A549	-0.728984
CRISPR (Project Score, Chronos)	RPS6KB1	NCIH358	-0.785946
CRISPR (Project Score, Chronos)	RPS6KB1	NCIH3122	-1.20139
CRISPR (DepMap Public 24Q2+Score, Chronos)	SRC	A549CRAFKD	-0.551367
CRISPR (DepMap Public 24Q2+Score, Chronos)	SRC	SW1573	-0.64387
RNAi (DRIVE, DEMETER2)	SRC	NCIH522	-1.02999
CRISPR (DepMap Public 24Q2+Score, Chronos)	TSSK4	A549	-0.511311
CRISPR GeCKO (DepMap, CERES)	TSSK4	NCIH1373	-0.537844
CRISPR GeCKO (DepMap, CERES)	TSSK4	HCC44	-0.628146
CRISPR (Project Score, Chronos)	TYK2	HOP62	-0.52099
RNAi (DRIVE, DEMETER2)	TYK2	HCC1833	-0.591194
CRISPR (Project Score, Chronos)	TYK2	NCIH3122	-0.641709
RNAi (DRIVE, DEMETER2)	TYK2	NCIH522	-1.0708
RNAi (DRIVE, DEMETER2)	WEE1	SW1573	-0.505392
RNAi (Achilles+DRIVE+Marcotte, DEMETER2)	WEE1	NCIH3255	-0.537909
RNAi (Achilles+DRIVE+Marcotte, DEMETER2)	WEE1	HCC827	-0.540638
RNAi (DRIVE, DEMETER2)	WEE1	HCC827	-0.601684
RNAi (Achilles+DRIVE+Marcotte, DEMETER2)	WEE1	A427	-0.60301
RNAi (Achilles+DRIVE+Marcotte, DEMETER2)	WEE1	NCIH1395	-0.646125
RNAi (Achilles+DRIVE+Marcotte, DEMETER2)	WEE1	NCIH23	-0.660066
CRISPR GeCKO (DepMap, CERES)	WEE1	HCC44	-0.661155
RNAi (Achilles+DRIVE+Marcotte, DEMETER2)	WEE1	NCIH1373	-0.737719
RNAi (DRIVE, DEMETER2)	WEE1	NCIH1838	-0.746414
RNAi (DRIVE, DEMETER2)	WEE1	NCIH23	-0.774103
CRISPR GeCKO (DepMap, CERES)	WEE1	NCIH1373	-0.792161
RNAi (DRIVE, DEMETER2)	WEE1	NCIH1373	-0.875842
RNAi (DRIVE, DEMETER2)	WEE1	NCIH1435	-0.924541
RNAi (Achilles+DRIVE+Marcotte, DEMETER2)	WEE1	RERFLCMS	-0.927316
RNAi (Achilles+DRIVE+Marcotte, DEMETER2)	WEE1	NCIH1435	-0.947031
RNAi (DRIVE, DEMETER2)	WEE1	RERFLCMS	-0.986594
RNAi (Achilles+DRIVE+Marcotte, DEMETER2)	WEE1	NCIH2228	-1.37863
RNAi (DRIVE, DEMETER2)	WEE1	NCIH1793	-1.38683
RNAi (Achilles+DRIVE+Marcotte, DEMETER2)	WEE1	NCIH1793	-1.43772
CRISPR (DepMap Public 24Q2+Score, Chronos)	WEE1	NCIH522	-1.56879
RNAi (DRIVE, DEMETER2)	WEE1	NCIH2228	-1.66297
CRISPR (DepMap Public 24Q2+Score, Chronos)	WEE1	A549CRAFKD	-1.70447
CRISPR (Project Score, CERES)	WEE1	NCIH1975	-1.74891
CRISPR (DepMap Public 24Q2+Score, Chronos)	WEE1	NCIH358	-1.94859
CRISPR (Project Score, CERES)	WEE1	HOP62	-2.0144
CRISPR (Project Score, CERES)	WEE1	NCIH3122	-2.01449
CRISPR (Project Score, CERES)	WEE1	A549	-2.02368
CRISPR (Project Score, CERES)	WEE1	NCIH23	-2.03515
CRISPR (DepMap Public 24Q2+Score, Chronos)	WEE1	EKVX	-2.05779
CRISPR (DepMap Public 24Q2+Score, Chronos)	WEE1	A427	-2.06241
CRISPR (Project Score, CERES)	WEE1	VMRCLCD	-2.14413
CRISPR (DepMap Public 24Q2+Score, Chronos)	WEE1	LXF289	-2.1477
CRISPR (Project Score, CERES)	WEE1	LXF289	-2.15702
CRISPR (Project Score, CERES)	WEE1	SW1573	-2.16453
CRISPR (Project Score, CERES)	WEE1	NCIH358	-2.19972
CRISPR (DepMap Public 24Q2+Score, Chronos)	WEE1	NCIH1975	-2.23386
CRISPR (DepMap Public 24Q2+Score, Chronos)	WEE1	RERFLCAD2	-2.24062
CRISPR (DepMap Public 24Q2+Score, Chronos)	WEE1	SW1573	-2.27464
CRISPR (Project Score, Chronos)	WEE1	A549	-2.32683
CRISPR (Project Score, Chronos)	WEE1	NCIH1975	-2.33272
CRISPR (Project Score, Chronos)	WEE1	LXF289	-2.36959
CRISPR (Project Score, CERES)	WEE1	PC14	-2.38936
CRISPR (DepMap Public 24Q2+Score, Chronos)	WEE1	HCC44	-2.40815
CRISPR (DepMap Public 24Q2+Score, Chronos)	WEE1	PC14	-2.41479
CRISPR (Project Score, Chronos)	WEE1	NCIH23	-2.42118
CRISPR (Project Score, Chronos)	WEE1	SW1573	-2.42225
CRISPR (Project Score, Chronos)	WEE1	VMRCLCD	-2.43414
CRISPR (DepMap Public 24Q2+Score, Chronos)	WEE1	VMRCLCD	-2.43916
CRISPR (DepMap Public 24Q2+Score, Chronos)	WEE1	HCC827	-2.43932
CRISPR (DepMap Public 24Q2+Score, Chronos)	WEE1	NCIH322	-2.49161
CRISPR (DepMap Public 24Q2+Score, Chronos)	WEE1	NCIH1373	-2.492
CRISPR (DepMap Public 24Q2+Score, Chronos)	WEE1	HCC461	-2.49395
CRISPR (Project Score, Chronos)	WEE1	NCIH358	-2.50765
CRISPR (DepMap Public 24Q2+Score, Chronos)	WEE1	A549	-2.56401
CRISPR (Project Score, Chronos)	WEE1	PC14	-2.57821
CRISPR (DepMap Public 24Q2+Score, Chronos)	WEE1	NCIH3122	-2.61218
CRISPR (DepMap Public 24Q2+Score, Chronos)	WEE1	HOP62	-2.63423
CRISPR (DepMap Public 24Q2+Score, Chronos)	WEE1	HCC515	-2.64844
CRISPR (DepMap Public 24Q2+Score, Chronos)	WEE1	NCIH1793	-2.66293
CRISPR (DepMap Public 24Q2+Score, Chronos)	WEE1	HCC827GR5	-2.72809
CRISPR (DepMap Public 24Q2+Score, Chronos)	WEE1	MORCPR	-2.76902
CRISPR (DepMap Public 24Q2+Score, Chronos)	WEE1	RERFLCAD1	-2.83999
CRISPR (DepMap Public 24Q2+Score, Chronos)	WEE1	NCIH23	-2.87755
CRISPR (Project Score, Chronos)	WEE1	HOP62	-2.88999
CRISPR (Project Score, Chronos)	WEE1	NCIH3122	-3.09462
RNAi (DRIVE, DEMETER2)	WEE2	HCC44	-0.546448
RNAi (Achilles+DRIVE+Marcotte, DEMETER2)	WEE2	NCIH1975	-0.656893
RNAi (DRIVE, DEMETER2)	WEE2	NCIH1975	-0.692896
RNAi (Achilles+DRIVE+Marcotte, DEMETER2)	WEE2	NCIH522	-1.00505
RNAi (DRIVE, DEMETER2)	WEE2	NCIH522	-1.44487

## Sheet: Gene dependency-SQ
Study Name	Gene Name	Cell Line	Dependency Value
CRISPR (DepMap Public 24Q2+Score, Chronos)	BRAF	EPLC272H	-0.518997
CRISPR (DepMap Public 24Q2+Score, Chronos)	CDK1	EPLC272H	-3.11299
CRISPR (Project Score, CERES)	CDK1	EPLC272H	-2.10688
CRISPR (Project Score, Chronos)	CDK1	EPLC272H	-2.53865
RNAi (Achilles+DRIVE+Marcotte, DEMETER2)	CDK1	EPLC272H	-1.06161
RNAi (Achilles, DEMETER2)	CDK1	EPLC272H	-1.07104
CRISPR (DepMap Public 24Q2+Score, Chronos)	CDK1	HCC15	-2.42569
CRISPR (Project Score, CERES)	CDK1	HCC15	-2.29704
CRISPR (Project Score, Chronos)	CDK1	HCC15	-3.30488
RNAi (Achilles+DRIVE+Marcotte, DEMETER2)	CDK1	HCC15	-1.71249
RNAi (Achilles, DEMETER2)	CDK1	HCC15	-1.26789
RNAi (DRIVE, DEMETER2)	CDK1	HCC15	-1.93043
CRISPR (DepMap Public 24Q2+Score, Chronos)	CDK1	HCC2450	-2.40149
RNAi (Achilles+DRIVE+Marcotte, DEMETER2)	CDK1	HCC2450	-1.22205
RNAi (Achilles, DEMETER2)	CDK1	HCC2450	-1.16815
RNAi (Achilles+DRIVE+Marcotte, DEMETER2)	CDK1	HCC2814	-1.10583
RNAi (Achilles, DEMETER2)	CDK1	HCC2814	-1.116
CRISPR (DepMap Public 24Q2+Score, Chronos)	CDK1	LC1SQ	-1.953
CRISPR (Project Score, CERES)	CDK1	LC1SQ	-1.98917
CRISPR (Project Score, Chronos)	CDK1	LC1SQ	-2.39578
RNAi (Achilles+DRIVE+Marcotte, DEMETER2)	CDK1	LC1SQSF	-1.06162
RNAi (Achilles, DEMETER2)	CDK1	LC1SQSF	-1.0888
CRISPR (DepMap Public 24Q2+Score, Chronos)	CDK1	LK2	-2.76358
CRISPR (Project Score, CERES)	CDK1	LK2	-2.19392
CRISPR (Project Score, Chronos)	CDK1	LK2	-2.22088
RNAi (Achilles+DRIVE+Marcotte, DEMETER2)	CDK1	LK2	-0.94534
RNAi (Achilles, DEMETER2)	CDK1	LK2	-0.991159
RNAi (DRIVE, DEMETER2)	CDK1	LK2	-0.799908
CRISPR (DepMap Public 24Q2+Score, Chronos)	CDK1	LOUNH91	-3.21197
CRISPR (Project Score, CERES)	CDK1	LOUNH91	-2.38882
CRISPR (Project Score, Chronos)	CDK1	LOUNH91	-2.77183
RNAi (Achilles+DRIVE+Marcotte, DEMETER2)	CDK1	LOUNH91	-1.67471
RNAi (Achilles, DEMETER2)	CDK1	LOUNH91	-1.54991
CRISPR (DepMap Public 24Q2+Score, Chronos)	CDK1	LUDLU1	-2.07662
RNAi (Achilles+DRIVE+Marcotte, DEMETER2)	CDK1	LUDLU1	-0.628572
RNAi (Achilles, DEMETER2)	CDK1	LUDLU1	-0.753206
RNAi (DRIVE, DEMETER2)	CDK1	LUDLU1	-0.625024
CRISPR (DepMap Public 24Q2+Score, Chronos)	CDK1	NCIH1703	-2.24393
CRISPR (DepMap Public 24Q2+Score, Chronos)	CDK1	NCIH2170	-3.00728
CRISPR (Project Score, CERES)	CDK1	NCIH2170	-2.19132
CRISPR (Project Score, Chronos)	CDK1	NCIH2170	-2.33589
RNAi (Achilles+DRIVE+Marcotte, DEMETER2)	CDK1	NCIH2170	-1.33575
RNAi (Achilles, DEMETER2)	CDK1	NCIH2170	-0.871584
RNAi (DRIVE, DEMETER2)	CDK1	NCIH2170	-1.25469
CRISPR (DepMap Public 24Q2+Score, Chronos)	CDK1	NCIH2882	-1.84662
RNAi (Achilles+DRIVE+Marcotte, DEMETER2)	CDK1	NCIH2882	-1.40577
RNAi (Achilles, DEMETER2)	CDK1	NCIH2882	-1.38141
CRISPR (DepMap Public 24Q2+Score, Chronos)	CDK1	NCIH520	-2.43339
CRISPR (Project Score, CERES)	CDK1	NCIH520	-2.06805
CRISPR (Project Score, Chronos)	CDK1	NCIH520	-2.35774
RNAi (Achilles+DRIVE+Marcotte, DEMETER2)	CDK1	NCIH520	-1.38936
RNAi (Achilles, DEMETER2)	CDK1	NCIH520	-1.21719
CRISPR (DepMap Public 24Q2+Score, Chronos)	CDK1	RERFLCSQ1	-2.08084
CRISPR (Project Score, CERES)	CDK1	RERFLCSQ1	-2.07299
CRISPR (Project Score, Chronos)	CDK1	RERFLCSQ1	-2.34434
RNAi (Achilles+DRIVE+Marcotte, DEMETER2)	CDK1	SQ1	-1.08656
RNAi (DRIVE, DEMETER2)	CDK1	SQ1	-1.07488
CRISPR (Project Score, CERES)	CDK2	EPLC272H	-0.618756
CRISPR (DepMap Public 24Q2+Score, Chronos)	CDK2	HCC15	-0.955003
CRISPR (Project Score, CERES)	CDK2	HCC15	-1.22339
CRISPR (Project Score, Chronos)	CDK2	HCC15	-1.39916
CRISPR (DepMap Public 24Q2+Score, Chronos)	CDK2	HCC2450	-2.09149
RNAi (Achilles+DRIVE+Marcotte, DEMETER2)	CDK2	HCC2450	-0.749221
RNAi (Achilles, DEMETER2)	CDK2	HCC2450	-0.620438
RNAi (Achilles+DRIVE+Marcotte, DEMETER2)	CDK2	HCC2814	-0.609742
CRISPR (DepMap Public 24Q2+Score, Chronos)	CDK2	LC1SQ	-1.11737
CRISPR (Project Score, CERES)	CDK2	LC1SQ	-0.944563
CRISPR (Project Score, Chronos)	CDK2	LC1SQ	-0.902104
CRISPR (DepMap Public 24Q2+Score, Chronos)	CDK2	LK2	-0.915506
CRISPR (Project Score, CERES)	CDK2	LK2	-0.911524
CRISPR (Project Score, Chronos)	CDK2	LK2	-0.663382
CRISPR (DepMap Public 24Q2+Score, Chronos)	CDK2	LOUNH91	-1.10902
CRISPR (Project Score, CERES)	CDK2	LOUNH91	-0.839538
CRISPR (Project Score, Chronos)	CDK2	LOUNH91	-0.940201
CRISPR (DepMap Public 24Q2+Score, Chronos)	CDK2	LUDLU1	-0.640558
CRISPR (DepMap Public 24Q2+Score, Chronos)	CDK2	NCIH1703	-0.570538
CRISPR (DepMap Public 24Q2+Score, Chronos)	CDK2	NCIH2170	-0.577944
CRISPR (Project Score, CERES)	CDK2	NCIH2170	-0.587831
CRISPR (DepMap Public 24Q2+Score, Chronos)	CDK2	NCIH2882	-0.805131
CRISPR (DepMap Public 24Q2+Score, Chronos)	CDK2	NCIH520	-0.61152
CRISPR (Project Score, CERES)	CDK2	NCIH520	-0.769146
CRISPR (Project Score, Chronos)	CDK2	NCIH520	-0.572453
CRISPR (DepMap Public 24Q2+Score, Chronos)	CDK2	RERFLCSQ1	-0.564627
CRISPR (Project Score, CERES)	CDK2	RERFLCSQ1	-0.547031
RNAi (Achilles+DRIVE+Marcotte, DEMETER2)	CDK2	SQ1	-0.614068
RNAi (DRIVE, DEMETER2)	CDK2	SQ1	-0.574896
CRISPR (DepMap Public 24Q2+Score, Chronos)	CHEK1	EPLC272H	-2.1574
CRISPR (Project Score, CERES)	CHEK1	EPLC272H	-2.1943
CRISPR (Project Score, Chronos)	CHEK1	EPLC272H	-2.54435
CRISPR (DepMap Public 24Q2+Score, Chronos)	CHEK1	HCC15	-1.35016
CRISPR (Project Score, CERES)	CHEK1	HCC15	-2.18589
CRISPR (Project Score, Chronos)	CHEK1	HCC15	-2.97875
CRISPR (DepMap Public 24Q2+Score, Chronos)	CHEK1	HCC2450	-1.92124
RNAi (Achilles+DRIVE+Marcotte, DEMETER2)	CHEK1	HCC2450	-0.540363
RNAi (Achilles, DEMETER2)	CHEK1	HCC2450	-0.502503
CRISPR (DepMap Public 24Q2+Score, Chronos)	CHEK1	LC1SQ	-2.09564
CRISPR (Project Score, CERES)	CHEK1	LC1SQ	-2.02332
CRISPR (Project Score, Chronos)	CHEK1	LC1SQ	-2.68778
CRISPR (DepMap Public 24Q2+Score, Chronos)	CHEK1	LK2	-1.65874
CRISPR (Project Score, CERES)	CHEK1	LK2	-1.81497
CRISPR (Project Score, Chronos)	CHEK1	LK2	-2.26092
CRISPR (DepMap Public 24Q2+Score, Chronos)	CHEK1	LOUNH91	-2.65595
CRISPR (Project Score, CERES)	CHEK1	LOUNH91	-2.02816
CRISPR (Project Score, Chronos)	CHEK1	LOUNH91	-2.79284
CRISPR (DepMap Public 24Q2+Score, Chronos)	CHEK1	LUDLU1	-2.30163
RNAi (Achilles+DRIVE+Marcotte, DEMETER2)	CHEK1	LUDLU1	-0.681262
RNAi (DRIVE, DEMETER2)	CHEK1	LUDLU1	-1.31634
CRISPR (DepMap Public 24Q2+Score, Chronos)	CHEK1	NCIH1703	-1.57207
RNAi (Achilles+DRIVE+Marcotte, DEMETER2)	CHEK1	NCIH1703	-0.685714
RNAi (Achilles, DEMETER2)	CHEK1	NCIH1703	-0.556002
RNAi (DRIVE, DEMETER2)	CHEK1	NCIH1703	-0.618664
CRISPR (DepMap Public 24Q2+Score, Chronos)	CHEK1	NCIH2170	-1.85358
CRISPR (Project Score, CERES)	CHEK1	NCIH2170	-1.72036
CRISPR (Project Score, Chronos)	CHEK1	NCIH2170	-2.3698
CRISPR (DepMap Public 24Q2+Score, Chronos)	CHEK1	NCIH2882	-1.68089
RNAi (Achilles+DRIVE+Marcotte, DEMETER2)	CHEK1	NCIH2882	-0.5711
RNAi (Achilles, DEMETER2)	CHEK1	NCIH2882	-0.525955
CRISPR (DepMap Public 24Q2+Score, Chronos)	CHEK1	NCIH520	-1.33124
CRISPR (Project Score, CERES)	CHEK1	NCIH520	-1.40008
CRISPR (Project Score, Chronos)	CHEK1	NCIH520	-1.86748
RNAi (Achilles+DRIVE+Marcotte, DEMETER2)	CHEK1	NCIH520	-0.535515
CRISPR (DepMap Public 24Q2+Score, Chronos)	CHEK1	RERFLCSQ1	-1.92992
CRISPR (Project Score, CERES)	CHEK1	RERFLCSQ1	-1.77057
CRISPR (Project Score, Chronos)	CHEK1	RERFLCSQ1	-2.3269
RNAi (Achilles+DRIVE+Marcotte, DEMETER2)	EGFR	HCC2814	-0.562057
CRISPR (DepMap Public 24Q2+Score, Chronos)	EGFR	LC1SQ	-1.92941
CRISPR (Project Score, CERES)	EGFR	LC1SQ	-1.5185
CRISPR (Project Score, Chronos)	EGFR	LC1SQ	-1.38997
CRISPR (DepMap Public 24Q2+Score, Chronos)	EGFR	LOUNH91	-1.52751
CRISPR (Project Score, CERES)	EGFR	LOUNH91	-1.15651
CRISPR (Project Score, Chronos)	EGFR	LOUNH91	-1.03743
RNAi (Achilles+DRIVE+Marcotte, DEMETER2)	EGFR	LOUNH91	-1.12305
RNAi (Achilles, DEMETER2)	EGFR	LOUNH91	-0.970141
CRISPR (DepMap Public 24Q2+Score, Chronos)	EGFR	LUDLU1	-0.854839
CRISPR (DepMap Public 24Q2+Score, Chronos)	EGFR	RERFLCSQ1	-1.32511
CRISPR (Project Score, CERES)	EGFR	RERFLCSQ1	-0.99038
CRISPR (Project Score, Chronos)	EGFR	RERFLCSQ1	-0.979734
CRISPR (Project Score, CERES)	ERBB2	EPLC272H	-0.653886
CRISPR (Project Score, Chronos)	ERBB2	EPLC272H	-0.585497
CRISPR (Project Score, Chronos)	ERBB2	HCC15	-0.518312
CRISPR (DepMap Public 24Q2+Score, Chronos)	ERBB2	NCIH2170	-1.82421
CRISPR (Project Score, CERES)	ERBB2	NCIH2170	-0.678214
CRISPR (Project Score, Chronos)	ERBB2	NCIH2170	-0.501362
RNAi (Achilles+DRIVE+Marcotte, DEMETER2)	ERBB2	NCIH2170	-0.994279
RNAi (DRIVE, DEMETER2)	ERBB2	NCIH2170	-1.00433
CRISPR (DepMap Public 24Q2+Score, Chronos)	ERBB2	RERFLCSQ1	-0.816101
CRISPR (Project Score, CERES)	ERBB2	RERFLCSQ1	-0.707088
CRISPR (Project Score, Chronos)	ERBB2	RERFLCSQ1	-0.618891
CRISPR (Project Score, Chronos)	FES	HCC15	-0.86872
RNAi (Achilles, DEMETER2)	FES	LC1SQSF	-0.510815
CRISPR (DepMap Public 24Q2+Score, Chronos)	FGFR1	LK2	-1.27302
CRISPR (Project Score, CERES)	FGFR1	LK2	-1.01246
CRISPR (Project Score, Chronos)	FGFR1	LK2	-0.861749
CRISPR (DepMap Public 24Q2+Score, Chronos)	FGFR1	NCIH520	-0.504089
CRISPR (Project Score, CERES)	FGFR1	NCIH520	-1.33905
CRISPR (Project Score, Chronos)	FGFR1	NCIH520	-1.0263
CRISPR (DepMap Public 24Q2+Score, Chronos)	FGFR2	EPLC272H	-0.613476
RNAi (Achilles+DRIVE+Marcotte, DEMETER2)	FYN	NCIH2882	-0.577288
RNAi (Achilles, DEMETER2)	FYN	NCIH2882	-0.551464
RNAi (Achilles, DEMETER2)	FYN	NCIH520	-0.540093
CRISPR (DepMap Public 24Q2+Score, Chronos)	IGF1R	EPLC272H	-0.561528
CRISPR (Project Score, CERES)	IGF1R	HCC15	-0.818119
CRISPR (Project Score, Chronos)	IGF1R	HCC15	-0.981597
CRISPR (DepMap Public 24Q2+Score, Chronos)	IGF1R	LC1SQ	-0.505461
CRISPR (Project Score, CERES)	IGF1R	LC1SQ	-0.561497
CRISPR (Project Score, Chronos)	IGF1R	LC1SQ	-0.539477
CRISPR (DepMap Public 24Q2+Score, Chronos)	IGF1R	LK2	-0.748496
CRISPR (Project Score, CERES)	IGF1R	LK2	-0.597005
CRISPR (Project Score, Chronos)	IGF1R	LK2	-0.709777
CRISPR (DepMap Public 24Q2+Score, Chronos)	IGF1R	LUDLU1	-0.842295
CRISPR (DepMap Public 24Q2+Score, Chronos)	JAK1	LUDLU1	-0.518189
RNAi (Achilles+DRIVE+Marcotte, DEMETER2)	LCK	NCIH520	-0.55083
RNAi (Achilles, DEMETER2)	MAP2K2	NCIH2170	-0.626382
CRISPR (Project Score, CERES)	MAP2K3	EPLC272H	-0.533389
CRISPR (DepMap Public 24Q2+Score, Chronos)	MAP2K3	LOUNH91	-0.857077
CRISPR (Project Score, CERES)	MAP2K3	LOUNH91	-0.680862
CRISPR (Project Score, Chronos)	MAP2K3	LOUNH91	-0.539615
CRISPR (DepMap Public 24Q2+Score, Chronos)	MAP2K3	NCIH1703	-0.57513
CRISPR (DepMap Public 24Q2+Score, Chronos)	MAP2K7	EPLC272H	-0.84173
RNAi (Achilles+DRIVE+Marcotte, DEMETER2)	MAP2K7	NCIH2882	-0.519444
CRISPR (DepMap Public 24Q2+Score, Chronos)	MAPK1	EPLC272H	-0.727306
RNAi (DRIVE, DEMETER2)	MAPK3	HCC15	-0.535209
CRISPR (DepMap Public 24Q2+Score, Chronos)	PDGFRA	LOUNH91	-0.526481
CRISPR (DepMap Public 24Q2+Score, Chronos)	PDGFRA	NCIH1703	-0.826992
RNAi (Achilles+DRIVE+Marcotte, DEMETER2)	PDGFRA	NCIH1703	-0.552605
RNAi (DRIVE, DEMETER2)	PDGFRA	NCIH1703	-0.571799
CRISPR (Project Score, Chronos)	PDGFRB	HCC15	-0.568206
CRISPR (DepMap Public 24Q2+Score, Chronos)	PKMYT1	EPLC272H	-2.25569
CRISPR (Project Score, CERES)	PKMYT1	EPLC272H	-2.31228
CRISPR (Project Score, Chronos)	PKMYT1	EPLC272H	-1.99836
CRISPR (DepMap Public 24Q2+Score, Chronos)	PKMYT1	HCC15	-1.12629
CRISPR (Project Score, CERES)	PKMYT1	HCC15	-2.15534
CRISPR (Project Score, Chronos)	PKMYT1	HCC15	-1.46212
CRISPR (DepMap Public 24Q2+Score, Chronos)	PKMYT1	HCC2450	-2.08698
CRISPR (DepMap Public 24Q2+Score, Chronos)	PKMYT1	LC1SQ	-2.75724
CRISPR (Project Score, CERES)	PKMYT1	LC1SQ	-2.52359
CRISPR (Project Score, Chronos)	PKMYT1	LC1SQ	-2.30725
CRISPR (DepMap Public 24Q2+Score, Chronos)	PKMYT1	LK2	-0.572258
CRISPR (Project Score, CERES)	PKMYT1	LK2	-1.38742
CRISPR (Project Score, Chronos)	PKMYT1	LK2	-0.777384
CRISPR (DepMap Public 24Q2+Score, Chronos)	PKMYT1	LOUNH91	-3.46788
CRISPR (Project Score, CERES)	PKMYT1	LOUNH91	-2.76376
CRISPR (Project Score, Chronos)	PKMYT1	LOUNH91	-2.27732
CRISPR (DepMap Public 24Q2+Score, Chronos)	PKMYT1	LUDLU1	-2.28603
RNAi (Achilles, DEMETER2)	PKMYT1	LUDLU1	-0.684133
RNAi (DRIVE, DEMETER2)	PKMYT1	LUDLU1	-1.17033
CRISPR (DepMap Public 24Q2+Score, Chronos)	PKMYT1	NCIH1703	-1.42448
CRISPR (DepMap Public 24Q2+Score, Chronos)	PKMYT1	NCIH2170	-1.37674
CRISPR (Project Score, CERES)	PKMYT1	NCIH2170	-1.77416
CRISPR (Project Score, Chronos)	PKMYT1	NCIH2170	-1.57762
CRISPR (DepMap Public 24Q2+Score, Chronos)	PKMYT1	NCIH2882	-1.70807
RNAi (Achilles, DEMETER2)	PKMYT1	NCIH2882	-0.624844
CRISPR (DepMap Public 24Q2+Score, Chronos)	PKMYT1	NCIH520	-0.805666
CRISPR (Project Score, CERES)	PKMYT1	NCIH520	-1.29753
CRISPR (Project Score, Chronos)	PKMYT1	NCIH520	-0.988798
CRISPR (DepMap Public 24Q2+Score, Chronos)	PKMYT1	RERFLCSQ1	-1.655
CRISPR (Project Score, CERES)	PKMYT1	RERFLCSQ1	-2.05413
CRISPR (Project Score, Chronos)	PKMYT1	RERFLCSQ1	-1.86279
CRISPR (DepMap Public 24Q2+Score, Chronos)	PRKACA	EPLC272H	-0.662138
CRISPR (Project Score, Chronos)	PRKACA	HCC15	-0.684799
CRISPR (Project Score, CERES)	PRKACA	LC1SQ	-0.604467
CRISPR (Project Score, Chronos)	PRKACA	LC1SQ	-0.622171
RNAi (Achilles+DRIVE+Marcotte, DEMETER2)	PRKACA	NCIH2882	-0.53861
RNAi (Achilles, DEMETER2)	PRKACA	NCIH2882	-0.57128
CRISPR (DepMap Public 24Q2+Score, Chronos)	PTK2	EPLC272H	-0.620081
CRISPR (DepMap Public 24Q2+Score, Chronos)	PTK2	HCC15	-0.614378
CRISPR (Project Score, CERES)	PTK2	HCC15	-0.67718
CRISPR (DepMap Public 24Q2+Score, Chronos)	PTK2	HCC2450	-1.05465
CRISPR (DepMap Public 24Q2+Score, Chronos)	PTK2	LC1SQ	-0.644893
CRISPR (Project Score, CERES)	PTK2	LC1SQ	-0.524987
CRISPR (Project Score, Chronos)	PTK2	LC1SQ	-0.540094
CRISPR (DepMap Public 24Q2+Score, Chronos)	PTK2	NCIH1703	-1.27137
CRISPR (DepMap Public 24Q2+Score, Chronos)	PTK2	NCIH2882	-1.06698
RNAi (Achilles+DRIVE+Marcotte, DEMETER2)	PTK2	NCIH2882	-0.524385
RNAi (Achilles, DEMETER2)	PTK2	NCIH2882	-0.697391
CRISPR (DepMap Public 24Q2+Score, Chronos)	PTK2	RERFLCSQ1	-0.70794
CRISPR (DepMap Public 24Q2+Score, Chronos)	RET	HCC15	-0.507908
RNAi (Achilles+DRIVE+Marcotte, DEMETER2)	RET	NCIH520	-0.550966
RNAi (Achilles, DEMETER2)	SGK1	NCIH2882	-0.512824
CRISPR (DepMap Public 24Q2+Score, Chronos)	WEE1	EPLC272H	-2.71039
CRISPR (Project Score, CERES)	WEE1	EPLC272H	-2.3713
CRISPR (Project Score, Chronos)	WEE1	EPLC272H	-2.6254
CRISPR (DepMap Public 24Q2+Score, Chronos)	WEE1	HCC15	-0.791273
CRISPR (Project Score, CERES)	WEE1	HCC15	-1.74406
CRISPR (Project Score, Chronos)	WEE1	HCC15	-0.888521
CRISPR (DepMap Public 24Q2+Score, Chronos)	WEE1	HCC2450	-2.55635
RNAi (Achilles+DRIVE+Marcotte, DEMETER2)	WEE1	HCC2450	-0.563602
CRISPR (DepMap Public 24Q2+Score, Chronos)	WEE1	LC1SQ	-3.09553
CRISPR (Project Score, CERES)	WEE1	LC1SQ	-2.44728
CRISPR (Project Score, Chronos)	WEE1	LC1SQ	-2.74983
RNAi (Achilles+DRIVE+Marcotte, DEMETER2)	WEE1	LC1SQSF	-0.518542
CRISPR (DepMap Public 24Q2+Score, Chronos)	WEE1	LK2	-2.20875
CRISPR (Project Score, CERES)	WEE1	LK2	-2.10536
CRISPR (Project Score, Chronos)	WEE1	LK2	-2.27592
CRISPR (DepMap Public 24Q2+Score, Chronos)	WEE1	LOUNH91	-2.36619
CRISPR (Project Score, CERES)	WEE1	LOUNH91	-1.97765
CRISPR (Project Score, Chronos)	WEE1	LOUNH91	-2.74422
RNAi (Achilles+DRIVE+Marcotte, DEMETER2)	WEE1	LOUNH91	-0.544871
CRISPR (DepMap Public 24Q2+Score, Chronos)	WEE1	LUDLU1	-2.57872
RNAi (Achilles+DRIVE+Marcotte, DEMETER2)	WEE1	LUDLU1	-1.07498
RNAi (DRIVE, DEMETER2)	WEE1	LUDLU1	-1.95921
CRISPR (DepMap Public 24Q2+Score, Chronos)	WEE1	NCIH1703	-2.87787
RNAi (Achilles+DRIVE+Marcotte, DEMETER2)	WEE1	NCIH1703	-1.06554
RNAi (DRIVE, DEMETER2)	WEE1	NCIH1703	-1.10989
CRISPR (DepMap Public 24Q2+Score, Chronos)	WEE1	NCIH2170	-2.21126
CRISPR (Project Score, CERES)	WEE1	NCIH2170	-1.9933
CRISPR (Project Score, Chronos)	WEE1	NCIH2170	-2.33576
CRISPR (DepMap Public 24Q2+Score, Chronos)	WEE1	NCIH2882	-2.68469
RNAi (Achilles+DRIVE+Marcotte, DEMETER2)	WEE1	NCIH2882	-0.948483
CRISPR (DepMap Public 24Q2+Score, Chronos)	WEE1	NCIH520	-1.87481
CRISPR (Project Score, CERES)	WEE1	NCIH520	-1.91774
CRISPR (Project Score, Chronos)	WEE1	NCIH520	-2.1919
CRISPR (DepMap Public 24Q2+Score, Chronos)	WEE1	RERFLCSQ1	-2.87227
CRISPR (Project Score, CERES)	WEE1	RERFLCSQ1	-2.38153
CRISPR (Project Score, Chronos)	WEE1	RERFLCSQ1	-2.55737
RNAi (DRIVE, DEMETER2)	WEE2	HCC15	-0.510145

## Sheet: Potential kinase targets
AD	SQ	Common
AKT1	MAPK1	CDK1
AKT2	PDGFRB	CDK2
AURKA	SGK1	FES
AURKB		IGF1R
CAMK2A		MAP2K3
CAMK2G		MAP2K7
DAPK1		MAPK1
EPHB2		PRKACA
FER		WEE1
HCK		WEE2
MAP2K4
MAP2K5
MAP2K6
MAP3K6
MAPKAPK2
MTOR
PAK1
PAK2
PRKAA1
PRKCA
PRKCB
PRKCD
PRKCE
PRKCH
PRKCZ
PRKD1
RPS6KA3
RPS6KB1
TSSK4
